# Supplementary material for: Identification of Nifurtimox and Chrysin as Anti-Influenza Virus Agents by Clinical Transcriptome Signature Reversion
Source: Int J Mol Sci. 2022 Feb 21;23(4):2372. doi: 10.3390/ijms23042372 (PMC8876279; doi:10.3390/ijms23042372)
Supplement: Supplementary file 1 [file ijms-23-02372-s001.zip]

Archive with 17 entries (17 files):
- Supplementary Materials (ID ijms-1576548)-the final version/~$Supplementary Table S4  DEG direction adjustment and 784 informative genes.xlsx
- Supplementary Materials (ID ijms-1576548)-the final version/~$Supporting Information Table S14. Summary of the 15 genes.xlsx
- Supplementary Materials (ID ijms-1576548)-the final version/Table S1. Information of samples from GSE111368 and GSE68310 used in this study.xlsx
- Supplementary Materials (ID ijms-1576548)-the final version/Table S10. Probe IDs queried in CMap.xlsx
- Supplementary Materials (ID ijms-1576548)-the final version/Table S11. List of top 50 compounds achieved by CMap.pdf
- Supplementary Materials (ID ijms-1576548)-the final version/Table S12. DEGs of nifurtimox and chrysin.xlsx
- Supplementary Materials (ID ijms-1576548)-the final version/Table S13. Enrichment analysis summary for nifurtimox and chrysin DEGs.xlsx
- Supplementary Materials (ID ijms-1576548)-the final version/Table S14. Meta-enrichment analysis summary for Informative Genes and DEGs of the compounds.xlsx
- Supplementary Materials (ID ijms-1576548)-the final version/Table S15. Permuted results output by CMap.xlsx
- Supplementary Materials (ID ijms-1576548)-the final version/Table S2. Data from GSE111368 for signature computation.txt
- Supplementary Materials (ID ijms-1576548)-the final version/Table S3. Data from GSE68310 for signature computation.txt
- Supplementary Materials (ID ijms-1576548)-the final version/Table S4. DEGs derived from IAV-infected patients.xlsx
- Supplementary Materials (ID ijms-1576548)-the final version/Table S5. A list of 158 host factors related to influenza virus infection verified in vivo.pdf
- Supplementary Materials (ID ijms-1576548)-the final version/Table S6. A list of 1,926 host factors related to influenza virus infection verified in vitro.xlsx
- Supplementary Materials (ID ijms-1576548)-the final version/Table S7. Summary of 113 orientation-determined genes in 784 DEGs.pdf
- Supplementary Materials (ID ijms-1576548)-the final version/Table S8. DEG direction identification based on PPI networks.xlsx
- Supplementary Materials (ID ijms-1576548)-the final version/Table S9. The 784 Informative Genes with orientation.xlsx
