# Supplementary material for: Identification of Nifurtimox and Chrysin as Anti-Influenza Virus Agents by Clinical Transcriptome Signature Reversion
Source: Int J Mol Sci. 2022 Feb 21;23(4):2372. doi: 10.3390/ijms23042372 (PMC8876279; doi:10.3390/ijms23042372)
Supplement: Supplementary file 1 [file ijms-23-02372-s001.zip › Supplementary Materials (ID ijms-1576548)-the final version/Table S1. Information of samples from GSE111368 and GSE68310 used in this study.xlsx]

## Sheet: Sheet1
Table S1. Information of samples from GSE111368 and GSE68310 used in this study.
GSE111368					GSE68310
Sample ID	Subject ID	Time point	Group		Sample ID	Subject ID	Time point	Group
GSM3029342	LON0113	T1	IAV-infected patient		GSM1667383	JR0021	Day 0	IAV-infected patient
GSM3029354	LON0099	T1	IAV-infected patient		GSM1667390	JR0023	Day 0	IAV-infected patient
GSM3029359	LON0083	T1	IAV-infected patient		GSM1667397	JR0035	Day 0	IAV-infected patient
GSM3029361	LON0100	T1	IAV-infected patient		GSM1667404	JR0053	Day 0	IAV-infected patient
GSM3029414	LON0133	T1	IAV-infected patient		GSM1667411	JR0080	Day 0	IAV-infected patient
GSM3029416	LON0160	T1	IAV-infected patient		GSM1667418	JR0082	Day 0	IAV-infected patient
GSM3029418	ROY0025	T1	IAV-infected patient		GSM1667425	JR0158	Day 0	IAV-infected patient
GSM3029419	LON0135	T1	IAV-infected patient		GSM1667432	JR0167	Day 0	IAV-infected patient
GSM3029428	LON0087	T1	IAV-infected patient		GSM1667439	JR0198	Day 0	IAV-infected patient
GSM3029439	LON0098	T1	IAV-infected patient		GSM1667446	JR0215	Day 0	IAV-infected patient
GSM3029442	ROY0023	T1	IAV-infected patient		GSM1667452	JR0225	Day 0	IAV-infected patient
GSM3029445	LON0158	T1	IAV-infected patient		GSM1667459	JR0251	Day 0	IAV-infected patient
GSM3029448	LON0156	T1	IAV-infected patient		GSM1667466	JR0271	Day 0	IAV-infected patient
GSM3029461	LON0121	T1	IAV-infected patient		GSM1667472	JR0302	Day 0	IAV-infected patient
GSM3029467	LON0085	T1	IAV-infected patient		GSM1667479	JR0308	Day 0	IAV-infected patient
GSM3029470	LON0086	T1	IAV-infected patient		GSM1667486	JR0315	Day 0	IAV-infected patient
GSM3029474	ROY0017	T1	IAV-infected patient		GSM1667493	JR0357	Day 0	IAV-infected patient
GSM3029479	LON0118	T1	IAV-infected patient		GSM1667500	JR0373	Day 0	IAV-infected patient
GSM3029482	LON0112	T1	IAV-infected patient		GSM1667506	JR0393	Day 0	IAV-infected patient
GSM3029492	LON0180	T1	IAV-infected patient		GSM1667513	JR0487	Day 0	IAV-infected patient
GSM3029523	LON0079	T1	IAV-infected patient		GSM1667520	JR0488	Day 0	IAV-infected patient
GSM3029545	LON0179	T1	IAV-infected patient		GSM1667527	JR0516	Day 0	IAV-infected patient
GSM3029556	LON0082	T1	IAV-infected patient		GSM1667534	JR0538	Day 0	IAV-infected patient
GSM3029563	ROY0012	T1	IAV-infected patient		GSM1667547	JR1089	Day 0	IAV-infected patient
GSM3029567	LON0111	T1	IAV-infected patient		GSM1667554	JR1132	Day 0	IAV-infected patient
GSM3029571	LON0105	T1	IAV-infected patient		GSM1667561	JR1182	Day 0	IAV-infected patient
GSM3029603	LON0078	T1	IAV-infected patient		GSM1667568	JR1189	Day 0	IAV-infected patient
GSM3029606	LON0084	T1	IAV-infected patient		GSM1667575	JR1200	Day 0	IAV-infected patient
GSM3029623	LON0119	T1	IAV-infected patient		GSM1667586	JR1407	Day 0	IAV-infected patient
GSM3029625	LON0186	T1	IAV-infected patient		GSM1667593	JR1463	Day 0	IAV-infected patient
GSM3029632	ROY0026	T1	IAV-infected patient		GSM1667600	JR1484	Day 0	IAV-infected patient
GSM3029640	LON0094	T1	IAV-infected patient		GSM1667617	JR1727	Day 0	IAV-infected patient
GSM3029642	LON0076	T1	IAV-infected patient		GSM1667624	JR1759	Day 0	IAV-infected patient
GSM3029643	ROY0010	T1	IAV-infected patient		GSM1667630	JR1760	Day 0	IAV-infected patient
GSM3029648	LON0127	T1	IAV-infected patient		GSM1667637	JR1784	Day 0	IAV-infected patient
GSM3029661	LON0134	T1	IAV-infected patient		GSM1667644	JR1818	Day 0	IAV-infected patient
GSM3029666	LON0139	T1	IAV-infected patient		GSM1667649	JR1825	Day 0	IAV-infected patient
GSM3029673	LON0167	T1	IAV-infected patient		GSM1667656	JR1866	Day 0	IAV-infected patient
GSM3029680	LON0136	T1	IAV-infected patient		GSM1667663	JR1905	Day 0	IAV-infected patient
GSM3029622	LON0088	T1	IAV-infected patient		GSM1667670	JR1981	Day 0	IAV-infected patient
GSM3029333	HC0012	HC	Healthy controls		GSM1667677	JR1995	Day 0	IAV-infected patient
GSM3029339	10160	HC	Healthy controls		GSM1667382	JR0021	Baseline	Baseline controls
GSM3029340	2066	HC	Healthy controls		GSM1667389	JR0023	Baseline	Baseline controls
GSM3029343	HC0021	HC	Healthy controls		GSM1667396	JR0035	Baseline	Baseline controls
GSM3029344	2176	HC	Healthy controls		GSM1667403	JR0053	Baseline	Baseline controls
GSM3029346	HC0030	HC	Healthy controls		GSM1667410	JR0080	Baseline	Baseline controls
GSM3029349	HC0020	HC	Healthy controls		GSM1667417	JR0082	Baseline	Baseline controls
GSM3029350	HC0002	HC	Healthy controls		GSM1667424	JR0158	Baseline	Baseline controls
GSM3029353	10156	HC	Healthy controls		GSM1667431	JR0167	Baseline	Baseline controls
GSM3029356	10159	HC	Healthy controls		GSM1667438	JR0198	Baseline	Baseline controls
GSM3029358	2108	HC	Healthy controls		GSM1667445	JR0215	Baseline	Baseline controls
GSM3029360	2197	HC	Healthy controls		GSM1667451	JR0225	Baseline	Baseline controls
GSM3029366	10141/2	HC	Healthy controls		GSM1667458	JR0251	Baseline	Baseline controls
GSM3029367	10147	HC	Healthy controls		GSM1667465	JR0271	Baseline	Baseline controls
GSM3029368	HC0005	HC	Healthy controls		GSM1667471	JR0302	Baseline	Baseline controls
GSM3029369	2050	HC	Healthy controls		GSM1667478	JR0308	Baseline	Baseline controls
GSM3029370	2043	HC	Healthy controls		GSM1667485	JR0315	Baseline	Baseline controls
GSM3029372	2150	HC	Healthy controls		GSM1667492	JR0357	Baseline	Baseline controls
GSM3029379	2189	HC	Healthy controls		GSM1667499	JR0373	Baseline	Baseline controls
GSM3029380	2142	HC	Healthy controls		GSM1667505	JR0393	Baseline	Baseline controls
GSM3029382	2137	HC	Healthy controls		GSM1667512	JR0487	Baseline	Baseline controls
GSM3029386	HC0031	HC	Healthy controls		GSM1667519	JR0488	Baseline	Baseline controls
GSM3029387	2169	HC	Healthy controls		GSM1667526	JR0516	Baseline	Baseline controls
GSM3029388	2174	HC	Healthy controls		GSM1667533	JR0538	Baseline	Baseline controls
GSM3029389	10164	HC	Healthy controls		GSM1667546	JR1089	Baseline	Baseline controls
GSM3029390	10152	HC	Healthy controls		GSM1667553	JR1132	Baseline	Baseline controls
GSM3029392	HC0026	HC	Healthy controls		GSM1667560	JR1182	Baseline	Baseline controls
GSM3029393	2147	HC	Healthy controls		GSM1667567	JR1189	Baseline	Baseline controls
GSM3029397	HC0010	HC	Healthy controls		GSM1667574	JR1200	Baseline	Baseline controls
GSM3029398	10169	HC	Healthy controls		GSM1667585	JR1407	Baseline	Baseline controls
GSM3029402	10165	HC	Healthy controls		GSM1667592	JR1463	Baseline	Baseline controls
GSM3029405	10171	HC	Healthy controls		GSM1667599	JR1484	Baseline	Baseline controls
GSM3029408	10157	HC	Healthy controls		GSM1667616	JR1727	Baseline	Baseline controls
GSM3029410	2183	HC	Healthy controls		GSM1667623	JR1759	Baseline	Baseline controls
GSM3029411	HC0003	HC	Healthy controls		GSM1667629	JR1760	Baseline	Baseline controls
GSM3029413	HC0036	HC	Healthy controls		GSM1667636	JR1784	Baseline	Baseline controls
GSM3029417	HC0006	HC	Healthy controls		GSM1667643	JR1818	Baseline	Baseline controls
GSM3029424	2135	HC	Healthy controls		GSM1667648	JR1825	Baseline	Baseline controls
GSM3029429	10140/2	HC	Healthy controls		GSM1667655	JR1866	Baseline	Baseline controls
GSM3029431	2172	HC	Healthy controls		GSM1667662	JR1905	Baseline	Baseline controls
GSM3029433	2156	HC	Healthy controls		GSM1667669	JR1981	Baseline	Baseline controls
GSM3029441	2125	HC	Healthy controls		GSM1667676	JR1995	Baseline	Baseline controls
GSM3029447	HC0017	HC	Healthy controls
GSM3029449	2029	HC	Healthy controls
GSM3029454	2084	HC	Healthy controls
GSM3029455	HC0008	HC	Healthy controls
GSM3029456	2180	HC	Healthy controls
GSM3029460	HC0007	HC	Healthy controls
GSM3029463	2173	HC	Healthy controls
GSM3029465	2062	HC	Healthy controls
GSM3029468	2159	HC	Healthy controls
GSM3029469	2082	HC	Healthy controls
GSM3029472	2078	HC	Healthy controls
GSM3029473	2119	HC	Healthy controls
GSM3029476	2162	HC	Healthy controls
GSM3029483	2185	HC	Healthy controls
GSM3029484	HC0035	HC	Healthy controls
GSM3029486	10146	HC	Healthy controls
GSM3029490	HC0034	HC	Healthy controls
GSM3029496	2141	HC	Healthy controls
GSM3029497	2126	HC	Healthy controls
GSM3029498	HC0033	HC	Healthy controls
GSM3029503	HC0014	HC	Healthy controls
GSM3029506	10144	HC	Healthy controls
GSM3029508	10163	HC	Healthy controls
GSM3029513	HC0004	HC	Healthy controls
GSM3029515	2117	HC	Healthy controls
GSM3029519	2107	HC	Healthy controls
GSM3029522	2193	HC	Healthy controls
GSM3029526	2167	HC	Healthy controls
GSM3029527	HC0013	HC	Healthy controls
GSM3029528	HC0032	HC	Healthy controls
GSM3029529	2181	HC	Healthy controls
GSM3029535	HC0023	HC	Healthy controls
GSM3029537	2127	HC	Healthy controls
GSM3029540	2042	HC	Healthy controls
GSM3029543	2177	HC	Healthy controls
GSM3029546	2191	HC	Healthy controls
GSM3029550	10167	HC	Healthy controls
GSM3029551	10172	HC	Healthy controls
GSM3029554	HC0024	HC	Healthy controls
GSM3029555	HC0028	HC	Healthy controls
GSM3029557	2151	HC	Healthy controls
GSM3029559	10154	HC	Healthy controls
GSM3029565	2104	HC	Healthy controls
GSM3029569	2086	HC	Healthy controls
GSM3029570	2182	HC	Healthy controls
GSM3029573	HC0029	HC	Healthy controls
GSM3029574	2194	HC	Healthy controls
GSM3029576	2175	HC	Healthy controls
GSM3029581	2051	HC	Healthy controls
GSM3029582	2155	HC	Healthy controls
GSM3029584	10174	HC	Healthy controls
GSM3029586	2138	HC	Healthy controls
GSM3029587	2120	HC	Healthy controls
GSM3029592	2205	HC	Healthy controls
GSM3029593	2171	HC	Healthy controls
GSM3029595	2128	HC	Healthy controls
GSM3029597	HC0009	HC	Healthy controls
GSM3029599	HC0025	HC	Healthy controls
GSM3029600	HC0019	HC	Healthy controls
GSM3029602	2085	HC	Healthy controls
GSM3029605	2118	HC	Healthy controls
GSM3029607	HC0011	HC	Healthy controls
GSM3029611	2089	HC	Healthy controls
GSM3029612	2163	HC	Healthy controls
GSM3029613	2188	HC	Healthy controls
GSM3029615	HC0018	HC	Healthy controls
GSM3029617	2064	HC	Healthy controls
GSM3029619	2149	HC	Healthy controls
GSM3029620	10173	HC	Healthy controls
GSM3029631	HC0016	HC	Healthy controls
GSM3029636	2146	HC	Healthy controls
GSM3029637	2116	HC	Healthy controls
GSM3029644	HC0001	HC	Healthy controls
GSM3029649	2035	HC	Healthy controls
GSM3029650	10170	HC	Healthy controls
GSM3029652	2039	HC	Healthy controls
GSM3029654	2041	HC	Healthy controls
GSM3029655	2170	HC	Healthy controls
GSM3029656	2067	HC	Healthy controls
GSM3029660	2168	HC	Healthy controls
GSM3029662	HC0015	HC	Healthy controls
GSM3029664	2087	HC	Healthy controls
GSM3029665	2028	HC	Healthy controls
GSM3029671	2179	HC	Healthy controls
GSM3029672	HC0027	HC	Healthy controls
GSM3029676	2088	HC	Healthy controls
GSM3029690	2027	HC	Healthy controls
GSM3029691	HC0022	HC	Healthy controls
