# Supplementary material for: Identification of Nifurtimox and Chrysin as Anti-Influenza Virus Agents by Clinical Transcriptome Signature Reversion
Source: Int J Mol Sci. 2022 Feb 21;23(4):2372. doi: 10.3390/ijms23042372 (PMC8876279; doi:10.3390/ijms23042372)
Supplement: Supplementary file 1 [file ijms-23-02372-s001.zip › Supplementary Materials (ID ijms-1576548)-the final version/Table S10. Probe IDs queried in CMap.xlsx]

## Sheet: Sheet1
Table S10. Probe IDs queried in CMap.
Up tags	Down tags
117_at	200880_at
200024_at	200887_s_at
200036_s_at	201743_at
200037_s_at	202086_at
200089_s_at	202523_s_at
200094_s_at	202625_at
200628_s_at	203233_at
200678_x_at	203386_at
200689_x_at	203413_at
200701_at	203691_at
200766_at	203836_s_at
200782_at	204211_x_at
200799_at	204501_at
200904_at	204863_s_at
200923_at	205067_at
200926_at	205170_at
200974_at	205241_at
200986_at	205285_s_at
200998_s_at	205483_s_at
201038_s_at	205624_at
201058_s_at	205660_at
201060_x_at	205831_at
201103_x_at	206011_at
201203_s_at	206150_at
201291_s_at	206207_at
201294_s_at	206369_s_at
201315_x_at	206584_at
201318_s_at	206666_at
201360_at	207067_s_at
201410_at	207826_s_at
201422_at	208087_s_at
201502_s_at	208304_at
201536_at	208436_s_at
201554_x_at	208442_s_at
201580_s_at	209124_at
201601_x_at	209395_at
201641_at	209684_at
201646_at	209840_s_at
201649_at	210166_at
201666_at	210244_at
201668_x_at	210424_s_at
201739_at	210746_s_at
201749_at	210847_x_at
201761_at	210948_s_at
201762_s_at	211734_s_at
201785_at	212203_x_at
201786_s_at	212268_at
201829_at	213817_at
201844_s_at	214470_at
201850_at	216020_at
201891_s_at	217147_s_at
201935_s_at	218207_s_at
201963_at	218943_s_at
201964_at	219528_s_at
201995_at	219630_at
201999_s_at	219714_s_at
202018_s_at	220146_at
202100_at	220418_at
202145_at	221523_s_at
202262_x_at	221601_s_at
202269_x_at	221645_s_at
202307_s_at
202338_at
202377_at
202402_s_at
202411_at
202422_s_at
202430_s_at
202441_at
202464_s_at
202497_x_at
202531_at
202565_s_at
202589_at
202687_s_at
202705_at
202708_s_at
202748_at
202800_at
202837_at
202855_s_at
202863_at
202869_at
202870_s_at
202912_at
202917_s_at
202953_at
202954_at
203021_at
203127_s_at
203147_s_at
203153_at
203234_at
203236_s_at
203258_at
203276_at
203304_at
203318_s_at
203344_s_at
203396_at
203420_at
203454_s_at
203455_s_at
203470_s_at
203504_s_at
203507_at
203554_x_at
203567_s_at
203574_at
203595_s_at
203645_s_at
203725_at
203742_s_at
203753_at
203757_s_at
203760_s_at
203764_at
203771_s_at
203822_s_at
203882_at
203936_s_at
203948_s_at
204007_at
204043_at
204047_s_at
204076_at
204099_at
204121_at
204180_s_at
204205_at
204224_s_at
204232_at
204249_s_at
204279_at
204388_s_at
204415_at
204439_at
204526_s_at
204533_at
204560_at
204563_at
204588_s_at
204636_at
204698_at
204713_s_at
204745_x_at
204747_at
204804_at
204806_x_at
204834_at
204858_s_at
204860_s_at
204881_s_at
204898_at
204924_at
204929_s_at
204959_at
214084_x_at
204961_s_at
204972_at
204994_at
204998_s_at
205010_at
205033_s_at
205038_at
205068_s_at
205098_at
205210_at
205230_at
205237_at
205322_s_at
205345_at
205434_s_at
205463_s_at
205468_s_at
205500_at
205513_at
205557_at
205569_at
205603_s_at
205653_at
205681_at
205692_s_at
205702_at
205707_at
205715_at
205773_at
205787_x_at
205807_s_at
205844_at
205863_at
205899_at
205936_s_at
205962_at
205965_at
205967_at
206025_s_at
206090_s_at
206111_at
206133_at
206145_at
206177_s_at
206200_s_at
206247_at
206332_s_at
206371_at
206470_at
206513_at
206576_s_at
206618_at
206636_at
206662_at
206676_at
206697_s_at
206828_at
206851_at
206871_at
206881_s_at
206911_at
206929_s_at
207072_at
207238_s_at
207269_at
207329_at
207359_at
207384_at
207500_at
207551_s_at
207574_s_at
207713_s_at
207733_x_at
207777_s_at
207931_s_at
207941_s_at
208003_s_at
208012_x_at
208040_s_at
208180_s_at
208313_s_at
208328_s_at
208432_s_at
208485_x_at
208490_x_at
208511_at
208514_at
208527_x_at
208594_x_at
208659_at
208692_at
208729_x_at
208768_x_at
208819_at
208886_at
208917_x_at
208974_x_at
209093_s_at
209155_s_at
209234_at
209339_at
209369_at
209383_at
209398_at
209417_s_at
209568_s_at
209593_s_at
209616_s_at
209676_at
209715_at
209879_at
209906_at
209911_x_at
209933_s_at
209999_x_at
210004_at
210029_at
210119_at
210128_s_at
210140_at
210152_at
210190_at
210705_s_at
210873_x_at
210969_at
211267_at
211937_at
211967_at
212185_x_at
212188_at
212317_at
212366_at
212418_at
212513_s_at
212531_at
212598_at
212657_s_at
212658_at
212768_s_at
212790_x_at
212793_at
212797_at
212854_x_at
212859_x_at
213051_at
213073_at
213080_x_at
213119_at
213243_at
213260_at
213293_s_at
213347_x_at
213361_at
213612_x_at
213629_x_at
213797_at
213932_x_at
214038_at
214059_at
214089_at
214290_s_at
218280_x_at
214390_s_at
214445_at
214511_x_at
214522_x_at
214575_s_at
214637_at
214722_at
214807_at
215617_at
215693_x_at
215838_at
215963_x_at
216288_at
216310_at
216598_s_at
216950_s_at
217183_at
217466_x_at
217502_at
217719_at
217728_at
217733_s_at
217752_s_at
217823_s_at
217929_s_at
217933_s_at
217966_s_at
217985_s_at
217995_at
218039_at
218085_at
218088_s_at
218143_s_at
218163_at
218231_at
218323_at
218400_at
218401_s_at
218408_at
218429_s_at
218543_s_at
218559_s_at
218627_at
218662_s_at
218673_s_at
218728_s_at
218773_s_at
218923_at
218986_s_at
218999_at
219014_at
219062_s_at
219211_at
219243_at
219298_at
219352_at
219358_s_at
219364_at
219403_s_at
219439_at
219468_s_at
219519_s_at
219607_s_at
219624_at
219625_s_at
219666_at
219669_at
219684_at
219691_at
219716_at
219799_s_at
219863_at
219890_at
219905_at
219910_at
219938_s_at
219975_x_at
220000_at
220122_at
220201_at
220252_x_at
220330_s_at
220336_s_at
220416_at
220492_s_at
220570_at
220800_s_at
220933_s_at
220935_s_at
220940_at
220998_s_at
221345_at
221432_s_at
221484_at
221641_s_at
221680_s_at
221752_at
221766_s_at
221816_s_at
221865_at
221879_at
221980_at
222173_s_at
222217_s_at
51228_at
