# Supplementary material for: Identification of Nifurtimox and Chrysin as Anti-Influenza Virus Agents by Clinical Transcriptome Signature Reversion
Source: Int J Mol Sci. 2022 Feb 21;23(4):2372. doi: 10.3390/ijms23042372 (PMC8876279; doi:10.3390/ijms23042372)
Supplement: Supplementary file 1 [file ijms-23-02372-s001.zip › Supplementary Materials (ID ijms-1576548)-the final version/Table S12. DEGs of nifurtimox and chrysin.xlsx]

## Sheet: Table legends
Table S12. DEGs lists of nifurtimox and chrysin. DEGs induced by 40 h treatment of nifurtimox (A) or chrysin (B) at the concentration of 30 μM in A549 cells. The highlighted genes are the transcriptionally reversed Informative Genes by the two compounds.

## Sheet: (A) 30μM Nifurtimox
Up-regulated DEGs of nifurtimox					Down-regulated DEGs of nifurtimox
Gene symbol	logFC	FC	P.Value		Gene symbol	logFC	FC	P.Value
C1QTNF4	4.22954	18.7594	0.0291985		PIK3C2G	-4.51982	0.0435912	0.00725513
POU5F1B	3.90751	15.0064	0.0426067		FOXS1	-4.28193	0.0514056	0.0196791
SLX1B	3.81277	14.0526	0.00146677		LOC107987269	-4.18008	0.0551659	0.00546282
PF4	3.55911	11.7869	0.00730242		PRAM1	-4.14201	0.0566409	0.027134
DLEC1	3.50492	11.3523	0.0409962		SLC28A2	-4.02632	0.06137	0.00866469
TMEM61	2.94379	7.69428	0.0444024		ADGRF1	-3.99326	0.0627927	0.0374468
LOC100287036	2.88849	7.40496	0.00596855		KCNJ4	-3.9897	0.0629478	0.0377257
VAMP7	2.44943	5.46202	0.000680045		OTOP2	-3.98875	0.0629892	0.0323324
ANK1	2.16287	4.47804	0.00676788		TSPAN2	-3.94427	0.0649614	0.0106339
PLCH2	2.12613	4.36546	0.0100713		TMEM266	-3.82021	0.0707949	0.0484027
GAL3ST4	2.10465	4.30093	0.0275598		CTNND2	-3.66261	0.0789667	0.0232196
B3GALT4	2.0476	4.13418	0.0238166		MMP9	-3.55913	0.084839	0.0296001
SERF1B	1.95804	3.88535	0.0116981		CST4	-3.44625	0.0917437	0.0430284
GALNT9	1.91237	3.76427	1.67e-08		LTK	-3.20311	0.108584	0.0193472
NAV3	1.74948	3.36238	5.45e-12		C5orf64	-3.13908	0.113512	0.0234332
MAPK13	1.74125	3.34324	0.0158624		C2orf70	-3.13275	0.114011	0.026014
PLEK2	1.73138	3.32044	0.000411695		SCNN1G	-2.97353	0.127315	0.0414548
PWP2	1.67226	3.18713	0.00156424		IL23A	-2.96739	0.127858	0.0115396
ADPRH	1.66545	3.17212	0.0493065		EMX1	-2.95956	0.128554	0.0108318
HPDL	1.55369	2.93568	0.00744092		CATIP	-2.84666	0.139018	0.0169534
NTSR1	1.52755	2.88296	0.0036565		ABCB5	-2.76854	0.146752	0.0101153
ARL17B	1.50546	2.83914	0.0143182		GCGR	-2.71271	0.152544	0.00888192
GOLGA8O	1.48669	2.80245	0.00711234		TMEM190	-2.27731	0.206282	0.0401113
CLMP	1.40352	2.64547	0.0198772		PIANP	-2.16778	0.222553	0.00896213
SDCBP2	1.38583	2.61322	0.0376293		GPR137C	-2.15607	0.224367	0.0404345
HEY1	1.34667	2.54325	0.039869		WNT5B	-2.15183	0.225027	0.00488679
WDR63	1.31341	2.48528	0.00909457		TMEM88	-2.1094	0.231743	0.00203732
CACNA1A	1.29693	2.45705	0.000231491		CAPN11	-2.03099	0.244687	0.00576046
HSPA8	1.25667	2.38944	0.000207528		CCL20	-1.99825	0.250304	1.99e-15
ACKR3	1.22277	2.33394	9.29e-05		GAS2L2	-1.99541	0.250796	0.0363066
CIDEC	1.19202	2.28472	1.35e-16		LOC728392	-1.96823	0.255567	0.0460828
CALB2	1.18859	2.27929	1.33e-07		SLC10A5	-1.95666	0.257625	0.0419992
TNFRSF10C	1.16359	2.24014	0.0124314		PCDHB4	-1.896	0.268686	0.0417706
OVGP1	1.12813	2.18575	0.0138298		SLC25A27	-1.84165	0.279002	0.0284864
OXTR	1.10976	2.15809	1.82e-06		MUC16	-1.81422	0.284359	0.00217716
GRIN2C	1.08977	2.1284	0.00282361		IL11	-1.80563	0.286056	7.81e-19
TNFRSF10D	1.07947	2.11326	0.000746661		FOXO6	-1.76164	0.294914	0.0152474
SYT12	1.06596	2.09357	3.73e-07		KLHDC7B	-1.71529	0.304542	0.0156542
ZNF469	1.06161	2.08726	1.68e-20		NR4A3	-1.67912	0.312274	3.22e-08
BCL2L15	1.06093	2.08628	0.0377617		KCNH2	-1.65325	0.317923	0.00319592
C10orf90	1.05464	2.07719	0.0042176		LHX9	-1.58435	0.333474	0.0148742
EMP1	1.03125	2.0438	2.56e-18		LRRIQ1	-1.58178	0.334069	0.0204144
BOLA2B	1.01853	2.02586	0.00263013		TENM4	-1.55142	0.341173	0.0161707
HMOX1	1.01058	2.01472	3.29e-50		MUC2	-1.54618	0.342415	0.0476832
HIST1H3E	0.99714	1.99604	0.013374		CYS1	-1.53571	0.344909	0.0186379
IL31RA	0.990216	1.98648	0.00203311		KRT13	-1.53309	0.345537	0.000987512
GREM1	0.983371	1.97708	0.000318637		COX6B2	-1.50758	0.351701	0.0452293
CSTA	0.977401	1.96892	0.0189104		PSMB9	-1.46764	0.361574	0.016693
IGF2	0.967524	1.95548	4e-33		INHBE	-1.45063	0.365861	1.85e-06
TRIM29	0.936356	1.91369	0.00736711		CRLF1	-1.42951	0.371258	0.0279216
PREX1	0.90062	1.86687	9.23e-12		PAQR6	-1.40312	0.378109	1.21e-08
OSBP2	0.880831	1.84144	1.31e-05		RGPD5	-1.37989	0.384247	0.0104571
MSMO1	0.875336	1.83443	3.6e-06		CPLX1	-1.37335	0.385993	0.0201643
UQCRHL	0.874934	1.83392	1.61e-05		C2CD4C	-1.36736	0.3876	0.00605484
HTR1D	0.861706	1.81719	5.94e-08		SSPO	-1.36457	0.388349	0.00941158
AK5	0.86029	1.8154	1.47e-07		LCN2	-1.3638	0.388559	1.01e-05
SFN	0.857586	1.812	1.59e-24		TP53TG3D	-1.34909	0.39254	0.0404898
HERC5	0.852744	1.80593	0.0267629		LOC105370687	-1.34619	0.393329	0.017992
LGI3	0.848471	1.80059	0.000128732		FAIM2	-1.33873	0.395369	0.010117
GALNT5	0.829924	1.77759	0.0140824		KCTD19	-1.32932	0.397955	0.0276575
TBX19	0.829269	1.77678	0.0359838		FUT1	-1.31652	0.401503	0.000860739
TMEM92	0.828522	1.77587	6.57e-08		LOC101929895	-1.30201	0.40556	0.00886515
CASP4	0.828272	1.77556	0.00296925		AGAP2	-1.29675	0.407043	0.0468507
ACER2	0.825622	1.7723	0.000211336		LOC107985728	-1.28635	0.409986	0.000236229
SLC40A1	0.821499	1.76724	4.25e-07		MAP4K1	-1.26197	0.416973	0.00509486
CTSL	0.82088	1.76648	1.21e-36		UNC5B	-1.25207	0.419845	0.000413741
PLCE1	0.819017	1.7642	1.25e-19		PTGS2	-1.2373	0.424166	2.01e-06
TAPBPL	0.814619	1.75883	0.0107311		GSTA2	-1.23509	0.424815	0.0271439
NAPEPLD	0.803543	1.74538	4.48e-07		PTPRQ	-1.22924	0.426542	0.0278815
ARHGAP31	0.797786	1.73843	0.00242311		NR4A1	-1.2288	0.426672	1.25e-57
CDIP1	0.788373	1.72713	1.29e-06		KATNAL2	-1.22678	0.42727	1.57e-05
NPR2	0.784946	1.72303	6.94e-05		NKPD1	-1.22648	0.427359	0.0190559
ITGBL1	0.777888	1.71462	0.000682873		CA13	-1.22646	0.427366	0.0339188
CD68	0.755198	1.68786	3.85e-10		CORO2B	-1.22229	0.428603	0.0487149
NSDHL	0.74717	1.6785	8.29e-15		SLC17A7	-1.22087	0.429024	0.0162544
INA	0.737842	1.66768	2.06e-20		LPXN	-1.21641	0.430353	1.22e-07
CAVIN2	0.736599	1.66624	1.39e-10		HOXB9	-1.20746	0.433029	7.27e-18
AQP11	0.729815	1.65843	0.00136522		ADAP1	-1.2007	0.435065	5.62e-05
EVA1B	0.728951	1.65743	0.00174907		NUGGC	-1.20059	0.435098	0.0259888
RCBTB2	0.728042	1.65639	0.0249803		CRMP1	-1.1992	0.435517	0.0397962
CA12	0.723858	1.65159	2.52e-36		RAB39B	-1.19853	0.435719	1e-06
FAS	0.718355	1.64531	2e-06		ADAMTS13	-1.195	0.436786	0.0156068
MVK	0.717654	1.64451	4.58e-12		KREMEN2	-1.19166	0.4378	2.53e-05
STRIP2	0.705377	1.63057	0.000346937		C2orf15	-1.18788	0.438948	0.00276115
KIAA0754	0.704301	1.62936	1.77e-10		DND1	-1.18437	0.440015	0.00936685
DNAJA1	0.703207	1.62812	0.00387776		AK8	-1.18333	0.440333	0.0460662
AKR1C2	0.702504	1.62733	5.43e-35		PCDH1	-1.17957	0.441483	1.86e-19
TRIML2	0.701881	1.62662	2.39e-15		ARMH1	-1.16918	0.444673	0.0167027
DEPDC7	0.698788	1.62314	6.03e-05		HOXD4	-1.1563	0.448663	0.0452727
S100A3	0.689353	1.61256	1.47e-10		ADCY5	-1.15446	0.449235	0.00222127
LMTK3	0.688854	1.612	6.4e-07		SLC43A1	-1.15412	0.449341	4.25e-08
SESN1	0.687201	1.61016	4.86e-05		PLEKHA4	-1.14555	0.452018	2.94e-06
AHNAK2	0.686637	1.60953	2.21e-23		MYL5	-1.1413	0.453351	0.000155043
C3orf62	0.685442	1.6082	0.0239918		PRSS27	-1.1393	0.453978	0.0430716
BST1	0.683682	1.60623	0.0181381		BHLHA15	-1.13658	0.454836	0.000174735
TRPA1	0.680984	1.60323	1.11e-06		COL11A1	-1.13473	0.455421	0.000432665
SPP1	0.680048	1.60219	9.49e-25		C16orf71	-1.13309	0.455938	0.00548988
THBD	0.677389	1.59924	0.00298416		COL9A3	-1.12873	0.457319	0.0474763
COX7B	0.676939	1.59874	2.04e-16		ALOX12B	-1.12002	0.460086	0.0231213
MAML2	0.676583	1.59835	0.00492204		LOC101928120	-1.11588	0.461409	0.0171826
S100A6	0.675585	1.59724	1.44e-22		SUCNR1	-1.1075	0.464098	1.25e-10
C1orf116	0.67232	1.59363	8.28e-05		CDH11	-1.09858	0.466975	0.0400075
PCYT2	0.672283	1.59359	1.1e-09		SESN2	-1.09111	0.469402	0.000264212
NME1	0.669762	1.59081	8.67e-21		PRG4	-1.08758	0.470551	0.00807474
C19orf33	0.667961	1.58883	1.15e-12		AGTR1	-1.07358	0.47514	0.00332448
PANK1	0.667299	1.5881	3.38e-05		SERPINA1	-1.07018	0.476261	3.65e-31
FA2H	0.665915	1.58657	0.0166005		MAT1A	-1.06763	0.477103	0.000725783
ADRA1B	0.665854	1.58651	1.29e-06		VMO1	-1.0651	0.47794	0.0488305
VSTM2L	0.663417	1.58383	5.74e-05		ATF3	-1.06344	0.478491	0.0265713
NMB	0.663102	1.58348	4.69e-09		FOXA3	-1.06257	0.478777	2.95e-05
44259	0.662855	1.58321	0.00705531		MUC3A	-1.06208	0.478941	0.00190815
FOXD2	0.659098	1.57909	0.0182291		PRODH2	-1.06204	0.478955	0.000100719
MOB3C	0.652918	1.57234	0.00984102		NEB	-1.0532	0.4819	6.86e-14
SQOR	0.652587	1.57198	8.15e-21		SHC2	-1.04008	0.4863	0.0300129
ICAM3	0.651831	1.57116	0.00696359		FAM122C	-1.03764	0.487122	0.024524
MYL6	0.651026	1.57028	1.55e-17		EBF4	-1.0226	0.492228	1.18e-06
MCTP1	0.649879	1.56904	2.5e-05		FAM86B1	-1.01079	0.496273	0.00788944
HYAL3	0.649098	1.56819	0.000301161		DCDC1	-1.00023	0.49992	3e-21
FDFT1	0.648079	1.56708	1.02e-15
CLDND2	0.644947	1.56368	0.0259222
SERPINE1	0.641961	1.56045	1.05e-14
ZBTB49	0.640271	1.55862	0.00776062
TP53I3	0.639883	1.5582	8.14e-17
CHKA	0.638849	1.55709	2.08e-09
GFPT2	0.638496	1.55671	6.41e-08
GCNT3	0.638069	1.55624	1.29e-17
AKR1C1	0.636295	1.55433	2.67e-15
ME3	0.633945	1.5518	1.79e-06
PARS2	0.629541	1.54707	0.000859226
TPRG1L	0.627248	1.54462	0.000111387
VAMP1	0.626496	1.54381	0.000553142
CRYZL2P-SEC16B	0.624349	1.54152	0.0162028
PPP1R14A	0.623758	1.54088	2.37e-08
SPRYD4	0.623263	1.54035	2.38e-05
FAM124A	0.62228	1.53931	0.00758947
NYAP1	0.620466	1.53737	0.00497741
GEMIN6	0.618399	1.53517	3.7e-06
IDI1	0.618394	1.53517	5.25e-10
ZMAT3	0.617689	1.53442	1.51e-06
SULF2	0.616517	1.53317	1.75e-07
RDH10	0.616339	1.53298	2.52e-15
SLC25A6	0.61566	1.53226	0.0200728
KCTD21	0.615373	1.53195	7.44e-06
RIN1	0.615325	1.5319	0.0148412
DGKG	0.615212	1.53178	4.01e-06
PLXNA2	0.614944	1.5315	7.67e-08
CCZ1B	0.607711	1.52384	2.36e-05
CNNM1	0.607255	1.52336	3.69e-12
UGT1A9	0.606731	1.5228	1.77e-19
KIAA1549L	0.602241	1.51807	0.00311133
GVQW3	0.601632	1.51743	0.00973634
ADI1	0.598324	1.51396	1.23e-16
EFR3B	0.598311	1.51394	1.54e-05
RGS17	0.59699	1.51256	0.00362479
BCL6	0.594928	1.5104	1.03e-09
SYNM	0.594315	1.50976	1.38e-08
CALML4	0.59034	1.5056	6.59e-05
SC5D	0.589867	1.50511	3.73e-08
EEPD1	0.589408	1.50463	6.26e-06
MYOF	0.588853	1.50405	4.05e-25
HMGCS1	0.588375	1.50355	6.37e-16
MAP1LC3A	0.586446	1.50154	0.0016117
ANKS4B	0.585705	1.50077	0.0141165

## Sheet: (B) 30μM Chrysin
Up-regulated DEGs of chrysin					Down-regulated DEGs of chrysin
Gene symbol	logFC	FC	P.Value		Gene symbol	logFC	FC	P.Value
CD74	10.3555	1310.13	2.93871e-18		LOC105372704	-5.67424	0.0195832	4.94734e-05
HLA-DRA	9.87109	936.468	1.42625e-16		VWDE	-5.18441	0.0275003	0.000491263
CD163	9.0333	523.957	6.36049e-14		LOC107984841	-4.88816	0.0337689	0.00167584
CHI3L1	8.80382	446.902	3.50634e-13		FAM153B	-4.694	0.0386335	0.0049368
MSR1	8.74215	428.204	5.38326e-13		GABRR2	-4.41599	0.0468442	0.00780527
MRC1	8.47379	355.52	3.20527e-12		SMIM17	-4.3056	0.0505689	0.0107667
HLA-DPA1	8.4161	341.584	4.6108e-12		PIP	-4.29186	0.0510532	0.011918
MPEG1	8.41432	341.163	4.71428e-12		SYNDIG1L	-4.04329	0.0606525	0.0233524
ACP5	8.37999	333.141	5.91474e-12		SELE	-3.71383	0.0762127	0.0497712
FCGR3A	8.26732	308.114	1.3426e-11		LOC112267930	-3.56751	0.0843474	0.0259017
A2M	8.19649	293.353	2.12314e-11		KIAA0754	-3.48194	0.0895018	6.33879e-07
LILRB4	8.06395	267.604	4.93054e-11		GOLGA8K	-3.23573	0.106157	0.0190916
LYZ	7.9865	253.616	1.50123e-46		SLC25A27	-3.18027	0.110317	0.0214124
CYBB	7.95777	248.615	1.71939e-14		C9orf47	-3.04033	0.121554	1.05972e-10
PPBP	7.80844	224.168	2.88058e-10		DNTT	-3.02487	0.122864	0.0277565
HS3ST2	7.77697	219.332	3.61089e-10		LOC105379752	-2.99176	0.125716	0.00349413
ADA2	7.75727	216.358	4.33336e-10		OCLM	-2.94634	0.129737	0.0371916
AQP9	7.72694	211.855	5.1051e-10		MOV10L1	-2.86701	0.13707	0.0423407
EVI2B	7.69895	207.785	5.62404e-10		ANKRD45	-2.8618	0.137567	0.0416417
CD84	7.68172	205.319	6.52476e-10		ZNF630	-2.82082	0.14153	0.00163607
MS4A7	7.66781	203.348	7.04875e-10		TAS2R5	-2.75904	0.147722	0.00942268
ADAMDEC1	7.61062	195.445	1.0289e-09		RGPD5	-2.73103	0.150618	0.00785361
CD53	7.58432	191.915	1.25088e-09		C5orf51	-2.65087	0.159224	5.65195e-14
TYROBP	7.49193	180.01	2.22621e-09		NCR3LG1	-2.64948	0.159378	1.48093e-13
C3AR1	7.47763	178.234	2.62297e-09		GOLGA8O	-2.51371	0.175104	0.00045594
TLR4	7.45489	175.446	2.67927e-09		CHMP3	-2.49245	0.177704	0.0181726
HCK	7.43168	172.647	4.1523e-09		TAS2R19	-2.44574	0.183551	0.0461372
NCKAP1L	7.42737	172.132	3.31291e-09		MTNR1A	-2.43501	0.184922	0.0453577
CCL3	7.41049	170.13	3.93427e-09		LOC100289279	-2.42232	0.186556	0.0022366
EPB41L3	7.40999	170.07	3.82247e-09		IL23A	-2.38676	0.191212	0.0244603
IL10RA	7.37493	165.988	4.54282e-09		KIAA1671	-2.35926	0.194891	2.46936e-23
ITGB2	7.34544	162.629	2.42179e-12		ZBED6	-2.33562	0.198111	1.78491e-08
PLEK	7.31735	159.493	6.78194e-09		FAM171B	-2.28505	0.205178	2.19018e-13
SYK	7.30236	157.845	6.82869e-09		ZBTB26	-2.26212	0.208465	3.32691e-07
CD4	7.30124	157.722	7.70806e-09		LOC105369869	-2.25018	0.210198	0.042381
SLAMF8	7.24755	151.96	1.00126e-08		TBX20	-2.22686	0.213624	0.000214967
HLA-DPB1	7.24675	151.876	1.06853e-08		LOC102724219	-2.22544	0.213834	0.0102038
CD300E	7.23266	150.4	1.3858e-08		GPR1	-2.22532	0.213851	0.0263446
LAIR1	7.15088	142.112	1.83259e-08		LOC105379282	-2.17986	0.220697	0.0291303
FPR3	7.0596	133.399	3.47291e-08		KLHL24	-2.11101	0.231484	2.26933e-44
ENG	7.04172	131.756	3.3419e-08		PDE3A	-2.10784	0.231994	4.34599e-121
CLEC7A	7.02298	130.055	3.91655e-08		CREBRF	-2.06885	0.23835	2.13289e-23
TNNT2	7.00932	128.83	1.92041e-20		ESR2	-1.95537	0.257854	0.00105251
PLA2G7	6.99856	127.873	4.35423e-08		PCDHA12	-1.93527	0.261473	3.46611e-05
MS4A6A	6.99753	127.781	4.58644e-08		NKX2-1	-1.92791	0.262809	0.0497531
VSIG4	6.90399	119.759	7.72706e-08		CCNG2	-1.91833	0.264561	7.0142e-51
SLC15A3	6.89703	119.183	1.08991e-07		LOC101930307	-1.89507	0.268861	0.00063273
C1QA	6.85758	115.968	1.03842e-07		DENND2C	-1.8821	0.271289	0.0042721
CMKLR1	6.84952	115.322	1.28776e-07		IGIP	-1.83424	0.280439	2.96816e-10
FBP1	6.82801	113.615	1.29826e-07		UGT1A3	-1.81782	0.283649	0.044712
CD86	6.80277	111.645	1.47971e-07		GRAMD1C	-1.81235	0.284727	0.00338286
S100A9	6.77807	109.749	4.49104e-08		ZBED8	-1.79606	0.28796	2.3807e-11
TMEM176B	6.75721	108.174	2.50147e-07		LCA5L	-1.79317	0.288537	0.0119694
FOSB	6.73514	106.532	3.76534e-185		ZNF572	-1.79041	0.28909	0.00338155
LCP2	6.63593	99.4522	4.34816e-07		RNF180	-1.78415	0.290347	0.0042005
SIGLEC1	6.61459	97.9922	4.32572e-07		ZNF234	-1.7794	0.291304	1.13659e-11
CCL7	6.61168	97.7943	4.49377e-07		YPEL2	-1.77206	0.29279	3.9517e-27
IGSF6	6.58539	96.0286	5.40321e-07		RGPD8	-1.76935	0.293341	0.000130651
TLR2	6.56099	94.4183	1.45484e-07		TCP11L2	-1.76848	0.293518	2.10414e-14
CD14	6.56041	94.3803	3.3663e-22		PLPPR4	-1.75863	0.295529	0.0339322
CAMP	6.54824	93.5875	7.17751e-07		GRK4	-1.75583	0.296102	0.0138737
SLC1A3	6.45823	87.9267	1.11386e-06		ZNF112	-1.72733	0.30201	3.18163e-13
CPVL	6.45434	87.6902	1.0763e-06		GABRQ	-1.72005	0.303539	0.0426327
PTPRC	6.43631	86.6006	1.78384e-09		IYD	-1.71425	0.304762	0.013387
PECAM1	6.43117	86.2928	1.77154e-09		POLR2M	-1.69606	0.308628	0.00294863
EVI2A	6.3851	83.5806	1.81931e-06		HAVCR1	-1.68719	0.31053	8.29969e-149
PLCB2	6.27915	77.6628	3.11835e-06		LOC107985971	-1.63392	0.322212	4.9607e-09
LILRB2	6.24623	75.9106	3.35527e-06		CENPE	-1.63049	0.322979	5.53219e-27
CLEC5A	6.21087	74.0727	4.37006e-06		TP53INP1	-1.60767	0.328127	9.0807e-40
TLR7	6.20272	73.6554	4.55302e-06		ATP8B4	-1.60336	0.329109	6.84432e-06
MMP9	6.18938	72.9775	1.01187e-32		PCDHGA1	-1.59188	0.331739	0.0143173
CCL18	6.16386	71.6979	5.40971e-06		FMN1	-1.56482	0.33802	2.78836e-72
HCLS1	6.16297	71.6537	1.20939e-06		SORBS2	-1.56397	0.338219	0.037578
CCL8	6.12988	70.0288	1.62132e-06		B3GALT5	-1.56066	0.338995	0.0281317
FCN1	6.09086	68.1604	8.38969e-06		BIRC3	-1.55299	0.340802	3.05046e-15
COLEC12	6.08864	68.0554	9.79693e-06		AICDA	-1.53629	0.34477	0.0470175
IRAK3	6.08328	67.803	8.19621e-06		GNRH1	-1.52768	0.346834	9.04204e-07
SAMSN1	6.07886	67.5955	9.32334e-06		FRRS1	-1.52501	0.347477	1.43952e-08
IL7R	6.04388	65.9765	9.80001e-06		HBP1	-1.52245	0.348095	9.34014e-76
TLR8	6.04335	65.9524	1.21836e-05		ZC3H6	-1.51888	0.348957	4.02265e-15
SASH3	6.03968	65.7849	1.04694e-05		GRIK2	-1.51534	0.349813	0.0446963
LILRB1	6.01	64.4452	1.71532e-05		ZBTB41	-1.51426	0.350077	3.81094e-24
S100A8	6.0073	64.3244	1.87066e-05		PIWIL2	-1.51018	0.351067	0.0288105
OSM	5.99566	63.8077	1.28887e-05		HIST1H3E	-1.49868	0.353877	0.0114352
FCGR1A	5.98999	63.5573	1.69839e-05		LAMP3	-1.49468	0.354861	0.0416381
MNDA	5.95302	61.9496	1.62779e-05		GOLGA8A	-1.48066	0.358324	2.03803e-09
TREM1	5.91182	60.2054	2.21803e-05		KIAA1107	-1.48011	0.358462	0.00189507
TMEM176A	5.90623	59.9725	2.14187e-05		JMJD1C	-1.47303	0.360224	1.48204e-58
C1QC	5.89913	59.6782	2.59797e-05		SUSD5	-1.47264	0.360323	0.00843424
ARHGAP30	5.8186	56.4383	7.83155e-06		EGFR	-1.45392	0.365029	3.00681e-21
CSF2RB	5.80785	56.0191	3.93394e-05		UGT2A3	-1.45349	0.365137	4.21833e-14
JAML	5.80232	55.805	3.97242e-05		ZNF449	-1.45223	0.365455	2.63655e-10
CD52	5.79778	55.6297	4.11375e-05		NR1H4	-1.45167	0.365598	0.0446086
LRRC25	5.75542	54.0201	5.01232e-05		LOC101927322	-1.4461	0.367012	0.0178581
RNASE6	5.7531	53.9333	4.28452e-05		ZNF33B	-1.44524	0.36723	1.23446e-19
CSF3R	5.74688	53.7013	4.99744e-05		SLC2A12	-1.41871	0.374046	3.02784e-46
CCR5	5.70104	52.0218	5.57272e-05		RGS5	-1.41653	0.374613	0.0154017
MS4A4A	5.69721	51.8836	5.56975e-05		ABI3BP	-1.41525	0.374944	0.0153911
RGS1	5.64692	50.1063	8.16786e-05		NEB	-1.40876	0.376634	6.25728e-21
FCGR2B	5.64342	49.9848	7.35641e-05		KCTD16	-1.40741	0.376989	0.000147721
LPL	5.63845	49.8128	9.0325e-05		ZNF624	-1.40709	0.377072	1.67529e-08
PIK3CG	5.58699	48.0676	0.000100239		CAPS2	-1.40589	0.377384	0.000359696
CCR1	5.58464	47.9893	4.58639e-07		ERCC6	-1.38994	0.381581	1.00414e-07
IL2RG	5.57716	47.7412	0.000115279		PRKG2	-1.38196	0.383698	0.00218314
IL1RN	5.57388	47.6328	0.000129817		VPS13A	-1.37891	0.384509	2.87924e-45
IKZF1	5.57308	47.6062	0.000170205		LOC102723360	-1.37872	0.38456	0.00872238
CR1	5.5261	46.081	0.000168885		LOC107984115	-1.37775	0.384819	0.000135211
CCL4	5.52264	45.9705	0.000132		ITGA1	-1.37675	0.385085	3.69686e-31
CCL3L3	5.46137	44.0592	0.000175576		ROS1	-1.36254	0.388897	3.57071e-12
FGL2	5.46137	44.0592	0.000175576		ZNF217	-1.35651	0.390525	1.17172e-79
IL2RA	5.45965	44.0068	0.000198928		PCDHAC2	-1.35434	0.391113	0.00468258
AOAH	5.39255	42.0066	5.1524e-05		LUC7L2	-1.35257	0.391594	4.17922e-06
AIF1	5.36172	41.1185	5.80137e-05		ZNF699	-1.34786	0.392874	1.17794e-05
EGR1	5.3363	40.4005	0		ZNF518A	-1.34723	0.393045	1.59053e-23
TXNIP	5.32105	39.9756	6.02223e-09		ATRX	-1.34227	0.394399	2.81052e-19
CELF2	5.28455	38.9769	7.68681e-05		USP49	-1.33434	0.396573	6.42563e-12
NCF4	5.25075	38.0745	0.00046715		ZFP62	-1.33429	0.396586	5.6461e-19
JAKMIP2	5.24749	37.9884	0.000445592		PELI1	-1.32319	0.399649	5.45776e-13
HLA-DRB1	5.24507	37.9249	9.21566e-05		ARID5B	-1.31478	0.401988	3.96335e-28
C1QB	5.24293	37.8686	0.000478653		INTU	-1.31146	0.402913	0.00113623
FGR	5.20579	36.9063	0.000113711		TGFB2	-1.31091	0.403068	6.48777e-64
KLHL6	5.20157	36.7983	0.000120994		BBS12	-1.30529	0.404638	9.63098e-10
LILRB3	5.16582	35.8976	0.000685033		IFNE	-1.30258	0.405399	0.00405687
SECTM1	5.15989	35.7504	0.00073695		LSMEM1	-1.30089	0.405877	0.000667683
P2RX7	5.12734	34.9528	0.000161702		TRIM23	-1.30051	0.405984	4.71476e-13
SLA	5.12039	34.7849	0.000158504		RARB	-1.28987	0.408987	5.089e-58
RCSD1	5.09838	34.2582	0.00103705		PDE8B	-1.28783	0.409567	0.00264322
PDPN	5.08943	34.0464	0.000863417		CCDC144A	-1.28508	0.410349	0.00102537
SATB1	5.07784	33.7739	0.000993071		SLC4A7	-1.28235	0.411125	2.42763e-59
GPR65	5.00312	32.0693	0.00124574		ZNF678	-1.28029	0.411713	5.39829e-08
NCF1	4.99686	31.9304	0.00122199		SLC16A12	-1.28012	0.41176	4.8258e-06
CD180	4.99657	31.924	0.00127012		HCFC2	-1.27705	0.412639	6.50109e-09
GPR34	4.91452	30.1591	0.00245376		CHD9	-1.27248	0.413949	3.50869e-41
CALHM2	4.91134	30.0927	0.00185345		ABCA5	-1.27222	0.414023	5.60407e-07
XAF1	4.91134	30.0927	0.00185345		LOC441155	-1.2687	0.415033	0.0157422
COL4A2-AS2	4.90842	30.0319	0.00175333		ARHGAP11B	-1.26366	0.416487	1.29696e-06
CYTIP	4.90812	30.0255	0.0017549		THSD7A	-1.26194	0.416983	3.67076e-17
SNX20	4.90556	29.9723	0.00188496		PTGFRN	-1.25547	0.418858	4.08034e-49
CD48	4.89822	29.8202	0.0018979		ENKUR	-1.25546	0.418859	0.00524592
OAS2	4.89822	29.8202	0.0018979		VPS13C	-1.2468	0.421382	8.34097e-60
G0S2	4.8837	29.5216	2.23642e-09		FRMD4B	-1.2465	0.42147	0.000933454
CSF1R	4.88118	29.4701	2.00271e-09		CAVIN4	-1.24554	0.421751	0.0387933
FCGR2A	4.84372	28.7147	3.62373e-07		JMY	-1.24434	0.4221	1.98706e-15
HLA-DQA1	4.8109	28.069	0.00285712		GOLGA4	-1.24019	0.423316	3.21353e-13
MX2	4.80643	27.982	0.00252553		GPRIN3	-1.23818	0.423908	2.39488e-61
SIGLEC9	4.80302	27.916	0.00255059		ITGB6	-1.23455	0.424975	5.90521e-33
GPR183	4.80019	27.8612	0.0029798		NBPF8	-1.23088	0.426058	3.15586e-07
NFAM1	4.78246	27.5209	0.000803321		ZNF519	-1.23081	0.426078	2.79461e-05
SNCA	4.73379	26.608	0.000749994		TXNDC16	-1.22853	0.426752	1.21595e-08
BHLHE41	4.73144	26.5647	0.000770921		ZBTB20	-1.22751	0.427055	2.77812e-24
CCL4L2	4.70853	26.1462	0.00414966		BBS10	-1.22163	0.428799	1.01181e-14
PRKCB	4.70474	26.0777	0.00381231		XRN1	-1.22114	0.428945	2.60032e-19
SMIM25	4.70105	26.011	0.00368818		ITGAV	-1.22024	0.429211	1.13282e-192
FPR2	4.69773	25.9513	0.00388837		DSC3	-1.21865	0.429686	0.0160185
LOC653513	4.68329	25.6927	0.000900662		KIF20B	-1.21596	0.430487	1.59047e-22
SDS	4.68159	25.6625	0.000898579		ZNF214	-1.21462	0.430885	0.033452
TRPS1	4.67936	25.6228	0.000894995		SULT1B1	-1.21301	0.431369	0.00584318
CIITA	4.5955	24.176	0.0061534		LOC100130357	-1.21294	0.43139	0.0378084
SIGLEC7	4.58664	24.0279	0.00590695		HMGCR	-1.21232	0.431573	2.56923e-88
FPR1	4.58339	23.9739	0.00560025		SEMA3C	-1.20911	0.432536	7.23199e-143
TREM2	4.58224	23.9547	0.00607259		LRIG3	-1.20694	0.433186	8.74594e-10
SLC8A1	4.57939	23.9075	0.00589137		SESN1	-1.20563	0.433579	4.71137e-11
RENBP	4.57863	23.895	0.00567411		RNF19A	-1.20448	0.433925	2.26577e-97
CD209	4.57562	23.845	0.00711508		CFI	-1.20312	0.434336	0.000690894
RANBP3L	4.57457	23.8278	0.00610469		ZNF14	-1.20239	0.434554	0.00151355
ANOS1	4.57417	23.8211	0.00620745		LOC107985728	-1.20182	0.434725	0.00196031
CYTH4	4.56866	23.7303	0.000109356		KLHL4	-1.19981	0.435334	1.76396e-42
HK3	4.53253	23.1434	0.000151913		FAM160A1	-1.19854	0.435715	0.0450776
DOK2	4.46798	22.1308	0.00885076		BAZ2B	-1.1973	0.43609	1.8276e-29
SIGLEC10	4.4592	21.9965	0.00825541		HDAC9	-1.19602	0.436478	0.00402512
GIMAP4	4.45837	21.9839	0.00876201		VCAN	-1.19587	0.436523	4.81227e-116
GBP5	4.45307	21.9031	0.0106351		ZFC3H1	-1.19256	0.437525	2.5219e-27
RAB42	4.43038	21.5614	0.00237646		TC2N	-1.1918	0.437755	0.0434625
PIK3R5	4.39719	21.071	0.000255107		KIAA0355	-1.19166	0.437798	1.63855e-09
LAPTM5	4.37055	20.6856	1.0192e-32		MEGF9	-1.19153	0.43784	2.47323e-79
FABP3	4.3386	20.2325	0.0153726		SLC40A1	-1.19094	0.438017	1.30924e-44
P2RY13	4.33313	20.1559	0.0145607		DNAJB4	-1.19073	0.438081	2.80587e-55
CCRL2	4.32859	20.0926	0.0129897		SEMA3A	-1.19017	0.438252	0.00130574
FCAR	4.32331	20.0191	0.0125003		KANSL1L	-1.18601	0.439518	0.000453056
CLEC12A	4.32286	20.0129	0.0129286		DST	-1.18366	0.440232	8.6014e-70
PTPN22	4.32286	20.0129	0.0129286		ZNF322	-1.17941	0.441533	5.63805e-08
PTPN7	4.32286	20.0129	0.0129286		ARID4A	-1.17606	0.442559	4.22098e-08
GIMAP6	4.32244	20.0071	0.0145093		LOC101927345	-1.1745	0.443037	4.24963e-06
LILRB5	4.31853	19.953	0.012654		ZKSCAN8	-1.17098	0.444118	2.59683e-23
MMP8	4.31807	19.9466	0.0126689		MIB1	-1.17076	0.444188	1.04525e-46
RGS18	4.3176	19.9401	0.0133559		ZNF236	-1.1707	0.444206	5.12055e-15
BTK	4.28858	19.5431	0.00361336		NPIPB4	-1.16784	0.445086	0.000203109
GATA5	4.28638	19.5132	0.00374187		ZNF33A	-1.16186	0.446936	4.31287e-21
PSTPIP2	4.28367	19.4766	0.0036622		ERV3-1	-1.1615	0.447047	4.56805e-05
FOS	4.26185	19.1843	0		SLCO1B7	-1.16066	0.447307	0.00389131
CYP27A1	4.25515	19.0954	1.097e-09		ACER2	-1.15994	0.447532	1.83824e-10
IFI44	4.20617	18.4579	0.00459673		GPR135	-1.15929	0.447734	7.33316e-11
ACVRL1	4.19098	18.2647	0.0245306		MMP10	-1.15862	0.447941	0.0389122
LOC101927506	4.1744	18.0559	0.0212835		NEU3	-1.15856	0.447959	0.00157181
GYPC	4.16797	17.9756	0.0192528		TIPARP	-1.15812	0.448098	1.79458e-63
ITPKB	4.16797	17.9756	0.0192528		KIAA1109	-1.15753	0.448279	9.97145e-23
RIPK3	4.16746	17.9692	0.019843		SESN3	-1.15722	0.448377	0.00343112
CD93	4.16693	17.9627	0.0220111		AKAP9	-1.15384	0.449427	3.95118e-17
DUSP2	4.16313	17.9154	0.0209718		COL4A3	-1.15239	0.449878	9.97442e-72
LILRA1	4.16264	17.9093	0.0200751		SGMS2	-1.152	0.45	7.60387e-21
ALPPL2	4.16095	17.8883	0.0235143		ITGB1	-1.14829	0.451159	3.7237e-52
CD300LF	4.15609	17.8282	0.0225796		GIPR	-1.14816	0.451201	0.0376886
WDFY4	4.09928	17.1399	0.000867918		ZBTB11	-1.14724	0.45149	2.8649e-23
PIK3R6	4.01315	16.1465	0.032878		CPEB4	-1.14635	0.451766	2.34914e-38
CCL13	4.00641	16.0712	0.0305226		PELI2	-1.14396	0.452515	2.29993e-14
HIST2H2AB	4.00179	16.0198	0.0431407		JRKL	-1.14342	0.452686	4.78896e-10
CD300C	4.00104	16.0115	0.0325369		UNC13C	-1.14289	0.452853	8.951e-05
CTF1	4.00104	16.0115	0.0325369		FAT3	-1.14262	0.452935	1.03389e-14
CASS4	3.99984	15.9982	0.0302157		EEA1	-1.14233	0.453027	5.78586e-19
ADORA3	3.99386	15.9321	0.0306278		CLVS2	-1.1414	0.45332	4.99767e-18
LILRA2	3.99327	15.9255	0.0314374		CEP162	-1.14124	0.453369	4.04204e-05
PSTPIP1	3.99327	15.9255	0.0314374		PSD3	-1.14082	0.453503	2.27555e-28
LY86	3.99262	15.9183	0.0343872		SLC7A11	-1.14081	0.453504	5.58616e-152
DPEP2	3.98716	15.8582	0.0335513		SENP7	-1.14023	0.453689	1.80066e-06
SLC28A3	3.98716	15.8582	0.0335513		SYNE2	-1.1388	0.454139	6.91793e-26
KISS1	3.97974	15.7769	0.0451698		ZNF284	-1.13862	0.454193	0.000342347
MARCO	3.97898	15.7685	7.00956e-06		N4BP2	-1.1384	0.454262	4.23278e-13
FLI1	3.94387	15.3895	0.00175048		AGL	-1.13682	0.454762	5.75679e-23
FAM71A	3.94253	15.3752	0.010752		GALNTL6	-1.13678	0.454774	7.82567e-06
PTPRO	3.93515	15.2967	0.0129295		KRBA2	-1.13608	0.454994	3.73616e-05
CXCR4	3.89268	14.853	1.2873e-05		DRP2	-1.13442	0.455518	0.00584218
PRAM1	3.8919	14.845	0.00210344		ARID4B	-1.13281	0.456026	1.39083e-20
MMP19	3.84096	14.3299	0.013725		ATP7A	-1.13226	0.4562	9.56711e-29
RAC2	3.81475	14.0719	0.000332421		KLF12	-1.1311	0.456568	2.0493e-10
RASL12	3.81087	14.0341	0.0494469		TBC1D8B	-1.12585	0.458232	3.85399e-07
TAGAP	3.81087	14.0341	0.0494469		TCEANC	-1.12421	0.458752	0.000874906
CACNA2D4	3.81016	14.0273	0.0473334		PJVK	-1.12321	0.459071	0.00190361
CES4A	3.80334	13.9611	0.0480096		ASH1L	-1.11942	0.460278	1.32433e-28
CPED1	3.80334	13.9611	0.0480096		CACNB4	-1.11646	0.461224	3.20259e-05
MLNR	3.80268	13.9547	0.0480753		BOD1L1	-1.11427	0.461924	5.34887e-30
SLC11A1	3.79639	13.894	2.29394e-11		ANKRD36C	-1.11171	0.462747	0.000525548
CSNK1E	3.78542	13.7888	0.00392193		PRMT9	-1.10926	0.46353	2.21799e-06
HLA-DOA	3.73526	13.3176	0.0180393		ZNF184	-1.10917	0.463559	1.23353e-07
HES1	3.72761	13.2471	2.75613e-95		ZNF267	-1.10881	0.463677	1.07494e-16
SPI1	3.72592	13.2317	5.44898e-08		DYNC2H1	-1.10672	0.464349	3.61599e-11
GPR84	3.62584	12.3449	0.0252061		ARFGEF2	-1.10648	0.464424	1.61773e-38
GNA15	3.62505	12.3381	0.0241624		ANKS1B	-1.10588	0.464621	0.00730668
DENND1C	3.62471	12.3352	0.0251587		KIF14	-1.10426	0.46514	2.83208e-24
LY96	3.62157	12.3084	0.0243873		ATP8B1	-1.10397	0.465235	4.14413e-16
CXCL6	3.61373	12.2417	0.0268495		CLK1	-1.10302	0.465541	3.11856e-47
NRROS	3.61373	12.2417	0.0268495		IQGAP2	-1.10233	0.465765	6.53698e-24
PARP8	3.59823	12.1109	0.00630498		RIF1	-1.09921	0.466772	2.09988e-48
FXYD6	3.59659	12.0971	0.00563195		ZNF507	-1.09921	0.466773	6.7011e-44
ARHGAP25	3.53766	11.6129	0.00685706		COBLL1	-1.09796	0.467176	1.67122e-09
CHST2	3.49693	11.2897	0.0326962		CEP126	-1.09636	0.467694	0.000135406
STAB1	3.4875	11.2161	4.00378e-05		NIPSNAP3B	-1.09612	0.467774	0.00316949
STAT5A	3.47798	11.1423	0.0097821		NBEA	-1.09554	0.467961	1.10291e-16
TNFRSF14	3.4685	11.0694	0.000252972		GALNT5	-1.09541	0.468003	0.0167162
BST2	3.46499	11.0425	0.00949154		KDM7A	-1.09515	0.468087	5.95053e-06
PLBD1	3.45965	11.0017	0.0110687		NOS1AP	-1.09447	0.468307	0.0207998
ADGRE2	3.44573	10.896	0.000512917		FOXN2	-1.09437	0.46834	3.3796e-21
TCHH	3.37823	10.3979	0.0184201		IBTK	-1.09422	0.468388	2.61264e-39
RUBCNL	3.36137	10.2772	0.0442353		RB1CC1	-1.09267	0.468893	6.20281e-24
ZNF423	3.35588	10.2381	0.0461937		SAMD5	-1.09243	0.468971	0.0383954
TNFSF13	3.35253	10.2144	0.0484131		C18orf54	-1.09242	0.468973	2.05943e-07
IL1B	3.348	10.1824	5.76716e-25		ZFP14	-1.09239	0.468983	2.43632e-09
FAM212A	3.27061	9.65053	0.000621091		RAB5B	-1.09009	0.469733	9.26329e-15
EGR2	3.24813	9.50132	2.58279e-10		DOCK4	-1.08982	0.469819	2.98165e-39
SELENOP	3.24045	9.45089	6.01865e-13		FANCM	-1.08978	0.469832	2.8356e-07
FCER1G	3.21907	9.31185	3.98779e-09		DNAH17	-1.08921	0.470019	0.0457808
TRPM2	3.18445	9.09108	0.00121329		CYP4F3	-1.08833	0.470307	9.61896e-38
SLC43A3	3.16027	8.93998	8.77032e-05		BMPR1B	-1.08706	0.470719	1.29203e-37
MAFB	3.15486	8.90652	3.07629e-08		CCDC186	-1.08465	0.471506	2.3744e-08
CD38	3.14921	8.87168	0.00657455		PIEZO2	-1.08408	0.471693	3.0586e-38
CD37	3.14919	8.87156	0.00142833		ABCB1	-1.08254	0.472198	1.00325e-13
GJB1	3.13295	8.77224	0.028183		CD109	-1.08253	0.472201	1.31696e-102
MYO1G	3.12961	8.752	0.0268852		ALMS1	-1.08209	0.472345	4.75798e-13
ALOX5	3.08149	8.46486	0.000207316		KCTD7	-1.08192	0.4724	1.27883e-12
APOC2	3.05914	8.33476	0.0343786		ATG14	-1.0812	0.472635	5.1085e-18
OVOL3	3.04026	8.22639	0.032198		DIAPH2	-1.08028	0.472936	1.33029e-13
RTL1	3.03959	8.22255	0.0338267		GOLIM4	-1.07989	0.473065	1.39123e-28
SP5	3.02385	8.13335	0.00114382		MIS18BP1	-1.07967	0.473136	4.13161e-22
TMC8	2.95433	7.75074	0.0362972		GVQW3	-1.07957	0.473171	1.15044e-05
F8A2	2.9493	7.72375	0.0117705		ASPM	-1.0772	0.473948	5.20573e-40
EGR3	2.94195	7.6845	0.0454479		WWC2	-1.07599	0.474347	1.19753e-45
TM6SF1	2.93903	7.66894	0.0122756		TRPC1	-1.07522	0.4746	1.17361e-22
LST1	2.93456	7.64522	0.0484988		CFH	-1.0749	0.474704	9.17779e-50
KLF2	2.88908	7.40796	1.24972e-55		CPLANE1	-1.07424	0.47492	5.58048e-18
LOC105371933	2.87978	7.36036	0.0159961		UBXN7	-1.07381	0.475063	6.53984e-30
SLC9A9	2.83982	7.1593	0.0473437		ATAD2B	-1.07364	0.475119	9.46993e-11
GPSM3	2.80928	7.00933	0.000986831		UTRN	-1.07346	0.475178	3.30635e-26
SLC25A41	2.78851	6.90914	0.00632748		UACA	-1.07206	0.475639	3.86946e-44
CD36	2.78068	6.87175	0.000507949		FZD6	-1.07154	0.475812	2.5922e-31
PTAFR	2.77924	6.86489	5.70094e-07		BDP1	-1.07097	0.475998	6.20823e-18
KRT85	2.73315	6.64905	0.0221678		RAD50	-1.07055	0.476136	1.02288e-48
KCNJ5	2.71998	6.58864	0.00372687		HNF4G	-1.07044	0.476175	0.0470451
FERMT3	2.64207	6.24225	7.76435e-08		STK38L	-1.07032	0.476215	1.30107e-20
JUNB	2.5965	6.04816	0		TTC37	-1.07016	0.476268	2.15369e-40
FAM46B	2.59459	6.04017	0.0160042		KPNA5	-1.07	0.47632	0.00010548
GTPBP6	2.57615	5.96347	0.000283338		FNBP1L	-1.06977	0.476395	5.47962e-36
IER2	2.57479	5.95783	0		EPHA7	-1.06696	0.477322	2.58601e-08
MAN1A1	2.54804	5.84839	0.00433305		HOOK1	-1.06637	0.477518	8.34816e-07
APOE	2.54512	5.83658	2.2574e-79		UGT1A6	-1.06561	0.477771	1.71752e-42
HAVCR2	2.54154	5.8221	0.000873042		GALNT7	-1.06548	0.477815	8.32743e-60
EPHX3	2.53689	5.80337	0.049691		KIF21A	-1.06447	0.478149	1.26445e-40
ARHGAP9	2.52717	5.76439	0.00584759		ZFP37	-1.06256	0.478783	0.0310269
VGF	2.52058	5.73814	0.000127769		MIGA1	-1.06215	0.478917	3.48293e-16
TYMP	2.51832	5.72915	7.17133e-07		TMEM47	-1.06162	0.479092	8.32691e-28
EPN3	2.47002	5.54053	0.0487612		ZNF841	-1.06158	0.479108	0.00295873
SDC2	2.46041	5.50372	0.00142881		KLHL28	-1.06015	0.479581	3.81462e-09
ALPL	2.46007	5.50242	0.0219911		CHM	-1.05861	0.480096	4.49703e-21
SPN	2.45767	5.49327	0.016282		PPP1R12B	-1.05846	0.480146	5.86604e-14
SOX17	2.45512	5.48359	0.0323468		CP	-1.05842	0.480157	1.69903e-12
NR4A1	2.41938	5.3494	1.19773e-57		SLCO1B1	-1.05472	0.481391	7.0989e-11
SLC7A8	2.39438	5.25751	0.0301645		EPHA4	-1.05238	0.482172	1.6138e-10
OR2B6	2.39305	5.25266	0.0331358		FBXO32	-1.05222	0.482226	1.49228e-10
SELPLG	2.39093	5.24494	0.000475511		CASP8AP2	-1.05176	0.48238	5.30327e-09
FOXD3	2.36578	5.15432	0.026015		ARHGAP5	-1.05073	0.482724	1.40239e-52
SLC37A2	2.3285	5.02282	1.27418e-05		RUNDC3B	-1.04691	0.484004	0.0154754
RNASE1	2.32382	5.00657	0.0043602		PIKFYVE	-1.04637	0.484184	7.59357e-16
ELFN1	2.31497	4.97594	0.0381268		PCDHA5	-1.04607	0.484284	0.015067
GKN2	2.21223	4.6339	1.05186e-05		MMAA	-1.04594	0.48433	0.000438333
GMFG	2.20604	4.61406	0.0358638		NRCAM	-1.04553	0.484465	1.4413e-134
PTGS1	2.19302	4.57263	0.00967707		ROCK1	-1.04468	0.484751	3.40057e-36
SLAMF7	2.18525	4.54806	0.000930841		FAM13A	-1.04401	0.484978	5.89366e-13
IL4I1	2.13443	4.39064	0.0388554		MAN2A1	-1.04383	0.48504	7.31092e-25
FOSL1	2.12381	4.35845	1.3309e-59		ZNF12	-1.04358	0.485121	2.33293e-15
LYL1	2.11359	4.32768	0.0104429		PRDM10	-1.04349	0.485153	4.10821e-09
SOX18	2.11036	4.318	3.18821e-15		MBNL2	-1.04263	0.485442	6.43884e-30
LSP1	2.08819	4.25215	0.000747595		CNTN1	-1.04201	0.485649	1.36778e-57
CA2	2.08503	4.24283	0.0493203		CEP170	-1.0414	0.485856	2.5893e-33
FGD3	2.0795	4.22662	0.00326554		CLK4	-1.04106	0.48597	2.55424e-10
GPR141	2.05843	4.16532	0.04925		CFAP44	-1.04027	0.486237	5.39929e-05
TMEM238	2.05067	4.14298	1.56458e-28		MYSM1	-1.04007	0.486304	2.49973e-14
ZFP36	2.02947	4.08255	1.18291e-297		LCA5	-1.03999	0.486331	0.0113052
GRAP	2.02143	4.05987	0.0478679		LTN1	-1.03958	0.486468	8.30647e-15
PTPRE	2.00242	4.00672	0.000193213		UGT1A9	-1.03942	0.486522	5.89266e-79
KLF10	1.98218	3.9509	5.54792e-111		ZNF160	-1.03807	0.486979	1.50049e-10
TMEM88	1.97822	3.94006	0.000833151		GOLGB1	-1.0366	0.487474	1.06996e-24
THEMIS2	1.9755	3.93265	0.00025961		PCDHA3	-1.03641	0.487538	0.000758655
LCP1	1.96303	3.89879	2.01317e-17		BRWD3	-1.03636	0.487555	1.96462e-15
ZNF296	1.95423	3.8751	1.70447e-17		CCPG1	-1.03575	0.487763	5.66781e-52
MYL2	1.94984	3.86331	0.00688609		ESCO1	-1.03393	0.488379	4.5198e-08
TNFRSF1B	1.93987	3.83672	0.00251354		PPIP5K2	-1.0317	0.489133	1.24865e-23
WAS	1.90832	3.75371	0.00604269		CREBZF	-1.03027	0.489618	1.61643e-50
PLEKHF1	1.89161	3.71049	3.38636e-20		VASH2	-1.02992	0.489737	6.23463e-12
ODF3B	1.87944	3.67932	0.000868751		GAB1	-1.02982	0.489771	2.77385e-06
GAL3ST4	1.87622	3.67111	0.0193115		SLC25A36	-1.02946	0.489895	1.23346e-19
TNFSF13B	1.86444	3.64127	0.0475722		ADAM9	-1.02637	0.490944	4.93304e-118
RUNDC3A	1.85004	3.60511	0.0428586		CEP290	-1.02477	0.491489	5.25453e-12
WNT4	1.84995	3.60488	0.0100121		TMF1	-1.02394	0.49177	1.12155e-15
FABP6	1.83937	3.57853	0.0307901		PGM2L1	-1.02279	0.492164	9.92153e-70
GMPR	1.83368	3.56446	0.0283425		KTN1	-1.02218	0.492371	2.56253e-66
LOC105370708	1.83053	3.55668	0.00270692		CLOCK	-1.02197	0.492443	1.37616e-14
LRRC26	1.82671	3.54728	0.000228669		VPS13B	-1.02142	0.492631	1.06672e-19
GPNMB	1.82381	3.54015	9.46609e-72		EML5	-1.02057	0.492923	0.00105987
CLCF1	1.82195	3.53558	4.16555e-108		ACVR2B	-1.02027	0.493024	1.52549e-07
RASD1	1.81203	3.51136	0.00180368		PLEKHH2	-1.01937	0.493331	8.66883e-06
ID1	1.80349	3.49063	1.2622e-152		RFC1	-1.01935	0.493339	1.50164e-35
CHRNA10	1.79775	3.47678	0.00104358		MGEA5	-1.01933	0.493345	1.70946e-58
GADD45B	1.78393	3.44362	9.43762e-91		CLCN5	-1.01824	0.493719	8.08153e-15
ABCA1	1.75635	3.37843	4.16099e-06		MPDZ	-1.01749	0.493975	4.04347e-35
DACT2	1.75537	3.37613	0.0114528		LIFR	-1.01655	0.494299	4.38118e-07
APOBR	1.75349	3.37174	0.020819		DOCK11	-1.01634	0.49437	1.79093e-12
PPP1R15A	1.75077	3.36538	5.60775e-154		MYCBP2	-1.01603	0.494476	3.46034e-22
CLDN9	1.74423	3.35015	9.93714e-05		FKTN	-1.0149	0.494863	1.41919e-13
EMX1	1.72671	3.30972	0.0028595		UBN2	-1.01373	0.495265	2.23177e-08
IL6	1.72139	3.29753	0.0264182		LGR4	-1.01258	0.495658	5.91196e-73
ELOVL3	1.72097	3.29659	0.00806979		TOGARAM1	-1.01234	0.49574	8.61008e-12
FAM43A	1.72023	3.2949	9.04846e-15		RSRC2	-1.01159	0.496	6.79578e-34
CSRNP1	1.71887	3.29179	1.57473e-50		KRIT1	-1.01133	0.496088	2.39512e-19
IFI16	1.70913	3.26964	0.00430886		HEATR5B	-1.01122	0.496125	1.4938e-12
MAFA	1.70608	3.26273	0.00432031		IL31RA	-1.01092	0.49623	7.22635e-08
HLA-B	1.69447	3.23658	5.91132e-21		LRP6	-1.01079	0.496273	3.6855e-50
ID3	1.68803	3.22216	1.44959e-205		KIAA2026	-1.0101	0.496512	6.62036e-09
DISP3	1.68599	3.21761	0.0187022		LRP12	-1.00944	0.496738	1.35348e-29
C8G	1.67663	3.19681	0.00823324		EPHA5	-1.0091	0.496858	0.000461433
GPER1	1.67561	3.19454	0.0249112		NPY4R	-1.00901	0.496888	4.01234e-32
KLHL35	1.67415	3.19131	0.0367901		C5	-1.00896	0.496903	1.41832e-27
ANPEP	1.65672	3.15299	4.72345e-06		CTDSPL2	-1.00868	0.497002	8.23977e-23
SERTAD1	1.65166	3.14194	6.70556e-33		HIVEP2	-1.00787	0.497279	8.27363e-14
OSCAR	1.64979	3.13789	0.0177688		BACH1	-1.00734	0.497463	5.99707e-23
TIGD5	1.6299	3.09491	1.97029e-42		PDGFRA	-1.00719	0.497516	3.30349e-17
CDC42EP2	1.62925	3.09352	8.2999e-15		AKAP12	-1.00626	0.497837	2.87648e-86
IFFO1	1.62662	3.08789	0.0138595		PHF3	-1.0059	0.497959	5.47767e-19
TGFBR3L	1.62534	3.08515	0.00630378		RNF146	-1.00577	0.498005	1.55405e-10
CAPG	1.61939	3.07245	1.24352e-15		CSNK2A3	-1.00497	0.498281	2.92072e-10
ZNHIT2	1.61837	3.07028	2.16547e-34		DOCK3	-1.00442	0.498471	1.18271e-06
NPB	1.61508	3.06328	0.0211869		PDP2	-1.00319	0.498895	6.24501e-17
NDUFA4L2	1.61187	3.05649	0.00134291		KIF5B	-1.0019	0.499342	1.92712e-82
HSPB6	1.60717	3.04654	0.0208811		FAM135A	-1.00014	0.499952	2.71103e-10
XAGE1B	1.59692	3.02498	0.0021589
ZFPM1	1.5881	3.00652	1.56072e-29
TMEM200C	1.58606	3.00228	0.0351652
CFAP73	1.57978	2.98924	0.000591596
NPIPA5	1.57752	2.98455	8.81078e-05
PSPN	1.56279	2.95424	0.00964216
GSC	1.55308	2.93443	0.00036636
TUBAL3	1.55161	2.93144	0.0293961
FOXQ1	1.55112	2.93045	8.44865e-41
OSGIN1	1.55037	2.92893	2.72566e-268
FOXJ1	1.53519	2.89827	0.000369389
ITGAX	1.53277	2.89341	0.00266413
FFAR4	1.53204	2.89195	0.0326548
HMX1	1.53021	2.88828	0.0136769
DYSF	1.51841	2.86475	0.00687414
SPATA2L	1.51833	2.8646	5.86724e-23
ATF3	1.51819	2.86431	8.15202e-40
LAG3	1.51414	2.85629	0.0021087
AMIGO3	1.51128	2.85063	1.66066e-14
DLX1	1.51118	2.85043	0.000116206
CYP26A1	1.51014	2.84837	0.00101674
SOCS1	1.50692	2.84202	0.0117607
CBARP	1.49859	2.82567	3.29131e-05
ADM	1.49332	2.81536	8.046e-174
BIN2	1.49305	2.81484	0.0414062
LOC390937	1.49271	2.81416	0.034235
ZNF703	1.48582	2.80076	6.4878e-14
AKR7L	1.48569	2.80052	0.00311866
ZNF771	1.47795	2.78553	3.43279e-19
CGB8	1.47647	2.78266	0.000172235
VNN2	1.47517	2.78017	0.00579417
TMEM158	1.47267	2.77536	2.5056e-06
S100A5	1.47214	2.77433	0.0186467
DNLZ	1.46206	2.75502	8.18477e-25
MIDN	1.46191	2.75473	2.62328e-81
SPDEF	1.46116	2.75329	7.9717e-06
CITED4	1.45822	2.74768	2.3663e-158
MAPK13	1.45092	2.73382	0.0146801
C12orf80	1.44483	2.7223	0.0498683
IFI30	1.44258	2.71807	5.1101e-26
LKAAEAR1	1.44163	2.71628	0.00938161
C7orf61	1.42993	2.69434	0.00938905
SOCS3	1.42791	2.69057	1.24039e-28
NANOS3	1.42349	2.68234	0.035334
CCR7	1.42318	2.68175	0.00110378
ZNF628	1.42224	2.68	5.48041e-27
JUN	1.42058	2.67694	7.03657e-146
C2CD4B	1.41947	2.67488	3.89673e-06
ARHGDIB	1.41055	2.65838	0.000145051
PHLDA2	1.39762	2.63467	6.37432e-63
MON1A	1.39662	2.63285	2.10209e-12
C2	1.39297	2.62618	0.0476018
SH2B2	1.39153	2.62356	1.39966e-09
CEBPA	1.39122	2.62301	9.50401e-66
GBX2	1.38754	2.61632	2.61634e-06
GPR3	1.38735	2.61599	0.00229212
RASIP1	1.38637	2.6142	0.0371733
SH3BP1	1.38549	2.61261	1.18564e-09
C5AR1	1.37831	2.59964	3.17354e-08
ITPKA	1.37761	2.59838	6.05647e-08
FAM43B	1.37072	2.586	1.05677e-09
RHOB	1.37032	2.58529	2.70888e-92
THAP7	1.36878	2.58252	3.85874e-38
HSPA1A	1.36183	2.57012	1.86174e-129
ARID5A	1.34757	2.54482	4.39032e-16
CNBD2	1.34404	2.53861	0.00696399
MT2A	1.33487	2.52252	4.88828e-26
TUSC1	1.32992	2.51389	0.00233653
FNDC10	1.32542	2.50606	6.91402e-11
ADAM8	1.31906	2.49504	3.56401e-05
CDC42EP1	1.31885	2.49468	1.44083e-73
SUSD2	1.3163	2.49026	3.00952e-27
CXCL2	1.31424	2.48671	1.39148e-23
TMEM121	1.31411	2.48648	3.09188e-23
GAL	1.31264	2.48395	0.0190938
RHOV	1.31176	2.48244	0.00258373
GP1BB	1.31174	2.48241	2.91857e-09
HES2	1.31032	2.47996	0.00500448
OSR1	1.30922	2.47807	2.94945e-09
GNB1L	1.29866	2.46001	7.06456e-15
C11orf86	1.29246	2.44946	1.06804e-58
PLEKHH3	1.29166	2.4481	2.59961e-28
CTU1	1.29107	2.4471	4.54852e-25
CLDN3	1.28861	2.44293	0.00230277
USP2	1.28703	2.44025	0.000164177
HPDL	1.28528	2.43729	0.000150587
CTXN1	1.28336	2.43406	7.23954e-41
EXOC3L2	1.27975	2.42796	0.00421824
TBX1	1.27667	2.42279	7.39291e-08
NKX2-5	1.27489	2.41981	2.42881e-24
RPUSD1	1.27444	2.41905	6.10567e-58
EPS8L1	1.27318	2.41693	3.6099e-10
EN1	1.27199	2.41494	1.27211e-06
HS3ST6	1.26587	2.40472	2.05926e-05
IL11	1.26397	2.40155	5.62801e-49
DUSP1	1.26359	2.40093	3.66293e-37
TBC1D2	1.26202	2.39832	3.91156e-05
PLXDC2	1.2608	2.39628	0.000419622
HK2	1.25648	2.38912	0.0213834
MISP3	1.25374	2.38459	5.95216e-06
PRSS27	1.25365	2.38444	0.000178658
PODNL1	1.25328	2.38383	0.0480427
C2CD4C	1.25122	2.38043	0.000363319
CNIH2	1.24998	2.37839	0.00156669
KREMEN2	1.24535	2.37076	7.71682e-07
LOC388282	1.243	2.3669	1.22226e-07
TPGS1	1.24278	2.36653	1.9012e-26
BRICD5	1.23728	2.35753	4.79449e-07
PRR22	1.23672	2.35662	1.23956e-05
BCAR1	1.2352	2.35415	1.01693e-101
ANKRD2	1.23511	2.354	0.00204412
TRMT61A	1.23421	2.35253	1.67183e-37
CCDC85B	1.2312	2.34762	3.6416e-66
LOC101927509	1.22696	2.34073	0.0234768
MAP1S	1.22644	2.33989	2.56712e-37
HBQ1	1.22194	2.33259	4.51259e-07
ELMO3	1.22083	2.3308	2.90049e-05
CFD	1.21624	2.3234	2.28271e-16
PRKCG	1.21117	2.31526	0.00741814
ALOXE3	1.2109	2.31482	0.0434577
TRIM47	1.21079	2.31465	2.55382e-36
BCL3	1.20699	2.30855	5.89011e-83
ZNF503	1.20607	2.30709	4.00544e-17
PHOSPHO1	1.20494	2.30528	0.0478223
PLTP	1.20246	2.30132	0.00205237
GRIN2D	1.2006	2.29835	2.09722e-16
MIIP	1.20037	2.29798	4.43798e-24
NKX3-2	1.20018	2.29768	0.0368699
CCDC106	1.19801	2.29423	9.86096e-21
CCR10	1.19673	2.29219	0.0146726
STAC3	1.19589	2.29085	0.0498631
ANGPTL4	1.19343	2.28696	1.23572e-56
IER5L	1.19315	2.28652	9.32125e-75
GATA2	1.19246	2.28541	8.39565e-06
KCNF1	1.18981	2.28122	1.33242e-23
ZBTB45	1.18918	2.28024	2.35262e-24
UBALD1	1.18743	2.27746	2.07249e-41
FOXD2	1.18692	2.27667	6.55812e-05
CCDC86	1.18532	2.27413	1.17121e-103
FOXO6	1.18364	2.2715	0.00411002
SLC25A29	1.18149	2.26811	1.31704e-36
EXO5	1.18126	2.26775	0.000321259
GOLGA7B	1.18051	2.26657	0.00802139
TSSC4	1.17998	2.26574	8.47938e-49
TUBB4B	1.17958	2.26511	1.96484e-254
NPIPB12	1.17751	2.26186	0.00393683
DAPK3	1.17669	2.26058	1.00991e-37
ZNF205	1.17447	2.2571	7.87676e-20
CTRL	1.1733	2.25526	6.89904e-05
ARMC5	1.17316	2.25505	8.51303e-25
ZNF579	1.17287	2.2546	2.48914e-09
EDN2	1.17245	2.25395	0.00656998
UPK3B	1.1711	2.25183	4.19326e-06
CHCHD10	1.16869	2.24808	4.55802e-39
PPDPF	1.16735	2.24599	4.14232e-120
MESP1	1.1668	2.24513	1.61087e-06
TREX2	1.16651	2.24468	0.0137707
SURF2	1.16645	2.24458	4.97099e-16
CD83	1.16519	2.24262	0.00864845
ZNF787	1.1638	2.24047	3.69494e-99
ZNF668	1.16264	2.23867	1.41279e-22
EXOSC4	1.16179	2.23735	7.23189e-44
MMP17	1.16024	2.23495	7.48109e-07
DTX2	1.15937	2.2336	1.49725e-25
RCN3	1.15293	2.22365	3.7333e-05
F12	1.15248	2.22296	3.21074e-27
RASL11A	1.14761	2.21547	0.0192759
HES7	1.14714	2.21475	4.90003e-07
SFN	1.14698	2.2145	4.93919e-132
PCSK1N	1.14594	2.2129	1.20807e-34
AJM1	1.14432	2.21042	7.75795e-06
KRT81	1.14325	2.20878	9.15592e-276
RPS6KL1	1.14239	2.20746	0.0330753
C19orf24	1.14103	2.20539	1.26167e-44
SHISA8	1.14063	2.20477	0.0148512
ENDOG	1.13938	2.20286	7.93395e-32
SLC22A31	1.1392	2.20258	0.000260373
SCO2	1.13901	2.20231	4.68904e-24
ZNF408	1.13618	2.19798	1.59014e-18
TCAP	1.13358	2.19402	0.0350021
FZD9	1.13289	2.19298	2.05218e-05
PILRA	1.13242	2.19226	0.0211137
RND1	1.13183	2.19136	5.23985e-76
LRFN1	1.13142	2.19074	1.29432e-37
C19orf70	1.13081	2.18982	6.33561e-47
CDK2AP2	1.13036	2.18914	2.28124e-78
FAAP20	1.12835	2.18609	1.61705e-35
CASKIN2	1.12797	2.18551	3.86398e-30
MYO1F	1.12533	2.18152	0.00970872
C4orf48	1.12506	2.1811	8.29228e-36
EHD1	1.12414	2.17971	1.00378e-77
ZNF593	1.12314	2.1782	1.45406e-30
METRNL	1.12243	2.17713	2.24267e-10
LRRC29	1.12173	2.17608	0.00616925
BHLHE40	1.12121	2.17529	5.79811e-90
REC8	1.11649	2.16819	0.00073733
ADM5	1.11558	2.16682	3.12761e-08
ZNF777	1.11375	2.16408	6.36135e-38
SNAI1	1.11323	2.16329	8.46133e-18
LYPD3	1.11319	2.16323	0.00810669
KCNJ11	1.11052	2.15924	0.00877431
QRICH2	1.11035	2.15897	0.0104197
RPP25	1.10963	2.15791	1.51232e-30
EBI3	1.10905	2.15703	0.0386921
TPRN	1.10882	2.15669	1.4931e-10
CYBA	1.10865	2.15644	1.26345e-84
PPP1R14B	1.10691	2.15384	7.11334e-167
UFSP1	1.10623	2.15282	0.000700125
SRM	1.10598	2.15245	1.78024e-88
IGFBP6	1.10553	2.15178	6.74381e-35
CCDC151	1.10527	2.1514	0.0276313
DDX28	1.10367	2.14901	6.38974e-27
OGFR	1.10287	2.14781	6.01978e-59
CBX4	1.1025	2.14726	6.03544e-53
PRAG1	1.09939	2.14264	2.09791e-27
MUC5AC	1.09913	2.14226	0.0107572
ABHD14A	1.09345	2.13384	4.08165e-10
CCDC124	1.09309	2.1333	3.63601e-81
PPP1R14A	1.09286	2.13296	3.80914e-59
GEMIN7	1.09285	2.13294	4.43912e-46
RASSF10	1.09245	2.13235	0.0220138
BAIAP3	1.09188	2.13152	0.0103064
KDM8	1.09181	2.13141	3.46627e-05
ISG15	1.09108	2.13034	7.96003e-07
ZNF784	1.09089	2.13005	1.64008e-15
CPTP	1.08371	2.11948	4.82962e-26
SH3TC1	1.08368	2.11944	0.000208062
TRAPPC5	1.08337	2.11898	2.65941e-44
CHST13	1.08199	2.11695	0.00123491
HLA-DMB	1.08133	2.11599	0.000194376
MYLIP	1.08067	2.11502	0.0206789
ENHO	1.07861	2.112	0.0083227
KRT86	1.07679	2.10934	3.48427e-26
KCNK5	1.0756	2.1076	2.06496e-15
CKB	1.07526	2.1071	1.20504e-37
C1orf159	1.07439	2.10583	8.56144e-21
TMEM160	1.07333	2.10429	5.29674e-42
NDUFS8	1.07207	2.10245	1.63435e-101
AMH	1.0682	2.09681	1.50323e-15
ARHGDIA	1.06819	2.09681	8.76291e-139
ZMAT5	1.06706	2.09516	5.90323e-18
SNCB	1.06669	2.09463	0.0190522
HSPA1B	1.06622	2.09395	8.27361e-40
YDJC	1.06561	2.09305	1.11532e-47
RHCG	1.06534	2.09266	0.0350788
CORO1A	1.06456	2.09153	2.33397e-05
VSIR	1.0644	2.09129	2.23367e-24
TBX2	1.06413	2.09091	1.93821e-11
CDT1	1.06336	2.08979	3.1943e-77
ZNF414	1.06259	2.08868	9.43563e-16
BATF3	1.06243	2.08845	3.30443e-10
HSPBP1	1.06222	2.08814	2.21934e-101
UBE2S	1.06171	2.08741	1.51727e-137
CCDC28B	1.06064	2.08585	0.000188252
DEGS2	1.05968	2.08446	0.00017247
MRPL4	1.05944	2.08412	1.72153e-62
ECI1	1.05906	2.08358	3.66532e-51
CD320	1.05837	2.08258	8.334e-60
AURKAIP1	1.05806	2.08213	1.48912e-85
MAGIX	1.05764	2.08152	0.00408468
ATAD3B	1.05751	2.08133	0.00126453
AXIN2	1.05722	2.08092	1.18657e-09
NRTN	1.05544	2.07835	0.000298204
AGAP2	1.05371	2.07585	0.0306261
SCAND1	1.05257	2.07423	9.41594e-49
YRDC	1.05192	2.07329	3.26895e-21
CCDC71	1.05189	2.07324	9.27027e-22
HSD11B2	1.05051	2.07127	0.00126242
ATP5F1D	1.04932	2.06955	5.25613e-60
CENPX	1.04784	2.06743	4.04899e-87
BCL7C	1.0473	2.06666	3.84551e-59
S1PR2	1.04682	2.06597	0.000120087
C15orf39	1.04659	2.06565	3.92812e-26
NOSIP	1.0459	2.06465	2.73835e-82
SPHK1	1.04524	2.06372	1.64702e-07
PRR19	1.04412	2.06211	5.67868e-07
PPP1R10	1.04335	2.06101	1.28848e-32
E4F1	1.04323	2.06083	2.08721e-24
TUBB4A	1.0431	2.06065	1.50123e-32
FAM131C	1.04251	2.05981	6.31697e-11
LRP3	1.04212	2.05926	7.53892e-92
NPL	1.04152	2.0584	0.00280318
SLC51B	1.04098	2.05763	0.0116325
GJD3	1.04021	2.05653	0.0240408
RILP	1.04017	2.05646	3.96355e-14
NDUFB7	1.03793	2.05328	9.20552e-48
TMEM151A	1.03619	2.0508	0.00170385
KLF16	1.03536	2.04962	8.86056e-60
PHRF1	1.0344	2.04827	6.22328e-74
H2AFX	1.03144	2.04406	1.3578e-124
SNAPC2	1.03126	2.04381	1.84874e-20
TNFRSF12A	1.03051	2.04275	1.19966e-78
CEBPB	1.02955	2.04138	5.21009e-97
TMUB1	1.028	2.03919	1.91311e-47
SLC9A3R2	1.02734	2.03826	3.35863e-27
PITX1	1.02616	2.0366	6.76759e-38
SIGIRR	1.02579	2.03608	2.0825e-27
TUBA4A	1.02549	2.03565	7.5471e-117
BAIAP2	1.02518	2.03521	9.25427e-22
TAF6L	1.02511	2.03511	3.88508e-22
YJU2	1.02388	2.03339	3.10127e-27
ADRM1	1.0233	2.03256	1.14818e-112
FES	1.02309	2.03226	8.37118e-05
POLR2I	1.02292	2.03202	1.74166e-79
C20orf27	1.02254	2.03149	5.19131e-72
FOXD1	1.02193	2.03063	2.23009e-15
APBA3	1.02118	2.02957	1.55201e-17
RNF208	1.02109	2.02945	0.0164858
JOSD2	1.01963	2.0274	1.44938e-51
C19orf47	1.01923	2.02683	3.09611e-37
MSI1	1.01918	2.02677	4.97691e-07
IGF2	1.0186	2.02596	5.13924e-26
RAC3	1.01849	2.0258	2.05352e-14
PLEKHO1	1.01751	2.02442	1.201e-19
SF3A2	1.01715	2.02392	1.413e-53
HSPB1	1.01649	2.02299	1.13234e-117
DUSP9	1.01605	2.02237	9.60527e-07
C16orf74	1.01553	2.02165	1.58515e-12
MRPL41	1.01527	2.02128	7.06004e-47
IFITM10	1.01505	2.02097	3.2527e-08
ZMYND10	1.01361	2.01895	0.0305359
DNAAF3	1.01324	2.01844	1.42265e-08
NTHL1	1.01267	2.01764	5.17541e-28
H1FX	1.01238	2.01724	5.92668e-121
MPV17L2	1.01156	2.01609	3.99781e-17
NXT1	1.01033	2.01437	2.56497e-49
ARHGAP45	1.01021	2.0142	0.0346759
SF3B4	1.01016	2.01414	3.20678e-78
NKD2	1.00962	2.01339	6.0318e-08
EFCAB8	1.00939	2.01307	1.69098e-09
NRGN	1.00887	2.01234	6.83716e-10
CDK5R2	1.00882	2.01226	1.39534e-05
RASSF7	1.00879	2.01223	5.98124e-40
GPRIN1	1.00861	2.01197	1.3389e-42
RGS19	1.00809	2.01125	1.62381e-18
UPP1	1.00733	2.01018	4.71405e-23
IRF2BP1	1.00689	2.00957	4.94805e-44
CXCL5	1.00628	2.00873	1.61286e-28
DGCR6	1.00623	2.00865	7.89118e-11
BAD	1.00489	2.0068	5.33239e-69
SPHK2	1.00437	2.00607	1.50437e-22
NHLRC1	1.00407	2.00564	0.000675674
PTRH1	1.00377	2.00524	4.45705e-09
RPS19BP1	1.0031	2.00431	1.5393e-56
MCRIP1	1.00307	2.00426	1.61954e-44
MRPL12	1.00276	2.00383	8.97235e-124
MIF	1.00264	2.00366	2.44779e-96
FAM241B	1.00228	2.00316	1.13011e-19
CAMK2N2	1.00183	2.00254	0.00103329
HPS6	1.00028	2.00038	9.12648e-34
ROM1	1.00009	2.00012	0.0128476
FAM71E1	0.999066	1.99871	0.000231204
FARSA	0.997663	1.99676	1.61146e-71
PLPPR3	0.997537	1.99659	1.39399e-08
MT1X	0.997351	1.99633	4.40642e-17
TUBB3	0.996961	1.99579	7.53951e-98
TMEM175	0.996709	1.99544	7.7507e-11
PRR7	0.996528	1.99519	9.3557e-23
NPAS1	0.995843	1.99425	8.88719e-06
SGTA	0.992585	1.98975	2.67549e-70
DGCR6L	0.992273	1.98932	1.50028e-36
NUDT14	0.991755	1.9886	2.42813e-14
MYC	0.990532	1.98692	8.70945e-70
BEGAIN	0.990419	1.98676	0.000106588
TELO2	0.989787	1.98589	3.73928e-34
LINGO1	0.989676	1.98574	5.47377e-12
FADD	0.987949	1.98336	1.43605e-49
CRABP2	0.987619	1.98291	0.0094141
HAND2	0.987146	1.98226	0.0024292
TMEM102	0.987095	1.98219	5.58374e-10
TEDC1	0.985681	1.98025	8.4699e-34
UBE2M	0.985114	1.97947	7.96664e-75
ARL2	0.984696	1.9789	1.2601e-81
RPL28	0.984656	1.97884	1.552e-135
FXYD5	0.984491	1.97861	1.75826e-43
GRIN3B	0.982892	1.97642	8.71037e-08
ADRA2C	0.982107	1.97535	1.03606e-12
VWA1	0.981601	1.97466	2.61412e-19
ZFPL1	0.979974	1.97243	1.2035e-35
MRPS34	0.978781	1.9708	1.46827e-80
SLC25A22	0.978731	1.97073	2.24029e-21
MAP2K3	0.978699	1.97069	2.53738e-46
SLC39A4	0.978341	1.9702	4.84163e-23
FAM173A	0.977793	1.96945	3.90423e-41
RPS15	0.977521	1.96908	4.5866e-120
STRA6	0.977309	1.96879	0.0015919
DRAP1	0.976655	1.9679	8.1041e-95
ISOC2	0.976232	1.96732	5.88045e-48
PTMS	0.975653	1.96653	1.24046e-98
SAMD1	0.975269	1.96601	2.4229e-54
TERT	0.975203	1.96592	0.000390184
MAPK7	0.974801	1.96537	4.66428e-20
ARSG	0.974099	1.96441	0.00163065
C19orf48	0.973391	1.96345	3.61646e-86
RTN4R	0.972705	1.96252	9.43039e-13
MRPL55	0.971684	1.96113	1.86854e-31
ETV4	0.971627	1.96105	9.55763e-29
FBXL16	0.970369	1.95934	0.00117969
NOC4L	0.97029	1.95923	5.23289e-48
COMTD1	0.970284	1.95923	1.07774e-15
MAD1L1	0.970276	1.95921	6.11676e-24
KIRREL3	0.969999	1.95884	7.667e-08
RABEP2	0.969709	1.95845	3.52074e-24
RARA	0.969701	1.95843	7.94121e-44
SH3BGRL3	0.969339	1.95794	4.82409e-56
ZNF865	0.969012	1.9575	3.55091e-29
ISYNA1	0.9684	1.95667	5.82412e-06
RBM38	0.967968	1.95608	6.00603e-29
PAFAH1B3	0.967172	1.955	2.06781e-76
GAS2L1	0.966696	1.95436	6.27822e-36
BARX1	0.966486	1.95408	2.61996e-05
ZNF385A	0.965708	1.95302	4.59661e-19
SIX5	0.965168	1.95229	1.03911e-26
RNF126	0.964837	1.95184	8.90814e-51
BCAT2	0.96456	1.95147	2.14153e-74
BRAT1	0.964466	1.95134	3.37989e-43
SLC26A10	0.964158	1.95092	0.0393669
POP7	0.964024	1.95074	3.43205e-52
ATP6V0C	0.963548	1.9501	2.8999e-89
CRIP2	0.963097	1.94949	2.49785e-36
IRF7	0.962781	1.94906	1.13573e-05
VAV1	0.962476	1.94865	2.97657e-07
APRT	0.961252	1.947	1.28204e-101
PTOV1	0.960883	1.9465	6.2954e-94
TONSL	0.960668	1.94621	4.94334e-41
DPF1	0.960201	1.94558	5.92676e-08
GADD45GIP1	0.959921	1.9452	1.57785e-59
LBX2	0.959248	1.9443	0.00464905
TSPAN10	0.958697	1.94355	7.85797e-06
RNF25	0.958419	1.94318	3.49962e-27
IHH	0.957816	1.94237	0.0208215
FAM118A	0.957739	1.94226	8.54305e-10
LARGE2	0.957545	1.942	0.0093539
TRAF2	0.957458	1.94189	2.43161e-22
ASPHD2	0.957402	1.94181	0.00423912
SSBP4	0.956452	1.94053	4.3143e-36
RRP9	0.955685	1.9395	2.1528e-35
MRPS2	0.954558	1.93799	9.8278e-53
GCAT	0.954505	1.93791	4.32523e-09
ATAD3A	0.95427	1.9376	1.76193e-41
TBL3	0.953035	1.93594	3.11038e-45
UQCC3	0.952592	1.93535	6.3588e-40
HSD11B1L	0.950602	1.93268	2.21308e-05
DDX39A	0.950454	1.93248	2.30802e-78
C1QL1	0.950386	1.93239	5.76494e-72
SELENOO	0.949689	1.93146	1.68209e-32
IGFL2	0.949234	1.93085	0.0225661
FAM89B	0.948018	1.92922	7.76912e-39
MCRIP2	0.947938	1.92911	3.37753e-27
NPIPA1	0.946693	1.92745	3.01537e-07
ABHD11	0.946262	1.92687	3.43029e-17
SLC39A3	0.946116	1.92668	2.11892e-35
ALYREF	0.943814	1.92361	6.46415e-65
RNFT2	0.943459	1.92313	4.70999e-08
SLC52A2	0.943118	1.92268	1.50405e-58
F8A1	0.942783	1.92223	5.60485e-33
IGFBP2	0.94137	1.92035	3.76757e-13
NFKBIB	0.941359	1.92034	4.58769e-41
EGFL7	0.940135	1.91871	1.30438e-28
EVA1B	0.939664	1.91808	3.83643e-08
IRF3	0.939621	1.91802	3.29714e-58
ADAP1	0.93857	1.91663	4.54934e-09
BOP1	0.93704	1.9146	2.17043e-103
OTX1	0.935281	1.91226	0.000352449
NARFL	0.935151	1.91209	1.04195e-28
CD3EAP	0.934879	1.91173	8.55888e-35
ABHD17A	0.934851	1.91169	3.56332e-32
RNH1	0.934024	1.9106	1.73427e-64
SSNA1	0.933991	1.91055	1.29709e-47
SELENOM	0.933476	1.90987	4.73687e-29
CARD19	0.93235	1.90838	1.15486e-26
EMILIN2	0.93162	1.90742	5.54304e-05
AP5Z1	0.930778	1.9063	8.27526e-17
LRFN4	0.930683	1.90618	5.52836e-44
EEFSEC	0.930313	1.90569	1.10543e-20
SCN1B	0.929767	1.90497	9.2228e-17
FJX1	0.929045	1.90402	1.62614e-23
HOXA2	0.928458	1.90324	0.00269185
ARHGAP4	0.928086	1.90275	0.00153397
METTL26	0.927826	1.90241	4.65289e-51
ZNF580	0.927288	1.9017	6.40228e-34
IRF8	0.926932	1.90123	0.00350402
EVA1C	0.926742	1.90098	1.69719e-12
POLR2L	0.926296	1.90039	1.29866e-104
BSG	0.926104	1.90014	6.00431e-97
YIF1B	0.925995	1.89999	9.68505e-66
RBFOX3	0.925921	1.8999	0.0029659
ORAI1	0.925653	1.89954	1.51657e-23
FCHO1	0.925091	1.8988	3.54969e-20
ARMC6	0.924851	1.89849	4.20905e-30
SIVA1	0.924098	1.8975	3.68391e-47
GAMT	0.922879	1.89589	2.14003e-27
TSACC	0.922785	1.89577	0.0150752
PAQR9	0.921343	1.89388	1.58216e-05
MED16	0.920565	1.89286	5.54987e-23
SAC3D1	0.920093	1.89224	3.25926e-32
THEM6	0.918542	1.8902	2.64281e-31
TLE2	0.917425	1.88874	8.58659e-05
LIPE	0.917388	1.88869	2.78924e-05
KHK	0.91719	1.88843	2.42006e-20
NDUFS7	0.916653	1.88773	2.66859e-39
HES6	0.916356	1.88734	6.02482e-16
BRMS1	0.915679	1.88646	1.49787e-65
SORBS3	0.914853	1.88538	3.54591e-70
CLPP	0.914738	1.88523	5.02477e-39
YIF1A	0.914684	1.88516	1.90066e-45
TMEM150B	0.914566	1.885	0.000468584
NT5DC2	0.914244	1.88458	1.45928e-67
NOL12	0.914043	1.88432	1.41994e-18
LRRC45	0.913607	1.88375	9.706e-38
PAXX	0.913594	1.88373	9.81671e-25
CLTB	0.913375	1.88345	7.39078e-45
AGTRAP	0.913338	1.8834	1.21266e-34
PKMYT1	0.912467	1.88226	6.85933e-44
ANAPC2	0.912226	1.88195	1.28693e-29
MIB2	0.911753	1.88133	2.05185e-21
DUS3L	0.911692	1.88125	1.62604e-26
TECR	0.910907	1.88023	1.80985e-53
PGF	0.910454	1.87964	0.00543081
NPRL3	0.910205	1.87931	2.03589e-24
PRR36	0.90839	1.87695	0.00025734
SLC12A5	0.908061	1.87652	0.000145697
MAMSTR	0.907843	1.87624	0.0473086
LY6E	0.907547	1.87585	1.88706e-63
CASTOR2	0.9066	1.87462	6.00901e-45
C19orf81	0.90656	1.87457	4.36349e-06
NME3	0.906453	1.87443	4.21998e-22
RHOG	0.906393	1.87435	1.49552e-33
CD68	0.90594	1.87376	1.10208e-17
TOMM40	0.905385	1.87304	1.20317e-96
CORO7	0.905198	1.8728	0.000760336
NTMT1	0.904302	1.87164	5.16405e-33
NUDT8	0.904163	1.87146	4.23429e-08
CAMSAP3	0.903944	1.87117	7.94185e-17
HMGA1	0.903302	1.87034	3.7365e-76
SCAF1	0.903062	1.87003	4.41211e-69
BORCS8	0.902751	1.86963	7.55585e-05
MIER2	0.902299	1.86904	6.55044e-18
LAGE3	0.901894	1.86852	3.3522e-28
CDC20	0.901801	1.8684	8.93887e-89
ARHGEF19	0.901656	1.86821	9.98366e-06
MNX1	0.901216	1.86764	4.736e-09
INO80E	0.901048	1.86742	8.98633e-53
ASPSCR1	0.90077	1.86706	1.12517e-27
CLEC11A	0.900246	1.86638	5.2264e-08
RBM42	0.900237	1.86637	3.34695e-97
EXOSC6	0.899821	1.86583	8.0019e-24
IFT27	0.899232	1.86507	5.92077e-21
C8orf58	0.898853	1.86458	9.69816e-17
DCXR	0.89777	1.86318	7.46682e-40
MOSPD3	0.897625	1.863	1.79504e-18
HGH1	0.897173	1.86241	1.6669e-36
SLCO4A1	0.897057	1.86226	1.4344e-08
CST3	0.897054	1.86226	1.43988e-63
TFPT	0.896955	1.86213	7.82364e-21
C1orf122	0.896773	1.8619	1.76857e-33
CCDC137	0.896766	1.86189	3.61853e-54
RPS6KA4	0.896352	1.86135	2.33693e-43
EMP3	0.89631	1.8613	8.84197e-61
SLC19A1	0.896023	1.86093	7.09552e-27
TMEM163	0.895772	1.86061	0.0292148
PPP1R13L	0.895538	1.8603	2.7923e-18
ZDHHC12	0.895445	1.86018	1.96766e-31
B3GNTL1	0.895303	1.86	2.31174e-06
PUSL1	0.895285	1.85998	2.05249e-15
CORO1B	0.894237	1.85863	4.68934e-60
C19orf53	0.894031	1.85836	7.84474e-55
HSH2D	0.893198	1.85729	0.0297553
ARMC7	0.893196	1.85729	1.63876e-09
DUSP8	0.892836	1.85682	0.00973116
CD79A	0.892133	1.85592	0.0473138
AGFG2	0.891912	1.85563	6.58553e-18
POLRMT	0.89087	1.85429	9.80409e-46
ALKBH4	0.890145	1.85336	1.03475e-10
ACD	0.889491	1.85252	1.07388e-24
PMF1	0.889338	1.85233	2.54189e-26
MZT2B	0.888844	1.85169	1.17758e-73
GNB2	0.888686	1.85149	3.90827e-77
MAP2K2	0.888639	1.85143	1.31174e-75
SIPA1	0.888482	1.85123	7.91309e-17
RAB3IL1	0.88794	1.85053	2.76278e-09
RINL	0.887426	1.84987	0.000713886
SIRT6	0.886802	1.84907	2.20257e-16
PPP1R35	0.886256	1.84837	4.3107e-18
KCNG1	0.884646	1.84631	2.8766e-07
ZNF511	0.884316	1.84589	4.08648e-35
ZFYVE19	0.883964	1.84544	6.06705e-15
NR1D1	0.883044	1.84426	1.0292e-07
RNPEPL1	0.882042	1.84298	2.6189e-56
MRM1	0.88196	1.84288	3.43151e-16
CHGA	0.881904	1.84281	0.0333325
VPS37B	0.881717	1.84257	2.2918e-18
KRT7	0.881613	1.84243	2.50973e-145
PGLS	0.881507	1.8423	1.17256e-31
TUBG1	0.881404	1.84217	5.149e-64
SMIM37	0.881218	1.84193	5.96534e-24
LRWD1	0.881196	1.8419	1.98728e-22
TMEM265	0.880855	1.84147	3.61683e-08
ZNF837	0.880568	1.8411	1.23871e-05
PEX16	0.880335	1.8408	9.54801e-18
UBTD1	0.879937	1.8403	3.74916e-14
PEMT	0.879778	1.84009	5.34096e-32
MRPL2	0.87934	1.83953	1.42887e-21
ROGDI	0.878838	1.83889	4.04696e-15
SCARF2	0.878026	1.83786	0.0013706
SLC27A4	0.877968	1.83779	6.5062e-25
MPST	0.877749	1.83751	2.07237e-58
STX1A	0.877698	1.83744	9.50326e-30
GALK1	0.877359	1.83701	1.28107e-56
SSSCA1	0.877131	1.83672	8.89577e-17
LIMD2	0.877086	1.83666	5.57654e-14
ZYX	0.875888	1.83514	1.22352e-62
RPL18	0.875749	1.83496	8.75498e-108
LOC107985911	0.87559	1.83476	1.29293e-06
CGREF1	0.875246	1.83432	7.16475e-09
PYCR3	0.875205	1.83427	2.10756e-29
LRRC24	0.874793	1.83374	6.23961e-05
TEDC2	0.873904	1.83262	9.94141e-20
NDUFA3	0.873297	1.83184	1.55617e-37
TMC6	0.872859	1.83129	5.85012e-09
XRCC3	0.872832	1.83125	2.38343e-39
MRPL38	0.872485	1.83081	7.90904e-56
CHCHD5	0.872201	1.83045	5.97421e-21
KANK3	0.872123	1.83035	0.00105024
MFSD2A	0.871777	1.82991	1.90128e-06
TSR3	0.871762	1.8299	3.34417e-45
LSM10	0.871401	1.82944	1.50536e-22
CDCA4	0.871284	1.82929	1.91286e-46
MLST8	0.871107	1.82907	7.24075e-37
AES	0.870704	1.82855	3.62019e-85
NPDC1	0.870694	1.82854	2.1905e-32
GPS1	0.870041	1.82771	3.71573e-72
PBX4	0.869808	1.82742	0.0432532
RNASEK	0.869569	1.82712	1.76012e-61
LRFN3	0.869559	1.8271	6.0693e-19
SCAMP4	0.869548	1.82709	1.87967e-38
C12orf10	0.869265	1.82673	3.45623e-41
U2AF1L4	0.868999	1.8264	5.09672e-09
KRT8	0.868871	1.82623	2.27532e-178
SGK1	0.868836	1.82619	3.80096e-43
DNAJC4	0.868517	1.82579	2.54057e-19
GET4	0.868039	1.82518	4.8618e-40
C5orf38	0.867947	1.82506	2.98646e-05
THAP4	0.867932	1.82505	1.80207e-66
MAP1LC3A	0.867797	1.82487	1.12008e-08
ZC3H12A	0.866856	1.82368	4.02245e-22
TSEN54	0.866832	1.82365	9.74895e-23
WDR18	0.866359	1.82306	9.64677e-40
VPS37D	0.866315	1.823	1.74879e-10
LMTK3	0.866113	1.82275	1.99581e-10
HMG20B	0.865579	1.82207	2.13876e-52
LRRC8E	0.86511	1.82148	3.42933e-11
GCHFR	0.864913	1.82123	1.47067e-06
FAM110A	0.864639	1.82088	4.96393e-07
LDOC1	0.864545	1.82077	6.57533e-27
SLC25A1	0.864418	1.82061	1.781e-72
JMJD4	0.863968	1.82004	1.82455e-19
RFNG	0.8637	1.8197	2.09579e-28
TAF10	0.863621	1.8196	8.45472e-57
FOXC1	0.863595	1.81957	2.49408e-14
SEPT1	0.86306	1.81889	6.22585e-05
NAA10	0.862963	1.81877	2.562e-57
PKDCC	0.862354	1.818	5.16277e-32
IMP3	0.862127	1.81772	1.68793e-31
HRAS	0.861544	1.81698	3.76427e-36
SLC25A10	0.860925	1.8162	1.03755e-42
CNOT3	0.860833	1.81609	3.70764e-39
ESAM	0.860517	1.81569	1.08921e-31
GLIS2	0.860384	1.81552	4.48983e-29
VPS28	0.860301	1.81542	6.26809e-37
PARD6A	0.860205	1.8153	0.00259431
GUK1	0.860189	1.81528	3.6052e-51
KTI12	0.859574	1.8145	7.30173e-12
ALDH16A1	0.859435	1.81433	4.29244e-39
DUSP23	0.859115	1.81393	2.23905e-21
COPE	0.858911	1.81367	2.76611e-60
RAVER1	0.858378	1.813	2.68568e-35
RING1	0.858323	1.81293	1.29457e-24
MYPOP	0.857178	1.81149	2.78973e-13
STARD10	0.856772	1.81098	1.4922e-22
C9orf16	0.855712	1.80965	6.81007e-20
NUBP2	0.855106	1.80889	1.8589e-49
DAGLB	0.855089	1.80887	6.59719e-11
WDR74	0.855084	1.80886	1.01678e-35
TSC22D4	0.855044	1.80881	1.00961e-25
CLCN2	0.855009	1.80877	4.62655e-06
RPL36	0.854853	1.80857	2.2471e-82
RELB	0.854674	1.80835	1.70909e-12
EPN1	0.854623	1.80829	4.92551e-71
CSK	0.85459	1.80825	4.71622e-59
TIMP1	0.853957	1.80745	4.81421e-40
MRPS18A	0.853873	1.80735	5.4393e-24
ETV2	0.852893	1.80612	0.00542062
DPP7	0.85287	1.80609	3.23688e-42
C19orf33	0.852766	1.80596	4.00315e-53
HCN2	0.852354	1.80544	5.94245e-37
ALKBH7	0.852025	1.80503	5.41847e-18
PIGQ	0.851592	1.80449	9.13581e-44
CC2D1A	0.85145	1.80431	2.83774e-25
TMEM177	0.851201	1.804	1.13997e-19
SLC27A5	0.851099	1.80387	9.64306e-13
DISP2	0.851069	1.80384	0.0205469
HDAC10	0.850839	1.80355	5.4209e-06
PHPT1	0.850741	1.80343	1.70408e-58
CDC34	0.850483	1.80311	2.28864e-44
MRPL23	0.850428	1.80304	7.48292e-40
LRRC75B	0.850408	1.80301	3.46221e-09
TMEM201	0.850066	1.80258	3.64936e-17
SPTBN4	0.850055	1.80257	2.38933e-06
TRIM28	0.849708	1.80214	8.42029e-126
RNF166	0.849614	1.80202	1.18292e-17
LIME1	0.849505	1.80188	1.12734e-05
SEMA7A	0.849243	1.80156	0.000865682
RPL18A	0.849072	1.80134	1.06898e-101
WDR34	0.84844	1.80055	5.80615e-62
GPX1	0.848345	1.80043	1.48723e-59
ZC3H3	0.848254	1.80032	2.54605e-25
TBC1D10A	0.848229	1.80029	2.45907e-08
SHARPIN	0.848218	1.80028	4.54747e-40
POLR2J	0.848031	1.80004	5.76447e-48
CCDC78	0.847847	1.79981	0.0321491
MVB12A	0.847655	1.79957	3.01842e-17
MSLN	0.847522	1.79941	0.00246635
MYBL2	0.84728	1.79911	1.67447e-82
CENPB	0.846124	1.79766	4.84735e-69
AKT1S1	0.845746	1.79719	4.1964e-61
CTU2	0.844938	1.79619	1.09909e-21
TSPO	0.844761	1.79597	1.33483e-47
CNFN	0.844649	1.79583	2.64122e-07
ANKRD39	0.844067	1.7951	2.08816e-11
REXO1	0.843553	1.79446	3.01356e-23
MISP	0.843325	1.79418	4.05466e-88
GPR137	0.842013	1.79255	2.1926e-21
LRRC46	0.841998	1.79253	0.00396184
RELA	0.841951	1.79247	2.38706e-38
SMAD7	0.841703	1.79216	1.0878e-19
IDH3G	0.84124	1.79159	2.65579e-39
MRPL34	0.84078	1.79102	3.50317e-22
NPIPA8	0.840425	1.79058	0.00917929
RAB11B	0.840314	1.79044	1.16037e-52
CTSD	0.839877	1.7899	9.37515e-84
ANKRD13B	0.839403	1.78931	6.2323e-20
FBXL15	0.839187	1.78904	2.65137e-11
FKBP8	0.838935	1.78873	6.92614e-70
HCFC1R1	0.838517	1.78821	2.24005e-47
NAA38	0.838437	1.78811	4.2951e-44
CXXC1	0.838268	1.7879	1.58567e-15
DBNDD1	0.838111	1.78771	1.40542e-49
CGB7	0.838095	1.78769	0.0287091
ATP1A3	0.837983	1.78755	3.47755e-07
BRI3	0.837939	1.78749	5.62921e-29
RIN3	0.837894	1.78744	4.05486e-23
RITA1	0.837886	1.78743	1.00793e-20
AP5S1	0.837657	1.78715	2.03037e-14
BRPF1	0.837618	1.7871	4.81299e-18
ZNF653	0.8375	1.78695	2.3715e-05
ADAMTSL5	0.837447	1.78689	0.000267734
HSF1	0.837043	1.78638	2.57413e-59
MLPH	0.836764	1.78604	1.62429e-67
TESK1	0.836489	1.7857	3.60434e-25
NDUFB10	0.836068	1.78518	6.03476e-68
PCOLCE	0.835814	1.78486	0.000799169
VPS18	0.835318	1.78425	5.13363e-22
FZR1	0.83515	1.78404	9.60871e-20
EIF4EBP1	0.834976	1.78383	1.04548e-50
HLA-DMA	0.834882	1.78371	0.000293842
EEF1A2	0.834546	1.7833	2.80676e-78
FZD8	0.834315	1.78301	0.00296982
JUND	0.83428	1.78297	1.40643e-44
BCL2L12	0.834174	1.78284	5.2149e-32
GFER	0.83388	1.78247	3.19265e-30
PRR5	0.833146	1.78157	4.39978e-24
MZT2A	0.83312	1.78153	3.45644e-55
TSTA3	0.832739	1.78106	1.13319e-51
C15orf59	0.832486	1.78075	0.0127265
C7orf50	0.831569	1.77962	4.47492e-39
NCAPH2	0.831479	1.77951	4.23606e-28
MBD3	0.831256	1.77923	1.86247e-65
CCDC96	0.831242	1.77922	0.00671853
FUOM	0.831212	1.77918	7.73676e-06
WNT7B	0.830797	1.77867	1.21843e-39
TRABD	0.830725	1.77858	1.81347e-27
NUDT22	0.830705	1.77855	3.9351e-19
LIN37	0.830591	1.77841	1.94152e-10
REEP4	0.83039	1.77817	2.59323e-51
COMMD5	0.830285	1.77804	7.32357e-16
ALDH3A1	0.829749	1.77738	2.72916e-156
TP53I13	0.829741	1.77737	4.313e-24
TLCD1	0.82956	1.77714	2.7535e-20
KLHL25	0.829197	1.7767	3.56229e-06
RPL13	0.828577	1.77593	3.15214e-97
EFNA2	0.828456	1.77578	0.00042325
ZMYND19	0.828442	1.77577	5.99956e-27
SLC25A19	0.828226	1.7755	2.49789e-11
CTDP1	0.827314	1.77438	8.68643e-22
CYC1	0.826926	1.7739	1.85004e-85
TK1	0.826594	1.77349	6.75937e-96
FIBCD1	0.825596	1.77227	0.0178496
CALY	0.825322	1.77193	4.40691e-05
PRADC1	0.825254	1.77185	1.15715e-11
MAP3K11	0.825212	1.7718	7.45003e-70
FKBPL	0.824933	1.77145	4.47651e-06
MSX2	0.824764	1.77124	0.00296167
VASN	0.824359	1.77075	9.47237e-08
MUL1	0.824305	1.77068	3.55862e-25
SLC2A4RG	0.82428	1.77065	1.00452e-52
TMEM134	0.824053	1.77037	5.93048e-14
MYADM	0.823442	1.76962	1.28052e-57
MRPL54	0.822315	1.76824	3.3882e-15
SLC25A28	0.821742	1.76754	1.81457e-15
PPIF	0.821314	1.76701	3.6788e-46
RRAS	0.821141	1.7668	4.20057e-47
FOXS1	0.820876	1.76648	1.80324e-06
SLC35C1	0.820566	1.7661	4.28715e-18
CAPNS1	0.820528	1.76605	3.0941e-95
SGF29	0.820301	1.76577	9.2869e-16
TRMT2A	0.819881	1.76526	3.56394e-19
TRIR	0.819302	1.76455	1.06996e-61
SMTN	0.819237	1.76447	5.5822e-24
CDR2L	0.819059	1.76425	4.73858e-42
PPP1R16A	0.818865	1.76402	9.90882e-36
CCDC120	0.818675	1.76379	0.00399836
AIP	0.818479	1.76355	2.76953e-37
HYAL3	0.818297	1.76332	1.33637e-06
CD40	0.818137	1.76313	0.00194668
CLDN23	0.817937	1.76288	1.06043e-08
BAIAP2L2	0.817707	1.7626	9.10833e-09
PHF23	0.816725	1.7614	1.87738e-34
CENPM	0.81661	1.76126	2.57443e-20
EIF3G	0.816156	1.76071	5.13524e-64
KXD1	0.815945	1.76045	7.70955e-51
SYCE2	0.815745	1.76021	0.0415485
DOHH	0.815699	1.76015	8.36896e-12
IER3	0.815495	1.7599	4.27887e-52
PNPLA2	0.815319	1.75969	2.52444e-38
PHLDA3	0.815063	1.75938	3.4117e-48
STX10	0.81448	1.75866	2.82339e-23
PODXL2	0.814337	1.75849	4.82212e-13
SYCE1L	0.813437	1.75739	6.08889e-06
UNC93B1	0.81208	1.75574	3.83123e-29
SERINC2	0.811968	1.7556	4.69865e-19
MICALL2	0.811394	1.75491	4.23473e-16
NR2F6	0.811306	1.7548	1.39292e-44
MEN1	0.811261	1.75474	1.12639e-26
TAGLN	0.811202	1.75467	1.5163e-23
CCDC102A	0.810853	1.75425	3.31021e-16
TMEM222	0.810376	1.75367	2.80372e-28
MRPS12	0.809754	1.75291	1.9857e-64
ZNF358	0.809742	1.7529	1.32414e-29
TACC3	0.809671	1.75281	3.60798e-54
ABHD8	0.809369	1.75244	3.21619e-08
ZNF319	0.809179	1.75221	1.17133e-11
ARHGDIG	0.808825	1.75178	0.00501642
ATP6V0E2	0.808747	1.75169	2.97079e-44
MPG	0.808737	1.75168	9.19711e-41
ALX4	0.808402	1.75127	0.019022
FOXF2	0.807715	1.75044	6.66772e-16
PLD3	0.807667	1.75038	2.72074e-71
B9D2	0.807422	1.75008	3.44106e-10
PGP	0.80727	1.7499	2.25311e-42
SUGP1	0.807176	1.74978	4.43871e-19
ALG3	0.806967	1.74953	3.22485e-24
FAM3A	0.806841	1.74938	4.90139e-37
ZNF517	0.806823	1.74935	0.000102087
PRMT7	0.806676	1.74918	6.88079e-19
ATP5MF	0.806637	1.74913	1.15428e-21
SH3GL1	0.806594	1.74908	2.34079e-46
BLOC1S4	0.806325	1.74875	3.70728e-15
OPLAH	0.806298	1.74872	2.70148e-11
NFKB2	0.805496	1.74775	1.8171e-18
CACTIN	0.804923	1.74705	5.7851e-21
RPL35	0.804908	1.74703	1.83335e-93
INAFM1	0.804663	1.74674	3.36635e-11
DUS1L	0.803997	1.74593	4.18071e-30
RHOF	0.803664	1.74553	4.14693e-30
TARBP2	0.803404	1.74521	6.16719e-21
RPS26	0.803197	1.74496	5.73968e-78
LGALS9	0.80275	1.74442	0.010734
EMD	0.802362	1.74395	7.52204e-47
KRT10	0.802155	1.7437	2.23897e-39
NT5C	0.802011	1.74353	4.04829e-41
TSPAN4	0.801967	1.74348	1.18801e-48
DND1	0.801577	1.74301	0.0302217
BIN1	0.801352	1.74273	1.05636e-21
POLR2F	0.801084	1.74241	2.2303e-31
NME4	0.800781	1.74204	4.75542e-56
COPZ2	0.800118	1.74124	0.000420855
PDLIM7	0.799279	1.74023	2.56664e-43
PFN1	0.798283	1.73903	2.74961e-114
MAZ	0.798054	1.73875	7.54516e-86
INTS5	0.797654	1.73827	3.00746e-15
SHF	0.797599	1.73821	0.0246553
BCKDHA	0.796411	1.73678	2.90941e-48
SSC4D	0.796368	1.73672	0.0153217
COTL1	0.796022	1.73631	1.63118e-104
FLYWCH1	0.795715	1.73594	2.67942e-22
IGFLR1	0.795695	1.73591	4.31802e-10
ZDHHC1	0.795676	1.73589	3.42489e-12
PLEKHJ1	0.795114	1.73521	1.70997e-23
ARPC4	0.794144	1.73405	2.12322e-53
ELOB	0.793983	1.73386	4.96297e-46
LAMTOR4	0.793796	1.73363	1.05624e-39
UBE2J2	0.793539	1.73332	5.2568e-32
REX1BD	0.793534	1.73332	7.14557e-17
AMHR2	0.793106	1.7328	0.0489601
NMB	0.792447	1.73201	2.48159e-09
NINJ1	0.792036	1.73152	1.56388e-29
HES4	0.791253	1.73058	2.25671e-19
MAD2L2	0.791126	1.73042	1.90571e-26
SF3B5	0.790944	1.73021	4.06846e-49
PSMB9	0.790307	1.72944	0.0436988
SDHAF1	0.790278	1.72941	4.55034e-23
NDUFA13	0.790198	1.72931	2.92612e-47
SCRIB	0.789877	1.72893	1.33233e-59
APC2	0.789842	1.72888	0.00484398
C11orf24	0.789601	1.7286	1.73628e-26
MCOLN1	0.789569	1.72856	1.19713e-10
BTBD2	0.788614	1.72741	4.50818e-41
SLC29A2	0.78846	1.72723	1.19035e-12
KRT18	0.788307	1.72705	5.11907e-134
TRAF4	0.788184	1.7269	1.30345e-31
ENKD1	0.78736	1.72591	1.67431e-09
NXPH4	0.787215	1.72574	4.28031e-08
RANGAP1	0.786964	1.72544	2.28571e-45
RUVBL2	0.786886	1.72535	9.75763e-66
RABAC1	0.786749	1.72518	3.36655e-54
CRIP1	0.786612	1.72502	0.00248651
TMEM161A	0.786535	1.72493	9.59802e-19
ATP13A2	0.786024	1.72432	1.25994e-31
DLL3	0.785617	1.72383	6.01769e-09
DYNLRB1	0.785386	1.72355	1.76724e-46
GPS2	0.78524	1.72338	5.12824e-57
SNRPB	0.785213	1.72335	3.5929e-123
NSUN5	0.78472	1.72276	3.13567e-22
ACOT11	0.78451	1.72251	0.00646118
TMEM115	0.784204	1.72214	1.08994e-26
FBXW5	0.784054	1.72196	1.96281e-32
PAK4	0.783979	1.72187	1.36154e-55
BRF1	0.783925	1.72181	9.98193e-23
TIMM13	0.783722	1.72157	1.49837e-41
MOB2	0.783599	1.72142	1.41839e-14
PUS1	0.783014	1.72072	5.29118e-32
COMT	0.782636	1.72027	7.13725e-42
PDRG1	0.782596	1.72022	8.56258e-14
ARVCF	0.782592	1.72022	0.000474767
CAPN15	0.78221	1.71976	9.5687e-26
ST6GALNAC4	0.781945	1.71945	6.96419e-10
METRN	0.78164	1.71908	3.01288e-53
FAM207A	0.781026	1.71835	3.10937e-22
NDUFA11	0.780798	1.71808	4.18417e-48
BCL2A1	0.780297	1.71748	0.00886251
MED25	0.78017	1.71733	9.94424e-34
LSR	0.779847	1.71695	1.08889e-05
HSD3B7	0.779723	1.7168	3.39704e-23
CCDC71L	0.7797	1.71677	2.39323e-08
CYR61	0.779698	1.71677	1.01513e-32
IL32	0.779418	1.71644	5.22875e-12
CCM2	0.779015	1.71596	1.27327e-38
PHLDB3	0.778974	1.71591	1.94383e-07
PLD6	0.77878	1.71568	2.85641e-05
C7orf26	0.778738	1.71563	3.99283e-15
SLC25A39	0.778568	1.71543	8.68368e-78
HAGHL	0.778507	1.71535	4.45465e-09
IFRD2	0.778419	1.71525	6.76044e-35
LOC112268105	0.777977	1.71472	0.00252301
EDF1	0.777837	1.71456	9.7858e-56
MFSD13A	0.777728	1.71443	8.59022e-06
GIPC1	0.777353	1.71398	4.89307e-52
EMC9	0.777289	1.71391	3.99134e-24
TOE1	0.776727	1.71324	1.00708e-09
TRMT1	0.776711	1.71322	9.43225e-21
RELT	0.776614	1.71311	7.80163e-07
FHL3	0.776139	1.71254	2.30886e-08
RRP1	0.775515	1.7118	1.06426e-21
TGFB1I1	0.775255	1.71149	8.91414e-17
CLASRP	0.775167	1.71139	4.79178e-37
FAM213B	0.775103	1.71131	3.53167e-18
C8orf82	0.774311	1.71037	1.11944e-21
MVD	0.774211	1.71025	2.4275e-48
MARCH9	0.774181	1.71022	1.11337e-08
FA2H	0.773859	1.70984	0.0115473
TXNRD2	0.7736	1.70953	7.39518e-19
DNAJC30	0.773542	1.70946	2.29666e-15
THOC6	0.773419	1.70932	1.57653e-33
PWWP2B	0.773281	1.70915	1.79804e-08
PEX14	0.772979	1.70879	4.75395e-13
RTKN	0.772967	1.70878	6.12142e-12
ATG101	0.772874	1.70867	4.91271e-32
RRS1	0.772823	1.70861	2.33663e-34
PTGES2	0.772814	1.7086	2.88834e-33
SLC30A3	0.772371	1.70807	0.00375185
MAPK8IP1	0.772322	1.70802	2.15955e-11
PIN1	0.772142	1.7078	5.39745e-35
B3GALT6	0.772121	1.70778	1.44476e-19
TRADD	0.772034	1.70768	5.15642e-17
GRK6	0.771306	1.70681	1.12408e-33
ZNF775	0.77129	1.7068	2.72103e-07
CISD3	0.771255	1.70675	1.32254e-36
FSCN1	0.77098	1.70643	2.06149e-72
TBC1D10B	0.770428	1.70578	1.12214e-33
ALG12	0.770405	1.70575	1.36913e-17
PELP1	0.769647	1.70485	7.8004e-52
S100A11	0.769645	1.70485	6.80776e-71
COQ4	0.769361	1.70451	4.59696e-15
PRAF2	0.768722	1.70376	3.25917e-15
TRNP1	0.768562	1.70357	4.09488e-59
DCAF15	0.768332	1.7033	3.69409e-17
FBXL6	0.768306	1.70327	7.08754e-13
SHKBP1	0.768249	1.7032	2.6809e-50
HM13	0.76817	1.70311	7.1267e-61
SULT2B1	0.768037	1.70295	6.58055e-35
LMNA	0.768028	1.70294	1.35131e-86
MBLAC1	0.767358	1.70215	0.000419429
ANKRD37	0.76671	1.70139	0.0344625
FOXP4	0.766585	1.70124	1.65738e-30
PQBP1	0.766568	1.70122	1.61768e-34
TMEM205	0.766399	1.70102	1.967e-31
MSRB1	0.76625	1.70084	5.29985e-33
CHPF	0.765942	1.70048	1.32094e-13
NUAK2	0.76565	1.70014	1.90336e-24
C6orf223	0.765554	1.70002	0.00980868
IRX3	0.764501	1.69878	3.71369e-06
NME1	0.763982	1.69817	8.73529e-37
INF2	0.763847	1.69801	2.90838e-69
STUB1	0.763846	1.69801	5.7667e-49
FAM86B1	0.762986	1.697	0.0121253
SYNGR2	0.762942	1.69695	2.63542e-71
GPAA1	0.762605	1.69655	6.57881e-68
FASTK	0.762551	1.69649	6.6891e-43
ALKBH6	0.762296	1.69619	7.11451e-19
TRMT112	0.762139	1.696	2.59249e-56
RFXANK	0.762045	1.69589	1.55554e-16
CLN3	0.76153	1.69529	2.15521e-23
AUP1	0.761517	1.69527	1.20374e-74
NRM	0.761009	1.69468	4.16661e-10
POLD2	0.760907	1.69456	6.60347e-58
TMEM59L	0.760634	1.69424	0.000123657
SMIM29	0.760516	1.6941	5.27722e-08
RTN4RL2	0.760477	1.69405	5.02701e-21
SP9	0.760093	1.6936	0.000858948
B3GAT3	0.760085	1.69359	3.95716e-21
NCOA5	0.760006	1.6935	3.09583e-24
TNFSF12	0.7599	1.69337	6.83902e-06
R3HCC1	0.759369	1.69275	1.23358e-23
RNF187	0.759361	1.69274	5.16745e-57
TMEM104	0.759332	1.69271	1.31577e-17
AP2S1	0.759156	1.6925	9.28936e-60
MOB3A	0.758791	1.69207	2.38237e-15
SRA1	0.758769	1.69205	4.36722e-23
LMF2	0.758518	1.69175	6.24974e-29
RAB20	0.758363	1.69157	7.81848e-06
NCKAP5L	0.758	1.69114	6.45463e-13
MED10	0.757841	1.69096	2.7287e-25
EFNA3	0.757808	1.69092	0.00146613
DNPH1	0.757712	1.69081	4.54802e-28
COX8A	0.757604	1.69068	1.02991e-71
HSPA2	0.756567	1.68947	4.76935e-17
BAG3	0.756368	1.68923	2.47978e-31
VPS51	0.756324	1.68918	3.47684e-36
RBM14	0.755572	1.6883	1.75489e-34
MICALL1	0.755455	1.68816	2.55599e-15
PALM	0.755306	1.68799	8.32438e-41
BCAM	0.75526	1.68794	6.49189e-66
FAM171A2	0.754914	1.68753	3.78801e-19
NCBP2-AS2	0.754889	1.6875	3.07867e-17
EXOSC5	0.754303	1.68682	3.11362e-23
REEP2	0.754225	1.68673	4.3332e-10
MFSD2B	0.753998	1.68646	0.0092568
MBOAT7	0.753691	1.6861	1.37802e-41
NT5M	0.753356	1.68571	2.3658e-10
RNASEH2A	0.753226	1.68556	2.11149e-27
RPUSD2	0.75318	1.6855	1.12853e-07
PAQR4	0.753111	1.68542	9.97672e-32
ADCK5	0.75292	1.6852	1.08686e-09
NECAB3	0.75287	1.68514	1.25056e-12
DVL1	0.752867	1.68514	1.36866e-31
PSMG3	0.752283	1.68446	1.02726e-17
FAM222A	0.751959	1.68408	3.6866e-07
NECAB2	0.751578	1.68363	1.99975e-07
TM7SF2	0.751383	1.68341	5.19709e-14
LYPLA2	0.751281	1.68329	1.91647e-28
MVP	0.751258	1.68326	3.97452e-51
SPOUT1	0.751215	1.68321	1.89417e-12
VEGFB	0.751084	1.68306	1.56414e-21
FSD1	0.751078	1.68305	2.04831e-09
POLR2E	0.750563	1.68245	1.19008e-46
SNX22	0.750497	1.68237	6.83938e-06
FAAP100	0.750424	1.68229	7.92562e-27
TMEM179B	0.750067	1.68187	5.4603e-30
ADRA1D	0.749909	1.68169	4.19893e-05
REEP6	0.749536	1.68125	2.6865e-05
TWF2	0.74953	1.68125	1.18284e-31
SDF2L1	0.749336	1.68102	1.20842e-16
TST	0.749246	1.68091	1.88435e-30
FLT3LG	0.749192	1.68085	0.00790476
TMSB10	0.748852	1.68045	1.94862e-65
RPL8	0.748729	1.68031	5.90458e-105
SPINDOC	0.748361	1.67988	1.1218e-31
PYCR1	0.747733	1.67915	1.88101e-23
KRTCAP2	0.747707	1.67912	6.68628e-34
FLYWCH2	0.747684	1.67909	2.29392e-19
WTIP	0.747515	1.6789	1.01633e-16
DLK2	0.747349	1.67871	0.0108787
ARL6IP4	0.746016	1.67716	1.05284e-59
TFR2	0.745827	1.67694	0.003382
TRPT1	0.745595	1.67667	8.26551e-10
KCNH3	0.744812	1.67576	2.6923e-06
C15orf61	0.744458	1.67535	1.50093e-08
FDX1L	0.744321	1.67519	9.0078e-10
PINX1	0.743948	1.67475	2.96499e-13
GRINA	0.743821	1.6746	1.05673e-39
CCDC107	0.7438	1.67458	7.29953e-17
CTSS	0.743359	1.67407	8.45008e-09
PKN1	0.743085	1.67375	4.15389e-48
ATP6V0B	0.742914	1.67355	1.22667e-32
TMEM86B	0.742788	1.67341	1.32253e-06
PRKAB1	0.742566	1.67315	5.32633e-14
ALDOA	0.742194	1.67272	3.08086e-98
ELOF1	0.740864	1.67118	6.22582e-28
MAP3K10	0.740738	1.67103	1.20451e-17
XKR8	0.740207	1.67042	0.000867349
SYT12	0.740197	1.6704	2.88179e-08
SLC2A6	0.740133	1.67033	8.8989e-12
HGS	0.74005	1.67023	1.51957e-41
NDOR1	0.739989	1.67016	2.39402e-20
LSM2	0.739767	1.66991	3.81239e-27
GTF3C5	0.739751	1.66989	3.47094e-31
TUBA1C	0.73963	1.66975	1.56613e-98
ZFAND2A	0.739483	1.66958	7.4812e-12
RALY	0.73929	1.66935	1.02279e-63
SHROOM1	0.739082	1.66911	2.08854e-08
DDX49	0.739069	1.6691	7.47979e-19
PKP3	0.739018	1.66904	4.14023e-27
CNPPD1	0.739013	1.66903	1.58089e-24
ZNF48	0.738974	1.66899	5.31745e-12
TIMM50	0.738871	1.66887	1.55581e-67
ZNF444	0.738706	1.66868	1.14127e-19
LIN7B	0.737823	1.66766	0.0027311
GATD3B	0.737748	1.66757	2.56593e-05
JPT1	0.737717	1.66754	1.25021e-92
TBKBP1	0.737663	1.66747	2.20093e-13
ENDOV	0.73754	1.66733	1.00283e-14
SYT7	0.737515	1.6673	0.0278123
GLI4	0.7373	1.66705	4.80108e-07
EMC6	0.737004	1.66671	3.37325e-31
PLAUR	0.736797	1.66647	2.12182e-08
DTYMK	0.736689	1.66635	2.44952e-51
CDA	0.736653	1.66631	6.91955e-24
C2orf81	0.736121	1.66569	0.000228826
RIPK4	0.735828	1.66535	2.87787e-13
AGPAT2	0.735568	1.66505	1.42801e-53
EIF6	0.735463	1.66493	2.46022e-51
STK32C	0.735432	1.6649	6.02296e-22
LENG1	0.734972	1.66437	6.82239e-10
CCNJL	0.734802	1.66417	2.32657e-07
NOC2L	0.734596	1.66393	8.74865e-38
SPNS1	0.734112	1.66337	1.51339e-29
CHMP6	0.733914	1.66314	7.39295e-19
NUDC	0.733873	1.6631	2.15992e-62
TMEM105	0.733822	1.66304	0.0262773
TUBB2A	0.733666	1.66286	2.07981e-13
NCLN	0.733555	1.66273	4.28474e-40
ATP6V1F	0.733387	1.66254	1.61784e-45
MAST1	0.73334	1.66248	0.00226828
C17orf67	0.733213	1.66234	0.0010605
FAM96B	0.732836	1.6619	1.95303e-32
CUEDC2	0.732656	1.66169	6.47702e-40
ANKRD13D	0.732564	1.66159	1.57175e-10
AMOTL2	0.732485	1.6615	1.45276e-07
NHP2	0.732321	1.66131	1.03273e-52
FBRSL1	0.731957	1.66089	7.58099e-32
C21orf2	0.731928	1.66086	5.92985e-09
ZNF598	0.731821	1.66073	1.08757e-30
ATOX1	0.731729	1.66063	2.67235e-27
BCKDK	0.731593	1.66047	5.38307e-38
PRR14	0.731435	1.66029	1.36147e-13
ANKS3	0.731296	1.66013	7.70413e-15
TRIM26	0.731234	1.66006	4.49066e-25
RPS2	0.731078	1.65988	2.21316e-96
TBCB	0.730607	1.65934	2.88948e-53
JMJD8	0.73011	1.65877	1.48086e-30
TUBB6	0.730089	1.65874	1.10852e-52
PSMB10	0.729935	1.65856	1.44325e-10
ABCB8	0.729481	1.65804	6.10994e-28
OCEL1	0.728752	1.65721	1.31781e-07
RPUSD3	0.728716	1.65716	9.84948e-22
CIB2	0.728641	1.65708	5.47339e-13
SMIM3	0.728534	1.65695	0.00877983
PLP2	0.728462	1.65687	1.92276e-60
TIMM22	0.72838	1.65678	1.34104e-26
IKBKG	0.728366	1.65676	7.34148e-06
BCL7B	0.728232	1.65661	3.31106e-36
PHC2	0.728085	1.65644	1.09888e-29
NELFA	0.727714	1.65601	6.69173e-15
TEX264	0.72762	1.65591	8.8069e-25
XAB2	0.727424	1.65568	7.42924e-20
SEPTIN5	0.727411	1.65567	8.33475e-11
U2AF2	0.727235	1.65546	3.37831e-78
TFEB	0.726534	1.65466	4.65531e-06
NMRAL1	0.726519	1.65464	3.23961e-23
TMEM54	0.726377	1.65448	4.13357e-14
ADGRE5	0.72635	1.65445	1.16313e-14
DPM3	0.72617	1.65424	5.44507e-09
DNAJC17	0.72591	1.65394	4.75574e-05
KCTD17	0.72579	1.65381	1.99662e-21
PRR12	0.725503	1.65348	2.47269e-30
EPOP	0.725409	1.65337	6.75895e-22
HINT2	0.725285	1.65323	3.11089e-20
OTUB1	0.72515	1.65307	1.34652e-45
TRIM7	0.725052	1.65296	1.66393e-05
TMEM11	0.724255	1.65205	6.49225e-30
RHBDF2	0.724207	1.65199	5.7433e-20
ZNF576	0.724113	1.65188	8.98149e-09
PRMT1	0.724073	1.65184	1.13223e-64
C12orf57	0.724065	1.65183	3.9708e-30
PPP2R5B	0.723689	1.6514	7.23515e-07
RPS9	0.723358	1.65102	1.03258e-77
CABLES2	0.723187	1.65082	4.70728e-13
RANGRF	0.722814	1.6504	2.03942e-18
GRWD1	0.722741	1.65031	3.24375e-47
SNX15	0.722716	1.65029	2.73045e-14
GRN	0.722693	1.65026	8.26672e-49
MAPK12	0.7226	1.65015	5.75437e-09
WDR83	0.72249	1.65003	4.45331e-07
SUV39H1	0.72237	1.64989	1.70988e-22
FIZ1	0.721807	1.64925	1.332e-15
G6PD	0.721779	1.64921	2.2454e-91
CHST12	0.721577	1.64898	1.20711e-11
MXD3	0.721574	1.64898	4.68961e-15
MRPL24	0.721506	1.6489	2.3241e-51
ROMO1	0.721411	1.64879	9.25525e-36
TRIP6	0.721239	1.6486	1.38974e-26
TWIST2	0.721185	1.64854	6.11651e-09
NFKBIL1	0.721172	1.64852	3.95316e-08
PRKAR1B	0.720999	1.64832	9.79294e-24
DCTPP1	0.720773	1.64806	5.73168e-50
TTLL12	0.720353	1.64758	2.06725e-19
ARHGEF1	0.720287	1.64751	8.54295e-52
RRP7A	0.720285	1.64751	2.43067e-42
SLC43A2	0.720151	1.64735	2.31158e-06
RTN2	0.720123	1.64732	9.08209e-08
NAA60	0.719954	1.64713	3.03486e-30
JMJD6	0.719894	1.64706	1.72497e-21
SMOX	0.71964	1.64677	1.77078e-33
ANAPC11	0.719134	1.64619	1.39244e-44
FSTL3	0.719055	1.6461	8.15471e-44
NENF	0.718883	1.64591	1.98663e-34
ZNF446	0.718879	1.6459	1.23138e-09
SHISA4	0.718217	1.64515	2.37233e-10
PPP1CA	0.717457	1.64428	2.77016e-75
RCE1	0.717361	1.64417	2.48173e-10
CFL1	0.717148	1.64393	2.28542e-98
PNMA6A	0.716762	1.64349	0.00525845
RFX2	0.716727	1.64345	0.000359718
FIBP	0.716547	1.64324	1.53878e-29
TNFSF9	0.716309	1.64297	2.33825e-17
EIF5A	0.7162	1.64285	6.72144e-79
MRPL28	0.715994	1.64261	4.48273e-47
SNX21	0.715797	1.64239	3.38688e-07
MAF1	0.715583	1.64215	2.03591e-57
MAP3K14	0.715325	1.64185	1.35293e-18
FAM124A	0.715067	1.64156	0.0106062
SH3GLB2	0.714909	1.64138	2.04987e-24
UBL7	0.71487	1.64134	5.42355e-22
ATP2A3	0.714845	1.64131	5.77385e-05
ZNF821	0.714839	1.6413	7.42904e-05
MGMT	0.714644	1.64108	9.11072e-08
NDUFAF8	0.714595	1.64102	1.23944e-28
CDK20	0.714465	1.64087	0.00138206
THOP1	0.71445	1.64086	3.1023e-37
WFS1	0.714418	1.64082	9.35395e-12
PPFIA3	0.713815	1.64014	5.38358e-05
P3H3	0.713504	1.63978	4.30341e-14
EFHD2	0.71331	1.63956	2.30735e-29
RPLP1	0.712994	1.6392	1.03553e-117
CLDN15	0.712597	1.63875	6.1297e-06
NDUFS6	0.712447	1.63858	1.8686e-43
TRIB1	0.71236	1.63848	1.48836e-20
SIGMAR1	0.712316	1.63843	2.36867e-46
RAB1B	0.71221	1.63831	4.35189e-41
CLPTM1	0.71218	1.63828	1.07699e-44
SNRNP35	0.712007	1.63808	3.10319e-10
DDT	0.711545	1.63756	2.36491e-12
SLC45A1	0.711209	1.63718	9.48287e-07
PRCC	0.711048	1.63699	2.97191e-25
ELP5	0.71101	1.63695	3.16109e-30
ACADS	0.710951	1.63688	2.38322e-16
MYBBP1A	0.710868	1.63679	1.78112e-40
SART1	0.71028	1.63612	2.86545e-44
PCGF2	0.709936	1.63573	3.14702e-32
HHLA3	0.709875	1.63566	2.39524e-05
SYNGR3	0.709762	1.63553	0.00837813
NME2	0.709732	1.6355	0.021687
GSTP1	0.709248	1.63495	3.79297e-85
LSM4	0.709233	1.63493	4.87173e-53
HEXIM2	0.708978	1.63465	6.50333e-08
TCN2	0.708825	1.63447	0.000146089
INTS11	0.708796	1.63444	4.66875e-29
BOK	0.708166	1.63373	3.68555e-14
AVPI1	0.707738	1.63324	2.30233e-15
SLC22A18	0.7076	1.63309	3.70689e-31
FDXR	0.707509	1.63298	3.09954e-29
ADPRHL2	0.707399	1.63286	2.13935e-14
RPS19	0.707255	1.63269	6.28086e-15
MMP15	0.707172	1.6326	1.40525e-08
SEMA6B	0.706024	1.6313	5.57157e-09
CDK9	0.706015	1.63129	1.53439e-21
C2orf48	0.705857	1.63111	0.0497095
DHRS3	0.7058	1.63105	4.50851e-31
CYP27B1	0.705763	1.63101	0.0369245
IGFBP1	0.705638	1.63087	9.6116e-07
LIMS2	0.705541	1.63076	0.0273817
TRAPPC12	0.705491	1.6307	3.26211e-24
RABGGTA	0.704882	1.63001	3.17431e-10
CAMK1	0.704842	1.62997	1.22027e-10
FGFRL1	0.704555	1.62964	1.80595e-16
G6PC3	0.704552	1.62964	3.13279e-26
HOMER3	0.704527	1.62961	8.94098e-18
MSX1	0.704509	1.62959	2.32745e-05
SPATA33	0.70441	1.62948	2.88797e-06
PKIG	0.704258	1.62931	4.66243e-21
ABT1	0.70379	1.62878	1.36481e-15
ESS2	0.703693	1.62867	2.32532e-11
TESC	0.703404	1.62834	6.72982e-11
TREX1	0.703302	1.62823	0.00197876
NUMBL	0.7032	1.62811	7.82166e-28
PUF60	0.702733	1.62759	7.08972e-63
DBN1	0.702655	1.6275	6.55034e-50
DEXI	0.702451	1.62727	6.53636e-18
THSD1	0.702322	1.62712	0.0432826
TRIM35	0.701823	1.62656	5.54133e-10
HEYL	0.701173	1.62583	2.64906e-05
ARHGAP22	0.700668	1.62526	6.22726e-05
PRELID1	0.700187	1.62472	2.18811e-54
MRPL52	0.699931	1.62443	2.38542e-34
GSK3A	0.699803	1.62428	4.08068e-55
CHTF18	0.699655	1.62412	1.63126e-14
ITGAM	0.699504	1.62395	0.0249222
CYHR1	0.69932	1.62374	1.02939e-21
SLC10A3	0.698854	1.62322	5.58363e-16
TNIP2	0.698511	1.62283	2.27959e-25
RAD23A	0.697387	1.62157	1.22937e-43
WRAP53	0.697361	1.62154	8.08052e-20
SLC12A9	0.697289	1.62145	4.1138e-14
MVK	0.697199	1.62135	4.14603e-25
PACSIN3	0.696867	1.62098	1.18638e-20
CBX2	0.696666	1.62076	5.85531e-14
TMEM189	0.696624	1.62071	2.13538e-20
SLC35E4	0.6964	1.62046	1.33697e-05
APOC1	0.696029	1.62004	9.71373e-25
SCAMP3	0.695392	1.61932	5.60535e-43
MDH2	0.695392	1.61932	2.67781e-76
MAP6D1	0.695299	1.61922	0.00272947
MMP24	0.695049	1.61894	3.96333e-08
CCDC130	0.694584	1.61842	1.2907e-07
MACROD1	0.69402	1.61778	1.73191e-09
FADS3	0.693741	1.61747	1.68603e-22
FLAD1	0.69353	1.61724	1.81042e-24
RPS6KB2	0.693479	1.61718	4.72499e-30
TNNT1	0.69322	1.61689	1.664e-38
CCDC88B	0.693029	1.61667	8.81359e-06
CCDC84	0.69284	1.61646	1.80402e-05
PMVK	0.692477	1.61606	6.97498e-20
NDUFV1	0.691966	1.61548	4.74202e-43
LRPAP1	0.691924	1.61544	5.90992e-42
SELENOW	0.691634	1.61511	3.18017e-24
ECSIT	0.690726	1.6141	2.03847e-17
MAPK8IP2	0.690691	1.61406	0.000284633
ACOT7	0.690301	1.61362	3.39114e-37
LMF1	0.690228	1.61354	2.0253e-09
APLP1	0.690115	1.61341	8.57994e-34
ZBTB7B	0.690101	1.6134	3.17853e-25
ERFE	0.689944	1.61322	3.75985e-05
ZSCAN5A	0.689739	1.61299	1.77189e-05
ACOT8	0.689738	1.61299	3.95088e-07
FAU	0.689626	1.61287	2.39924e-64
TNK2	0.689354	1.61256	1.51567e-19
PRKCSH	0.689092	1.61227	5.02239e-47
HEXDC	0.689016	1.61218	1.97011e-13
MPND	0.688821	1.61197	3.67092e-09
COL6A2	0.6885	1.61161	4.67871e-26
AK1	0.688257	1.61134	6.76157e-15
FAM189B	0.688	1.61105	6.5026e-14
ATF5	0.687915	1.61095	1.51959e-31
ZNRF1	0.687622	1.61063	1.85798e-18
HLX	0.68738	1.61036	6.17793e-17
SNCG	0.687051	1.60999	7.20342e-05
TGFB1	0.687003	1.60994	8.1515e-57
NDUFA7	0.686962	1.60989	8.84797e-18
ARHGAP39	0.686605	1.60949	5.08435e-11
CYB5R3	0.686332	1.60919	2.82618e-35
CMTM7	0.685413	1.60816	6.75052e-14
CCNE1	0.685371	1.60812	3.72427e-26
TNS2	0.685307	1.60804	2.64087e-11
ATP6V0D1	0.685278	1.60801	3.99383e-33
RHOT2	0.685198	1.60792	7.67949e-27
DENND6B	0.685014	1.60772	0.00151805
CD81	0.684871	1.60756	7.76276e-48
RTL8A	0.684717	1.60739	7.66106e-31
MXD4	0.684615	1.60727	9.24644e-22
DCTN3	0.684308	1.60693	1.44165e-23
CCNQ	0.684082	1.60668	5.26996e-18
TEAD4	0.683987	1.60657	6.06119e-13
PQLC2	0.683874	1.60645	6.59575e-11
ASNA1	0.683711	1.60627	5.42478e-29
POLD1	0.683611	1.60615	8.17119e-37
NOL3	0.683605	1.60615	7.42465e-14
ERF	0.683525	1.60606	1.73678e-42
FNDC4	0.683382	1.6059	0.00126833
NANOS1	0.683259	1.60576	0.000981176
IFI6	0.683254	1.60576	6.7996e-05
EFNA4	0.682934	1.6054	1.96206e-05
MFSD3	0.682841	1.6053	2.61846e-21
EHD2	0.682656	1.60509	4.46836e-46
URGCP	0.6824	1.60481	2.63772e-14
USE1	0.682325	1.60472	7.83739e-07
CLCN7	0.682179	1.60456	2.10055e-24
PDLIM2	0.681922	1.60428	2.26346e-23
FN3K	0.681783	1.60412	1.49412e-07
ROBO3	0.68156	1.60387	0.00204912
ZNF747	0.68132	1.60361	2.70759e-05
MAP7D1	0.681204	1.60348	2.96396e-42
MAP3K6	0.680454	1.60264	1.03929e-06
CYP2S1	0.680368	1.60255	2.69282e-12
PDCD2L	0.680252	1.60242	3.68761e-15
RAD9A	0.680234	1.6024	7.64628e-13
CACNB1	0.680125	1.60228	5.53975e-05
ZFAND2B	0.679431	1.60151	1.00699e-10
PER1	0.679052	1.60109	5.87096e-09
NDUFAF3	0.679019	1.60105	8.15478e-18
MYDGF	0.678638	1.60063	7.59633e-28
MRPL14	0.678542	1.60052	1.3984e-26
GPR153	0.678423	1.60039	0.000331875
SLC25A11	0.678416	1.60038	3.95506e-36
C17orf49	0.677938	1.59985	5.27492e-31
HYPK	0.677854	1.59976	9.38157e-21
SLC6A9	0.677762	1.59966	0.000262133
CXCL8	0.677692	1.59958	9.82136e-11
PQLC1	0.67769	1.59958	1.55755e-13
GPX4	0.677485	1.59935	3.27732e-61
BRSK2	0.677474	1.59934	6.65041e-15
IRX5	0.677155	1.59898	0.0051182
PITPNM1	0.67697	1.59878	1.46772e-23
CHCHD6	0.676641	1.59841	4.70014e-09
CTNS	0.676567	1.59833	6.27034e-09
PDXP	0.676431	1.59818	1.06112e-10
FMNL1	0.675984	1.59769	5.35595e-12
FAM20C	0.675983	1.59768	5.79614e-27
TUSC2	0.675825	1.59751	5.1076e-14
GSDMD	0.675252	1.59688	5.37096e-17
PIAS4	0.675117	1.59673	8.04653e-12
SMAGP	0.675019	1.59662	2.85158e-10
C6orf226	0.674993	1.59659	0.000192121
GPR108	0.674933	1.59652	4.44484e-18
RPS5	0.674364	1.59589	9.6377e-82
MTFP1	0.674291	1.59581	7.10976e-14
HIGD2A	0.674122	1.59563	3.097e-28
PSMG4	0.673759	1.59522	3.10983e-06
KLC3	0.673432	1.59486	0.015071
JUP	0.672932	1.59431	9.241e-43
MAPK11	0.67291	1.59428	5.55547e-09
ZNF71	0.672732	1.59409	1.51112e-09
MRPS26	0.672633	1.59398	4.92311e-32
CARD10	0.672091	1.59338	2.15404e-13
RIMS4	0.672073	1.59336	0.000154605
PTBP1	0.671812	1.59307	2.30035e-60
MAPK3	0.67147	1.59269	6.18331e-18
KPTN	0.671456	1.59268	1.95499e-14
RELL2	0.671359	1.59257	2.76657e-05
HSD17B10	0.671068	1.59225	2.69453e-37
DYNLL1	0.671018	1.5922	2.53383e-72
ZNF524	0.670156	1.59124	6.51771e-08
ST3GAL4	0.66981	1.59086	8.2181e-11
EN2	0.669496	1.59052	0.00305916
DDRGK1	0.669283	1.59028	1.03233e-32
LSM7	0.669051	1.59003	1.77169e-21
BSCL2	0.668008	1.58888	1.55302e-25
ECH1	0.66791	1.58877	6.63232e-74
SRRM3	0.667819	1.58867	5.67108e-11
WHRN	0.667508	1.58833	0.00240466
S100A3	0.667443	1.58825	6.13843e-27
AAAS	0.667279	1.58808	1.9286e-27
EIF5AL1	0.667003	1.58777	1.58477e-12
SLC22A17	0.666947	1.58771	6.82947e-08
RHBDD3	0.66694	1.5877	1.7601e-12
PPP1R37	0.666806	1.58755	3.2492e-26
RPLP2	0.666702	1.58744	6.5443e-78
GAL3ST1	0.666456	1.58717	2.17362e-07
ALKBH2	0.666393	1.5871	5.36661e-13
PARVG	0.666129	1.58681	0.000164039
HDHD3	0.665927	1.58659	1.14416e-10
CRYAB	0.665668	1.5863	0.000508827
KIF1A	0.665663	1.5863	0.0187857
FZD2	0.665565	1.58619	3.76248e-43
NUDT1	0.665549	1.58617	5.20696e-19
AKR7A2	0.665531	1.58615	4.37224e-26
PANX2	0.66514	1.58572	3.17692e-13
LCMT2	0.665107	1.58569	9.37769e-06
SLC30A1	0.665083	1.58566	8.06487e-07
C1orf35	0.665016	1.58559	1.33724e-12
PIDD1	0.664113	1.58459	1.30544e-10
OAZ1	0.663571	1.584	1.54119e-77
CARM1	0.663392	1.5838	7.70444e-29
TGM2	0.663169	1.58356	2.45741e-19
DGKZ	0.663014	1.58339	2.29298e-27
IL17RC	0.662988	1.58336	8.30748e-12
TIMM44	0.662867	1.58323	2.54366e-15
PLA2G15	0.662418	1.58273	9.29195e-07
IRF2BPL	0.662182	1.58247	1.40205e-17
DHRS13	0.662036	1.58231	1.03359e-06
OXLD1	0.660979	1.58115	1.00515e-14
NELFB	0.660828	1.58099	2.02758e-28
BMP4	0.660735	1.58089	5.35039e-09
NPIPB5	0.660661	1.58081	1.66479e-06
CNN2	0.660412	1.58053	3.49897e-33
TRAPPC1	0.66038	1.5805	2.94759e-51
HMOX2	0.660278	1.58039	1.93971e-21
SDF4	0.660259	1.58037	4.44458e-44
WDR54	0.660094	1.58019	5.55493e-24
EMC10	0.659685	1.57974	1.39609e-38
FPGS	0.659329	1.57935	4.34228e-24
B4GALT7	0.659279	1.57929	1.09916e-09
CSNK2B	0.659221	1.57923	2.91419e-42
ZNHIT1	0.659142	1.57914	1.17441e-24
PTDSS2	0.65873	1.57869	6.15639e-27
SNRNP25	0.658428	1.57836	1.13726e-22
S100A16	0.658065	1.57796	5.40293e-58
DPYSL4	0.657882	1.57776	4.87671e-12
CCS	0.657873	1.57775	6.20099e-13
ZNF219	0.657792	1.57767	1.23971e-29
CACNG7	0.657563	1.57742	0.00196631
ASB6	0.657183	1.577	8.1314e-08
SYDE1	0.656286	1.57602	2.9072e-14
C1QL4	0.656165	1.57589	0.00254544
LGALS1	0.656098	1.57581	3.35707e-43
UBXN11	0.655903	1.5756	5.76288e-08
RPL29	0.655723	1.57541	3.55553e-83
RPP25L	0.655698	1.57538	7.93821e-10
DDX41	0.655698	1.57538	2.80024e-28
CSTB	0.655486	1.57515	2.31619e-37
COPS9	0.655356	1.575	1.21287e-24
ZGPAT	0.655255	1.57489	1.75559e-08
TMEM250	0.654807	1.57441	3.55175e-18
CCDC61	0.654411	1.57397	1.56851e-05
HS1BP3	0.654289	1.57384	7.80316e-09
ERCC1	0.654253	1.5738	1.15135e-38
RDH13	0.654087	1.57362	3.17155e-06
CHAC1	0.653933	1.57345	0.00785196
DUSP6	0.653884	1.5734	0.000741121
PLK1	0.653801	1.57331	6.46237e-43
DDA1	0.65376	1.57326	8.5029e-15
ASF1B	0.653722	1.57322	1.94558e-22
GATA6	0.653598	1.57309	1.61851e-05
BANF1	0.653578	1.57306	7.3673e-47
RPS16	0.652944	1.57237	1.35618e-83
NOP16	0.652674	1.57208	1.23935e-24
PPP1R12C	0.652199	1.57156	1.67848e-29
JAG2	0.651638	1.57095	3.11866e-13
SPIRE2	0.651246	1.57052	1.60809e-07
STXBP2	0.651235	1.57051	3.05311e-20
HNF1A	0.651234	1.57051	9.76229e-16
RECQL4	0.650992	1.57025	1.04598e-29
RHOC	0.65076	1.57	3.78081e-46
TBC1D17	0.65071	1.56994	3.92608e-19
RANBP3	0.650631	1.56985	7.02687e-25
CHERP	0.650534	1.56975	7.49813e-18
PDK2	0.650486	1.5697	2.78783e-18
ACSF3	0.65011	1.56929	9.3281e-13
RAB40C	0.649927	1.56909	6.88418e-10
TIMM17B	0.649716	1.56886	1.11182e-26
SERPINH1	0.649348	1.56846	5.92323e-29
ARFGAP1	0.649211	1.56831	1.3579e-31
FAM212B	0.649154	1.56825	0.0220966
C16orf91	0.648952	1.56803	2.38025e-08
RNF167	0.648932	1.56801	1.70568e-31
STK11	0.648814	1.56788	9.5732e-22
LGALS3BP	0.648494	1.56753	4.31155e-12
S100A2	0.648356	1.56738	3.59753e-06
SNX8	0.647903	1.56689	1.396e-14
NDUFB11	0.647862	1.56684	6.3058e-40
LDLRAP1	0.647844	1.56682	7.56252e-12
NOL9	0.647538	1.56649	3.09301e-11
NAPRT	0.647527	1.56648	5.97208e-05
NAXE	0.647271	1.5662	2.66318e-45
B3GNT9	0.646821	1.56571	0.0124766
MRPL53	0.646572	1.56544	9.72068e-18
ZNF687	0.646193	1.56503	4.6582e-17
CAPN1	0.645841	1.56465	1.38477e-53
PRR5L	0.645662	1.56446	0.0398663
NPM3	0.645582	1.56437	2.65618e-17
CCNO	0.645335	1.5641	0.0437069
ZNF488	0.64517	1.56392	3.77962e-06
PML	0.645077	1.56382	2.07203e-08
BCL2L1	0.645032	1.56377	4.79739e-55
CCDC92	0.644838	1.56356	2.12022e-23
TMEM39B	0.644793	1.56352	2.37467e-06
ARL4D	0.64439	1.56308	8.09205e-10
BAMBI	0.644136	1.5628	6.81166e-17
SLC4A2	0.644089	1.56275	2.99665e-53
CCND3	0.644017	1.56267	1.48995e-61
EEF2KMT	0.643712	1.56234	2.57139e-11
EIF3F	0.643505	1.56212	5.06576e-60
WBP2	0.643326	1.56193	8.12566e-33
ADAT3	0.643125	1.56171	0.00850962
ATG2A	0.643122	1.5617	5.69693e-11
PIH1D1	0.642835	1.56139	2.07899e-33
MMP24OS	0.642761	1.56131	2.98686e-16
GALE	0.642576	1.56111	3.23929e-22
VARS	0.642513	1.56105	9.38905e-25
TMEM171	0.642376	1.5609	0.0289908
PROSER2	0.642279	1.56079	4.48474e-06
ATG4D	0.642075	1.56057	3.89709e-10
YPEL3	0.641853	1.56033	0.000172639
OSBPL5	0.641777	1.56025	4.18741e-09
SH2D3A	0.641561	1.56002	1.15098e-08
C19orf25	0.641524	1.55998	0.000152737
PLSCR3	0.641231	1.55966	2.56684e-18
[truncated: 291 more rows]
