# Supplementary material for: Identification of Nifurtimox and Chrysin as Anti-Influenza Virus Agents by Clinical Transcriptome Signature Reversion
Source: Int J Mol Sci. 2022 Feb 21;23(4):2372. doi: 10.3390/ijms23042372 (PMC8876279; doi:10.3390/ijms23042372)
Supplement: Supplementary file 1 [file ijms-23-02372-s001.zip › Supplementary Materials (ID ijms-1576548)-the final version/Table S13. Enrichment analysis summary for nifurtimox and chrysin DEGs.xlsx]

## Sheet: Table legends
Table S13. Enrichment analysis summary for nifurtimox (A) and chrysin (B) DEGs. The reports were generated by Metascape online.

## Sheet: (A) Nifurtimox
GroupID	Category	Term	Description	LogP	Log(q-value)	InTerm_InList	Genes	Symbols
1_Summary	WikiPathways	WP197	Cholesterol biosynthesis pathway	-10.3147	-6.02015	7/15	2222,3157,3422,4598,6307,6309,50814,1119,1645,1646,4923,157506,222236,340485,242,1608,5288,5743,5833,8705,22979,51196,79152,79690,467,55256,83667,54600,57664,63924,185,6696	FDFT1,HMGCS1,IDI1,MVK,MSMO1,SC5D,NSDHL,CHKA,AKR1C1,AKR1C2,NTSR1,RDH10,NAPEPLD,ACER2,ALOX12B,DGKG,PIK3C2G,PTGS2,PCYT2,B3GALT4,EFR3B,PLCE1,FA2H,GAL3ST4,ATF3,ADI1,SESN2,UGT1A9,PLEKHA4,CIDEC,AGTR1,SPP1
1_Member	WikiPathways	WP197	Cholesterol biosynthesis pathway	-10.3147	-6.02015	7/15	2222,3157,3422,4598,6307,6309,50814	FDFT1,HMGCS1,IDI1,MVK,MSMO1,SC5D,NSDHL
1_Member	Reactome Gene Sets	R-HSA-191273	Cholesterol biosynthesis	-8.47775	-4.48427	7/25	2222,3157,3422,4598,6307,6309,50814	FDFT1,HMGCS1,IDI1,MVK,MSMO1,SC5D,NSDHL
1_Member	WikiPathways	WP4718	Cholesterol metabolism with Bloch and Kandutsch-Russell pathways	-6.441	-2.62362	7/47	2222,3157,3422,4598,6307,6309,50814	FDFT1,HMGCS1,IDI1,MVK,MSMO1,SC5D,NSDHL
1_Member	GO Biological Processes	GO:0006695	cholesterol biosynthetic process	-5.80141	-2.28506	7/58	2222,3157,3422,4598,6307,6309,50814	FDFT1,HMGCS1,IDI1,MVK,MSMO1,SC5D,NSDHL
1_Member	GO Biological Processes	GO:1902653	secondary alcohol biosynthetic process	-5.80141	-2.28506	7/58	2222,3157,3422,4598,6307,6309,50814	FDFT1,HMGCS1,IDI1,MVK,MSMO1,SC5D,NSDHL
1_Member	GO Biological Processes	GO:0016126	sterol biosynthetic process	-5.46216	-2.05442	7/65	2222,3157,3422,4598,6307,6309,50814	FDFT1,HMGCS1,IDI1,MVK,MSMO1,SC5D,NSDHL
1_Member	WikiPathways	WP4190	Mevalonate arm of cholesterol biosynthesis pathway	-5.22027	-2.05442	4/13	2222,3157,3422,4598	FDFT1,HMGCS1,IDI1,MVK
1_Member	GO Biological Processes	GO:0006066	alcohol metabolic process	-4.98904	-1.98614	14/349	1119,1645,1646,2222,3157,3422,4598,4923,6307,6309,50814,157506,222236,340485	CHKA,AKR1C1,AKR1C2,FDFT1,HMGCS1,IDI1,MVK,NTSR1,MSMO1,SC5D,NSDHL,RDH10,NAPEPLD,ACER2
1_Member	GO Biological Processes	GO:0046165	alcohol biosynthetic process	-4.97962	-1.98614	9/140	2222,3157,3422,4598,4923,6307,6309,50814,340485	FDFT1,HMGCS1,IDI1,MVK,NTSR1,MSMO1,SC5D,NSDHL,ACER2
1_Member	GO Biological Processes	GO:0008610	lipid biosynthetic process	-4.7211	-1.86035	20/693	242,1119,1608,2222,3157,3422,4598,5288,5743,5833,6307,6309,8705,22979,50814,51196,79152,79690,157506,340485	ALOX12B,CHKA,DGKG,FDFT1,HMGCS1,IDI1,MVK,PIK3C2G,PTGS2,PCYT2,MSMO1,SC5D,B3GALT4,EFR3B,NSDHL,PLCE1,FA2H,GAL3ST4,RDH10,ACER2
1_Member	Reactome Gene Sets	R-HSA-8957322	Metabolism of steroids	-4.71611	-1.86035	9/151	1645,1646,2222,3157,3422,4598,6307,6309,50814	AKR1C1,AKR1C2,FDFT1,HMGCS1,IDI1,MVK,MSMO1,SC5D,NSDHL
1_Member	KEGG Pathway	hsa00100	Steroid biosynthesis	-4.41278	-1.60963	4/20	2222,6307,6309,50814	FDFT1,MSMO1,SC5D,NSDHL
1_Member	KEGG Pathway	ko00100	Steroid biosynthesis	-4.41278	-1.60963	4/20	2222,6307,6309,50814	FDFT1,MSMO1,SC5D,NSDHL
1_Member	Reactome Gene Sets	R-HSA-2426168	Activation of gene expression by SREBF (SREBP)	-4.25845	-1.46909	5/42	2222,3157,3422,4598,6309	FDFT1,HMGCS1,IDI1,MVK,SC5D
1_Member	KEGG Pathway	M00095	C5 isoprenoid biosynthesis, mevalonate pathway	-3.97383	-1.32785	3/10	3157,3422,4598	HMGCS1,IDI1,MVK
1_Member	KEGG Pathway	hsa_M00095	C5 isoprenoid biosynthesis, mevalonate pathway	-3.97383	-1.32785	3/10	3157,3422,4598	HMGCS1,IDI1,MVK
1_Member	GO Biological Processes	GO:0044283	small molecule biosynthetic process	-3.88816	-1.30965	16/554	242,467,2222,3157,3422,4598,4923,5743,6307,6309,50814,55256,79152,83667,157506,340485	ALOX12B,ATF3,FDFT1,HMGCS1,IDI1,MVK,NTSR1,PTGS2,MSMO1,SC5D,NSDHL,ADI1,FA2H,SESN2,RDH10,ACER2
1_Member	Reactome Gene Sets	R-HSA-556833	Metabolism of lipids	-3.84395	-1.30006	19/740	242,1119,1645,1646,2222,3157,3422,4598,5288,5743,5833,6307,6309,50814,54600,57664,63924,79152,340485	ALOX12B,CHKA,AKR1C1,AKR1C2,FDFT1,HMGCS1,IDI1,MVK,PIK3C2G,PTGS2,PCYT2,MSMO1,SC5D,NSDHL,UGT1A9,PLEKHA4,CIDEC,FA2H,ACER2
1_Member	KEGG Pathway	M00101	Cholesterol biosynthesis, squalene 2,3-epoxide => cholesterol	-3.83869	-1.30006	3/11	6307,6309,50814	MSMO1,SC5D,NSDHL
1_Member	KEGG Pathway	hsa_M00101	Cholesterol biosynthesis, squalene 2,3-epoxide => cholesterol	-3.83869	-1.30006	3/11	6307,6309,50814	MSMO1,SC5D,NSDHL
1_Member	GO Biological Processes	GO:0008299	isoprenoid biosynthetic process	-3.81365	-1.29729	4/28	3157,3422,4598,157506	HMGCS1,IDI1,MVK,RDH10
1_Member	Reactome Gene Sets	R-HSA-1655829	Regulation of cholesterol biosynthesis by SREBP (SREBF)	-3.69185	-1.22341	5/55	2222,3157,3422,4598,6309	FDFT1,HMGCS1,IDI1,MVK,SC5D
1_Member	GO Biological Processes	GO:0008202	steroid metabolic process	-3.47066	-1.03348	11/319	185,1645,1646,2222,3157,3422,4598,6307,6309,6696,50814	AGTR1,AKR1C1,AKR1C2,FDFT1,HMGCS1,IDI1,MVK,MSMO1,SC5D,SPP1,NSDHL
1_Member	GO Biological Processes	GO:0008203	cholesterol metabolic process	-3.35864	-0.972612	7/138	2222,3157,3422,4598,6307,6309,50814	FDFT1,HMGCS1,IDI1,MVK,MSMO1,SC5D,NSDHL
1_Member	GO Biological Processes	GO:1901617	organic hydroxy compound biosynthetic process	-3.23157	-0.896104	9/237	2222,3157,3422,4598,4923,6307,6309,50814,340485	FDFT1,HMGCS1,IDI1,MVK,NTSR1,MSMO1,SC5D,NSDHL,ACER2
1_Member	GO Biological Processes	GO:1902652	secondary alcohol metabolic process	-3.17723	-0.851204	7/148	2222,3157,3422,4598,6307,6309,50814	FDFT1,HMGCS1,IDI1,MVK,MSMO1,SC5D,NSDHL
1_Member	GO Biological Processes	GO:0016125	sterol metabolic process	-3.09207	-0.793194	7/153	2222,3157,3422,4598,6307,6309,50814	FDFT1,HMGCS1,IDI1,MVK,MSMO1,SC5D,NSDHL
1_Member	GO Biological Processes	GO:1901615	organic hydroxy compound metabolic process	-3.06659	-0.776403	14/533	1119,1645,1646,2222,3157,3422,4598,4923,6307,6309,50814,157506,222236,340485	CHKA,AKR1C1,AKR1C2,FDFT1,HMGCS1,IDI1,MVK,NTSR1,MSMO1,SC5D,NSDHL,RDH10,NAPEPLD,ACER2
1_Member	KEGG Pathway	hsa00900	Terpenoid backbone biosynthesis	-2.90331	-0.669496	3/22	3157,3422,4598	HMGCS1,IDI1,MVK
1_Member	KEGG Pathway	ko00900	Terpenoid backbone biosynthesis	-2.90331	-0.669496	3/22	3157,3422,4598	HMGCS1,IDI1,MVK
1_Member	GO Biological Processes	GO:0006694	steroid biosynthetic process	-2.7688	-0.588232	7/174	2222,3157,3422,4598,6307,6309,50814	FDFT1,HMGCS1,IDI1,MVK,MSMO1,SC5D,NSDHL
2_Summary	GO Biological Processes	GO:0031669	cellular response to nutrient levels	-5.84307	-2.28506	12/213	355,467,968,2642,3162,3171,3312,3934,27244,83667,84557,168620,5743,3157,6696,111,4828,4830,56670	FAS,ATF3,CD68,GCGR,HMOX1,FOXA3,HSPA8,LCN2,SESN1,SESN2,MAP1LC3A,BHLHA15,PTGS2,HMGCS1,SPP1,ADCY5,NMB,NME1,SUCNR1
2_Member	GO Biological Processes	GO:0031669	cellular response to nutrient levels	-5.84307	-2.28506	12/213	355,467,968,2642,3162,3171,3312,3934,27244,83667,84557,168620	FAS,ATF3,CD68,GCGR,HMOX1,FOXA3,HSPA8,LCN2,SESN1,SESN2,MAP1LC3A,BHLHA15
2_Member	GO Biological Processes	GO:0031668	cellular response to extracellular stimulus	-5.23364	-2.05442	12/244	355,467,968,2642,3162,3171,3312,3934,27244,83667,84557,168620	FAS,ATF3,CD68,GCGR,HMOX1,FOXA3,HSPA8,LCN2,SESN1,SESN2,MAP1LC3A,BHLHA15
2_Member	GO Biological Processes	GO:0071496	cellular response to external stimulus	-4.7587	-1.86213	13/318	355,467,968,2642,3162,3171,3312,3934,5743,27244,83667,84557,168620	FAS,ATF3,CD68,GCGR,HMOX1,FOXA3,HSPA8,LCN2,PTGS2,SESN1,SESN2,MAP1LC3A,BHLHA15
2_Member	GO Biological Processes	GO:0009267	cellular response to starvation	-4.60377	-1.77166	9/156	355,467,2642,3171,3312,27244,83667,84557,168620	FAS,ATF3,GCGR,FOXA3,HSPA8,SESN1,SESN2,MAP1LC3A,BHLHA15
2_Member	GO Biological Processes	GO:0031667	response to nutrient levels	-4.13253	-1.38209	15/472	355,467,968,2642,3157,3162,3171,3312,3934,5743,6696,27244,83667,84557,168620	FAS,ATF3,CD68,GCGR,HMGCS1,HMOX1,FOXA3,HSPA8,LCN2,PTGS2,SPP1,SESN1,SESN2,MAP1LC3A,BHLHA15
2_Member	GO Biological Processes	GO:0034198	cellular response to amino acid starvation	-4.06513	-1.37268	5/46	355,467,27244,83667,84557	FAS,ATF3,SESN1,SESN2,MAP1LC3A
2_Member	GO Biological Processes	GO:1990928	response to amino acid starvation	-3.93217	-1.32785	5/49	355,467,27244,83667,84557	FAS,ATF3,SESN1,SESN2,MAP1LC3A
2_Member	GO Biological Processes	GO:0009991	response to extracellular stimulus	-3.82898	-1.29789	15/503	355,467,968,2642,3157,3162,3171,3312,3934,5743,6696,27244,83667,84557,168620	FAS,ATF3,CD68,GCGR,HMGCS1,HMOX1,FOXA3,HSPA8,LCN2,PTGS2,SPP1,SESN1,SESN2,MAP1LC3A,BHLHA15
2_Member	GO Biological Processes	GO:0042594	response to starvation	-3.82109	-1.29743	9/197	355,467,2642,3171,3312,27244,83667,84557,168620	FAS,ATF3,GCGR,FOXA3,HSPA8,SESN1,SESN2,MAP1LC3A,BHLHA15
2_Member	GO Biological Processes	GO:0042593	glucose homeostasis	-2.36631	-0.379296	8/260	111,2642,3171,4828,4830,56670,83667,168620	ADCY5,GCGR,FOXA3,NMB,NME1,SUCNR1,SESN2,BHLHA15
2_Member	GO Biological Processes	GO:0033500	carbohydrate homeostasis	-2.35639	-0.376293	8/261	111,2642,3171,4828,4830,56670,83667,168620	ADCY5,GCGR,FOXA3,NMB,NME1,SUCNR1,SESN2,BHLHA15
3_Summary	GO Biological Processes	GO:0071396	cellular response to lipid	-5.32904	-2.05442	19/575	111,968,1645,1646,3157,3301,3934,4058,4830,5054,5196,6340,6696,8013,11093,11184,23462,81029,389643,5021	ADCY5,CD68,AKR1C1,AKR1C2,HMGCS1,DNAJA1,LCN2,LTK,NME1,SERPINE1,PF4,SCNN1G,SPP1,NR4A3,ADAMTS13,MAP4K1,HEY1,WNT5B,NUGGC,OXTR
3_Member	GO Biological Processes	GO:0071396	cellular response to lipid	-5.32904	-2.05442	19/575	111,968,1645,1646,3157,3301,3934,4058,4830,5054,5196,6340,6696,8013,11093,11184,23462,81029,389643	ADCY5,CD68,AKR1C1,AKR1C2,HMGCS1,DNAJA1,LCN2,LTK,NME1,SERPINE1,PF4,SCNN1G,SPP1,NR4A3,ADAMTS13,MAP4K1,HEY1,WNT5B,NUGGC
3_Member	GO Biological Processes	GO:0097306	cellular response to alcohol	-2.66902	-0.520635	5/92	111,1646,3157,6340,11184	ADCY5,AKR1C2,HMGCS1,SCNN1G,MAP4K1
3_Member	GO Biological Processes	GO:1901655	cellular response to ketone	-2.62814	-0.506815	5/94	111,1646,6340,6696,11184	ADCY5,AKR1C2,SCNN1G,SPP1,MAP4K1
3_Member	GO Biological Processes	GO:1901654	response to ketone	-2.52871	-0.456919	7/192	111,1646,4830,5021,6340,6696,11184	ADCY5,AKR1C2,NME1,OXTR,SCNN1G,SPP1,MAP4K1
4_Summary	GO Biological Processes	GO:0098771	inorganic ion homeostasis	-5.29767	-2.05442	22/745	111,147,185,771,773,794,2905,3162,3757,3934,4828,4923,5021,6340,8989,9481,26507,30061,51196,57007,282679,654483,293,91860,3352,5196,6364,56670,1608,26575,57580	ADCY5,ADRA1B,AGTR1,CA12,CACNA1A,CALB2,GRIN2C,HMOX1,KCNH2,LCN2,NMB,NTSR1,OXTR,SCNN1G,TRPA1,SLC25A27,CNNM1,SLC40A1,PLCE1,ACKR3,AQP11,BOLA2B,SLC25A6,CALML4,HTR1D,PF4,CCL20,SUCNR1,DGKG,RGS17,PREX1
4_Member	GO Biological Processes	GO:0098771	inorganic ion homeostasis	-5.29767	-2.05442	22/745	111,147,185,771,773,794,2905,3162,3757,3934,4828,4923,5021,6340,8989,9481,26507,30061,51196,57007,282679,654483	ADCY5,ADRA1B,AGTR1,CA12,CACNA1A,CALB2,GRIN2C,HMOX1,KCNH2,LCN2,NMB,NTSR1,OXTR,SCNN1G,TRPA1,SLC25A27,CNNM1,SLC40A1,PLCE1,ACKR3,AQP11,BOLA2B
4_Member	GO Biological Processes	GO:0055065	metal ion homeostasis	-5.03523	-1.99599	20/659	111,147,185,773,794,2905,3162,3757,3934,4828,4923,5021,6340,8989,9481,26507,30061,51196,57007,654483	ADCY5,ADRA1B,AGTR1,CACNA1A,CALB2,GRIN2C,HMOX1,KCNH2,LCN2,NMB,NTSR1,OXTR,SCNN1G,TRPA1,SLC25A27,CNNM1,SLC40A1,PLCE1,ACKR3,BOLA2B
4_Member	GO Biological Processes	GO:0055080	cation homeostasis	-4.90108	-1.93144	21/731	111,147,185,773,794,2905,3162,3757,3934,4828,4923,5021,6340,8989,9481,26507,30061,51196,57007,282679,654483	ADCY5,ADRA1B,AGTR1,CACNA1A,CALB2,GRIN2C,HMOX1,KCNH2,LCN2,NMB,NTSR1,OXTR,SCNN1G,TRPA1,SLC25A27,CNNM1,SLC40A1,PLCE1,ACKR3,AQP11,BOLA2B
4_Member	GO Biological Processes	GO:0050801	ion homeostasis	-4.88353	-1.93144	22/792	111,147,185,771,773,794,2905,3162,3757,3934,4828,4923,5021,6340,8989,9481,26507,30061,51196,57007,282679,654483	ADCY5,ADRA1B,AGTR1,CA12,CACNA1A,CALB2,GRIN2C,HMOX1,KCNH2,LCN2,NMB,NTSR1,OXTR,SCNN1G,TRPA1,SLC25A27,CNNM1,SLC40A1,PLCE1,ACKR3,AQP11,BOLA2B
4_Member	GO Biological Processes	GO:0006875	cellular metal ion homeostasis	-4.15692	-1.39389	17/582	111,147,185,773,794,2905,3162,3934,4828,4923,5021,8989,9481,30061,51196,57007,654483	ADCY5,ADRA1B,AGTR1,CACNA1A,CALB2,GRIN2C,HMOX1,LCN2,NMB,NTSR1,OXTR,TRPA1,SLC25A27,SLC40A1,PLCE1,ACKR3,BOLA2B
4_Member	KEGG Pathway	hsa04020	Calcium signaling pathway	-4.08222	-1.37268	9/182	147,185,293,773,2905,4923,5021,51196,91860	ADRA1B,AGTR1,SLC25A6,CACNA1A,GRIN2C,NTSR1,OXTR,PLCE1,CALML4
4_Member	KEGG Pathway	ko04020	Calcium signaling pathway	-4.08222	-1.37268	9/182	147,185,293,773,2905,4923,5021,51196,91860	ADRA1B,AGTR1,SLC25A6,CACNA1A,GRIN2C,NTSR1,OXTR,PLCE1,CALML4
4_Member	GO Biological Processes	GO:0030003	cellular cation homeostasis	-4.07487	-1.37268	18/650	111,147,185,773,794,2905,3162,3934,4828,4923,5021,8989,9481,30061,51196,57007,282679,654483	ADCY5,ADRA1B,AGTR1,CACNA1A,CALB2,GRIN2C,HMOX1,LCN2,NMB,NTSR1,OXTR,TRPA1,SLC25A27,SLC40A1,PLCE1,ACKR3,AQP11,BOLA2B
4_Member	GO Biological Processes	GO:0006873	cellular ion homeostasis	-3.9348	-1.32785	18/667	111,147,185,773,794,2905,3162,3934,4828,4923,5021,8989,9481,30061,51196,57007,282679,654483	ADCY5,ADRA1B,AGTR1,CACNA1A,CALB2,GRIN2C,HMOX1,LCN2,NMB,NTSR1,OXTR,TRPA1,SLC25A27,SLC40A1,PLCE1,ACKR3,AQP11,BOLA2B
4_Member	GO Biological Processes	GO:0051480	regulation of cytosolic calcium ion concentration	-3.66863	-1.20663	12/354	111,147,185,773,794,2905,4828,4923,5021,8989,51196,57007	ADCY5,ADRA1B,AGTR1,CACNA1A,CALB2,GRIN2C,NMB,NTSR1,OXTR,TRPA1,PLCE1,ACKR3
4_Member	GO Biological Processes	GO:0007204	positive regulation of cytosolic calcium ion concentration	-3.47066	-1.03348	11/319	111,147,185,773,2905,4828,4923,5021,8989,51196,57007	ADCY5,ADRA1B,AGTR1,CACNA1A,GRIN2C,NMB,NTSR1,OXTR,TRPA1,PLCE1,ACKR3
4_Member	GO Biological Processes	GO:0006874	cellular calcium ion homeostasis	-3.27072	-0.923484	13/449	111,147,185,773,794,2905,4828,4923,5021,8989,9481,51196,57007	ADCY5,ADRA1B,AGTR1,CACNA1A,CALB2,GRIN2C,NMB,NTSR1,OXTR,TRPA1,SLC25A27,PLCE1,ACKR3
4_Member	GO Biological Processes	GO:0072507	divalent inorganic cation homeostasis	-3.2686	-0.923484	14/508	111,147,185,773,794,2905,4828,4923,5021,8989,9481,26507,51196,57007	ADCY5,ADRA1B,AGTR1,CACNA1A,CALB2,GRIN2C,NMB,NTSR1,OXTR,TRPA1,SLC25A27,CNNM1,PLCE1,ACKR3
4_Member	GO Biological Processes	GO:0055074	calcium ion homeostasis	-3.1647	-0.846832	13/461	111,147,185,773,794,2905,4828,4923,5021,8989,9481,51196,57007	ADCY5,ADRA1B,AGTR1,CACNA1A,CALB2,GRIN2C,NMB,NTSR1,OXTR,TRPA1,SLC25A27,PLCE1,ACKR3
4_Member	GO Biological Processes	GO:0072503	cellular divalent inorganic cation homeostasis	-2.94813	-0.691042	13/487	111,147,185,773,794,2905,4828,4923,5021,8989,9481,51196,57007	ADCY5,ADRA1B,AGTR1,CACNA1A,CALB2,GRIN2C,NMB,NTSR1,OXTR,TRPA1,SLC25A27,PLCE1,ACKR3
4_Member	Reactome Gene Sets	R-HSA-373076	Class A/1 (Rhodopsin-like receptors)	-2.73388	-0.566477	10/335	147,185,3352,4828,4923,5021,5196,6364,56670,57007	ADRA1B,AGTR1,HTR1D,NMB,NTSR1,OXTR,PF4,CCL20,SUCNR1,ACKR3
4_Member	Reactome Gene Sets	R-HSA-375276	Peptide ligand-binding receptors	-2.41931	-0.40797	7/201	185,4828,4923,5021,5196,6364,57007	AGTR1,NMB,NTSR1,OXTR,PF4,CCL20,ACKR3
4_Member	Reactome Gene Sets	R-HSA-388396	GPCR downstream signalling	-2.40742	-0.402946	14/629	111,147,185,1608,3352,4828,4923,5021,5196,6364,26575,56670,57007,57580	ADCY5,ADRA1B,AGTR1,DGKG,HTR1D,NMB,NTSR1,OXTR,PF4,CCL20,RGS17,SUCNR1,ACKR3,PREX1
4_Member	Reactome Gene Sets	R-HSA-416476	G alpha (q) signalling events	-2.25059	-0.312693	7/216	147,185,1608,4828,4923,5021,26575	ADRA1B,AGTR1,DGKG,NMB,NTSR1,OXTR,RGS17
5_Summary	KEGG Pathway	hsa04115	p53 signaling pathway	-5.28639	-2.05442	7/69	355,2810,5054,9540,27244,64393,83667,8793,192668	FAS,SFN,SERPINE1,TP53I3,SESN1,ZMAT3,SESN2,TNFRSF10D,CYS1
5_Member	KEGG Pathway	hsa04115	p53 signaling pathway	-5.28639	-2.05442	7/69	355,2810,5054,9540,27244,64393,83667	FAS,SFN,SERPINE1,TP53I3,SESN1,ZMAT3,SESN2
5_Member	KEGG Pathway	ko04115	p53 signaling pathway	-5.28639	-2.05442	7/69	355,2810,5054,9540,27244,64393,83667	FAS,SFN,SERPINE1,TP53I3,SESN1,ZMAT3,SESN2
5_Member	WikiPathways	WP4963	p53 transcriptional gene network	-5.162	-2.04358	7/72	355,5054,8793,9540,27244,64393,83667	FAS,SERPINE1,TNFRSF10D,TP53I3,SESN1,ZMAT3,SESN2
5_Member	WikiPathways	WP3982	miRNA regulation of p53 pathway in prostate cancer	-2.35143	-0.376293	3/34	5054,64393,192668	SERPINE1,ZMAT3,CYS1
6_Summary	WikiPathways	WP2880	Glucocorticoid receptor pathway	-5.2028	-2.05442	7/71	3589,5743,6364,7056,8436,57007,89795,2939,3162,5265,26509,54600	IL11,PTGS2,CCL20,THBD,CAVIN2,ACKR3,NAV3,GSTA2,HMOX1,SERPINA1,MYOF,UGT1A9
6_Member	WikiPathways	WP2880	Glucocorticoid receptor pathway	-5.2028	-2.05442	7/71	3589,5743,6364,7056,8436,57007,89795	IL11,PTGS2,CCL20,THBD,CAVIN2,ACKR3,NAV3
6_Member	WikiPathways	WP2882	Nuclear receptors meta-pathway	-4.05103	-1.3693	12/322	2939,3162,3589,5265,5743,6364,7056,8436,26509,54600,57007,89795	GSTA2,HMOX1,IL11,SERPINA1,PTGS2,CCL20,THBD,CAVIN2,MYOF,UGT1A9,ACKR3,NAV3
7_Summary	GO Biological Processes	GO:0032762	mast cell cytokine production	-5.0372	-1.99599	3/5	604,3162,8013,6845,56670,84106,57580,133396	BCL6,HMOX1,NR4A3,VAMP7,SUCNR1,PRAM1,PREX1,IL31RA
7_Member	GO Biological Processes	GO:0032762	mast cell cytokine production	-5.0372	-1.99599	3/5	604,3162,8013	BCL6,HMOX1,NR4A3
7_Member	GO Biological Processes	GO:0032763	regulation of mast cell cytokine production	-5.0372	-1.99599	3/5	604,3162,8013	BCL6,HMOX1,NR4A3
7_Member	GO Biological Processes	GO:0002275	myeloid cell activation involved in immune response	-2.64845	-0.513202	5/93	3162,6845,8013,56670,84106	HMOX1,VAMP7,NR4A3,SUCNR1,PRAM1
7_Member	GO Biological Processes	GO:0061082	myeloid leukocyte cytokine production	-2.55002	-0.472386	3/29	604,3162,8013	BCL6,HMOX1,NR4A3
7_Member	GO Biological Processes	GO:0043299	leukocyte degranulation	-2.19618	-0.276418	4/75	3162,6845,8013,84106	HMOX1,VAMP7,NR4A3,PRAM1
7_Member	GO Biological Processes	GO:0002274	myeloid leukocyte activation	-2.15669	-0.257546	7/225	3162,6845,8013,56670,57580,84106,133396	HMOX1,VAMP7,NR4A3,SUCNR1,PREX1,PRAM1,IL31RA
7_Member	GO Biological Processes	GO:0033003	regulation of mast cell activation	-2.09342	-0.223794	3/42	3162,6845,8013	HMOX1,VAMP7,NR4A3
8_Summary	Reactome Gene Sets	R-HSA-449147	Signaling by Interleukins	-4.82133	-1.88855	16/462	604,2939,3162,3312,3589,3934,4318,5698,5743,6364,6845,8353,9244,51561,133396,654483,23650,51191	BCL6,GSTA2,HMOX1,HSPA8,IL11,LCN2,MMP9,PSMB9,PTGS2,CCL20,VAMP7,H3C6,CRLF1,IL23A,IL31RA,BOLA2B,TRIM29,HERC5
8_Member	Reactome Gene Sets	R-HSA-449147	Signaling by Interleukins	-4.82133	-1.88855	16/462	604,2939,3162,3312,3589,3934,4318,5698,5743,6364,6845,8353,9244,51561,133396,654483	BCL6,GSTA2,HMOX1,HSPA8,IL11,LCN2,MMP9,PSMB9,PTGS2,CCL20,VAMP7,H3C6,CRLF1,IL23A,IL31RA,BOLA2B
8_Member	Reactome Gene Sets	R-HSA-6785807	Interleukin-4 and Interleukin-13 signaling	-4.01494	-1.34368	7/108	604,3162,3312,3934,4318,5743,51561	BCL6,HMOX1,HSPA8,LCN2,MMP9,PTGS2,IL23A
8_Member	Reactome Gene Sets	R-HSA-447115	Interleukin-12 family signaling	-3.61828	-1.16262	5/57	2939,6845,9244,51561,654483	GSTA2,VAMP7,CRLF1,IL23A,BOLA2B
8_Member	Reactome Gene Sets	R-HSA-1280215	Cytokine Signaling in Immune system	-3.56653	-1.11712	18/715	604,2939,3162,3312,3589,3934,4318,5698,5743,6364,6845,8353,9244,23650,51191,51561,133396,654483	BCL6,GSTA2,HMOX1,HSPA8,IL11,LCN2,MMP9,PSMB9,PTGS2,CCL20,VAMP7,H3C6,CRLF1,TRIM29,HERC5,IL23A,IL31RA,BOLA2B
9_Summary	GO Biological Processes	GO:0008217	regulation of blood pressure	-4.78651	-1.87221	10/186	147,185,2642,3162,4882,4923,5021,5743,10391,56670,3164,3352,3757,4636,4637,8013,23336,26509,51196,55959,9153	ADRA1B,AGTR1,GCGR,HMOX1,NPR2,NTSR1,OXTR,PTGS2,CORO2B,SUCNR1,NR4A1,HTR1D,KCNH2,MYL5,MYL6,NR4A3,SYNM,MYOF,PLCE1,SULF2,SLC28A2
9_Member	GO Biological Processes	GO:0008217	regulation of blood pressure	-4.78651	-1.87221	10/186	147,185,2642,3162,4882,4923,5021,5743,10391,56670	ADRA1B,AGTR1,GCGR,HMOX1,NPR2,NTSR1,OXTR,PTGS2,CORO2B,SUCNR1
9_Member	GO Biological Processes	GO:0003012	muscle system process	-3.77818	-1.269	14/452	147,3162,3164,3352,3757,4636,4637,5021,5743,8013,23336,26509,51196,55959	ADRA1B,HMOX1,NR4A1,HTR1D,KCNH2,MYL5,MYL6,OXTR,PTGS2,NR4A3,SYNM,MYOF,PLCE1,SULF2
9_Member	GO Biological Processes	GO:0006936	muscle contraction	-3.74824	-1.25307	12/347	147,3164,3352,3757,4636,4637,5021,5743,23336,26509,51196,55959	ADRA1B,NR4A1,HTR1D,KCNH2,MYL5,MYL6,OXTR,PTGS2,SYNM,MYOF,PLCE1,SULF2
9_Member	GO Biological Processes	GO:0003073	regulation of systemic arterial blood pressure	-3.42922	-1.00814	6/96	147,185,4923,5021,10391,56670	ADRA1B,AGTR1,NTSR1,OXTR,CORO2B,SUCNR1
9_Member	GO Biological Processes	GO:0003044	regulation of systemic arterial blood pressure mediated by a chemical signal	-2.93693	-0.683815	4/47	147,185,5021,56670	ADRA1B,AGTR1,OXTR,SUCNR1
9_Member	GO Biological Processes	GO:0042310	vasoconstriction	-2.84374	-0.633392	5/84	147,185,3352,5021,5743	ADRA1B,AGTR1,HTR1D,OXTR,PTGS2
9_Member	GO Biological Processes	GO:0008015	blood circulation	-2.74795	-0.570712	13/513	147,185,2642,3162,3352,3757,4882,4923,5021,5743,10391,26509,56670	ADRA1B,AGTR1,GCGR,HMOX1,HTR1D,KCNH2,NPR2,NTSR1,OXTR,PTGS2,CORO2B,MYOF,SUCNR1
9_Member	GO Biological Processes	GO:0003071	renal system process involved in regulation of systemic arterial blood pressure	-2.73852	-0.567862	3/25	185,10391,56670	AGTR1,CORO2B,SUCNR1
9_Member	GO Biological Processes	GO:0003013	circulatory system process	-2.60218	-0.492359	14/598	147,185,2642,3162,3352,3757,4882,4923,5021,5743,9153,10391,26509,56670	ADRA1B,AGTR1,GCGR,HMOX1,HTR1D,KCNH2,NPR2,NTSR1,OXTR,PTGS2,SLC28A2,CORO2B,MYOF,SUCNR1
9_Member	GO Biological Processes	GO:0019229	regulation of vasoconstriction	-2.39346	-0.391203	4/66	147,185,5021,5743	ADRA1B,AGTR1,OXTR,PTGS2
9_Member	GO Biological Processes	GO:0006939	smooth muscle contraction	-2.33465	-0.372059	5/110	3352,5021,5743,51196,55959	HTR1D,OXTR,PTGS2,PLCE1,SULF2
9_Member	GO Biological Processes	GO:0045907	positive regulation of vasoconstriction	-2.31564	-0.357587	3/35	147,5021,5743	ADRA1B,OXTR,PTGS2
9_Member	GO Biological Processes	GO:0001990	regulation of systemic arterial blood pressure by hormone	-2.24737	-0.312693	3/37	185,5021,56670	AGTR1,OXTR,SUCNR1
9_Member	GO Biological Processes	GO:0006937	regulation of muscle contraction	-2.18164	-0.269144	6/169	147,3164,4636,5021,5743,51196	ADRA1B,NR4A1,MYL5,OXTR,PTGS2,PLCE1
10_Summary	GO Biological Processes	GO:0006720	isoprenoid metabolic process	-4.7077	-1.86035	8/116	1645,2222,3157,3422,4598,54600,157506,222236,1119,1646	AKR1C1,FDFT1,HMGCS1,IDI1,MVK,UGT1A9,RDH10,NAPEPLD,CHKA,AKR1C2
10_Member	GO Biological Processes	GO:0006720	isoprenoid metabolic process	-4.7077	-1.86035	8/116	1645,2222,3157,3422,4598,54600,157506,222236	AKR1C1,FDFT1,HMGCS1,IDI1,MVK,UGT1A9,RDH10,NAPEPLD
10_Member	GO Biological Processes	GO:0006721	terpenoid metabolic process	-3.40503	-1.00814	6/97	1645,2222,3157,54600,157506,222236	AKR1C1,FDFT1,HMGCS1,UGT1A9,RDH10,NAPEPLD
10_Member	GO Biological Processes	GO:0034308	primary alcohol metabolic process	-2.54941	-0.472386	5/98	1119,1645,1646,157506,222236	CHKA,AKR1C1,AKR1C2,RDH10,NAPEPLD
10_Member	GO Biological Processes	GO:0001523	retinoid metabolic process	-2.07958	-0.2132	4/81	1645,54600,157506,222236	AKR1C1,UGT1A9,RDH10,NAPEPLD

## Sheet: (B) Chrysin
GroupID	Category	Term	Description	LogP	Log(q-value)	InTerm_InList	Genes	Symbols
1_Summary	GO Biological Processes	GO:0002521	leukocyte differentiation	-27.4689	-23.1744	138/542	101,538,572,602,652,695,714,760,920,942,972,973,975,1050,1051,1209,1230,1236,1378,1436,1880,1943,1958,1960,2101,2124,2194,2207,2213,2242,2302,2353,2624,2874,3059,3071,3087,3106,3111,3122,3123,3142,3297,3394,3428,3549,3553,3559,3569,3575,3589,3665,3688,3694,3707,3714,3725,3726,3902,3956,3965,4066,4092,4318,4323,4609,4830,4831,5788,5914,5971,6237,6348,6688,6693,6794,6850,7040,7071,7097,7099,7226,73…	ADAM8,ATP7A,BAD,BCL3,BMP4,BTK,C1QC,CA2,CD4,CD86,CD74,CD79A,CD81,CEBPA,CEBPB,CLPTM1,CCR1,CCR7,CR1,CSF1R,GPR183,EFNA2,EGR1,EGR3,ESRRA,EVI2B,FASN,FCER1G,FCGR2B,FES,FOXJ1,FOS,GATA2,GPS2,HCLS1,NCKAP1L,HHEX,HLA-B,HLA-DOA,HLA-DRA,HLA-DRB1,HLX,HSF1,IRF8,IFI16,IHH,IL1B,IL2RA,IL6,IL7R,IL11,IRF7,ITGB1,ITGB6,ITPKB,JAG2,JUN,JUNB,LAG3,LGALS1,LGALS9,LYL1,SMAD7,MMP9,MMP14,MYC,NME1,NME2,PTPRC,RARA,RELB,RRAS,CCL3,…
1_Member	GO Biological Processes	GO:0002521	leukocyte differentiation	-27.4689	-23.1744	138/542	101,538,572,602,652,695,714,760,920,942,972,973,975,1050,1051,1209,1230,1236,1378,1436,1880,1943,1958,1960,2101,2124,2194,2207,2213,2242,2302,2353,2624,2874,3059,3071,3087,3106,3111,3122,3123,3142,3297,3394,3428,3549,3553,3559,3569,3575,3589,3665,3688,3694,3707,3714,3725,3726,3902,3956,3965,4066,4092,4318,4323,4609,4830,4831,5788,5914,5971,6237,6348,6688,6693,6794,6850,7040,7071,7097,7099,7226,73…	ADAM8,ATP7A,BAD,BCL3,BMP4,BTK,C1QC,CA2,CD4,CD86,CD74,CD79A,CD81,CEBPA,CEBPB,CLPTM1,CCR1,CCR7,CR1,CSF1R,GPR183,EFNA2,EGR1,EGR3,ESRRA,EVI2B,FASN,FCER1G,FCGR2B,FES,FOXJ1,FOS,GATA2,GPS2,HCLS1,NCKAP1L,HHEX,HLA-B,HLA-DOA,HLA-DRA,HLA-DRB1,HLX,HSF1,IRF8,IFI16,IHH,IL1B,IL2RA,IL6,IL7R,IL11,IRF7,ITGB1,ITGB6,ITPKB,JAG2,JUN,JUNB,LAG3,LGALS1,LGALS9,LYL1,SMAD7,MMP9,MMP14,MYC,NME1,NME2,PTPRC,RARA,RELB,RRAS,CCL3,…
1_Member	GO Biological Processes	GO:0002694	regulation of leukocyte activation	-22.4417	-18.4482	138/606	101,199,572,652,695,920,942,952,958,970,972,975,1050,1051,1209,1236,1378,1445,1880,1960,2213,2242,2268,2302,2624,2796,2852,2896,3071,3108,3109,3111,3113,3115,3117,3122,3123,3142,3280,3481,3485,3549,3553,3559,3569,3575,3684,3689,3707,3727,3902,3956,3965,4092,4282,4317,4323,4332,5585,5724,5788,5819,5880,5914,6348,6622,6688,6693,6813,6850,7040,7099,7133,7305,7409,7784,7805,7940,8379,8651,8741,8744,8…	ADAM8,AIF1,BAD,BMP4,BTK,CD4,CD86,CD38,CD40,CD70,CD74,CD81,CEBPA,CEBPB,CLPTM1,CCR7,CR1,CSK,GPR183,EGR3,FCGR2B,FES,FGR,FOXJ1,GATA2,GNRH1,GPER1,GRN,NCKAP1L,HLA-DMA,HLA-DMB,HLA-DOA,HLA-DPA1,HLA-DPB1,HLA-DQA1,HLA-DRA,HLA-DRB1,HLX,HES1,IGF2,IGFBP2,IHH,IL1B,IL2RA,IL6,IL7R,ITGAM,ITGB2,ITPKB,JUND,LAG3,LGALS1,LGALS9,SMAD7,MIF,MMP8,MMP14,MNDA,PKN1,PTAFR,PTPRC,NECTIN2,RAC2,RARA,CCL3,SNCA,SPI1,SPN,STXBP2,SYK,…
1_Member	GO Biological Processes	GO:0050865	regulation of cell activation	-22.1759	-18.3585	144/650	101,199,348,572,652,695,920,942,952,958,970,972,975,1050,1051,1209,1236,1378,1445,1880,1960,2207,2213,2242,2268,2302,2624,2796,2852,2896,3071,3108,3109,3111,3113,3115,3117,3122,3123,3142,3280,3481,3485,3549,3553,3559,3569,3575,3684,3689,3707,3727,3902,3956,3965,4092,4282,4317,4323,4332,5156,5341,5585,5724,5788,5819,5880,5914,6348,6622,6688,6693,6813,6850,7040,7099,7133,7305,7409,7784,7805,7940,83…	ADAM8,AIF1,APOE,BAD,BMP4,BTK,CD4,CD86,CD38,CD40,CD70,CD74,CD81,CEBPA,CEBPB,CLPTM1,CCR7,CR1,CSK,GPR183,EGR3,FCER1G,FCGR2B,FES,FGR,FOXJ1,GATA2,GNRH1,GPER1,GRN,NCKAP1L,HLA-DMA,HLA-DMB,HLA-DOA,HLA-DPA1,HLA-DPB1,HLA-DQA1,HLA-DRA,HLA-DRB1,HLX,HES1,IGF2,IGFBP2,IHH,IL1B,IL2RA,IL6,IL7R,ITGAM,ITGB2,ITPKB,JUND,LAG3,LGALS1,LGALS9,SMAD7,MIF,MMP8,MMP14,MNDA,PDGFRA,PLEK,PKN1,PTAFR,PTPRC,NECTIN2,RAC2,RARA,CCL3,S…
1_Member	GO Biological Processes	GO:0046649	lymphocyte activation	-21.0724	-17.4769	159/771	101,199,538,572,602,652,684,695,896,920,942,952,958,970,972,973,975,1051,1209,1236,1378,1445,1880,1958,1960,2067,2207,2213,2268,2302,2796,2874,3071,3087,3108,3109,3111,3113,3115,3117,3122,3123,3142,3280,3394,3481,3485,3549,3553,3559,3569,3575,3589,3688,3707,3714,3902,3936,3956,3965,4064,4066,4092,4282,4323,4332,5245,5294,5579,5585,5699,5788,5880,5914,5971,6556,6688,6693,6794,6850,7040,7099,7133,7…	ADAM8,AIF1,ATP7A,BAD,BCL3,BMP4,BST2,BTK,CCND3,CD4,CD86,CD38,CD40,CD70,CD74,CD79A,CD81,CEBPB,CLPTM1,CCR7,CR1,CSK,GPR183,EGR1,EGR3,ERCC1,FCER1G,FCGR2B,FGR,FOXJ1,GNRH1,GPS2,NCKAP1L,HHEX,HLA-DMA,HLA-DMB,HLA-DOA,HLA-DPA1,HLA-DPB1,HLA-DQA1,HLA-DRA,HLA-DRB1,HLX,HES1,IRF8,IGF2,IGFBP2,IHH,IL1B,IL2RA,IL6,IL7R,IL11,ITGB1,ITPKB,JAG2,LAG3,LCP1,LGALS1,LGALS9,CD180,LYL1,SMAD7,MIF,MMP14,MNDA,PHB,PIK3CG,PRKCB,PKN…
1_Member	GO Biological Processes	GO:1903131	mononuclear cell differentiation	-20.3843	-16.868	106/426	101,538,572,602,652,695,920,942,972,973,1051,1209,1236,1378,1436,1880,1958,1960,2194,2207,2213,2242,2302,2874,3071,3087,3106,3111,3122,3123,3142,3394,3428,3549,3553,3559,3569,3575,3589,3665,3688,3694,3707,3714,3725,3902,3956,3965,4066,4092,4323,4609,5788,5914,5971,6688,6693,6794,6850,7226,7409,8326,8651,8744,8772,9092,9308,9734,9935,10288,10320,10673,10859,10875,11006,11035,11334,23210,23529,2359…	ADAM8,ATP7A,BAD,BCL3,BMP4,BTK,CD4,CD86,CD74,CD79A,CEBPB,CLPTM1,CCR7,CR1,CSF1R,GPR183,EGR1,EGR3,FASN,FCER1G,FCGR2B,FES,FOXJ1,GPS2,NCKAP1L,HHEX,HLA-B,HLA-DOA,HLA-DRA,HLA-DRB1,HLX,IRF8,IFI16,IHH,IL1B,IL2RA,IL6,IL7R,IL11,IRF7,ITGB1,ITGB6,ITPKB,JAG2,JUN,LAG3,LGALS1,LGALS9,LYL1,SMAD7,MMP14,MYC,PTPRC,RARA,RELB,SPI1,SPN,STK11,SYK,TRPM2,VAV1,FZD9,SOCS1,TNFSF9,FADD,SART1,CD83,HDAC9,MAFB,LILRB2,IKZF1,TNFSF1…
1_Member	GO Biological Processes	GO:0070663	regulation of leukocyte proliferation	-20.0558	-16.6064	75/246	199,652,684,695,942,952,958,970,972,975,1051,1378,1436,1880,2213,2302,2796,2950,3071,3087,3109,3113,3115,3123,3280,3481,3485,3549,3553,3559,3569,3965,4282,4332,5585,5595,5788,5880,6355,6693,6850,7099,7133,7305,7784,7940,8379,8744,8764,8772,9479,10148,10288,10457,10673,10859,11006,11035,11151,11326,23513,23529,26191,30835,51043,51083,51293,51561,54440,57162,57181,64115,84868,259307,283234	AIF1,BMP4,BST2,BTK,CD86,CD38,CD40,CD70,CD74,CD81,CEBPB,CR1,CSF1R,GPR183,FCGR2B,FOXJ1,GNRH1,GSTP1,NCKAP1L,HHEX,HLA-DMB,HLA-DPA1,HLA-DPB1,HLA-DRB1,HES1,IGF2,IGFBP2,IHH,IL1B,IL2RA,IL6,LGALS9,MIF,MNDA,PKN1,MAPK3,PTPRC,RAC2,CCL8,SPN,SYK,TLR4,TNFRSF1B,TYROBP,ZP3,LST1,MAD1L1,TNFSF9,TNFRSF14,FADD,MAPK8IP1,EBI3,LILRB2,GPNMB,TNFSF13B,LILRB1,LILRB4,RIPK3,CORO1A,VSIG4,SCRIB,CLCF1,PTPN22,CD209,ZBTB7B,GAL,CD32…
1_Member	GO Biological Processes	GO:1902105	regulation of leukocyte differentiation	-19.9039	-16.5125	81/281	101,572,652,695,714,760,920,942,972,1051,1209,1230,1378,1960,2101,2124,2213,2242,2302,2353,2624,3059,3071,3106,3111,3122,3123,3142,3297,3549,3559,3575,3665,3707,3725,3902,3956,3965,4092,4323,4609,4830,4831,5788,5914,6348,6850,7040,7071,7099,7305,8651,8744,8772,9092,9308,9935,10221,10272,10288,10456,10859,10875,11006,11025,27166,28959,51043,51561,54209,54440,54997,55365,56833,56834,64115,80149,146…	ADAM8,BAD,BMP4,BTK,C1QC,CA2,CD4,CD86,CD74,CEBPB,CLPTM1,CCR1,CR1,EGR3,ESRRA,EVI2B,FCGR2B,FES,FOXJ1,FOS,GATA2,HCLS1,NCKAP1L,HLA-B,HLA-DOA,HLA-DRA,HLA-DRB1,HLX,HSF1,IHH,IL2RA,IL7R,IRF7,ITPKB,JUN,LAG3,LGALS1,LGALS9,SMAD7,MMP14,MYC,NME1,NME2,PTPRC,RARA,CCL3,SYK,TGFB1,KLF10,TLR4,TYROBP,SOCS1,TNFSF9,FADD,SART1,CD83,MAFB,TRIB1,FSTL3,LILRB2,HAX1,LILRB1,FGL2,LILRB4,LILRB3,PRELID1,TMEM176B,ZBTB7B,IL23A,TREM…
1_Member	GO Biological Processes	GO:0002683	negative regulation of immune system process	-19.8116	-16.4714	106/433	2,409,652,684,695,714,727,942,968,972,1051,1378,1652,1843,2213,2268,2302,2624,2796,2852,2874,2876,2896,3055,3071,3106,3111,3123,3142,3428,3549,3559,3575,3902,3965,4092,4282,4332,4609,4830,4831,4938,5585,5788,5914,6223,6348,6688,6693,6850,6895,7040,7042,7099,7305,7376,7805,7940,8379,8525,8651,8764,8772,8832,9572,9636,9935,10221,10272,10288,10457,10859,10875,11006,11025,11213,11277,11326,22933,2317…	A2M,ARRB2,BMP4,BST2,BTK,C1QC,C5,CD86,CD68,CD74,CEBPB,CR1,DDT,DUSP1,FCGR2B,FGR,FOXJ1,GATA2,GNRH1,GPER1,GPS2,GPX1,GRN,HCK,NCKAP1L,HLA-B,HLA-DOA,HLA-DRB1,HLX,IFI16,IHH,IL2RA,IL7R,LAG3,LGALS9,SMAD7,MIF,MNDA,MYC,NME1,NME2,OAS1,PKN1,PTPRC,RARA,RPS19,CCL3,SPI1,SPN,SYK,TARBP2,TGFB1,TGFB2,TLR4,TYROBP,NR1H2,LAPTM5,LST1,MAD1L1,DGKZ,SOCS1,TNFRSF14,FADD,CD84,NR1D1,ISG15,MAFB,TRIB1,FSTL3,LILRB2,GPNMB,LILRB1,FG…
1_Member	GO Biological Processes	GO:0070661	leukocyte proliferation	-18.9228	-15.6697	86/320	199,652,684,695,896,942,952,958,970,972,973,975,1051,1378,1436,1880,2213,2302,2796,2950,3071,3087,3109,3113,3115,3123,3280,3481,3485,3549,3553,3559,3569,3575,3965,4064,4282,4332,5294,5585,5595,5699,5788,5880,6355,6556,6693,6850,7099,7133,7305,7784,7940,8379,8744,8764,8772,9479,10148,10288,10457,10673,10859,11006,11035,11151,11326,23513,23529,26191,30835,51043,51083,51293,51561,54209,54361,54440,5…	AIF1,BMP4,BST2,BTK,CCND3,CD86,CD38,CD40,CD70,CD74,CD79A,CD81,CEBPB,CR1,CSF1R,GPR183,FCGR2B,FOXJ1,GNRH1,GSTP1,NCKAP1L,HHEX,HLA-DMB,HLA-DPA1,HLA-DPB1,HLA-DRB1,HES1,IGF2,IGFBP2,IHH,IL1B,IL2RA,IL6,IL7R,LGALS9,CD180,MIF,MNDA,PIK3CG,PKN1,MAPK3,PSMB10,PTPRC,RAC2,CCL8,SLC11A1,SPN,SYK,TLR4,TNFRSF1B,TYROBP,ZP3,LST1,MAD1L1,TNFSF9,TNFRSF14,FADD,MAPK8IP1,EBI3,LILRB2,GPNMB,TNFSF13B,LILRB1,LILRB4,RIPK3,CORO1A,V…
1_Member	GO Biological Processes	GO:0050670	regulation of lymphocyte proliferation	-18.5438	-15.4534	69/226	199,652,695,942,952,958,970,972,975,1051,1378,1880,2213,2302,2796,3071,3109,3113,3115,3123,3280,3481,3485,3549,3553,3559,3569,3965,4282,4332,5585,5788,5880,6693,6850,7099,7133,7305,7784,7940,8379,8744,8764,8772,9479,10148,10288,10457,10673,10859,11006,11035,11151,11326,23513,23529,26191,30835,51043,51083,51293,51561,54440,57162,57181,64115,84868,259307,283234	AIF1,BMP4,BTK,CD86,CD38,CD40,CD70,CD74,CD81,CEBPB,CR1,GPR183,FCGR2B,FOXJ1,GNRH1,NCKAP1L,HLA-DMB,HLA-DPA1,HLA-DPB1,HLA-DRB1,HES1,IGF2,IGFBP2,IHH,IL1B,IL2RA,IL6,LGALS9,MIF,MNDA,PKN1,PTPRC,RAC2,SPN,SYK,TLR4,TNFRSF1B,TYROBP,ZP3,LST1,MAD1L1,TNFSF9,TNFRSF14,FADD,MAPK8IP1,EBI3,LILRB2,GPNMB,TNFSF13B,LILRB1,LILRB4,RIPK3,CORO1A,VSIG4,SCRIB,CLCF1,PTPN22,CD209,ZBTB7B,GAL,CD320,IL23A,SASH3,PELI1,SLC39A10,VSIR…
1_Member	GO Biological Processes	GO:0032944	regulation of mononuclear cell proliferation	-18.3123	-15.2482	69/228	199,652,695,942,952,958,970,972,975,1051,1378,1880,2213,2302,2796,3071,3109,3113,3115,3123,3280,3481,3485,3549,3553,3559,3569,3965,4282,4332,5585,5788,5880,6693,6850,7099,7133,7305,7784,7940,8379,8744,8764,8772,9479,10148,10288,10457,10673,10859,11006,11035,11151,11326,23513,23529,26191,30835,51043,51083,51293,51561,54440,57162,57181,64115,84868,259307,283234	AIF1,BMP4,BTK,CD86,CD38,CD40,CD70,CD74,CD81,CEBPB,CR1,GPR183,FCGR2B,FOXJ1,GNRH1,NCKAP1L,HLA-DMB,HLA-DPA1,HLA-DPB1,HLA-DRB1,HES1,IGF2,IGFBP2,IHH,IL1B,IL2RA,IL6,LGALS9,MIF,MNDA,PKN1,PTPRC,RAC2,SPN,SYK,TLR4,TNFRSF1B,TYROBP,ZP3,LST1,MAD1L1,TNFSF9,TNFRSF14,FADD,MAPK8IP1,EBI3,LILRB2,GPNMB,TNFSF13B,LILRB1,LILRB4,RIPK3,CORO1A,VSIG4,SCRIB,CLCF1,PTPN22,CD209,ZBTB7B,GAL,CD320,IL23A,SASH3,PELI1,SLC39A10,VSIR…
1_Member	GO Biological Processes	GO:0007159	leukocyte cell-cell adhesion	-18.1878	-15.1486	93/371	101,199,240,572,652,920,942,970,972,975,1051,1236,1378,1445,1960,2213,2302,2796,3071,3108,3109,3111,3113,3115,3117,3122,3123,3142,3280,3481,3485,3549,3553,3559,3569,3575,3688,3689,3707,3902,3956,3965,4092,5175,5724,5788,5880,5914,5970,6093,6279,6280,6401,6404,6484,6693,6850,7264,7409,7784,7805,8379,8651,8744,8764,8772,9092,9308,9435,10148,10288,10457,10673,10859,10875,11006,11151,11326,23513,2619…	ADAM8,AIF1,ALOX5,BAD,BMP4,CD4,CD86,CD70,CD74,CD81,CEBPB,CCR7,CR1,CSK,EGR3,FCGR2B,FOXJ1,GNRH1,NCKAP1L,HLA-DMA,HLA-DMB,HLA-DOA,HLA-DPA1,HLA-DPB1,HLA-DQA1,HLA-DRA,HLA-DRB1,HLX,HES1,IGF2,IGFBP2,IHH,IL1B,IL2RA,IL6,IL7R,ITGB1,ITGB2,ITPKB,LAG3,LGALS1,LGALS9,SMAD7,PECAM1,PTAFR,PTPRC,RAC2,RARA,RELA,ROCK1,S100A8,S100A9,SELE,SELPLG,ST3GAL4,SPN,SYK,GFUS,VAV1,ZP3,LAPTM5,MAD1L1,SOCS1,TNFSF9,TNFRSF14,FADD,SART1…
1_Member	GO Biological Processes	GO:0030155	regulation of cell adhesion	-18.1407	-15.1249	149/751	94,101,199,240,396,397,398,402,572,652,920,942,948,970,972,975,1051,1236,1378,1445,1545,1613,1843,1960,2043,2045,2213,2242,2302,2796,3071,3108,3109,3111,3113,3115,3117,3122,3123,3142,3280,3481,3485,3491,3549,3553,3557,3559,3569,3575,3576,3685,3689,3707,3714,3728,3902,3956,3965,4092,4221,4323,4771,5294,5329,5371,5598,5724,5788,5800,5880,5881,5914,5970,6093,6237,6401,6484,6494,6688,6693,6850,7016,7…	ACVRL1,ADAM8,AIF1,ALOX5,ARHGDIA,ARHGDIB,ARHGDIG,ARL2,BAD,BMP4,CD4,CD86,CD36,CD70,CD74,CD81,CEBPB,CCR7,CR1,CSK,CYP1B1,DAPK3,DUSP1,EGR3,EPHA4,EPHA7,FCGR2B,FES,FOXJ1,GNRH1,NCKAP1L,HLA-DMA,HLA-DMB,HLA-DOA,HLA-DPA1,HLA-DPB1,HLA-DQA1,HLA-DRA,HLA-DRB1,HLX,HES1,IGF2,IGFBP2,CCN1,IHH,IL1B,IL1RN,IL2RA,IL6,IL7R,CXCL8,ITGAV,ITGB2,ITPKB,JAG2,JUP,LAG3,LGALS1,LGALS9,SMAD7,MEN1,MMP14,NF2,PIK3CG,PLAUR,PML,MAPK7,PT…
1_Member	GO Biological Processes	GO:0042110	T cell activation	-17.9193	-14.9258	110/484	101,199,538,572,602,652,896,920,942,970,972,975,1051,1209,1236,1378,1445,1880,1958,1960,2207,2213,2302,2796,3071,3108,3109,3111,3113,3115,3117,3122,3123,3142,3280,3481,3485,3549,3553,3559,3569,3575,3707,3714,3902,3936,3956,3965,4092,5294,5699,5788,5880,5914,5971,6556,6688,6693,6794,6850,7133,7409,7454,7784,7805,8379,8651,8744,8764,8772,9092,9308,9479,9935,10148,10288,10457,10673,10859,10875,11006…	ADAM8,AIF1,ATP7A,BAD,BCL3,BMP4,CCND3,CD4,CD86,CD70,CD74,CD81,CEBPB,CLPTM1,CCR7,CR1,CSK,GPR183,EGR1,EGR3,FCER1G,FCGR2B,FOXJ1,GNRH1,NCKAP1L,HLA-DMA,HLA-DMB,HLA-DOA,HLA-DPA1,HLA-DPB1,HLA-DQA1,HLA-DRA,HLA-DRB1,HLX,HES1,IGF2,IGFBP2,IHH,IL1B,IL2RA,IL6,IL7R,ITPKB,JAG2,LAG3,LCP1,LGALS1,LGALS9,SMAD7,PIK3CG,PSMB10,PTPRC,RAC2,RARA,RELB,SLC11A1,SPI1,SPN,STK11,SYK,TNFRSF1B,VAV1,WAS,ZP3,LAPTM5,MAD1L1,SOCS1,TNF…
1_Member	GO Biological Processes	GO:0046651	lymphocyte proliferation	-17.8145	-14.8817	79/290	199,652,695,896,942,952,958,970,972,973,975,1051,1378,1880,2213,2302,2796,3071,3109,3113,3115,3123,3280,3481,3485,3549,3553,3559,3569,3575,3965,4064,4282,4332,5294,5585,5699,5788,5880,6556,6693,6850,7099,7133,7305,7784,7940,8379,8744,8764,8772,9479,10148,10288,10457,10673,10859,11006,11035,11151,11326,23513,23529,26191,30835,51043,51083,51293,51561,54361,54440,57162,57181,64115,79798,84868,259307…	AIF1,BMP4,BTK,CCND3,CD86,CD38,CD40,CD70,CD74,CD79A,CD81,CEBPB,CR1,GPR183,FCGR2B,FOXJ1,GNRH1,NCKAP1L,HLA-DMB,HLA-DPA1,HLA-DPB1,HLA-DRB1,HES1,IGF2,IGFBP2,IHH,IL1B,IL2RA,IL6,IL7R,LGALS9,CD180,MIF,MNDA,PIK3CG,PKN1,PSMB10,PTPRC,RAC2,SLC11A1,SPN,SYK,TLR4,TNFRSF1B,TYROBP,ZP3,LST1,MAD1L1,TNFSF9,TNFRSF14,FADD,MAPK8IP1,EBI3,LILRB2,GPNMB,TNFSF13B,LILRB1,LILRB4,RIPK3,CORO1A,VSIG4,SCRIB,CLCF1,PTPN22,CD209,ZBT…
1_Member	GO Biological Processes	GO:1903706	regulation of hemopoiesis	-17.7498	-14.8355	92/370	101,572,652,695,714,760,920,942,972,1051,1209,1230,1378,1441,1960,2101,2124,2213,2242,2302,2353,2624,3059,3071,3106,3111,3122,3123,3142,3276,3297,3303,3304,3549,3559,3575,3665,3692,3707,3725,3902,3956,3965,4092,4323,4609,4830,4831,5600,5788,5914,6348,6688,6850,7040,7071,7099,7305,7538,8651,8744,8772,9092,9308,9636,9935,10221,10272,10288,10456,10519,10859,10875,11006,11025,27166,28959,51043,51561,…	ADAM8,BAD,BMP4,BTK,C1QC,CA2,CD4,CD86,CD74,CEBPB,CLPTM1,CCR1,CR1,CSF3R,EGR3,ESRRA,EVI2B,FCGR2B,FES,FOXJ1,FOS,GATA2,HCLS1,NCKAP1L,HLA-B,HLA-DOA,HLA-DRA,HLA-DRB1,HLX,PRMT1,HSF1,HSPA1A,HSPA1B,IHH,IL2RA,IL7R,IRF7,EIF6,ITPKB,JUN,LAG3,LGALS1,LGALS9,SMAD7,MMP14,MYC,NME1,NME2,MAPK11,PTPRC,RARA,CCL3,SPI1,SYK,TGFB1,KLF10,TLR4,TYROBP,ZFP36,SOCS1,TNFSF9,FADD,SART1,CD83,ISG15,MAFB,TRIB1,FSTL3,LILRB2,HAX1,CIB1,…
1_Member	GO Biological Processes	GO:0032943	mononuclear cell proliferation	-17.5271	-14.6639	79/293	199,652,695,896,942,952,958,970,972,973,975,1051,1378,1880,2213,2302,2796,3071,3109,3113,3115,3123,3280,3481,3485,3549,3553,3559,3569,3575,3965,4064,4282,4332,5294,5585,5699,5788,5880,6556,6693,6850,7099,7133,7305,7784,7940,8379,8744,8764,8772,9479,10148,10288,10457,10673,10859,11006,11035,11151,11326,23513,23529,26191,30835,51043,51083,51293,51561,54361,54440,57162,57181,64115,79798,84868,259307…	AIF1,BMP4,BTK,CCND3,CD86,CD38,CD40,CD70,CD74,CD79A,CD81,CEBPB,CR1,GPR183,FCGR2B,FOXJ1,GNRH1,NCKAP1L,HLA-DMB,HLA-DPA1,HLA-DPB1,HLA-DRB1,HES1,IGF2,IGFBP2,IHH,IL1B,IL2RA,IL6,IL7R,LGALS9,CD180,MIF,MNDA,PIK3CG,PKN1,PSMB10,PTPRC,RAC2,SLC11A1,SPN,SYK,TLR4,TNFRSF1B,TYROBP,ZP3,LST1,MAD1L1,TNFSF9,TNFRSF14,FADD,MAPK8IP1,EBI3,LILRB2,GPNMB,TNFSF13B,LILRB1,LILRB4,RIPK3,CORO1A,VSIG4,SCRIB,CLCF1,PTPN22,CD209,ZBT…
1_Member	GO Biological Processes	GO:0051249	regulation of lymphocyte activation	-17.1733	-14.3701	113/515	101,199,572,652,695,920,942,952,958,970,972,975,1051,1209,1236,1378,1445,1880,1960,2213,2268,2302,2796,3071,3108,3109,3111,3113,3115,3117,3122,3123,3142,3280,3481,3485,3549,3553,3559,3569,3575,3707,3902,3956,3965,4092,4282,4323,4332,5585,5788,5880,5914,6693,6850,7040,7099,7133,7305,7409,7784,7805,7940,8379,8651,8741,8744,8764,8772,9092,9308,9473,9479,10148,10288,10457,10459,10673,10859,10875,1100…	ADAM8,AIF1,BAD,BMP4,BTK,CD4,CD86,CD38,CD40,CD70,CD74,CD81,CEBPB,CLPTM1,CCR7,CR1,CSK,GPR183,EGR3,FCGR2B,FGR,FOXJ1,GNRH1,NCKAP1L,HLA-DMA,HLA-DMB,HLA-DOA,HLA-DPA1,HLA-DPB1,HLA-DQA1,HLA-DRA,HLA-DRB1,HLX,HES1,IGF2,IGFBP2,IHH,IL1B,IL2RA,IL6,IL7R,ITPKB,LAG3,LGALS1,LGALS9,SMAD7,MIF,MMP14,MNDA,PKN1,PTPRC,RAC2,RARA,SPN,SYK,TGFB1,TLR4,TNFRSF1B,TYROBP,VAV1,ZP3,LAPTM5,LST1,MAD1L1,SOCS1,TNFSF13,TNFSF9,TNFRSF14…
1_Member	GO Biological Processes	GO:0050863	regulation of T cell activation	-16.3956	-13.6574	83/330	101,199,572,652,920,942,970,972,975,1051,1209,1236,1378,1445,1960,2213,2302,2796,3071,3108,3109,3111,3113,3115,3117,3122,3123,3142,3280,3481,3485,3549,3553,3559,3569,3575,3707,3902,3956,3965,4092,5788,5880,5914,6693,6850,7133,7409,7784,7805,8379,8651,8744,8764,8772,9092,9308,9479,10148,10288,10457,10673,10859,10875,11006,11035,11151,11277,11326,23513,26191,27166,30835,51043,51561,54440,57162,6411…	ADAM8,AIF1,BAD,BMP4,CD4,CD86,CD70,CD74,CD81,CEBPB,CLPTM1,CCR7,CR1,CSK,EGR3,FCGR2B,FOXJ1,GNRH1,NCKAP1L,HLA-DMA,HLA-DMB,HLA-DOA,HLA-DPA1,HLA-DPB1,HLA-DQA1,HLA-DRA,HLA-DRB1,HLX,HES1,IGF2,IGFBP2,IHH,IL1B,IL2RA,IL6,IL7R,ITPKB,LAG3,LGALS1,LGALS9,SMAD7,PTPRC,RAC2,RARA,SPN,SYK,TNFRSF1B,VAV1,ZP3,LAPTM5,MAD1L1,SOCS1,TNFSF9,TNFRSF14,FADD,SART1,CD83,MAPK8IP1,EBI3,LILRB2,GPNMB,TNFSF13B,LILRB1,FGL2,LILRB4,RIPK…
1_Member	GO Biological Processes	GO:0030098	lymphocyte differentiation	-15.9891	-13.2628	89/373	101,538,572,602,652,695,920,942,972,973,1209,1236,1378,1880,1958,1960,2207,2213,2302,2874,3071,3087,3111,3122,3123,3142,3394,3549,3553,3559,3569,3575,3589,3688,3707,3714,3902,3956,3965,4066,4092,4323,5788,5914,5971,6688,6693,6794,6850,7409,8326,8651,8744,8772,9092,9308,9734,9935,10288,10320,10673,10875,11006,11035,11334,23210,23529,23598,26191,27166,29781,51043,51561,54361,54440,56833,57379,64115…	ADAM8,ATP7A,BAD,BCL3,BMP4,BTK,CD4,CD86,CD74,CD79A,CLPTM1,CCR7,CR1,GPR183,EGR1,EGR3,FCER1G,FCGR2B,FOXJ1,GPS2,NCKAP1L,HHEX,HLA-DOA,HLA-DRA,HLA-DRB1,HLX,IRF8,IHH,IL1B,IL2RA,IL6,IL7R,IL11,ITGB1,ITPKB,JAG2,LAG3,LGALS1,LGALS9,LYL1,SMAD7,MMP14,PTPRC,RARA,RELB,SPI1,SPN,STK11,SYK,VAV1,FZD9,SOCS1,TNFSF9,FADD,SART1,CD83,HDAC9,MAFB,LILRB2,IKZF1,TNFSF13B,FGL2,LILRB4,RIPK3,TUSC2,JMJD6,CLCF1,PATZ1,PTPN22,PRELID…
1_Member	GO Biological Processes	GO:1903039	positive regulation of leukocyte cell-cell adhesion	-15.9019	-13.1936	67/239	101,199,240,572,920,942,970,972,975,1236,1378,1445,1960,3071,3108,3109,3111,3113,3115,3117,3122,3123,3142,3280,3481,3485,3549,3553,3559,3569,3575,3689,3707,3956,3965,5724,5788,5914,5970,6401,6484,6850,7409,7784,8651,8744,8764,8772,9092,9308,9435,10148,10288,10673,10859,11006,11151,26191,30835,51043,51561,54440,64115,84868,146850,259307,283234	ADAM8,AIF1,ALOX5,BAD,CD4,CD86,CD70,CD74,CD81,CCR7,CR1,CSK,EGR3,NCKAP1L,HLA-DMA,HLA-DMB,HLA-DOA,HLA-DPA1,HLA-DPB1,HLA-DQA1,HLA-DRA,HLA-DRB1,HLX,HES1,IGF2,IGFBP2,IHH,IL1B,IL2RA,IL6,IL7R,ITGB2,ITPKB,LGALS1,LGALS9,PTAFR,PTPRC,RARA,RELA,SELE,ST3GAL4,SYK,VAV1,ZP3,SOCS1,TNFSF9,TNFRSF14,FADD,SART1,CD83,CHST2,EBI3,LILRB2,TNFSF13B,LILRB1,LILRB4,CORO1A,PTPN22,CD209,ZBTB7B,IL23A,SASH3,VSIR,HAVCR2,PIK3R6,IL4I…
1_Member	GO Biological Processes	GO:1903037	regulation of leukocyte cell-cell adhesion	-15.8971	-13.1936	83/336	101,199,240,572,652,920,942,970,972,975,1051,1236,1378,1445,1960,2213,2302,2796,3071,3108,3109,3111,3113,3115,3117,3122,3123,3142,3280,3481,3485,3549,3553,3559,3569,3575,3689,3707,3902,3956,3965,4092,5724,5788,5914,5970,6401,6484,6693,6850,7409,7784,7805,8379,8651,8744,8764,8772,9092,9308,9435,10148,10288,10457,10673,10859,10875,11006,11151,11326,23513,26191,30835,51043,51561,54440,57162,64115,80…	ADAM8,AIF1,ALOX5,BAD,BMP4,CD4,CD86,CD70,CD74,CD81,CEBPB,CCR7,CR1,CSK,EGR3,FCGR2B,FOXJ1,GNRH1,NCKAP1L,HLA-DMA,HLA-DMB,HLA-DOA,HLA-DPA1,HLA-DPB1,HLA-DQA1,HLA-DRA,HLA-DRB1,HLX,HES1,IGF2,IGFBP2,IHH,IL1B,IL2RA,IL6,IL7R,ITGB2,ITPKB,LAG3,LGALS1,LGALS9,SMAD7,PTAFR,PTPRC,RARA,RELA,SELE,ST3GAL4,SPN,SYK,VAV1,ZP3,LAPTM5,MAD1L1,SOCS1,TNFSF9,TNFRSF14,FADD,SART1,CD83,CHST2,EBI3,LILRB2,GPNMB,TNFSF13B,LILRB1,FGL2…
1_Member	GO Biological Processes	GO:0022407	regulation of cell-cell adhesion	-15.6521	-12.9703	100/450	101,199,240,572,652,920,942,970,972,975,1051,1236,1378,1445,1960,2045,2213,2302,2796,3071,3108,3109,3111,3113,3115,3117,3122,3123,3142,3280,3481,3485,3549,3553,3557,3559,3569,3575,3689,3707,3902,3956,3965,4092,4771,5329,5598,5724,5788,5914,5970,6401,6484,6688,6693,6850,7040,7409,7784,7805,8379,8651,8744,8764,8772,9092,9308,9435,10148,10211,10272,10288,10457,10459,10630,10673,10859,10875,11006,111…	ADAM8,AIF1,ALOX5,BAD,BMP4,CD4,CD86,CD70,CD74,CD81,CEBPB,CCR7,CR1,CSK,EGR3,EPHA7,FCGR2B,FOXJ1,GNRH1,NCKAP1L,HLA-DMA,HLA-DMB,HLA-DOA,HLA-DPA1,HLA-DPB1,HLA-DQA1,HLA-DRA,HLA-DRB1,HLX,HES1,IGF2,IGFBP2,IHH,IL1B,IL1RN,IL2RA,IL6,IL7R,ITGB2,ITPKB,LAG3,LGALS1,LGALS9,SMAD7,NF2,PLAUR,MAPK7,PTAFR,PTPRC,RARA,RELA,SELE,ST3GAL4,SPI1,SPN,SYK,TGFB1,VAV1,ZP3,LAPTM5,MAD1L1,SOCS1,TNFSF9,TNFRSF14,FADD,SART1,CD83,CHST2…
1_Member	GO Biological Processes	GO:0050867	positive regulation of cell activation	-15.4181	-12.7768	95/420	101,199,572,695,920,942,952,958,970,972,975,1050,1236,1378,1445,1880,1960,2268,2624,3071,3108,3109,3111,3113,3115,3117,3122,3123,3142,3280,3481,3485,3549,3553,3559,3569,3575,3684,3689,3707,3727,3956,3965,4282,4317,4323,5341,5724,5788,5819,5914,6348,6850,7040,7099,7305,7409,7784,8651,8741,8744,8764,8772,9092,9308,10148,10288,10459,10673,10859,11006,11027,11151,23529,26191,26762,30835,51043,51293,5…	ADAM8,AIF1,BAD,BTK,CD4,CD86,CD38,CD40,CD70,CD74,CD81,CEBPA,CCR7,CR1,CSK,GPR183,EGR3,FGR,GATA2,NCKAP1L,HLA-DMA,HLA-DMB,HLA-DOA,HLA-DPA1,HLA-DPB1,HLA-DQA1,HLA-DRA,HLA-DRB1,HLX,HES1,IGF2,IGFBP2,IHH,IL1B,IL2RA,IL6,IL7R,ITGAM,ITGB2,ITPKB,JUND,LGALS1,LGALS9,MIF,MMP8,MMP14,PLEK,PTAFR,PTPRC,NECTIN2,RARA,CCL3,SYK,TGFB1,TLR4,TYROBP,VAV1,ZP3,SOCS1,TNFSF13,TNFSF9,TNFRSF14,FADD,SART1,CD83,EBI3,LILRB2,MAD2L2,T…
1_Member	GO Biological Processes	GO:0002696	positive regulation of leukocyte activation	-15.2589	-12.6271	93/409	101,199,572,695,920,942,952,958,970,972,975,1050,1236,1378,1445,1880,1960,2268,2624,3071,3108,3109,3111,3113,3115,3117,3122,3123,3142,3280,3481,3485,3549,3553,3559,3569,3575,3684,3689,3707,3727,3956,3965,4282,4317,4323,5724,5788,5819,5914,6348,6850,7040,7099,7305,7409,7784,8651,8741,8744,8764,8772,9092,9308,10148,10288,10459,10673,10859,11006,11151,23529,26191,26762,30835,51043,51293,51561,54209,…	ADAM8,AIF1,BAD,BTK,CD4,CD86,CD38,CD40,CD70,CD74,CD81,CEBPA,CCR7,CR1,CSK,GPR183,EGR3,FGR,GATA2,NCKAP1L,HLA-DMA,HLA-DMB,HLA-DOA,HLA-DPA1,HLA-DPB1,HLA-DQA1,HLA-DRA,HLA-DRB1,HLX,HES1,IGF2,IGFBP2,IHH,IL1B,IL2RA,IL6,IL7R,ITGAM,ITGB2,ITPKB,JUND,LGALS1,LGALS9,MIF,MMP8,MMP14,PTAFR,PTPRC,NECTIN2,RARA,CCL3,SYK,TGFB1,TLR4,TYROBP,VAV1,ZP3,SOCS1,TNFSF13,TNFSF9,TNFRSF14,FADD,SART1,CD83,EBI3,LILRB2,MAD2L2,TNFSF1…
1_Member	GO Biological Processes	GO:0042098	T cell proliferation	-15.0848	-12.4624	59/201	199,652,896,942,970,975,1051,1378,2302,2796,3071,3109,3113,3115,3123,3280,3481,3485,3549,3553,3559,3569,3965,5294,5699,5788,5880,6556,6693,6850,7133,7784,8379,8744,8764,8772,9479,10148,10288,10457,10673,10859,11006,11035,11151,11326,23513,26191,30835,51043,51561,54361,54440,57162,64115,79798,84868,259307,283234	AIF1,BMP4,CCND3,CD86,CD70,CD81,CEBPB,CR1,FOXJ1,GNRH1,NCKAP1L,HLA-DMB,HLA-DPA1,HLA-DPB1,HLA-DRB1,HES1,IGF2,IGFBP2,IHH,IL1B,IL2RA,IL6,LGALS9,PIK3CG,PSMB10,PTPRC,RAC2,SLC11A1,SPN,SYK,TNFRSF1B,ZP3,MAD1L1,TNFSF9,TNFRSF14,FADD,MAPK8IP1,EBI3,LILRB2,GPNMB,TNFSF13B,LILRB1,LILRB4,RIPK3,CORO1A,VSIG4,SCRIB,PTPN22,CD209,ZBTB7B,IL23A,WNT4,SASH3,PELI1,VSIR,ARMC5,HAVCR2,IL4I1,CCDC88B
1_Member	GO Biological Processes	GO:0045785	positive regulation of cell adhesion	-14.7158	-12.1202	96/437	101,199,240,402,572,920,942,948,970,972,975,1236,1378,1445,1960,2043,3071,3108,3109,3111,3113,3115,3117,3122,3123,3142,3280,3481,3485,3491,3549,3553,3559,3569,3575,3685,3689,3707,3728,3956,3965,4092,5329,5724,5788,5881,5914,5970,6093,6237,6401,6484,6850,7016,7042,7052,7264,7402,7409,7784,8651,8744,8754,8764,8772,9092,9308,9435,10148,10211,10272,10288,10519,10630,10673,10859,11006,11151,25865,2619…	ADAM8,AIF1,ALOX5,ARL2,BAD,CD4,CD86,CD36,CD70,CD74,CD81,CCR7,CR1,CSK,EGR3,EPHA4,NCKAP1L,HLA-DMA,HLA-DMB,HLA-DOA,HLA-DPA1,HLA-DPB1,HLA-DQA1,HLA-DRA,HLA-DRB1,HLX,HES1,IGF2,IGFBP2,CCN1,IHH,IL1B,IL2RA,IL6,IL7R,ITGAV,ITGB2,ITPKB,JUP,LGALS1,LGALS9,SMAD7,PLAUR,PTAFR,PTPRC,RAC3,RARA,RELA,ROCK1,RRAS,SELE,ST3GAL4,SYK,TESK1,TGFB2,TGM2,GFUS,UTRN,VAV1,ZP3,SOCS1,TNFSF9,ADAM9,TNFRSF14,FADD,SART1,CD83,CHST2,EBI3,…
1_Member	GO Biological Processes	GO:0042129	regulation of T cell proliferation	-14.5979	-12.0139	53/172	199,652,942,970,975,1051,1378,2302,2796,3071,3109,3113,3115,3123,3280,3481,3485,3549,3553,3559,3569,3965,5788,5880,6693,6850,7133,7784,8379,8744,8764,8772,9479,10148,10288,10457,10673,10859,11006,11035,11151,11326,23513,26191,30835,51043,51561,54440,57162,64115,84868,259307,283234	AIF1,BMP4,CD86,CD70,CD81,CEBPB,CR1,FOXJ1,GNRH1,NCKAP1L,HLA-DMB,HLA-DPA1,HLA-DPB1,HLA-DRB1,HES1,IGF2,IGFBP2,IHH,IL1B,IL2RA,IL6,LGALS9,PTPRC,RAC2,SPN,SYK,TNFRSF1B,ZP3,MAD1L1,TNFSF9,TNFRSF14,FADD,MAPK8IP1,EBI3,LILRB2,GPNMB,TNFSF13B,LILRB1,LILRB4,RIPK3,CORO1A,VSIG4,SCRIB,PTPN22,CD209,ZBTB7B,IL23A,SASH3,PELI1,VSIR,HAVCR2,IL4I1,CCDC88B
1_Member	GO Biological Processes	GO:0022409	positive regulation of cell-cell adhesion	-14.5067	-11.9446	72/284	101,199,240,572,920,942,970,972,975,1236,1378,1445,1960,3071,3108,3109,3111,3113,3115,3117,3122,3123,3142,3280,3481,3485,3549,3553,3559,3569,3575,3689,3707,3956,3965,4092,5329,5724,5788,5914,5970,6401,6484,6850,7409,7784,8651,8744,8764,8772,9092,9308,9435,10148,10211,10272,10288,10630,10673,10859,11006,11151,26191,30835,51043,51561,54440,64115,84868,146850,259307,283234	ADAM8,AIF1,ALOX5,BAD,CD4,CD86,CD70,CD74,CD81,CCR7,CR1,CSK,EGR3,NCKAP1L,HLA-DMA,HLA-DMB,HLA-DOA,HLA-DPA1,HLA-DPB1,HLA-DQA1,HLA-DRA,HLA-DRB1,HLX,HES1,IGF2,IGFBP2,IHH,IL1B,IL2RA,IL6,IL7R,ITGB2,ITPKB,LGALS1,LGALS9,SMAD7,PLAUR,PTAFR,PTPRC,RARA,RELA,SELE,ST3GAL4,SYK,VAV1,ZP3,SOCS1,TNFSF9,TNFRSF14,FADD,SART1,CD83,CHST2,EBI3,FLOT1,FSTL3,LILRB2,PDPN,TNFSF13B,LILRB1,LILRB4,CORO1A,PTPN22,CD209,ZBTB7B,IL23A,…
1_Member	GO Biological Processes	GO:1902107	positive regulation of leukocyte differentiation	-14.2055	-11.6891	50/159	101,572,695,760,920,942,972,1230,1378,1960,2124,2242,2353,3059,3071,3122,3123,3142,3297,3549,3559,3575,3707,3725,3956,3965,4323,5788,5914,6850,7040,7071,7305,8651,8744,8772,9092,9308,10221,10288,10456,11006,51043,51561,54209,54440,54997,64115,146850,259307	ADAM8,BAD,BTK,CA2,CD4,CD86,CD74,CCR1,CR1,EGR3,EVI2B,FES,FOS,HCLS1,NCKAP1L,HLA-DRA,HLA-DRB1,HLX,HSF1,IHH,IL2RA,IL7R,ITPKB,JUN,LGALS1,LGALS9,MMP14,PTPRC,RARA,SYK,TGFB1,KLF10,TYROBP,SOCS1,TNFSF9,FADD,SART1,CD83,TRIB1,LILRB2,HAX1,LILRB4,ZBTB7B,IL23A,TREM2,SASH3,TESC,VSIR,PIK3R6,IL4I1
1_Member	GO Biological Processes	GO:1903708	positive regulation of hemopoiesis	-14.2055	-11.6891	50/159	101,572,695,760,920,942,972,1230,1378,1960,2124,2242,2353,3059,3071,3122,3123,3142,3297,3549,3559,3575,3707,3725,3956,3965,4323,5788,5914,6850,7040,7071,7305,8651,8744,8772,9092,9308,10221,10288,10456,11006,51043,51561,54209,54440,54997,64115,146850,259307	ADAM8,BAD,BTK,CA2,CD4,CD86,CD74,CCR1,CR1,EGR3,EVI2B,FES,FOS,HCLS1,NCKAP1L,HLA-DRA,HLA-DRB1,HLX,HSF1,IHH,IL2RA,IL7R,ITPKB,JUN,LGALS1,LGALS9,MMP14,PTPRC,RARA,SYK,TGFB1,KLF10,TYROBP,SOCS1,TNFSF9,FADD,SART1,CD83,TRIB1,LILRB2,HAX1,LILRB4,ZBTB7B,IL23A,TREM2,SASH3,TESC,VSIR,PIK3R6,IL4I1
1_Member	GO Biological Processes	GO:0050870	positive regulation of T cell activation	-14.1177	-11.6156	60/216	101,199,572,920,942,970,972,975,1236,1378,1445,1960,3071,3108,3109,3111,3113,3115,3117,3122,3123,3142,3280,3481,3485,3549,3553,3559,3569,3575,3707,3956,3965,5788,5914,6850,7409,7784,8651,8744,8764,8772,9092,9308,10148,10288,10673,10859,11006,11151,26191,30835,51043,51561,54440,64115,84868,146850,259307,283234	ADAM8,AIF1,BAD,CD4,CD86,CD70,CD74,CD81,CCR7,CR1,CSK,EGR3,NCKAP1L,HLA-DMA,HLA-DMB,HLA-DOA,HLA-DPA1,HLA-DPB1,HLA-DQA1,HLA-DRA,HLA-DRB1,HLX,HES1,IGF2,IGFBP2,IHH,IL1B,IL2RA,IL6,IL7R,ITPKB,LGALS1,LGALS9,PTPRC,RARA,SYK,VAV1,ZP3,SOCS1,TNFSF9,TNFRSF14,FADD,SART1,CD83,EBI3,LILRB2,TNFSF13B,LILRB1,LILRB4,CORO1A,PTPN22,CD209,ZBTB7B,IL23A,SASH3,VSIR,HAVCR2,PIK3R6,IL4I1,CCDC88B
1_Member	GO Biological Processes	GO:0030217	T cell differentiation	-13.199	-10.7619	65/256	101,538,572,602,652,920,942,972,1209,1236,1378,1880,1958,1960,2207,2302,3071,3111,3122,3123,3142,3549,3553,3559,3569,3575,3707,3714,3902,3965,4092,5788,5914,5971,6688,6693,6794,6850,7409,8651,8744,8772,9092,9308,9935,10288,10875,11006,11035,23210,23598,26191,27166,29781,51043,51561,54361,54440,64115,79798,80149,80758,146850,161882,259307	ADAM8,ATP7A,BAD,BCL3,BMP4,CD4,CD86,CD74,CLPTM1,CCR7,CR1,GPR183,EGR1,EGR3,FCER1G,FOXJ1,NCKAP1L,HLA-DOA,HLA-DRA,HLA-DRB1,HLX,IHH,IL1B,IL2RA,IL6,IL7R,ITPKB,JAG2,LAG3,LGALS9,SMAD7,PTPRC,RARA,RELB,SPI1,SPN,STK11,SYK,VAV1,SOCS1,TNFSF9,FADD,SART1,CD83,MAFB,LILRB2,FGL2,LILRB4,RIPK3,JMJD6,PATZ1,PTPN22,PRELID1,NCAPH2,ZBTB7B,IL23A,WNT4,SASH3,VSIR,ARMC5,ZC3H12A,PRR7,PIK3R6,ZFPM1,IL4I1
1_Member	GO Biological Processes	GO:0051251	positive regulation of lymphocyte activation	-12.5197	-10.1546	80/362	101,199,572,695,920,942,952,958,970,972,975,1236,1378,1445,1880,1960,3071,3108,3109,3111,3113,3115,3117,3122,3123,3142,3280,3481,3485,3549,3553,3559,3569,3575,3707,3956,3965,4282,4323,5788,5914,6850,7040,7099,7305,7409,7784,8651,8741,8744,8764,8772,9092,9308,10148,10288,10459,10673,10859,11006,11151,23529,26191,30835,51043,51293,51561,54440,55183,57162,57181,64115,64581,79155,84868,118460,146850,…	ADAM8,AIF1,BAD,BTK,CD4,CD86,CD38,CD40,CD70,CD74,CD81,CCR7,CR1,CSK,GPR183,EGR3,NCKAP1L,HLA-DMA,HLA-DMB,HLA-DOA,HLA-DPA1,HLA-DPB1,HLA-DQA1,HLA-DRA,HLA-DRB1,HLX,HES1,IGF2,IGFBP2,IHH,IL1B,IL2RA,IL6,IL7R,ITPKB,LGALS1,LGALS9,MIF,MMP14,PTPRC,RARA,SYK,TGFB1,TLR4,TYROBP,VAV1,ZP3,SOCS1,TNFSF13,TNFSF9,TNFRSF14,FADD,SART1,CD83,EBI3,LILRB2,MAD2L2,TNFSF13B,LILRB1,LILRB4,CORO1A,CLCF1,PTPN22,CD209,ZBTB7B,CD320,I…
1_Member	GO Biological Processes	GO:0002695	negative regulation of leukocyte activation	-12.3528	-10.0076	52/187	652,695,942,972,1051,1378,2213,2268,2302,2796,2852,2896,3071,3123,3142,3549,3559,3902,3965,4092,4332,5585,5788,6688,6693,7305,7805,7940,8379,8651,8764,8832,9572,10288,10457,10859,10875,11006,11326,23513,25807,26191,51043,51083,57162,64092,64115,80149,84868,133396,146722,259307	BMP4,BTK,CD86,CD74,CEBPB,CR1,FCGR2B,FGR,FOXJ1,GNRH1,GPER1,GRN,NCKAP1L,HLA-DRB1,HLX,IHH,IL2RA,LAG3,LGALS9,SMAD7,MNDA,PKN1,PTPRC,SPI1,SPN,TYROBP,LAPTM5,LST1,MAD1L1,SOCS1,TNFRSF14,CD84,NR1D1,LILRB2,GPNMB,LILRB1,FGL2,LILRB4,VSIG4,SCRIB,RHBDD3,PTPN22,ZBTB7B,GAL,PELI1,SAMSN1,VSIR,ZC3H12A,HAVCR2,IL31RA,CD300LF,IL4I1
1_Member	GO Biological Processes	GO:0050866	negative regulation of cell activation	-11.8626	-9.57666	55/210	348,652,695,942,972,1051,1378,2213,2268,2302,2796,2852,2896,3071,3123,3142,3549,3559,3902,3965,4092,4332,5156,5585,5788,6688,6693,7305,7805,7940,8379,8651,8764,8832,9572,10288,10457,10859,10875,11006,11326,23513,25807,26191,51043,51083,54209,57162,64092,64115,80149,84868,133396,146722,259307	APOE,BMP4,BTK,CD86,CD74,CEBPB,CR1,FCGR2B,FGR,FOXJ1,GNRH1,GPER1,GRN,NCKAP1L,HLA-DRB1,HLX,IHH,IL2RA,LAG3,LGALS9,SMAD7,MNDA,PDGFRA,PKN1,PTPRC,SPI1,SPN,TYROBP,LAPTM5,LST1,MAD1L1,SOCS1,TNFRSF14,CD84,NR1D1,LILRB2,GPNMB,LILRB1,FGL2,LILRB4,VSIG4,SCRIB,RHBDD3,PTPN22,ZBTB7B,GAL,TREM2,PELI1,SAMSN1,VSIR,ZC3H12A,HAVCR2,IL31RA,CD300LF,IL4I1
1_Member	GO Biological Processes	GO:0070664	negative regulation of leukocyte proliferation	-11.6853	-9.4161	33/90	652,695,942,1051,1378,2213,2302,2796,2950,3123,3549,3559,3965,4332,5585,6355,6693,7305,7940,8379,8764,10288,10457,10859,11006,11326,23513,51043,51083,57162,64115,84868,259307	BMP4,BTK,CD86,CEBPB,CR1,FCGR2B,FOXJ1,GNRH1,GSTP1,HLA-DRB1,IHH,IL2RA,LGALS9,MNDA,PKN1,CCL8,SPN,TYROBP,LST1,MAD1L1,TNFRSF14,LILRB2,GPNMB,LILRB1,LILRB4,VSIG4,SCRIB,ZBTB7B,GAL,PELI1,VSIR,HAVCR2,IL4I1
1_Member	GO Biological Processes	GO:0050672	negative regulation of lymphocyte proliferation	-11.2648	-9.03097	31/83	652,695,942,1051,1378,2213,2302,2796,3123,3549,3559,3965,4332,5585,6693,7305,7940,8379,8764,10288,10457,10859,11006,11326,23513,51043,51083,57162,64115,84868,259307	BMP4,BTK,CD86,CEBPB,CR1,FCGR2B,FOXJ1,GNRH1,HLA-DRB1,IHH,IL2RA,LGALS9,MNDA,PKN1,SPN,TYROBP,LST1,MAD1L1,TNFRSF14,LILRB2,GPNMB,LILRB1,LILRB4,VSIG4,SCRIB,ZBTB7B,GAL,PELI1,VSIR,HAVCR2,IL4I1
1_Member	GO Biological Processes	GO:0032945	negative regulation of mononuclear cell proliferation	-11.1056	-8.88661	31/84	652,695,942,1051,1378,2213,2302,2796,3123,3549,3559,3965,4332,5585,6693,7305,7940,8379,8764,10288,10457,10859,11006,11326,23513,51043,51083,57162,64115,84868,259307	BMP4,BTK,CD86,CEBPB,CR1,FCGR2B,FOXJ1,GNRH1,HLA-DRB1,IHH,IL2RA,LGALS9,MNDA,PKN1,SPN,TYROBP,LST1,MAD1L1,TNFRSF14,LILRB2,GPNMB,LILRB1,LILRB4,VSIG4,SCRIB,ZBTB7B,GAL,PELI1,VSIR,HAVCR2,IL4I1
1_Member	GO Biological Processes	GO:0070665	positive regulation of leukocyte proliferation	-10.8166	-8.61928	43/150	199,684,942,952,958,970,972,975,1436,1880,3071,3109,3113,3115,3280,3481,3485,3553,3559,3569,3965,4282,5595,5788,6850,7099,7784,8744,8772,10148,10288,10673,11151,23529,26191,30835,51293,51561,54440,57162,57181,84868,283234	AIF1,BST2,CD86,CD38,CD40,CD70,CD74,CD81,CSF1R,GPR183,NCKAP1L,HLA-DMB,HLA-DPA1,HLA-DPB1,HES1,IGF2,IGFBP2,IL1B,IL2RA,IL6,LGALS9,MIF,MAPK3,PTPRC,SYK,TLR4,ZP3,TNFSF9,FADD,EBI3,LILRB2,TNFSF13B,CORO1A,CLCF1,PTPN22,CD209,CD320,IL23A,SASH3,PELI1,SLC39A10,HAVCR2,CCDC88B
1_Member	GO Biological Processes	GO:0051250	negative regulation of lymphocyte activation	-10.6889	-8.50155	44/157	652,695,942,972,1051,1378,2213,2268,2302,2796,3071,3123,3142,3549,3559,3902,3965,4092,4332,5585,6693,7305,7805,7940,8379,8651,8764,10288,10457,10859,10875,11006,11326,23513,25807,26191,51043,51083,57162,64092,64115,80149,84868,259307	BMP4,BTK,CD86,CD74,CEBPB,CR1,FCGR2B,FGR,FOXJ1,GNRH1,NCKAP1L,HLA-DRB1,HLX,IHH,IL2RA,LAG3,LGALS9,SMAD7,MNDA,PKN1,SPN,TYROBP,LAPTM5,LST1,MAD1L1,SOCS1,TNFRSF14,LILRB2,GPNMB,LILRB1,FGL2,LILRB4,VSIG4,SCRIB,RHBDD3,PTPN22,ZBTB7B,GAL,PELI1,SAMSN1,VSIR,ZC3H12A,HAVCR2,IL4I1
1_Member	GO Biological Processes	GO:0050671	positive regulation of lymphocyte proliferation	-10.3832	-8.22541	40/137	199,942,952,958,970,972,975,1880,3071,3109,3113,3115,3280,3481,3485,3553,3559,3569,3965,4282,5788,6850,7099,7784,8744,8772,10148,10288,10673,11151,23529,26191,30835,51293,51561,54440,57162,57181,84868,283234	AIF1,CD86,CD38,CD40,CD70,CD74,CD81,GPR183,NCKAP1L,HLA-DMB,HLA-DPA1,HLA-DPB1,HES1,IGF2,IGFBP2,IL1B,IL2RA,IL6,LGALS9,MIF,PTPRC,SYK,TLR4,ZP3,TNFSF9,FADD,EBI3,LILRB2,TNFSF13B,CORO1A,CLCF1,PTPN22,CD209,CD320,IL23A,SASH3,PELI1,SLC39A10,HAVCR2,CCDC88B
1_Member	GO Biological Processes	GO:0032946	positive regulation of mononuclear cell proliferation	-10.2755	-8.13629	40/138	199,942,952,958,970,972,975,1880,3071,3109,3113,3115,3280,3481,3485,3553,3559,3569,3965,4282,5788,6850,7099,7784,8744,8772,10148,10288,10673,11151,23529,26191,30835,51293,51561,54440,57162,57181,84868,283234	AIF1,CD86,CD38,CD40,CD70,CD74,CD81,GPR183,NCKAP1L,HLA-DMB,HLA-DPA1,HLA-DPB1,HES1,IGF2,IGFBP2,IL1B,IL2RA,IL6,LGALS9,MIF,PTPRC,SYK,TLR4,ZP3,TNFSF9,FADD,EBI3,LILRB2,TNFSF13B,CORO1A,CLCF1,PTPN22,CD209,CD320,IL23A,SASH3,PELI1,SLC39A10,HAVCR2,CCDC88B
1_Member	GO Biological Processes	GO:0045582	positive regulation of T cell differentiation	-9.37029	-7.31383	30/91	101,572,942,972,1378,1960,3071,3122,3123,3142,3549,3559,3575,3707,3965,5788,5914,6850,8651,8744,9092,9308,10288,11006,51043,51561,54440,64115,146850,259307	ADAM8,BAD,CD86,CD74,CR1,EGR3,NCKAP1L,HLA-DRA,HLA-DRB1,HLX,IHH,IL2RA,IL7R,ITPKB,LGALS9,PTPRC,RARA,SYK,SOCS1,TNFSF9,SART1,CD83,LILRB2,LILRB4,ZBTB7B,IL23A,SASH3,VSIR,PIK3R6,IL4I1
1_Member	GO Biological Processes	GO:0045621	positive regulation of lymphocyte differentiation	-9.0832	-7.0582	32/104	101,572,695,942,972,1378,1960,3071,3122,3123,3142,3549,3559,3575,3707,3965,4323,5788,5914,6850,8651,8744,9092,9308,10288,11006,51043,51561,54440,64115,146850,259307	ADAM8,BAD,BTK,CD86,CD74,CR1,EGR3,NCKAP1L,HLA-DRA,HLA-DRB1,HLX,IHH,IL2RA,IL7R,ITPKB,LGALS9,MMP14,PTPRC,RARA,SYK,SOCS1,TNFSF9,SART1,CD83,LILRB2,LILRB4,ZBTB7B,IL23A,SASH3,VSIR,PIK3R6,IL4I1
1_Member	GO Biological Processes	GO:0050868	negative regulation of T cell activation	-8.94839	-6.93491	35/122	652,942,972,1051,1378,2213,2302,2796,3071,3123,3142,3549,3559,3902,3965,4092,6693,7805,8379,8651,8764,10288,10457,10859,10875,11006,11326,23513,26191,51043,57162,64115,80149,84868,259307	BMP4,CD86,CD74,CEBPB,CR1,FCGR2B,FOXJ1,GNRH1,NCKAP1L,HLA-DRB1,HLX,IHH,IL2RA,LAG3,LGALS9,SMAD7,SPN,LAPTM5,MAD1L1,SOCS1,TNFRSF14,LILRB2,GPNMB,LILRB1,FGL2,LILRB4,VSIG4,SCRIB,PTPN22,ZBTB7B,PELI1,VSIR,ZC3H12A,HAVCR2,IL4I1
1_Member	GO Biological Processes	GO:0045580	regulation of T cell differentiation	-8.89098	-6.88323	39/146	101,572,652,942,972,1209,1378,1960,2302,3071,3111,3122,3123,3142,3549,3559,3575,3707,3902,3965,4092,5788,5914,6850,8651,8744,9092,9308,10288,10875,11006,27166,51043,51561,54440,64115,80149,146850,259307	ADAM8,BAD,BMP4,CD86,CD74,CLPTM1,CR1,EGR3,FOXJ1,NCKAP1L,HLA-DOA,HLA-DRA,HLA-DRB1,HLX,IHH,IL2RA,IL7R,ITPKB,LAG3,LGALS9,SMAD7,PTPRC,RARA,SYK,SOCS1,TNFSF9,SART1,CD83,LILRB2,FGL2,LILRB4,PRELID1,ZBTB7B,IL23A,SASH3,VSIR,ZC3H12A,PIK3R6,IL4I1
1_Member	GO Biological Processes	GO:0045619	regulation of lymphocyte differentiation	-8.58868	-6.62458	43/174	101,572,652,695,942,972,1209,1378,1960,2302,3071,3111,3122,3123,3142,3549,3559,3575,3707,3902,3965,4092,4323,5788,5914,6850,8651,8744,9092,9308,10288,10875,11006,27166,51043,51561,54440,56833,64115,80149,146850,150372,259307	ADAM8,BAD,BMP4,BTK,CD86,CD74,CLPTM1,CR1,EGR3,FOXJ1,NCKAP1L,HLA-DOA,HLA-DRA,HLA-DRB1,HLX,IHH,IL2RA,IL7R,ITPKB,LAG3,LGALS9,SMAD7,MMP14,PTPRC,RARA,SYK,SOCS1,TNFSF9,SART1,CD83,LILRB2,FGL2,LILRB4,PRELID1,ZBTB7B,IL23A,SASH3,SLAMF8,VSIR,ZC3H12A,PIK3R6,NFAM1,IL4I1
1_Member	GO Biological Processes	GO:0042130	negative regulation of T cell proliferation	-8.45016	-6.50004	24/67	652,942,1051,1378,2302,2796,3123,3549,3559,3965,6693,8379,8764,10288,10457,10859,11006,11326,23513,51043,57162,64115,84868,259307	BMP4,CD86,CEBPB,CR1,FOXJ1,GNRH1,HLA-DRB1,IHH,IL2RA,LGALS9,SPN,MAD1L1,TNFRSF14,LILRB2,GPNMB,LILRB1,LILRB4,VSIG4,SCRIB,ZBTB7B,PELI1,VSIR,HAVCR2,IL4I1
1_Member	GO Biological Processes	GO:0042102	positive regulation of T cell proliferation	-8.15791	-6.23261	30/101	199,942,970,975,3071,3109,3113,3115,3280,3481,3485,3553,3559,3569,3965,5788,6850,7784,8744,8772,10148,10288,10673,11151,26191,30835,51561,54440,84868,283234	AIF1,CD86,CD70,CD81,NCKAP1L,HLA-DMB,HLA-DPA1,HLA-DPB1,HES1,IGF2,IGFBP2,IL1B,IL2RA,IL6,LGALS9,PTPRC,SYK,ZP3,TNFSF9,FADD,EBI3,LILRB2,TNFSF13B,CORO1A,PTPN22,CD209,IL23A,SASH3,HAVCR2,CCDC88B
1_Member	GO Biological Processes	GO:0007162	negative regulation of cell adhesion	-7.6604	-5.80364	60/303	94,396,397,398,652,942,972,1051,1378,1545,1843,2213,2302,2796,3071,3123,3142,3549,3557,3559,3902,3956,3965,4092,4221,4323,4771,5598,5788,5800,6494,6688,6693,7040,7805,8379,8651,8764,10288,10457,10459,10859,10875,11006,11326,23513,26191,27289,27299,51043,53827,57162,64115,80139,80149,84868,91663,168002,259307,340485	ACVRL1,ARHGDIA,ARHGDIB,ARHGDIG,BMP4,CD86,CD74,CEBPB,CR1,CYP1B1,DUSP1,FCGR2B,FOXJ1,GNRH1,NCKAP1L,HLA-DRB1,HLX,IHH,IL1RN,IL2RA,LAG3,LGALS1,LGALS9,SMAD7,MEN1,MMP14,NF2,MAPK7,PTPRC,PTPRO,SIPA1,SPI1,SPN,TGFB1,LAPTM5,MAD1L1,SOCS1,TNFRSF14,LILRB2,GPNMB,MAD2L2,LILRB1,FGL2,LILRB4,VSIG4,SCRIB,PTPN22,RND1,ADAMDEC1,ZBTB7B,FXYD5,PELI1,VSIR,ZNF703,ZC3H12A,HAVCR2,MYADM,DACT2,IL4I1,ACER2
1_Member	GO Biological Processes	GO:0022408	negative regulation of cell-cell adhesion	-7.41987	-5.57715	44/196	652,942,972,1051,1378,2213,2302,2796,3071,3123,3142,3549,3557,3559,3902,3965,4092,4771,5598,6688,6693,7040,7805,8379,8651,8764,10288,10457,10459,10859,10875,11006,11326,23513,26191,51043,53827,57162,64115,80139,80149,84868,91663,259307	BMP4,CD86,CD74,CEBPB,CR1,FCGR2B,FOXJ1,GNRH1,NCKAP1L,HLA-DRB1,HLX,IHH,IL1RN,IL2RA,LAG3,LGALS9,SMAD7,NF2,MAPK7,SPI1,SPN,TGFB1,LAPTM5,MAD1L1,SOCS1,TNFRSF14,LILRB2,GPNMB,MAD2L2,LILRB1,FGL2,LILRB4,VSIG4,SCRIB,PTPN22,ZBTB7B,FXYD5,PELI1,VSIR,ZNF703,ZC3H12A,HAVCR2,MYADM,IL4I1
1_Member	GO Biological Processes	GO:1903038	negative regulation of leukocyte cell-cell adhesion	-7.17505	-5.36627	35/141	652,942,972,1051,1378,2213,2302,2796,3071,3123,3142,3549,3559,3902,3965,4092,6693,7805,8379,8651,8764,10288,10457,10859,10875,11006,11326,23513,26191,51043,57162,64115,80149,84868,259307	BMP4,CD86,CD74,CEBPB,CR1,FCGR2B,FOXJ1,GNRH1,NCKAP1L,HLA-DRB1,HLX,IHH,IL2RA,LAG3,LGALS9,SMAD7,SPN,LAPTM5,MAD1L1,SOCS1,TNFRSF14,LILRB2,GPNMB,LILRB1,FGL2,LILRB4,VSIG4,SCRIB,PTPN22,ZBTB7B,PELI1,VSIR,ZC3H12A,HAVCR2,IL4I1
2_Summary	GO Biological Processes	GO:0001817	regulation of cytokine production	-21.0902	-17.4769	163/799	54,101,199,215,240,409,602,684,695,706,719,727,728,920,929,942,948,958,972,975,1051,1116,1236,1240,1378,1436,1445,1535,1536,1545,1652,1958,2207,2213,2219,2268,2302,2597,2627,2950,3071,3106,3113,3115,3123,3265,3303,3304,3315,3394,3428,3553,3569,3661,3663,3665,3685,3694,3902,3965,4023,4092,4282,4317,4332,4795,4938,4939,5008,5027,5187,5245,5294,5371,5600,5603,5606,5724,5788,5914,5970,5971,6348,6372,…	ACP5,ADAM8,AIF1,ABCD1,ALOX5,ARRB2,BCL3,BST2,BTK,TSPO,C3AR1,C5,C5AR1,CD4,CD14,CD86,CD36,CD40,CD74,CD81,CEBPB,CHI3L1,CCR7,CMKLR1,CR1,CSF1R,CSK,CYBA,CYBB,CYP1B1,DDT,EGR1,FCER1G,FCGR2B,FCN1,FGR,FOXJ1,GAPDH,GATA6,GSTP1,NCKAP1L,HLA-B,HLA-DPA1,HLA-DPB1,HLA-DRB1,HRAS,HSPA1A,HSPA1B,HSPB1,IRF8,IFI16,IL1B,IL6,IRF3,IRF5,IRF7,ITGAV,ITGB6,LAG3,LGALS9,LPL,SMAD7,MIF,MMP8,MNDA,NFKBIL1,OAS1,OAS2,OSM,P2RX7,PER1,PHB…
2_Member	GO Biological Processes	GO:0001817	regulation of cytokine production	-21.0902	-17.4769	163/799	54,101,199,215,240,409,602,684,695,706,719,727,728,920,929,942,948,958,972,975,1051,1116,1236,1240,1378,1436,1445,1535,1536,1545,1652,1958,2207,2213,2219,2268,2302,2597,2627,2950,3071,3106,3113,3115,3123,3265,3303,3304,3315,3394,3428,3553,3569,3661,3663,3665,3685,3694,3902,3965,4023,4092,4282,4317,4332,4795,4938,4939,5008,5027,5187,5245,5294,5371,5600,5603,5606,5724,5788,5914,5970,5971,6348,6372,…	ACP5,ADAM8,AIF1,ABCD1,ALOX5,ARRB2,BCL3,BST2,BTK,TSPO,C3AR1,C5,C5AR1,CD4,CD14,CD86,CD36,CD40,CD74,CD81,CEBPB,CHI3L1,CCR7,CMKLR1,CR1,CSF1R,CSK,CYBA,CYBB,CYP1B1,DDT,EGR1,FCER1G,FCGR2B,FCN1,FGR,FOXJ1,GAPDH,GATA6,GSTP1,NCKAP1L,HLA-B,HLA-DPA1,HLA-DPB1,HLA-DRB1,HRAS,HSPA1A,HSPA1B,HSPB1,IRF8,IFI16,IL1B,IL6,IRF3,IRF5,IRF7,ITGAV,ITGB6,LAG3,LGALS9,LPL,SMAD7,MIF,MMP8,MNDA,NFKBIL1,OAS1,OAS2,OSM,P2RX7,PER1,PHB…
2_Member	GO Biological Processes	GO:0001819	positive regulation of cytokine production	-19.6526	-16.358	111/467	101,199,602,719,727,728,920,929,942,948,958,972,975,1051,1116,1236,1436,1535,1536,1545,1652,1958,2207,2219,2268,2597,2627,3113,3115,3265,3303,3304,3315,3394,3428,3553,3569,3661,3663,3665,3965,4023,4282,4317,4332,4938,4939,5008,5027,5245,5294,5600,5603,5724,5788,5914,5970,6348,6556,6693,6850,7040,7097,7099,7110,7186,7305,7784,7805,8482,8692,8764,8772,8877,9308,9590,9636,9971,10084,10148,10211,1028…	ADAM8,AIF1,BCL3,C3AR1,C5,C5AR1,CD4,CD14,CD86,CD36,CD40,CD74,CD81,CEBPB,CHI3L1,CCR7,CSF1R,CYBA,CYBB,CYP1B1,DDT,EGR1,FCER1G,FCN1,FGR,GAPDH,GATA6,HLA-DPA1,HLA-DPB1,HRAS,HSPA1A,HSPA1B,HSPB1,IRF8,IFI16,IL1B,IL6,IRF3,IRF5,IRF7,LGALS9,LPL,MIF,MMP8,MNDA,OAS1,OAS2,OSM,P2RX7,PHB,PIK3CG,MAPK11,MAPK13,PTAFR,PTPRC,RARA,RELA,CCL3,SLC11A1,SPN,SYK,TGFB1,TLR2,TLR4,TMF1,TRAF2,TYROBP,ZP3,LAPTM5,SEMA7A,HYAL2,TNFRSF1…
2_Member	GO Biological Processes	GO:0071706	tumor necrosis factor superfamily cytokine production	-11.8729	-9.5827	51/186	54,101,409,602,706,929,942,948,1535,1536,1652,2950,3315,3569,3965,4023,4282,4317,4795,4938,4939,5724,5788,5914,6348,6693,6850,7097,7099,7305,7538,8772,9590,9971,10457,10564,10859,11027,11213,11277,23643,26191,51561,54209,54440,56848,58509,64115,64581,80149,84868	ACP5,ADAM8,ARRB2,BCL3,TSPO,CD14,CD86,CD36,CYBA,CYBB,DDT,GSTP1,HSPB1,IL6,LGALS9,LPL,MIF,MMP8,NFKBIL1,OAS1,OAS2,PTAFR,PTPRC,RARA,CCL3,SPN,SYK,TLR2,TLR4,TYROBP,ZFP36,FADD,AKAP12,NR1H4,GPNMB,ARFGEF2,LILRB1,LILRA2,IRAK3,TREX1,LY96,PTPN22,IL23A,TREM2,SASH3,SPHK2,CACTIN,VSIR,CLEC7A,ZC3H12A,HAVCR2
2_Member	GO Biological Processes	GO:1903555	regulation of tumor necrosis factor superfamily cytokine production	-11.8729	-9.5827	51/186	54,101,409,602,706,929,942,948,1535,1536,1652,2950,3315,3569,3965,4023,4282,4317,4795,4938,4939,5724,5788,5914,6348,6693,6850,7097,7099,7305,7538,8772,9590,9971,10457,10564,10859,11027,11213,11277,23643,26191,51561,54209,54440,56848,58509,64115,64581,80149,84868	ACP5,ADAM8,ARRB2,BCL3,TSPO,CD14,CD86,CD36,CYBA,CYBB,DDT,GSTP1,HSPB1,IL6,LGALS9,LPL,MIF,MMP8,NFKBIL1,OAS1,OAS2,PTAFR,PTPRC,RARA,CCL3,SPN,SYK,TLR2,TLR4,TYROBP,ZFP36,FADD,AKAP12,NR1H4,GPNMB,ARFGEF2,LILRB1,LILRA2,IRAK3,TREX1,LY96,PTPN22,IL23A,TREM2,SASH3,SPHK2,CACTIN,VSIR,CLEC7A,ZC3H12A,HAVCR2
2_Member	GO Biological Processes	GO:0032640	tumor necrosis factor production	-11.3105	-9.07286	49/180	54,409,602,706,929,948,1535,1536,1652,2950,3315,3569,3965,4023,4282,4317,4795,4938,4939,5724,5788,5914,6348,6693,6850,7097,7099,7305,7538,8772,9590,9971,10457,10564,10859,11027,11213,11277,23643,26191,51561,54209,54440,56848,58509,64115,64581,80149,84868	ACP5,ARRB2,BCL3,TSPO,CD14,CD36,CYBA,CYBB,DDT,GSTP1,HSPB1,IL6,LGALS9,LPL,MIF,MMP8,NFKBIL1,OAS1,OAS2,PTAFR,PTPRC,RARA,CCL3,SPN,SYK,TLR2,TLR4,TYROBP,ZFP36,FADD,AKAP12,NR1H4,GPNMB,ARFGEF2,LILRB1,LILRA2,IRAK3,TREX1,LY96,PTPN22,IL23A,TREM2,SASH3,SPHK2,CACTIN,VSIR,CLEC7A,ZC3H12A,HAVCR2
2_Member	GO Biological Processes	GO:0032680	regulation of tumor necrosis factor production	-11.3105	-9.07286	49/180	54,409,602,706,929,948,1535,1536,1652,2950,3315,3569,3965,4023,4282,4317,4795,4938,4939,5724,5788,5914,6348,6693,6850,7097,7099,7305,7538,8772,9590,9971,10457,10564,10859,11027,11213,11277,23643,26191,51561,54209,54440,56848,58509,64115,64581,80149,84868	ACP5,ARRB2,BCL3,TSPO,CD14,CD36,CYBA,CYBB,DDT,GSTP1,HSPB1,IL6,LGALS9,LPL,MIF,MMP8,NFKBIL1,OAS1,OAS2,PTAFR,PTPRC,RARA,CCL3,SPN,SYK,TLR2,TLR4,TYROBP,ZFP36,FADD,AKAP12,NR1H4,GPNMB,ARFGEF2,LILRB1,LILRA2,IRAK3,TREX1,LY96,PTPN22,IL23A,TREM2,SASH3,SPHK2,CACTIN,VSIR,CLEC7A,ZC3H12A,HAVCR2
2_Member	GO Biological Processes	GO:1903557	positive regulation of tumor necrosis factor superfamily cytokine production	-9.49381	-7.42201	33/106	101,929,942,948,1535,1536,1652,3315,3569,3965,4023,4282,4317,4938,4939,5724,5788,6348,6693,6850,7097,7099,7305,8772,9590,10564,11027,23643,51561,54440,56848,64581,84868	ADAM8,CD14,CD86,CD36,CYBA,CYBB,DDT,HSPB1,IL6,LGALS9,LPL,MIF,MMP8,OAS1,OAS2,PTAFR,PTPRC,CCL3,SPN,SYK,TLR2,TLR4,TYROBP,FADD,AKAP12,ARFGEF2,LILRA2,LY96,IL23A,SASH3,SPHK2,CLEC7A,HAVCR2
2_Member	GO Biological Processes	GO:0032760	positive regulation of tumor necrosis factor production	-8.67531	-6.70455	31/102	929,948,1535,1536,1652,3315,3569,3965,4023,4282,4317,4938,4939,5724,5788,6348,6693,6850,7097,7099,7305,8772,9590,10564,11027,23643,51561,54440,56848,64581,84868	CD14,CD36,CYBA,CYBB,DDT,HSPB1,IL6,LGALS9,LPL,MIF,MMP8,OAS1,OAS2,PTAFR,PTPRC,CCL3,SPN,SYK,TLR2,TLR4,TYROBP,FADD,AKAP12,ARFGEF2,LILRA2,LY96,IL23A,SASH3,SPHK2,CLEC7A,HAVCR2
2_Member	GO Biological Processes	GO:0032757	positive regulation of interleukin-8 production	-6.99088	-5.20288	21/62	929,972,1116,2219,3303,3304,3553,3569,3965,5970,6850,7097,7099,8692,8772,11027,25865,51157,51284,51311,64581	CD14,CD74,CHI3L1,FCN1,HSPA1A,HSPA1B,IL1B,IL6,LGALS9,RELA,SYK,TLR2,TLR4,HYAL2,FADD,LILRA2,PRKD2,ZNF580,TLR7,TLR8,CLEC7A
2_Member	GO Biological Processes	GO:0032611	interleukin-1 beta production	-6.56759	-4.83298	29/111	54,409,948,1236,1958,2950,3315,3428,3569,3965,4023,4332,5027,5371,6348,7099,7305,8877,11006,11027,28964,51311,54209,64581,79792,80149,80772,115362,338557	ACP5,ARRB2,CD36,CCR7,EGR1,GSTP1,HSPB1,IFI16,IL6,LGALS9,LPL,MNDA,P2RX7,PML,CCL3,TLR4,TYROBP,SPHK1,LILRB4,LILRA2,GIT1,TLR8,TREM2,CLEC7A,GSDMD,ZC3H12A,CPTP,GBP5,FFAR4
2_Member	GO Biological Processes	GO:0032651	regulation of interleukin-1 beta production	-6.56759	-4.83298	29/111	54,409,948,1236,1958,2950,3315,3428,3569,3965,4023,4332,5027,5371,6348,7099,7305,8877,11006,11027,28964,51311,54209,64581,79792,80149,80772,115362,338557	ACP5,ARRB2,CD36,CCR7,EGR1,GSTP1,HSPB1,IFI16,IL6,LGALS9,LPL,MNDA,P2RX7,PML,CCL3,TLR4,TYROBP,SPHK1,LILRB4,LILRA2,GIT1,TLR8,TREM2,CLEC7A,GSDMD,ZC3H12A,CPTP,GBP5,FFAR4
2_Member	GO Biological Processes	GO:0032613	interleukin-10 production	-6.29761	-4.59639	20/62	602,2213,3123,3569,3965,4317,6850,7097,7099,7305,9308,9636,10859,11006,11334,51561,54209,54440,64115,64581	BCL3,FCGR2B,HLA-DRB1,IL6,LGALS9,MMP8,SYK,TLR2,TLR4,TYROBP,CD83,ISG15,LILRB1,LILRB4,TUSC2,IL23A,TREM2,SASH3,VSIR,CLEC7A
2_Member	GO Biological Processes	GO:0032653	regulation of interleukin-10 production	-6.29761	-4.59639	20/62	602,2213,3123,3569,3965,4317,6850,7097,7099,7305,9308,9636,10859,11006,11334,51561,54209,54440,64115,64581	BCL3,FCGR2B,HLA-DRB1,IL6,LGALS9,MMP8,SYK,TLR2,TLR4,TYROBP,CD83,ISG15,LILRB1,LILRB4,TUSC2,IL23A,TREM2,SASH3,VSIR,CLEC7A
2_Member	GO Biological Processes	GO:0032612	interleukin-1 production	-6.10339	-4.43239	31/129	54,409,948,1236,1958,2950,3315,3428,3569,3965,4023,4332,5027,5371,6348,7099,7305,8877,11006,11027,28964,51311,54209,56666,64581,79792,80149,80772,84868,115362,338557	ACP5,ARRB2,CD36,CCR7,EGR1,GSTP1,HSPB1,IFI16,IL6,LGALS9,LPL,MNDA,P2RX7,PML,CCL3,TLR4,TYROBP,SPHK1,LILRB4,LILRA2,GIT1,TLR8,TREM2,PANX2,CLEC7A,GSDMD,ZC3H12A,CPTP,HAVCR2,GBP5,FFAR4
2_Member	GO Biological Processes	GO:0032652	regulation of interleukin-1 production	-6.10339	-4.43239	31/129	54,409,948,1236,1958,2950,3315,3428,3569,3965,4023,4332,5027,5371,6348,7099,7305,8877,11006,11027,28964,51311,54209,56666,64581,79792,80149,80772,84868,115362,338557	ACP5,ARRB2,CD36,CCR7,EGR1,GSTP1,HSPB1,IFI16,IL6,LGALS9,LPL,MNDA,P2RX7,PML,CCL3,TLR4,TYROBP,SPHK1,LILRB4,LILRA2,GIT1,TLR8,TREM2,PANX2,CLEC7A,GSDMD,ZC3H12A,CPTP,HAVCR2,GBP5,FFAR4
2_Member	GO Biological Processes	GO:0032635	interleukin-6 production	-5.5099	-3.91954	35/164	199,409,948,972,1051,1445,1535,2302,3071,3106,3553,3569,3965,4023,4317,5603,5724,6850,7097,7099,7305,8692,10288,10365,11006,11027,11213,26191,51284,51311,54209,56848,64581,80149,84868	AIF1,ARRB2,CD36,CD74,CEBPB,CSK,CYBA,FOXJ1,NCKAP1L,HLA-B,IL1B,IL6,LGALS9,LPL,MMP8,MAPK13,PTAFR,SYK,TLR2,TLR4,TYROBP,HYAL2,LILRB2,KLF2,LILRB4,LILRA2,IRAK3,PTPN22,TLR7,TLR8,TREM2,SPHK2,CLEC7A,ZC3H12A,HAVCR2
2_Member	GO Biological Processes	GO:0032675	regulation of interleukin-6 production	-5.5099	-3.91954	35/164	199,409,948,972,1051,1445,1535,2302,3071,3106,3553,3569,3965,4023,4317,5603,5724,6850,7097,7099,7305,8692,10288,10365,11006,11027,11213,26191,51284,51311,54209,56848,64581,80149,84868	AIF1,ARRB2,CD36,CD74,CEBPB,CSK,CYBA,FOXJ1,NCKAP1L,HLA-B,IL1B,IL6,LGALS9,LPL,MMP8,MAPK13,PTAFR,SYK,TLR2,TLR4,TYROBP,HYAL2,LILRB2,KLF2,LILRB4,LILRA2,IRAK3,PTPN22,TLR7,TLR8,TREM2,SPHK2,CLEC7A,ZC3H12A,HAVCR2
2_Member	GO Biological Processes	GO:0032677	regulation of interleukin-8 production	-5.2138	-3.66825	25/102	602,929,972,1116,2219,3303,3304,3553,3569,3965,5788,5970,6850,7097,7099,8692,8772,11027,25865,26191,51157,51284,51311,58509,64581	BCL3,CD14,CD74,CHI3L1,FCN1,HSPA1A,HSPA1B,IL1B,IL6,LGALS9,PTPRC,RELA,SYK,TLR2,TLR4,HYAL2,FADD,LILRA2,PRKD2,PTPN22,ZNF580,TLR7,TLR8,CACTIN,CLEC7A
2_Member	GO Biological Processes	GO:0032637	interleukin-8 production	-5.13327	-3.59691	25/103	602,929,972,1116,2219,3303,3304,3553,3569,3965,5788,5970,6850,7097,7099,8692,8772,11027,25865,26191,51157,51284,51311,58509,64581	BCL3,CD14,CD74,CHI3L1,FCN1,HSPA1A,HSPA1B,IL1B,IL6,LGALS9,PTPRC,RELA,SYK,TLR2,TLR4,HYAL2,FADD,LILRA2,PRKD2,PTPN22,ZNF580,TLR7,TLR8,CACTIN,CLEC7A
2_Member	GO Biological Processes	GO:0032602	chemokine production	-5.02487	-3.50487	24/98	199,727,972,1436,1958,2950,3553,3569,3965,4023,4938,6372,6850,7097,7099,11006,51284,54209,54210,59307,64581,79594,84868,161882	AIF1,C5,CD74,CSF1R,EGR1,GSTP1,IL1B,IL6,LGALS9,LPL,OAS1,CXCL6,SYK,TLR2,TLR4,LILRB4,TLR7,TREM2,TREM1,SIGIRR,CLEC7A,MUL1,HAVCR2,ZFPM1
2_Member	GO Biological Processes	GO:0032642	regulation of chemokine production	-4.59888	-3.13432	23/97	199,727,972,1436,1958,2950,3553,3569,3965,4023,4938,6372,6850,7097,7099,11006,51284,54209,59307,64581,79594,84868,161882	AIF1,C5,CD74,CSF1R,EGR1,GSTP1,IL1B,IL6,LGALS9,LPL,OAS1,CXCL6,SYK,TLR2,TLR4,LILRB4,TLR7,TREM2,SIGIRR,CLEC7A,MUL1,HAVCR2,ZFPM1
2_Member	GO Biological Processes	GO:0032732	positive regulation of interleukin-1 production	-4.5023	-3.05351	19/73	948,1958,3315,3428,3569,3965,4023,4332,5027,6348,7099,7305,11027,51311,56666,64581,79792,84868,115362	CD36,EGR1,HSPB1,IFI16,IL6,LGALS9,LPL,MNDA,P2RX7,CCL3,TLR4,TYROBP,LILRA2,TLR8,PANX2,CLEC7A,GSDMD,HAVCR2,GBP5
2_Member	GO Biological Processes	GO:0032755	positive regulation of interleukin-6 production	-4.40987	-2.9733	22/93	199,948,972,1535,3553,3569,3965,4023,4317,5603,5724,6850,7097,7099,7305,8692,10288,11027,51284,51311,56848,64581	AIF1,CD36,CD74,CYBA,IL1B,IL6,LGALS9,LPL,MMP8,MAPK13,PTAFR,SYK,TLR2,TLR4,TYROBP,HYAL2,LILRB2,LILRA2,TLR7,TLR8,SPHK2,CLEC7A
2_Member	GO Biological Processes	GO:0032731	positive regulation of interleukin-1 beta production	-4.4052	-2.97163	17/62	948,1958,3315,3428,3569,3965,4023,4332,5027,6348,7099,7305,11027,51311,64581,79792,115362	CD36,EGR1,HSPB1,IFI16,IL6,LGALS9,LPL,MNDA,P2RX7,CCL3,TLR4,TYROBP,LILRA2,TLR8,CLEC7A,GSDMD,GBP5
2_Member	GO Biological Processes	GO:0032733	positive regulation of interleukin-10 production	-4.21597	-2.80964	13/41	602,3569,3965,6850,7097,7099,9308,9636,11334,51561,54209,54440,64581	BCL3,IL6,LGALS9,SYK,TLR2,TLR4,CD83,ISG15,TUSC2,IL23A,TREM2,SASH3,CLEC7A
2_Member	GO Biological Processes	GO:0032722	positive regulation of chemokine production	-3.19489	-1.98638	16/70	199,727,972,1436,1958,3553,3569,3965,4023,4938,6850,7097,7099,51284,64581,84868	AIF1,C5,CD74,CSF1R,EGR1,IL1B,IL6,LGALS9,LPL,OAS1,SYK,TLR2,TLR4,TLR7,CLEC7A,HAVCR2
3_Summary	GO Biological Processes	GO:0006935	chemotaxis	-18.7355	-15.5201	130/607	101,199,240,391,409,652,658,682,719,727,728,972,1113,1230,1234,1236,1240,1436,1441,1652,1843,1855,1880,1890,1907,1943,1944,1945,1959,1960,2043,2044,2045,2207,2242,2297,2357,2358,2359,2549,2637,2826,2919,2920,2950,3071,3164,3199,3265,3315,3491,3569,3576,3672,3685,3689,3730,3799,3965,4046,4282,4814,4897,5156,5228,5294,5329,5355,5473,5595,5724,5800,5880,6223,6279,6280,6324,6348,6351,6354,6355,6357,6…	ADAM8,AIF1,ALOX5,RHOG,ARRB2,BMP4,BMPR1B,BSG,C3AR1,C5,C5AR1,CD74,CHGA,CCR1,CCR5,CCR7,CMKLR1,CSF1R,CSF3R,DDT,DUSP1,DVL1,GPR183,TYMP,EDN2,EFNA2,EFNA3,EFNA4,EGR2,EGR3,EPHA4,EPHA5,EPHA7,FCER1G,FES,FOXD1,FPR1,FPR2,FPR3,GAB1,GBX2,CCR10,CXCL1,CXCL2,GSTP1,NCKAP1L,NR4A1,HOXA2,HRAS,HSPB1,CCN1,IL6,CXCL8,ITGA1,ITGAV,ITGB2,ANOS1,KIF5B,LGALS9,LSP1,MIF,NINJ1,NRCAM,PDGFRA,PGF,PIK3CG,PLAUR,PLP2,PPBP,MAPK3,PTAFR,PT…
3_Member	GO Biological Processes	GO:0006935	chemotaxis	-18.7355	-15.5201	130/607	101,199,240,391,409,652,658,682,719,727,728,972,1113,1230,1234,1236,1240,1436,1441,1652,1843,1855,1880,1890,1907,1943,1944,1945,1959,1960,2043,2044,2045,2207,2242,2297,2357,2358,2359,2549,2637,2826,2919,2920,2950,3071,3164,3199,3265,3315,3491,3569,3576,3672,3685,3689,3730,3799,3965,4046,4282,4814,4897,5156,5228,5294,5329,5355,5473,5595,5724,5800,5880,6223,6279,6280,6324,6348,6351,6354,6355,6357,6…	ADAM8,AIF1,ALOX5,RHOG,ARRB2,BMP4,BMPR1B,BSG,C3AR1,C5,C5AR1,CD74,CHGA,CCR1,CCR5,CCR7,CMKLR1,CSF1R,CSF3R,DDT,DUSP1,DVL1,GPR183,TYMP,EDN2,EFNA2,EFNA3,EFNA4,EGR2,EGR3,EPHA4,EPHA5,EPHA7,FCER1G,FES,FOXD1,FPR1,FPR2,FPR3,GAB1,GBX2,CCR10,CXCL1,CXCL2,GSTP1,NCKAP1L,NR4A1,HOXA2,HRAS,HSPB1,CCN1,IL6,CXCL8,ITGA1,ITGAV,ITGB2,ANOS1,KIF5B,LGALS9,LSP1,MIF,NINJ1,NRCAM,PDGFRA,PGF,PIK3CG,PLAUR,PLP2,PPBP,MAPK3,PTAFR,PT…
3_Member	GO Biological Processes	GO:0060326	cell chemotaxis	-18.5508	-15.4534	84/312	101,199,240,391,409,682,719,727,728,972,1113,1230,1234,1236,1240,1436,1441,1652,1843,1880,1907,1960,2207,2358,2549,2826,2919,2920,2950,3071,3164,3315,3569,3576,3672,3689,3965,4282,4814,5156,5228,5294,5473,5595,5800,5880,6223,6279,6280,6348,6351,6354,6355,6357,6362,6372,6374,6688,6850,7042,7226,7409,7423,7852,7941,9034,9564,9732,10488,11151,25865,30817,51157,51411,54210,56833,57175,63940,79890,802…	ADAM8,AIF1,ALOX5,RHOG,ARRB2,BSG,C3AR1,C5,C5AR1,CD74,CHGA,CCR1,CCR5,CCR7,CMKLR1,CSF1R,CSF3R,DDT,DUSP1,GPR183,EDN2,EGR3,FCER1G,FPR2,GAB1,CCR10,CXCL1,CXCL2,GSTP1,NCKAP1L,NR4A1,HSPB1,IL6,CXCL8,ITGA1,ITGB2,LGALS9,MIF,NINJ1,PDGFRA,PGF,PIK3CG,PPBP,MAPK3,PTPRO,RAC2,RPS19,S100A8,S100A9,CCL3,CCL4,CCL7,CCL8,CCL13,CCL18,CXCL6,CXCL5,SPI1,SYK,TGFB2,TRPM2,VAV1,VEGFB,CXCR4,PLA2G7,CCRL2,BCAR1,DOCK4,CREB3,CORO1A,P…
3_Member	GO Biological Processes	GO:0042330	taxis	-18.5458	-15.4534	130/610	101,199,240,391,409,652,658,682,719,727,728,972,1113,1230,1234,1236,1240,1436,1441,1652,1843,1855,1880,1890,1907,1943,1944,1945,1959,1960,2043,2044,2045,2207,2242,2297,2357,2358,2359,2549,2637,2826,2919,2920,2950,3071,3164,3199,3265,3315,3491,3569,3576,3672,3685,3689,3730,3799,3965,4046,4282,4814,4897,5156,5228,5294,5329,5355,5473,5595,5724,5800,5880,6223,6279,6280,6324,6348,6351,6354,6355,6357,6…	ADAM8,AIF1,ALOX5,RHOG,ARRB2,BMP4,BMPR1B,BSG,C3AR1,C5,C5AR1,CD74,CHGA,CCR1,CCR5,CCR7,CMKLR1,CSF1R,CSF3R,DDT,DUSP1,DVL1,GPR183,TYMP,EDN2,EFNA2,EFNA3,EFNA4,EGR2,EGR3,EPHA4,EPHA5,EPHA7,FCER1G,FES,FOXD1,FPR1,FPR2,FPR3,GAB1,GBX2,CCR10,CXCL1,CXCL2,GSTP1,NCKAP1L,NR4A1,HOXA2,HRAS,HSPB1,CCN1,IL6,CXCL8,ITGA1,ITGAV,ITGB2,ANOS1,KIF5B,LGALS9,LSP1,MIF,NINJ1,NRCAM,PDGFRA,PGF,PIK3CG,PLAUR,PLP2,PPBP,MAPK3,PTAFR,PT…
3_Member	GO Biological Processes	GO:0030595	leukocyte chemotaxis	-17.8591	-14.8868	69/232	101,199,240,682,719,727,728,972,1113,1230,1234,1236,1240,1436,1441,1652,1843,1880,1907,2207,2358,2919,2920,3071,3569,3576,3672,3689,3965,4282,4814,5228,5294,5473,5595,5800,5880,6223,6279,6280,6348,6351,6354,6355,6357,6362,6372,6374,6688,6850,7042,7226,7409,7423,7852,7941,10488,11151,30817,51157,54210,56833,63940,79890,80270,120425,200576,284114,414062	ADAM8,AIF1,ALOX5,BSG,C3AR1,C5,C5AR1,CD74,CHGA,CCR1,CCR5,CCR7,CMKLR1,CSF1R,CSF3R,DDT,DUSP1,GPR183,EDN2,FCER1G,FPR2,CXCL1,CXCL2,NCKAP1L,IL6,CXCL8,ITGA1,ITGB2,LGALS9,MIF,NINJ1,PGF,PIK3CG,PPBP,MAPK3,PTPRO,RAC2,RPS19,S100A8,S100A9,CCL3,CCL4,CCL7,CCL8,CCL13,CCL18,CXCL6,CXCL5,SPI1,SYK,TGFB2,TRPM2,VAV1,VEGFB,CXCR4,PLA2G7,CREB3,CORO1A,ADGRE2,ZNF580,TREM1,SLAMF8,GPSM3,RIN3,HSD3B7,JAML,PIKFYVE,TMEM102,CCL3L3
3_Member	GO Biological Processes	GO:0050900	leukocyte migration	-17.0724	-14.283	91/372	101,199,240,391,682,719,727,728,972,975,1113,1230,1234,1236,1240,1436,1441,1652,1843,1880,1907,2207,2302,2358,2919,2920,3055,3071,3569,3576,3672,3688,3689,3965,4282,4318,4323,4814,5175,5228,5294,5473,5595,5724,5800,5880,6093,6223,6279,6280,6348,6351,6354,6355,6357,6362,6372,6374,6401,6404,6484,6688,6693,6850,7042,7226,7409,7423,7784,7852,7941,8764,8772,9435,10488,11035,11151,30817,50512,51157,542…	ADAM8,AIF1,ALOX5,RHOG,BSG,C3AR1,C5,C5AR1,CD74,CD81,CHGA,CCR1,CCR5,CCR7,CMKLR1,CSF1R,CSF3R,DDT,DUSP1,GPR183,EDN2,FCER1G,FOXJ1,FPR2,CXCL1,CXCL2,HCK,NCKAP1L,IL6,CXCL8,ITGA1,ITGB1,ITGB2,LGALS9,MIF,MMP9,MMP14,NINJ1,PECAM1,PGF,PIK3CG,PPBP,MAPK3,PTAFR,PTPRO,RAC2,ROCK1,RPS19,S100A8,S100A9,CCL3,CCL4,CCL7,CCL8,CCL13,CCL18,CXCL6,CXCL5,SELE,SELPLG,ST3GAL4,SPI1,SPN,SYK,TGFB2,TRPM2,VAV1,VEGFB,ZP3,CXCR4,PLA2G7,…
3_Member	GO Biological Processes	GO:0097529	myeloid leukocyte migration	-14.5841	-12.0139	62/223	101,199,391,682,719,727,728,972,975,1113,1230,1236,1240,1436,1441,1652,1843,1907,2207,2358,2919,2920,3071,3569,3576,3672,3689,4282,4323,5175,5228,5294,5473,5595,5800,5880,6223,6279,6280,6348,6351,6354,6355,6357,6362,6372,6374,6688,6850,7042,7409,7423,7941,10488,30817,54209,54210,56833,79890,120425,200576,414062	ADAM8,AIF1,RHOG,BSG,C3AR1,C5,C5AR1,CD74,CD81,CHGA,CCR1,CCR7,CMKLR1,CSF1R,CSF3R,DDT,DUSP1,EDN2,FCER1G,FPR2,CXCL1,CXCL2,NCKAP1L,IL6,CXCL8,ITGA1,ITGB2,MIF,MMP14,PECAM1,PGF,PIK3CG,PPBP,MAPK3,PTPRO,RAC2,RPS19,S100A8,S100A9,CCL3,CCL4,CCL7,CCL8,CCL13,CCL18,CXCL6,CXCL5,SPI1,SYK,TGFB2,VAV1,VEGFB,PLA2G7,CREB3,ADGRE2,TREM2,TREM1,SLAMF8,RIN3,JAML,PIKFYVE,CCL3L3
3_Member	GO Biological Processes	GO:0030335	positive regulation of cell migration	-13.0536	-10.6456	109/556	101,199,388,389,538,652,719,728,958,972,1230,1236,1240,1364,1365,1436,1613,1907,1956,2268,2358,2549,2624,2852,2896,3071,3265,3315,3491,3553,3569,3576,3685,3687,3688,3965,4150,4318,4323,5031,5156,5175,5216,5228,5294,5595,5606,5724,5788,5880,6237,6282,6348,6351,6354,6355,6546,6615,6688,6693,6776,7015,7040,7042,7099,7205,7264,7423,7784,7852,7941,8482,8717,8754,8764,8772,8877,9564,9585,9590,9732,9734…	ADAM8,AIF1,RHOB,RHOC,ATP7A,BMP4,C3AR1,C5AR1,CD40,CD74,CCR1,CCR7,CMKLR1,CLDN4,CLDN3,CSF1R,DAPK3,EDN2,EGFR,FGR,FPR2,GAB1,GATA2,GPER1,GRN,NCKAP1L,HRAS,HSPB1,CCN1,IL1B,IL6,CXCL8,ITGAV,ITGAX,ITGB1,LGALS9,MAZ,MMP9,MMP14,P2RY6,PDGFRA,PECAM1,PFN1,PGF,PIK3CG,MAPK3,MAP2K3,PTAFR,PTPRC,RAC2,RRAS,S100A11,CCL3,CCL4,CCL7,CCL8,SLC8A1,SNAI1,SPI1,SPN,STAT5A,TERT,TGFB1,TGFB2,TLR4,TRIP6,GFUS,VEGFB,ZP3,CXCR4,PLA2G7,S…
3_Member	GO Biological Processes	GO:0051272	positive regulation of cellular component movement	-12.5966	-10.2263	113/594	101,199,388,389,538,652,719,728,958,972,1230,1236,1240,1364,1365,1436,1613,1907,1956,2268,2358,2549,2624,2852,2896,3071,3265,3315,3491,3553,3569,3576,3685,3687,3688,3965,4150,4318,4323,5031,5156,5175,5216,5228,5294,5595,5606,5724,5788,5880,6223,6237,6282,6348,6351,6354,6355,6546,6615,6688,6693,6776,6794,7015,7040,7042,7099,7205,7264,7423,7784,7852,7941,8482,8717,8754,8764,8772,8877,9564,9585,9590…	ADAM8,AIF1,RHOB,RHOC,ATP7A,BMP4,C3AR1,C5AR1,CD40,CD74,CCR1,CCR7,CMKLR1,CLDN4,CLDN3,CSF1R,DAPK3,EDN2,EGFR,FGR,FPR2,GAB1,GATA2,GPER1,GRN,NCKAP1L,HRAS,HSPB1,CCN1,IL1B,IL6,CXCL8,ITGAV,ITGAX,ITGB1,LGALS9,MAZ,MMP9,MMP14,P2RY6,PDGFRA,PECAM1,PFN1,PGF,PIK3CG,MAPK3,MAP2K3,PTAFR,PTPRC,RAC2,RPS19,RRAS,S100A11,CCL3,CCL4,CCL7,CCL8,SLC8A1,SNAI1,SPI1,SPN,STAT5A,STK11,TERT,TGFB1,TGFB2,TLR4,TRIP6,GFUS,VEGFB,ZP3,CX…
3_Member	GO Biological Processes	GO:2000147	positive regulation of cell motility	-12.0898	-9.76376	110/582	101,199,388,389,538,652,719,728,958,972,1230,1236,1240,1364,1365,1436,1613,1907,1956,2268,2358,2549,2624,2852,2896,3071,3265,3315,3491,3553,3569,3576,3685,3687,3688,3965,4150,4318,4323,5031,5156,5175,5216,5228,5294,5595,5606,5724,5788,5880,6237,6282,6348,6351,6354,6355,6546,6615,6688,6693,6776,7015,7040,7042,7099,7205,7264,7423,7784,7852,7941,8482,8717,8754,8764,8772,8877,9564,9585,9590,9732,9734…	ADAM8,AIF1,RHOB,RHOC,ATP7A,BMP4,C3AR1,C5AR1,CD40,CD74,CCR1,CCR7,CMKLR1,CLDN4,CLDN3,CSF1R,DAPK3,EDN2,EGFR,FGR,FPR2,GAB1,GATA2,GPER1,GRN,NCKAP1L,HRAS,HSPB1,CCN1,IL1B,IL6,CXCL8,ITGAV,ITGAX,ITGB1,LGALS9,MAZ,MMP9,MMP14,P2RY6,PDGFRA,PECAM1,PFN1,PGF,PIK3CG,MAPK3,MAP2K3,PTAFR,PTPRC,RAC2,RRAS,S100A11,CCL3,CCL4,CCL7,CCL8,SLC8A1,SNAI1,SPI1,SPN,STAT5A,TERT,TGFB1,TGFB2,TLR4,TRIP6,GFUS,VEGFB,ZP3,CXCR4,PLA2G7,S…
3_Member	GO Biological Processes	GO:0040017	positive regulation of locomotion	-11.4106	-9.16145	110/596	101,199,388,389,538,652,719,728,958,972,1230,1236,1240,1364,1365,1436,1613,1907,1956,2268,2358,2549,2624,2852,2896,3071,3265,3315,3491,3553,3569,3576,3685,3687,3688,3965,4150,4318,4323,5031,5156,5175,5216,5228,5294,5595,5606,5724,5788,5880,6237,6282,6348,6351,6354,6355,6546,6615,6688,6693,6776,7015,7040,7042,7099,7205,7264,7423,7784,7852,7941,8482,8717,8754,8764,8772,8877,9564,9585,9590,9732,9734…	ADAM8,AIF1,RHOB,RHOC,ATP7A,BMP4,C3AR1,C5AR1,CD40,CD74,CCR1,CCR7,CMKLR1,CLDN4,CLDN3,CSF1R,DAPK3,EDN2,EGFR,FGR,FPR2,GAB1,GATA2,GPER1,GRN,NCKAP1L,HRAS,HSPB1,CCN1,IL1B,IL6,CXCL8,ITGAV,ITGAX,ITGB1,LGALS9,MAZ,MMP9,MMP14,P2RY6,PDGFRA,PECAM1,PFN1,PGF,PIK3CG,MAPK3,MAP2K3,PTAFR,PTPRC,RAC2,RRAS,S100A11,CCL3,CCL4,CCL7,CCL8,SLC8A1,SNAI1,SPI1,SPN,STAT5A,TERT,TGFB1,TGFB2,TLR4,TRIP6,GFUS,VEGFB,ZP3,CXCR4,PLA2G7,S…
3_Member	GO Biological Processes	GO:1990266	neutrophil migration	-10.7113	-8.52057	38/123	101,391,682,719,728,972,1236,1441,1907,2207,2919,2920,3071,3576,3672,3689,5175,5294,5473,5880,6279,6280,6348,6351,6354,6355,6357,6362,6372,6374,6850,7042,7409,54210,56833,120425,200576,414062	ADAM8,RHOG,BSG,C3AR1,C5AR1,CD74,CCR7,CSF3R,EDN2,FCER1G,CXCL1,CXCL2,NCKAP1L,CXCL8,ITGA1,ITGB2,PECAM1,PIK3CG,PPBP,RAC2,S100A8,S100A9,CCL3,CCL4,CCL7,CCL8,CCL13,CCL18,CXCL6,CXCL5,SYK,TGFB2,VAV1,TREM1,SLAMF8,JAML,PIKFYVE,CCL3L3
3_Member	GO Biological Processes	GO:0030593	neutrophil chemotaxis	-10.5429	-8.36891	34/103	682,719,728,972,1236,1441,1907,2207,2919,2920,3071,3576,3672,3689,5294,5473,5880,6279,6280,6348,6351,6354,6355,6357,6362,6372,6374,6850,7042,7409,54210,120425,200576,414062	BSG,C3AR1,C5AR1,CD74,CCR7,CSF3R,EDN2,FCER1G,CXCL1,CXCL2,NCKAP1L,CXCL8,ITGA1,ITGB2,PIK3CG,PPBP,RAC2,S100A8,S100A9,CCL3,CCL4,CCL7,CCL8,CCL13,CCL18,CXCL6,CXCL5,SYK,TGFB2,VAV1,TREM1,JAML,PIKFYVE,CCL3L3
3_Member	GO Biological Processes	GO:0071621	granulocyte chemotaxis	-10.4768	-8.31267	38/125	682,719,728,972,1236,1240,1436,1441,1907,2207,2919,2920,3071,3576,3672,3689,5294,5473,5595,5880,6279,6280,6348,6351,6354,6355,6357,6362,6372,6374,6850,7042,7409,30817,54210,120425,200576,414062	BSG,C3AR1,C5AR1,CD74,CCR7,CMKLR1,CSF1R,CSF3R,EDN2,FCER1G,CXCL1,CXCL2,NCKAP1L,CXCL8,ITGA1,ITGB2,PIK3CG,PPBP,MAPK3,RAC2,S100A8,S100A9,CCL3,CCL4,CCL7,CCL8,CCL13,CCL18,CXCL6,CXCL5,SYK,TGFB2,VAV1,ADGRE2,TREM1,JAML,PIKFYVE,CCL3L3
3_Member	GO Biological Processes	GO:0097530	granulocyte migration	-10.324	-8.17563	42/149	101,391,682,719,728,972,1236,1240,1436,1441,1907,2207,2919,2920,3071,3576,3672,3689,5175,5294,5473,5595,5880,6279,6280,6348,6351,6354,6355,6357,6362,6372,6374,6850,7042,7409,30817,54210,56833,120425,200576,414062	ADAM8,RHOG,BSG,C3AR1,C5AR1,CD74,CCR7,CMKLR1,CSF1R,CSF3R,EDN2,FCER1G,CXCL1,CXCL2,NCKAP1L,CXCL8,ITGA1,ITGB2,PECAM1,PIK3CG,PPBP,MAPK3,RAC2,S100A8,S100A9,CCL3,CCL4,CCL7,CCL8,CCL13,CCL18,CXCL6,CXCL5,SYK,TGFB2,VAV1,ADGRE2,TREM1,SLAMF8,JAML,PIKFYVE,CCL3L3
3_Member	GO Biological Processes	GO:0002687	positive regulation of leukocyte migration	-8.2406	-6.30402	36/135	101,199,719,728,972,1230,1236,1240,1436,1907,2358,3071,3569,3576,3965,4323,5228,5595,5724,5880,6348,6351,6354,6355,6688,6693,7423,7784,7941,8764,8772,10488,51157,54209,63940,284114	ADAM8,AIF1,C3AR1,C5AR1,CD74,CCR1,CCR7,CMKLR1,CSF1R,EDN2,FPR2,NCKAP1L,IL6,CXCL8,LGALS9,MMP14,PGF,MAPK3,PTAFR,RAC2,CCL3,CCL4,CCL7,CCL8,SPI1,SPN,VEGFB,ZP3,PLA2G7,TNFRSF14,FADD,CREB3,ZNF580,TREM2,GPSM3,TMEM102
3_Member	GO Biological Processes	GO:0002685	regulation of leukocyte migration	-8.15587	-6.23243	48/212	101,199,391,719,727,728,972,975,1230,1236,1240,1436,1652,1843,1907,2358,3071,3569,3576,3965,4282,4323,5228,5595,5724,5880,6348,6351,6354,6355,6401,6484,6688,6693,7423,7784,7941,8764,8772,9435,10488,11035,51157,54209,56833,63940,79890,284114	ADAM8,AIF1,RHOG,C3AR1,C5,C5AR1,CD74,CD81,CCR1,CCR7,CMKLR1,CSF1R,DDT,DUSP1,EDN2,FPR2,NCKAP1L,IL6,CXCL8,LGALS9,MIF,MMP14,PGF,MAPK3,PTAFR,RAC2,CCL3,CCL4,CCL7,CCL8,SELE,ST3GAL4,SPI1,SPN,VEGFB,ZP3,PLA2G7,TNFRSF14,FADD,CHST2,CREB3,RIPK3,ZNF580,TREM2,SLAMF8,GPSM3,RIN3,TMEM102
3_Member	GO Biological Processes	GO:0002688	regulation of leukocyte chemotaxis	-7.68321	-5.82327	33/123	199,719,727,728,972,1230,1236,1240,1436,1652,1843,1907,2358,3071,3569,3576,3965,4282,5228,5595,5880,6348,6351,6354,6688,7423,7941,10488,51157,56833,63940,79890,284114	AIF1,C3AR1,C5,C5AR1,CD74,CCR1,CCR7,CMKLR1,CSF1R,DDT,DUSP1,EDN2,FPR2,NCKAP1L,IL6,CXCL8,LGALS9,MIF,PGF,MAPK3,RAC2,CCL3,CCL4,CCL7,SPI1,VEGFB,PLA2G7,CREB3,ZNF580,SLAMF8,GPSM3,RIN3,TMEM102
3_Member	GO Biological Processes	GO:0050920	regulation of chemotaxis	-7.35472	-5.51809	48/224	199,719,727,728,972,1230,1236,1240,1436,1652,1843,1880,1907,2358,2950,3071,3315,3569,3576,3965,4282,5156,5228,5595,5800,5880,6348,6351,6354,6688,7040,7423,7852,7941,8482,10371,10488,10501,10512,23077,25865,51157,54209,56833,57175,63940,79890,284114	AIF1,C3AR1,C5,C5AR1,CD74,CCR1,CCR7,CMKLR1,CSF1R,DDT,DUSP1,GPR183,EDN2,FPR2,GSTP1,NCKAP1L,HSPB1,IL6,CXCL8,LGALS9,MIF,PDGFRA,PGF,MAPK3,PTPRO,RAC2,CCL3,CCL4,CCL7,SPI1,TGFB1,VEGFB,CXCR4,PLA2G7,SEMA7A,SEMA3A,CREB3,SEMA6B,SEMA3C,MYCBP2,PRKD2,ZNF580,TREM2,SLAMF8,CORO1B,GPSM3,RIN3,TMEM102
3_Member	GO Biological Processes	GO:0002690	positive regulation of leukocyte chemotaxis	-7.07466	-5.27984	27/94	199,719,728,972,1230,1236,1240,1436,1907,2358,3071,3569,3576,3965,5228,5595,5880,6348,6351,6354,6688,7423,7941,10488,51157,63940,284114	AIF1,C3AR1,C5AR1,CD74,CCR1,CCR7,CMKLR1,CSF1R,EDN2,FPR2,NCKAP1L,IL6,CXCL8,LGALS9,PGF,MAPK3,RAC2,CCL3,CCL4,CCL7,SPI1,VEGFB,PLA2G7,CREB3,ZNF580,GPSM3,TMEM102
3_Member	GO Biological Processes	GO:0071674	mononuclear cell migration	-6.09513	-4.42594	41/196	101,199,240,719,728,1230,1234,1236,1240,1436,1843,1880,2358,3569,3965,5175,5294,5595,5800,6223,6348,6351,6354,6355,6357,6362,6688,6693,7226,7852,7941,8764,8772,10488,11035,56833,64005,80270,120425,284114,414062	ADAM8,AIF1,ALOX5,C3AR1,C5AR1,CCR1,CCR5,CCR7,CMKLR1,CSF1R,DUSP1,GPR183,FPR2,IL6,LGALS9,PECAM1,PIK3CG,MAPK3,PTPRO,RPS19,CCL3,CCL4,CCL7,CCL8,CCL13,CCL18,SPI1,SPN,TRPM2,CXCR4,PLA2G7,TNFRSF14,FADD,CREB3,RIPK3,SLAMF8,MYO1G,HSD3B7,JAML,TMEM102,CCL3L3
3_Member	GO Biological Processes	GO:0050921	positive regulation of chemotaxis	-5.69469	-4.06856	32/141	199,719,728,972,1230,1236,1240,1436,1907,2358,3071,3315,3569,3576,3965,5228,5595,5880,6348,6351,6354,6688,7040,7423,7852,7941,10488,25865,51157,54209,63940,284114	AIF1,C3AR1,C5AR1,CD74,CCR1,CCR7,CMKLR1,CSF1R,EDN2,FPR2,NCKAP1L,HSPB1,IL6,CXCL8,LGALS9,PGF,MAPK3,RAC2,CCL3,CCL4,CCL7,SPI1,TGFB1,VEGFB,CXCR4,PLA2G7,CREB3,PRKD2,ZNF580,TREM2,GPSM3,TMEM102
3_Member	GO Biological Processes	GO:0071675	regulation of mononuclear cell migration	-3.88694	-2.53889	24/114	101,199,719,728,1230,1236,1240,1436,1843,2358,3965,5595,6348,6351,6354,6688,6693,7941,8764,8772,10488,11035,56833,284114	ADAM8,AIF1,C3AR1,C5AR1,CCR1,CCR7,CMKLR1,CSF1R,DUSP1,FPR2,LGALS9,MAPK3,CCL3,CCL4,CCL7,SPI1,SPN,PLA2G7,TNFRSF14,FADD,CREB3,RIPK3,SLAMF8,TMEM102
3_Member	GO Biological Processes	GO:0002548	monocyte chemotaxis	-3.69294	-2.38228	17/70	199,1230,1843,2358,3569,5800,6223,6348,6351,6354,6355,6357,6362,7941,10488,56833,414062	AIF1,CCR1,DUSP1,FPR2,IL6,PTPRO,RPS19,CCL3,CCL4,CCL7,CCL8,CCL13,CCL18,PLA2G7,CREB3,SLAMF8,CCL3L3
3_Member	GO Biological Processes	GO:0071677	positive regulation of mononuclear cell migration	-3.58221	-2.29288	16/65	101,199,1230,1236,2358,3965,6348,6351,6354,6688,6693,7941,8764,8772,10488,284114	ADAM8,AIF1,CCR1,CCR7,FPR2,LGALS9,CCL3,CCL4,CCL7,SPI1,SPN,PLA2G7,TNFRSF14,FADD,CREB3,TMEM102
4_Summary	Reactome Gene Sets	R-HSA-6798695	Neutrophil degranulation	-18.6805	-15.4999	111/480	101,178,226,240,290,353,391,527,684,719,728,820,823,929,948,963,968,976,978,1116,1265,1378,1460,1471,1476,1509,1520,1535,1536,1675,1727,2204,2207,2212,2219,2268,2357,2358,2896,2919,2950,3071,3101,3106,3163,3303,3304,3614,3684,3685,3687,3689,3728,3903,4069,4282,4317,4318,4332,4831,5175,5329,5473,5476,5724,5788,5869,6093,6279,6280,6282,6556,7097,7133,7226,7305,8514,8655,9535,9961,10043,10383,10555,…	ADAM8,AGL,ALDOA,ALOX5,ANPEP,APRT,RHOG,ATP6V0C,BST2,C3AR1,C5AR1,CAMP,CAPN1,CD14,CD36,CD53,CD68,ADGRE5,CDA,CHI3L1,CNN2,CR1,CSNK2B,CST3,CSTB,CTSD,CTSS,CYBA,CYBB,CFD,CYB5R3,FCAR,FCER1G,FCGR2A,FCN1,FGR,FPR1,FPR2,GRN,CXCL1,GSTP1,NCKAP1L,HK3,HLA-B,HMOX2,HSPA1A,HSPA1B,IMPDH1,ITGAM,ITGAV,ITGAX,ITGB2,JUP,LAIR1,LYZ,MIF,MMP8,MMP9,MNDA,NME2,PECAM1,PLAUR,PPBP,CTSA,PTAFR,PTPRC,RAB5B,ROCK1,S100A8,S100A9,S100A11,…
4_Member	Reactome Gene Sets	R-HSA-6798695	Neutrophil degranulation	-18.6805	-15.4999	111/480	101,178,226,240,290,353,391,527,684,719,728,820,823,929,948,963,968,976,978,1116,1265,1378,1460,1471,1476,1509,1520,1535,1536,1675,1727,2204,2207,2212,2219,2268,2357,2358,2896,2919,2950,3071,3101,3106,3163,3303,3304,3614,3684,3685,3687,3689,3728,3903,4069,4282,4317,4318,4332,4831,5175,5329,5473,5476,5724,5788,5869,6093,6279,6280,6282,6556,7097,7133,7226,7305,8514,8655,9535,9961,10043,10383,10555,…	ADAM8,AGL,ALDOA,ALOX5,ANPEP,APRT,RHOG,ATP6V0C,BST2,C3AR1,C5AR1,CAMP,CAPN1,CD14,CD36,CD53,CD68,ADGRE5,CDA,CHI3L1,CNN2,CR1,CSNK2B,CST3,CSTB,CTSD,CTSS,CYBA,CYBB,CFD,CYB5R3,FCAR,FCER1G,FCGR2A,FCN1,FGR,FPR1,FPR2,GRN,CXCL1,GSTP1,NCKAP1L,HK3,HLA-B,HMOX2,HSPA1A,HSPA1B,IMPDH1,ITGAM,ITGAV,ITGAX,ITGB2,JUP,LAIR1,LYZ,MIF,MMP8,MMP9,MNDA,NME2,PECAM1,PLAUR,PPBP,CTSA,PTAFR,PTPRC,RAB5B,ROCK1,S100A8,S100A9,S100A11,…
5_Summary	KEGG Pathway	hsa04145	Phagosome	-17.815	-14.8817	57/168	60,527,533,929,948,1520,1535,1536,2204,2209,2212,2213,2214,3106,3108,3109,3111,3113,3115,3117,3122,3123,3684,3685,3688,3689,4360,4481,4689,4695,5869,6035,7097,7099,7277,7280,8411,8685,9114,9146,9296,10381,10382,10383,11151,30835,64581,79659,79861,81035,83547,84617,84790,155066,200576,340719,653361,572,820,842,972,1051,1378,1509,1594,2207,3553,3569,3587,3687,4046,4261,5595,5600,5603,5970,6300,6850…	ACTB,ATP6V0C,ATP6V0B,CD14,CD36,CTSS,CYBA,CYBB,FCAR,FCGR1A,FCGR2A,FCGR2B,FCGR3A,HLA-B,HLA-DMA,HLA-DMB,HLA-DOA,HLA-DPA1,HLA-DPB1,HLA-DQA1,HLA-DRA,HLA-DRB1,ITGAM,ITGAV,ITGB1,ITGB2,MRC1,MSR1,NCF4,NDUFA2,RAB5B,RNASE1,TLR2,TLR4,TUBA4A,TUBB2A,EEA1,MARCO,ATP6V0D1,HGS,ATP6V1F,TUBB3,TUBB4A,TUBB4B,CORO1A,CD209,CLEC7A,DYNC2H1,TUBAL3,COLEC12,RILP,TUBB6,TUBA1C,ATP6V0E2,PIKFYVE,NANOS1,NCF1,BAD,CAMP,CASP9,CD74,C…
5_Member	KEGG Pathway	hsa04145	Phagosome	-17.815	-14.8817	57/168	60,527,533,929,948,1520,1535,1536,2204,2209,2212,2213,2214,3106,3108,3109,3111,3113,3115,3117,3122,3123,3684,3685,3688,3689,4360,4481,4689,4695,5869,6035,7097,7099,7277,7280,8411,8685,9114,9146,9296,10381,10382,10383,11151,30835,64581,79659,79861,81035,83547,84617,84790,155066,200576,340719,653361	ACTB,ATP6V0C,ATP6V0B,CD14,CD36,CTSS,CYBA,CYBB,FCAR,FCGR1A,FCGR2A,FCGR2B,FCGR3A,HLA-B,HLA-DMA,HLA-DMB,HLA-DOA,HLA-DPA1,HLA-DPB1,HLA-DQA1,HLA-DRA,HLA-DRB1,ITGAM,ITGAV,ITGB1,ITGB2,MRC1,MSR1,NCF4,NDUFA2,RAB5B,RNASE1,TLR2,TLR4,TUBA4A,TUBB2A,EEA1,MARCO,ATP6V0D1,HGS,ATP6V1F,TUBB3,TUBB4A,TUBB4B,CORO1A,CD209,CLEC7A,DYNC2H1,TUBAL3,COLEC12,RILP,TUBB6,TUBA1C,ATP6V0E2,PIKFYVE,NANOS1,NCF1
5_Member	KEGG Pathway	ko04145	Phagosome	-17.6468	-14.7502	54/154	60,527,533,929,948,1520,1535,1536,2204,2209,2212,2213,2214,3106,3108,3109,3111,3113,3115,3117,3122,3123,3684,3685,3688,3689,4360,4481,4689,5869,7097,7099,7277,7280,8411,8685,9114,9146,9296,10381,10382,10383,11151,30835,64581,79659,79861,81035,83547,84617,84790,155066,200576,653361	ACTB,ATP6V0C,ATP6V0B,CD14,CD36,CTSS,CYBA,CYBB,FCAR,FCGR1A,FCGR2A,FCGR2B,FCGR3A,HLA-B,HLA-DMA,HLA-DMB,HLA-DOA,HLA-DPA1,HLA-DPB1,HLA-DQA1,HLA-DRA,HLA-DRB1,ITGAM,ITGAV,ITGB1,ITGB2,MRC1,MSR1,NCF4,RAB5B,TLR2,TLR4,TUBA4A,TUBB2A,EEA1,MARCO,ATP6V0D1,HGS,ATP6V1F,TUBB3,TUBB4A,TUBB4B,CORO1A,CD209,CLEC7A,DYNC2H1,TUBAL3,COLEC12,RILP,TUBB6,TUBA1C,ATP6V0E2,PIKFYVE,NCF1
5_Member	KEGG Pathway	ko05152	Tuberculosis	-15.7105	-13.018	56/179	527,533,572,820,842,929,972,1051,1378,1509,1520,1594,2207,2209,2212,2213,2214,3108,3109,3111,3113,3115,3117,3122,3123,3553,3569,3587,3684,3687,3689,4046,4261,4360,5595,5600,5603,5869,5970,6300,6850,7040,7042,7097,7099,8411,8625,8717,8772,8877,9114,11151,30835,51561,56848,64581	ATP6V0C,ATP6V0B,BAD,CAMP,CASP9,CD14,CD74,CEBPB,CR1,CTSD,CTSS,CYP27B1,FCER1G,FCGR1A,FCGR2A,FCGR2B,FCGR3A,HLA-DMA,HLA-DMB,HLA-DOA,HLA-DPA1,HLA-DPB1,HLA-DQA1,HLA-DRA,HLA-DRB1,IL1B,IL6,IL10RA,ITGAM,ITGAX,ITGB2,LSP1,CIITA,MRC1,MAPK3,MAPK11,MAPK13,RAB5B,RELA,MAPK12,SYK,TGFB1,TGFB2,TLR2,TLR4,EEA1,RFXANK,TRADD,FADD,SPHK1,ATP6V0D1,CORO1A,CD209,IL23A,SPHK2,CLEC7A
5_Member	KEGG Pathway	hsa05152	Tuberculosis	-14.8392	-12.2349	57/192	527,533,572,820,842,929,972,1051,1378,1509,1520,1594,2207,2209,2212,2213,2214,3108,3109,3111,3113,3115,3117,3122,3123,3553,3569,3587,3684,3687,3689,4046,4261,4360,4695,5595,5600,5603,5869,5970,6300,6850,7040,7042,7097,7099,8411,8625,8717,8772,8877,9114,11151,30835,51561,56848,64581	ATP6V0C,ATP6V0B,BAD,CAMP,CASP9,CD14,CD74,CEBPB,CR1,CTSD,CTSS,CYP27B1,FCER1G,FCGR1A,FCGR2A,FCGR2B,FCGR3A,HLA-DMA,HLA-DMB,HLA-DOA,HLA-DPA1,HLA-DPB1,HLA-DQA1,HLA-DRA,HLA-DRB1,IL1B,IL6,IL10RA,ITGAM,ITGAX,ITGB2,LSP1,CIITA,MRC1,NDUFA2,MAPK3,MAPK11,MAPK13,RAB5B,RELA,MAPK12,SYK,TGFB1,TGFB2,TLR2,TLR4,EEA1,RFXANK,TRADD,FADD,SPHK1,ATP6V0D1,CORO1A,CD209,IL23A,SPHK2,CLEC7A
6_Summary	GO Biological Processes	GO:0002697	regulation of immune effector process	-17.5728	-14.6932	87/341	2,409,684,695,942,948,958,972,975,1378,2213,2242,2268,2302,2624,2896,3071,3075,3106,3109,3122,3123,3142,3553,3569,3575,3684,3689,3902,3965,4092,5245,5585,5724,5788,5819,5880,5914,5950,6223,6372,6688,6813,6850,7040,7042,7099,7133,7186,7305,7409,7454,7784,7805,8482,8741,8764,8772,8832,10459,10859,10875,11006,11035,11213,11277,11326,23529,26191,30817,51043,51561,54209,54440,55183,56833,56848,64581,7…	A2M,ARRB2,BST2,BTK,CD86,CD36,CD40,CD74,CD81,CR1,FCGR2B,FES,FGR,FOXJ1,GATA2,GRN,NCKAP1L,CFH,HLA-B,HLA-DMB,HLA-DRA,HLA-DRB1,HLX,IL1B,IL6,IL7R,ITGAM,ITGB2,LAG3,LGALS9,SMAD7,PHB,PKN1,PTAFR,PTPRC,NECTIN2,RAC2,RARA,RBP4,RPS19,CXCL6,SPI1,STXBP2,SYK,TGFB1,TGFB2,TLR4,TNFRSF1B,TRAF2,TYROBP,VAV1,WAS,ZP3,LAPTM5,SEMA7A,TNFSF13,TNFRSF14,FADD,CD84,MAD2L2,LILRB1,FGL2,LILRB4,RIPK3,IRAK3,TREX1,VSIG4,CLCF1,PTPN22,A…
6_Member	GO Biological Processes	GO:0002697	regulation of immune effector process	-17.5728	-14.6932	87/341	2,409,684,695,942,948,958,972,975,1378,2213,2242,2268,2302,2624,2896,3071,3075,3106,3109,3122,3123,3142,3553,3569,3575,3684,3689,3902,3965,4092,5245,5585,5724,5788,5819,5880,5914,5950,6223,6372,6688,6813,6850,7040,7042,7099,7133,7186,7305,7409,7454,7784,7805,8482,8741,8764,8772,8832,10459,10859,10875,11006,11035,11213,11277,11326,23529,26191,30817,51043,51561,54209,54440,55183,56833,56848,64581,7…	A2M,ARRB2,BST2,BTK,CD86,CD36,CD40,CD74,CD81,CR1,FCGR2B,FES,FGR,FOXJ1,GATA2,GRN,NCKAP1L,CFH,HLA-B,HLA-DMB,HLA-DRA,HLA-DRB1,HLX,IL1B,IL6,IL7R,ITGAM,ITGB2,LAG3,LGALS9,SMAD7,PHB,PKN1,PTAFR,PTPRC,NECTIN2,RAC2,RARA,RBP4,RPS19,CXCL6,SPI1,STXBP2,SYK,TGFB1,TGFB2,TLR4,TNFRSF1B,TRAF2,TYROBP,VAV1,WAS,ZP3,LAPTM5,SEMA7A,TNFSF13,TNFRSF14,FADD,CD84,MAD2L2,LILRB1,FGL2,LILRB4,RIPK3,IRAK3,TREX1,VSIG4,CLCF1,PTPN22,A…
6_Member	GO Biological Processes	GO:0002252	immune effector process	-17.4547	-14.6074	134/656	2,409,538,602,684,695,712,713,714,717,727,733,942,948,958,970,972,975,1113,1378,1675,1880,2067,2207,2213,2219,2242,2268,2302,2624,2896,3055,3071,3075,3106,3108,3109,3111,3113,3115,3117,3122,3123,3142,3394,3426,3553,3569,3575,3665,3684,3689,3799,3902,3936,3956,3965,3984,4064,4092,5245,5294,5585,5724,5788,5819,5880,5914,5950,5971,6223,6348,6372,6556,6688,6693,6813,6850,7040,7042,7099,7133,7186,7305…	A2M,ARRB2,ATP7A,BCL3,BST2,BTK,C1QA,C1QB,C1QC,C2,C5,C8G,CD86,CD36,CD40,CD70,CD74,CD81,CHGA,CR1,CFD,GPR183,ERCC1,FCER1G,FCGR2B,FCN1,FES,FGR,FOXJ1,GATA2,GRN,HCK,NCKAP1L,CFH,HLA-B,HLA-DMA,HLA-DMB,HLA-DOA,HLA-DPA1,HLA-DPB1,HLA-DQA1,HLA-DRA,HLA-DRB1,HLX,IRF8,CFI,IL1B,IL6,IL7R,IRF7,ITGAM,ITGB2,KIF5B,LAG3,LCP1,LGALS1,LGALS9,LIMK1,CD180,SMAD7,PHB,PIK3CG,PKN1,PTAFR,PTPRC,NECTIN2,RAC2,RARA,RBP4,RELB,RPS19,C…
6_Member	GO Biological Processes	GO:0002366	leukocyte activation involved in immune response	-14.1329	-11.6237	70/276	538,602,695,942,958,972,975,1113,1378,1880,2067,2207,2213,2242,2268,2624,2896,3071,3109,3122,3123,3142,3394,3569,3684,3689,3936,3956,3965,4064,4092,5294,5724,5788,5880,5914,5971,6348,6556,6688,6693,6813,6850,7040,7099,7305,8291,8741,8832,10459,10859,10875,11027,11151,11277,23529,30817,51043,51561,54209,55183,56848,64581,80149,84106,84868,118460,139818,161882,338376	ATP7A,BCL3,BTK,CD86,CD40,CD74,CD81,CHGA,CR1,GPR183,ERCC1,FCER1G,FCGR2B,FES,FGR,GATA2,GRN,NCKAP1L,HLA-DMB,HLA-DRA,HLA-DRB1,HLX,IRF8,IL6,ITGAM,ITGB2,LCP1,LGALS1,LGALS9,CD180,SMAD7,PIK3CG,PTAFR,PTPRC,RAC2,RARA,RELB,CCL3,SLC11A1,SPI1,SPN,STXBP2,SYK,TGFB1,TLR4,TYROBP,DYSF,TNFSF13,CD84,MAD2L2,LILRB1,FGL2,LILRA2,CORO1A,TREX1,CLCF1,ADGRE2,ZBTB7B,IL23A,TREM2,RIF1,SPHK2,CLEC7A,ZC3H12A,PRAM1,HAVCR2,EXOSC6,D…
6_Member	GO Biological Processes	GO:0002263	cell activation involved in immune response	-13.7948	-11.3199	70/280	538,602,695,942,958,972,975,1113,1378,1880,2067,2207,2213,2242,2268,2624,2896,3071,3109,3122,3123,3142,3394,3569,3684,3689,3936,3956,3965,4064,4092,5294,5724,5788,5880,5914,5971,6348,6556,6688,6693,6813,6850,7040,7099,7305,8291,8741,8832,10459,10859,10875,11027,11151,11277,23529,30817,51043,51561,54209,55183,56848,64581,80149,84106,84868,118460,139818,161882,338376	ATP7A,BCL3,BTK,CD86,CD40,CD74,CD81,CHGA,CR1,GPR183,ERCC1,FCER1G,FCGR2B,FES,FGR,GATA2,GRN,NCKAP1L,HLA-DMB,HLA-DRA,HLA-DRB1,HLX,IRF8,IL6,ITGAM,ITGB2,LCP1,LGALS1,LGALS9,CD180,SMAD7,PIK3CG,PTAFR,PTPRC,RAC2,RARA,RELB,CCL3,SLC11A1,SPI1,SPN,STXBP2,SYK,TGFB1,TLR4,TYROBP,DYSF,TNFSF13,CD84,MAD2L2,LILRB1,FGL2,LILRA2,CORO1A,TREX1,CLCF1,ADGRE2,ZBTB7B,IL23A,TREM2,RIF1,SPHK2,CLEC7A,ZC3H12A,PRAM1,HAVCR2,EXOSC6,D…
6_Member	GO Biological Processes	GO:0002703	regulation of leukocyte mediated immunity	-13.0651	-10.6514	60/227	409,684,695,958,975,1378,2213,2242,2268,2302,2624,3071,3106,3122,3123,3553,3569,3575,3684,3689,3902,3965,4092,5724,5788,5819,5880,6372,6688,6813,6850,7040,7099,7133,7186,7305,7409,7454,7784,8741,8772,8832,10459,10859,11006,11035,23529,30817,51561,54209,54440,55183,56848,64581,84106,84868,118460,146850,259307,353091	ARRB2,BST2,BTK,CD40,CD81,CR1,FCGR2B,FES,FGR,FOXJ1,GATA2,NCKAP1L,HLA-B,HLA-DRA,HLA-DRB1,IL1B,IL6,IL7R,ITGAM,ITGB2,LAG3,LGALS9,SMAD7,PTAFR,PTPRC,NECTIN2,RAC2,CXCL6,SPI1,STXBP2,SYK,TGFB1,TLR4,TNFRSF1B,TRAF2,TYROBP,VAV1,WAS,ZP3,TNFSF13,FADD,CD84,MAD2L2,LILRB1,LILRB4,RIPK3,CLCF1,ADGRE2,IL23A,TREM2,SASH3,RIF1,SPHK2,CLEC7A,PRAM1,HAVCR2,EXOSC6,PIK3R6,IL4I1,RAET1G
6_Member	GO Biological Processes	GO:0002443	leukocyte mediated immunity	-12.2487	-9.91324	91/442	409,602,684,695,712,713,714,717,727,733,958,970,972,975,1113,1378,2067,2207,2213,2242,2268,2302,2624,3071,3106,3108,3109,3111,3113,3115,3117,3122,3123,3426,3553,3569,3575,3665,3684,3689,3799,3902,3965,4092,5294,5724,5788,5819,5880,6348,6372,6688,6813,6850,7040,7099,7133,7186,7305,7409,7454,7784,8741,8772,8832,10383,10459,10859,11006,11035,11151,11277,11334,23529,30817,51311,51561,54209,54210,5444…	ARRB2,BCL3,BST2,BTK,C1QA,C1QB,C1QC,C2,C5,C8G,CD40,CD70,CD74,CD81,CHGA,CR1,ERCC1,FCER1G,FCGR2B,FES,FGR,FOXJ1,GATA2,NCKAP1L,HLA-B,HLA-DMA,HLA-DMB,HLA-DOA,HLA-DPA1,HLA-DPB1,HLA-DQA1,HLA-DRA,HLA-DRB1,CFI,IL1B,IL6,IL7R,IRF7,ITGAM,ITGB2,KIF5B,LAG3,LGALS9,SMAD7,PIK3CG,PTAFR,PTPRC,NECTIN2,RAC2,CCL3,CXCL6,SPI1,STXBP2,SYK,TGFB1,TLR4,TNFRSF1B,TRAF2,TYROBP,VAV1,WAS,ZP3,TNFSF13,FADD,CD84,TUBB4B,MAD2L2,LILRB1,…
6_Member	GO Biological Processes	GO:0002699	positive regulation of immune effector process	-10.6407	-8.4635	57/237	695,942,948,958,972,975,1378,2242,2268,2624,3106,3109,3122,3123,3142,3553,3569,3684,3689,3902,3965,5245,5724,5788,5819,5880,5914,5950,6223,6688,6813,6850,7040,7099,7186,7305,7409,7784,7805,8482,8741,8764,8772,8832,10459,10859,23529,26191,30817,51561,54209,54440,55183,56848,64581,118460,353091	BTK,CD86,CD36,CD40,CD74,CD81,CR1,FES,FGR,GATA2,HLA-B,HLA-DMB,HLA-DRA,HLA-DRB1,HLX,IL1B,IL6,ITGAM,ITGB2,LAG3,LGALS9,PHB,PTAFR,PTPRC,NECTIN2,RAC2,RARA,RBP4,RPS19,SPI1,STXBP2,SYK,TGFB1,TLR4,TRAF2,TYROBP,VAV1,ZP3,LAPTM5,SEMA7A,TNFSF13,TNFRSF14,FADD,CD84,MAD2L2,LILRB1,CLCF1,PTPN22,ADGRE2,IL23A,TREM2,SASH3,RIF1,SPHK2,CLEC7A,EXOSC6,RAET1G
6_Member	GO Biological Processes	GO:0002819	regulation of adaptive immune response	-9.9283	-7.81563	47/183	695,920,958,962,975,1378,2213,2302,3071,3106,3122,3123,3142,3553,3569,3575,3665,4092,5585,5788,5819,6556,7040,7133,7186,7454,7784,8741,8764,8772,10459,10673,10859,11006,11035,23529,51043,51561,54209,54440,55183,64092,64581,80149,84868,118460,259307	BTK,CD4,CD40,CD48,CD81,CR1,FCGR2B,FOXJ1,NCKAP1L,HLA-B,HLA-DRA,HLA-DRB1,HLX,IL1B,IL6,IL7R,IRF7,SMAD7,PKN1,PTPRC,NECTIN2,SLC11A1,TGFB1,TNFRSF1B,TRAF2,WAS,ZP3,TNFSF13,TNFRSF14,FADD,MAD2L2,TNFSF13B,LILRB1,LILRB4,RIPK3,CLCF1,ZBTB7B,IL23A,TREM2,SASH3,RIF1,SAMSN1,CLEC7A,ZC3H12A,HAVCR2,EXOSC6,IL4I1
6_Member	GO Biological Processes	GO:0002460	adaptive immune response based on somatic recombination of immune receptors built from immunoglobulin superfamily domains	-9.82113	-7.72252	73/357	602,695,712,713,714,717,727,733,920,958,970,972,975,1378,2067,2207,2213,2302,3071,3106,3108,3109,3111,3113,3115,3117,3122,3123,3142,3265,3426,3553,3569,3575,3665,4092,4791,5245,5585,5788,5819,5971,6556,6693,7040,7099,7133,7186,7454,7784,8741,8772,10148,10459,10673,10859,11006,11035,11277,23529,51043,51311,51561,54209,54440,55183,64005,64581,80149,84868,89857,118460,259307	BCL3,BTK,C1QA,C1QB,C1QC,C2,C5,C8G,CD4,CD40,CD70,CD74,CD81,CR1,ERCC1,FCER1G,FCGR2B,FOXJ1,NCKAP1L,HLA-B,HLA-DMA,HLA-DMB,HLA-DOA,HLA-DPA1,HLA-DPB1,HLA-DQA1,HLA-DRA,HLA-DRB1,HLX,HRAS,CFI,IL1B,IL6,IL7R,IRF7,SMAD7,NFKB2,PHB,PKN1,PTPRC,NECTIN2,RELB,SLC11A1,SPN,TGFB1,TLR4,TNFRSF1B,TRAF2,WAS,ZP3,TNFSF13,FADD,EBI3,MAD2L2,TNFSF13B,LILRB1,LILRB4,RIPK3,TREX1,CLCF1,ZBTB7B,TLR8,IL23A,TREM2,SASH3,RIF1,MYO1G,CLEC…
6_Member	GO Biological Processes	GO:0002822	regulation of adaptive immune response based on somatic recombination of immune receptors built from immunoglobulin superfamily domains	-9.09512	-7.06778	43/168	695,920,958,975,1378,2213,2302,3071,3106,3122,3123,3142,3553,3569,3575,4092,5585,5788,5819,6556,7040,7133,7186,7454,7784,8741,8772,10459,10673,10859,11006,11035,23529,51043,51561,54209,54440,55183,64581,80149,84868,118460,259307	BTK,CD4,CD40,CD81,CR1,FCGR2B,FOXJ1,NCKAP1L,HLA-B,HLA-DRA,HLA-DRB1,HLX,IL1B,IL6,IL7R,SMAD7,PKN1,PTPRC,NECTIN2,SLC11A1,TGFB1,TNFRSF1B,TRAF2,WAS,ZP3,TNFSF13,FADD,MAD2L2,TNFSF13B,LILRB1,LILRB4,RIPK3,CLCF1,ZBTB7B,IL23A,TREM2,SASH3,RIF1,CLEC7A,ZC3H12A,HAVCR2,EXOSC6,IL4I1
6_Member	GO Biological Processes	GO:0002285	lymphocyte activation involved in immune response	-8.51649	-6.56043	46/194	538,602,942,958,972,975,1378,1880,2067,2207,2213,3071,3109,3122,3123,3142,3394,3569,3936,3956,3965,4064,4092,5788,5914,5971,6556,6688,6693,7040,7099,8741,10459,10859,10875,11151,23529,51043,51561,55183,80149,84868,118460,139818,161882,338376	ATP7A,BCL3,CD86,CD40,CD74,CD81,CR1,GPR183,ERCC1,FCER1G,FCGR2B,NCKAP1L,HLA-DMB,HLA-DRA,HLA-DRB1,HLX,IRF8,IL6,LCP1,LGALS1,LGALS9,CD180,SMAD7,PTPRC,RARA,RELB,SLC11A1,SPI1,SPN,TGFB1,TLR4,TNFSF13,MAD2L2,LILRB1,FGL2,CORO1A,CLCF1,ZBTB7B,IL23A,RIF1,ZC3H12A,HAVCR2,EXOSC6,DOCK11,ZFPM1,IFNE
6_Member	GO Biological Processes	GO:0002706	regulation of lymphocyte mediated immunity	-8.05305	-6.1424	41/168	409,695,958,975,1378,2213,2302,3071,3106,3122,3123,3553,3569,3575,3902,3965,4092,5788,5819,7040,7133,7186,7409,7454,7784,8741,8772,10459,10859,11006,11035,23529,51561,54209,54440,55183,84868,118460,146850,259307,353091	ARRB2,BTK,CD40,CD81,CR1,FCGR2B,FOXJ1,NCKAP1L,HLA-B,HLA-DRA,HLA-DRB1,IL1B,IL6,IL7R,LAG3,LGALS9,SMAD7,PTPRC,NECTIN2,TGFB1,TNFRSF1B,TRAF2,VAV1,WAS,ZP3,TNFSF13,FADD,MAD2L2,LILRB1,LILRB4,RIPK3,CLCF1,IL23A,TREM2,SASH3,RIF1,HAVCR2,EXOSC6,PIK3R6,IL4I1,RAET1G
6_Member	GO Biological Processes	GO:0002449	lymphocyte mediated immunity	-7.80582	-5.92795	67/351	409,602,695,712,713,714,717,727,733,958,970,972,975,1378,2067,2207,2213,2302,3071,3106,3108,3109,3111,3113,3115,3117,3122,3123,3426,3553,3569,3575,3665,3799,3902,3965,4092,5788,5819,7040,7133,7186,7409,7454,7784,8741,8772,10383,10459,10859,11006,11035,11151,11277,23529,51311,51561,54209,54440,55183,57823,64005,84868,118460,146850,259307,353091	ARRB2,BCL3,BTK,C1QA,C1QB,C1QC,C2,C5,C8G,CD40,CD70,CD74,CD81,CR1,ERCC1,FCER1G,FCGR2B,FOXJ1,NCKAP1L,HLA-B,HLA-DMA,HLA-DMB,HLA-DOA,HLA-DPA1,HLA-DPB1,HLA-DQA1,HLA-DRA,HLA-DRB1,CFI,IL1B,IL6,IL7R,IRF7,KIF5B,LAG3,LGALS9,SMAD7,PTPRC,NECTIN2,TGFB1,TNFRSF1B,TRAF2,VAV1,WAS,ZP3,TNFSF13,FADD,TUBB4B,MAD2L2,LILRB1,LILRB4,RIPK3,CORO1A,TREX1,CLCF1,TLR8,IL23A,TREM2,SASH3,RIF1,SLAMF7,MYO1G,HAVCR2,EXOSC6,PIK3R6,IL4I…
6_Member	GO Biological Processes	GO:0002705	positive regulation of leukocyte mediated immunity	-5.65198	-4.03508	31/135	695,958,975,3106,3122,3123,3553,3569,3684,3689,3902,5724,5788,5819,6688,7040,7186,7305,7409,7784,8741,8772,10459,23529,51561,54209,54440,55183,64581,118460,353091	BTK,CD40,CD81,HLA-B,HLA-DRA,HLA-DRB1,IL1B,IL6,ITGAM,ITGB2,LAG3,PTAFR,PTPRC,NECTIN2,SPI1,TGFB1,TRAF2,TYROBP,VAV1,ZP3,TNFSF13,FADD,MAD2L2,CLCF1,IL23A,TREM2,SASH3,RIF1,CLEC7A,EXOSC6,RAET1G
6_Member	GO Biological Processes	GO:0002250	adaptive immune response	-5.3837	-3.8131	106/730	602,695,712,713,714,717,727,733,920,942,958,962,970,972,973,975,1378,1445,1520,1880,2067,2207,2213,2302,3071,3106,3108,3109,3111,3113,3115,3117,3122,3123,3142,3265,3426,3553,3569,3575,3665,3902,3903,4092,4791,5245,5294,5579,5585,5788,5819,5971,6494,6556,6693,6850,7040,7099,7133,7186,7454,7784,7942,8741,8764,8772,8832,10148,10288,10459,10673,10859,10990,11006,11024,11025,11035,11277,23529,25865,27…	BCL3,BTK,C1QA,C1QB,C1QC,C2,C5,C8G,CD4,CD86,CD40,CD48,CD70,CD74,CD79A,CD81,CR1,CSK,CTSS,GPR183,ERCC1,FCER1G,FCGR2B,FOXJ1,NCKAP1L,HLA-B,HLA-DMA,HLA-DMB,HLA-DOA,HLA-DPA1,HLA-DPB1,HLA-DQA1,HLA-DRA,HLA-DRB1,HLX,HRAS,CFI,IL1B,IL6,IL7R,IRF7,LAG3,LAIR1,SMAD7,NFKB2,PHB,PIK3CG,PRKCB,PKN1,PTPRC,NECTIN2,RELB,SIPA1,SLC11A1,SPN,SYK,TGFB1,TLR4,TNFRSF1B,TRAF2,WAS,ZP3,TFEB,TNFSF13,TNFRSF14,FADD,CD84,EBI3,LILRB2,M…
6_Member	GO Biological Processes	GO:0002824	positive regulation of adaptive immune response based on somatic recombination of immune receptors built from immunoglobulin superfamily domains	-5.32187	-3.76376	26/107	695,920,958,975,3106,3122,3123,3553,3569,5788,5819,6556,7040,7186,7784,8741,8772,10459,10673,23529,51561,54209,54440,55183,64581,118460	BTK,CD4,CD40,CD81,HLA-B,HLA-DRA,HLA-DRB1,IL1B,IL6,PTPRC,NECTIN2,SLC11A1,TGFB1,TRAF2,ZP3,TNFSF13,FADD,MAD2L2,TNFSF13B,CLCF1,IL23A,TREM2,SASH3,RIF1,CLEC7A,EXOSC6
6_Member	GO Biological Processes	GO:0002821	positive regulation of adaptive immune response	-4.93746	-3.42757	26/112	695,920,958,975,3106,3122,3123,3553,3569,5788,5819,6556,7040,7186,7784,8741,8772,10459,10673,23529,51561,54209,54440,55183,64581,118460	BTK,CD4,CD40,CD81,HLA-B,HLA-DRA,HLA-DRB1,IL1B,IL6,PTPRC,NECTIN2,SLC11A1,TGFB1,TRAF2,ZP3,TNFSF13,FADD,MAD2L2,TNFSF13B,CLCF1,IL23A,TREM2,SASH3,RIF1,CLEC7A,EXOSC6
6_Member	GO Biological Processes	GO:0019724	B cell mediated immunity	-4.55173	-3.09291	39/210	602,695,712,713,714,717,727,733,958,970,972,975,1378,2067,2207,2213,2302,3108,3109,3111,3113,3115,3117,3122,3123,3426,3665,5788,5819,7040,7784,8741,10459,11277,23529,51311,54209,55183,118460	BCL3,BTK,C1QA,C1QB,C1QC,C2,C5,C8G,CD40,CD70,CD74,CD81,CR1,ERCC1,FCER1G,FCGR2B,FOXJ1,HLA-DMA,HLA-DMB,HLA-DOA,HLA-DPA1,HLA-DPB1,HLA-DQA1,HLA-DRA,HLA-DRB1,CFI,IRF7,PTPRC,NECTIN2,TGFB1,ZP3,TNFSF13,MAD2L2,TREX1,CLCF1,TLR8,TREM2,RIF1,EXOSC6
6_Member	GO Biological Processes	GO:0002708	positive regulation of lymphocyte mediated immunity	-4.39634	-2.9643	25/113	695,958,975,3106,3122,3123,3553,3569,3902,5788,5819,7040,7186,7409,7784,8741,8772,10459,23529,51561,54209,54440,55183,118460,353091	BTK,CD40,CD81,HLA-B,HLA-DRA,HLA-DRB1,IL1B,IL6,LAG3,PTPRC,NECTIN2,TGFB1,TRAF2,VAV1,ZP3,TNFSF13,FADD,MAD2L2,CLCF1,IL23A,TREM2,SASH3,RIF1,EXOSC6,RAET1G
6_Member	GO Biological Processes	GO:0016064	immunoglobulin mediated immune response	-4.33807	-2.91804	38/207	602,695,712,713,714,717,727,733,958,972,975,1378,2067,2207,2213,2302,3108,3109,3111,3113,3115,3117,3122,3123,3426,3665,5788,5819,7040,7784,8741,10459,11277,23529,51311,54209,55183,118460	BCL3,BTK,C1QA,C1QB,C1QC,C2,C5,C8G,CD40,CD74,CD81,CR1,ERCC1,FCER1G,FCGR2B,FOXJ1,HLA-DMA,HLA-DMB,HLA-DOA,HLA-DPA1,HLA-DPB1,HLA-DQA1,HLA-DRA,HLA-DRB1,CFI,IRF7,PTPRC,NECTIN2,TGFB1,ZP3,TNFSF13,MAD2L2,TREX1,CLCF1,TLR8,TREM2,RIF1,EXOSC6
6_Member	GO Biological Processes	GO:0002381	immunoglobulin production involved in immunoglobulin-mediated immune response	-4.22241	-2.81326	18/70	695,958,2067,3108,3109,3111,3113,3115,3117,3122,3123,5788,7040,8741,10459,23529,55183,118460	BTK,CD40,ERCC1,HLA-DMA,HLA-DMB,HLA-DOA,HLA-DPA1,HLA-DPB1,HLA-DQA1,HLA-DRA,HLA-DRB1,PTPRC,TGFB1,TNFSF13,MAD2L2,CLCF1,RIF1,EXOSC6
6_Member	GO Biological Processes	GO:0002637	regulation of immunoglobulin production	-3.88451	-2.53841	18/74	942,958,1378,2213,3569,5245,5585,5788,5950,7040,7186,8741,10459,11277,23529,54440,55183,118460	CD86,CD40,CR1,FCGR2B,IL6,PHB,PKN1,PTPRC,RBP4,TGFB1,TRAF2,TNFSF13,MAD2L2,TREX1,CLCF1,SASH3,RIF1,EXOSC6
6_Member	GO Biological Processes	GO:0002639	positive regulation of immunoglobulin production	-3.17118	-1.97219	13/51	942,958,3569,5245,5788,5950,7040,8741,10459,23529,54440,55183,118460	CD86,CD40,IL6,PHB,PTPRC,RBP4,TGFB1,TNFSF13,MAD2L2,CLCF1,SASH3,RIF1,EXOSC6
6_Member	GO Biological Processes	GO:0002714	positive regulation of B cell mediated immunity	-3.06136	-1.89038	11/40	695,958,5788,5819,7040,8741,10459,23529,54209,55183,118460	BTK,CD40,PTPRC,NECTIN2,TGFB1,TNFSF13,MAD2L2,CLCF1,TREM2,RIF1,EXOSC6
6_Member	GO Biological Processes	GO:0002891	positive regulation of immunoglobulin mediated immune response	-3.06136	-1.89038	11/40	695,958,5788,5819,7040,8741,10459,23529,54209,55183,118460	BTK,CD40,PTPRC,NECTIN2,TGFB1,TNFSF13,MAD2L2,CLCF1,TREM2,RIF1,EXOSC6
6_Member	GO Biological Processes	GO:0045911	positive regulation of DNA recombination	-2.97595	-1.82383	12/47	958,2068,2074,5788,7040,7454,8741,10459,23529,55135,55183,118460	CD40,ERCC2,ERCC6,PTPRC,TGFB1,WAS,TNFSF13,MAD2L2,CLCF1,WRAP53,RIF1,EXOSC6
6_Member	GO Biological Processes	GO:0002712	regulation of B cell mediated immunity	-2.95878	-1.81048	14/60	695,958,1378,2213,2302,5788,5819,7040,8741,10459,23529,54209,55183,118460	BTK,CD40,CR1,FCGR2B,FOXJ1,PTPRC,NECTIN2,TGFB1,TNFSF13,MAD2L2,CLCF1,TREM2,RIF1,EXOSC6
6_Member	GO Biological Processes	GO:0002889	regulation of immunoglobulin mediated immune response	-2.95878	-1.81048	14/60	695,958,1378,2213,2302,5788,5819,7040,8741,10459,23529,54209,55183,118460	BTK,CD40,CR1,FCGR2B,FOXJ1,PTPRC,NECTIN2,TGFB1,TNFSF13,MAD2L2,CLCF1,TREM2,RIF1,EXOSC6
6_Member	GO Biological Processes	GO:0045830	positive regulation of isotype switching	-2.5847	-1.51394	8/27	958,5788,7040,8741,10459,23529,55183,118460	CD40,PTPRC,TGFB1,TNFSF13,MAD2L2,CLCF1,RIF1,EXOSC6
6_Member	GO Biological Processes	GO:0000018	regulation of DNA recombination	-2.30837	-1.29889	19/107	958,2068,2074,3006,3575,5531,5788,7040,7454,8741,8971,10111,10189,10459,23529,51548,55135,55183,118460	CD40,ERCC2,ERCC6,H1-2,IL7R,PPP4C,PTPRC,TGFB1,WAS,TNFSF13,H1-10,RAD50,ALYREF,MAD2L2,CLCF1,SIRT6,WRAP53,RIF1,EXOSC6
7_Summary	GO Biological Processes	GO:0031347	regulation of defense response	-17.2042	-14.3727	129/625	2,54,101,240,313,330,348,409,695,747,975,1050,1051,1236,1378,1535,1652,1956,2161,2213,2219,2268,2358,2852,2874,2876,2879,2896,2950,3055,3106,3123,3428,3553,3559,3569,3661,3665,3902,3965,4023,4317,4318,4332,4598,4814,4938,5008,5294,5595,5598,5603,5788,5819,5970,6223,6279,6280,6348,6372,6401,6622,6688,6850,6895,7052,7097,7099,7133,7305,7376,7409,7538,7784,7791,7941,8482,8651,8692,8717,8772,8877,902…	A2M,ACP5,ADAM8,ALOX5,AOAH,BIRC3,APOE,ARRB2,BTK,DAGLA,CD81,CEBPA,CEBPB,CCR7,CR1,CYBA,DDT,EGFR,F12,FCGR2B,FCN1,FGR,FPR2,GPER1,GPS2,GPX1,GPX4,GRN,GSTP1,HCK,HLA-B,HLA-DRB1,IFI16,IL1B,IL2RA,IL6,IRF3,IRF7,LAG3,LGALS9,LPL,MMP8,MMP9,MNDA,MVK,NINJ1,OAS1,OSM,PIK3CG,MAPK3,MAPK7,MAPK13,PTPRC,NECTIN2,RELA,RPS19,S100A8,S100A9,CCL3,CXCL6,SELE,SNCA,SPI1,SYK,TARBP2,TGM2,TLR2,TLR4,TNFRSF1B,TYROBP,NR1H2,VAV1,ZFP36,…
7_Member	GO Biological Processes	GO:0031347	regulation of defense response	-17.2042	-14.3727	129/625	2,54,101,240,313,330,348,409,695,747,975,1050,1051,1236,1378,1535,1652,1956,2161,2213,2219,2268,2358,2852,2874,2876,2879,2896,2950,3055,3106,3123,3428,3553,3559,3569,3661,3665,3902,3965,4023,4317,4318,4332,4598,4814,4938,5008,5294,5595,5598,5603,5788,5819,5970,6223,6279,6280,6348,6372,6401,6622,6688,6850,6895,7052,7097,7099,7133,7305,7376,7409,7538,7784,7791,7941,8482,8651,8692,8717,8772,8877,902…	A2M,ACP5,ADAM8,ALOX5,AOAH,BIRC3,APOE,ARRB2,BTK,DAGLA,CD81,CEBPA,CEBPB,CCR7,CR1,CYBA,DDT,EGFR,F12,FCGR2B,FCN1,FGR,FPR2,GPER1,GPS2,GPX1,GPX4,GRN,GSTP1,HCK,HLA-B,HLA-DRB1,IFI16,IL1B,IL2RA,IL6,IRF3,IRF7,LAG3,LGALS9,LPL,MMP8,MMP9,MNDA,MVK,NINJ1,OAS1,OSM,PIK3CG,MAPK3,MAPK7,MAPK13,PTPRC,NECTIN2,RELA,RPS19,S100A8,S100A9,CCL3,CXCL6,SELE,SNCA,SPI1,SYK,TARBP2,TGM2,TLR2,TLR4,TNFRSF1B,TYROBP,NR1H2,VAV1,ZFP36,…
7_Member	GO Biological Processes	GO:0002831	regulation of response to biotic stimulus	-12.6395	-10.2588	75/327	2,101,330,348,409,948,1378,1535,2213,2219,2268,2358,2627,2896,3055,3106,3123,3428,3661,3665,3902,3965,4064,4332,4795,4938,5595,5819,6223,6372,6688,6850,6895,7099,7305,7376,7409,8651,8772,9450,9636,10084,10221,10432,10859,10875,11027,11140,11213,11277,11326,22933,23170,23643,26191,29800,29997,51311,51561,54209,55223,56833,58509,59307,60343,64581,79594,80149,84868,90678,115362,146850,259307,353091,…	A2M,ADAM8,BIRC3,APOE,ARRB2,CD36,CR1,CYBA,FCGR2B,FCN1,FGR,FPR2,GATA6,GRN,HCK,HLA-B,HLA-DRB1,IFI16,IRF3,IRF7,LAG3,LGALS9,CD180,MNDA,NFKBIL1,OAS1,MAPK3,NECTIN2,RPS19,CXCL6,SPI1,SYK,TARBP2,TLR4,TYROBP,NR1H2,VAV1,SOCS1,FADD,LY86,ISG15,PQBP1,TRIB1,RBM14,LILRB1,FGL2,LILRA2,CDC37,IRAK3,TREX1,VSIG4,SIRT2,TTLL12,LY96,PTPN22,ZDHHC1,NOP53,TLR8,IL23A,TREM2,TRIM62,SLAMF8,CACTIN,SIGIRR,FAM3A,CLEC7A,MUL1,ZC3H12A…
7_Member	GO Biological Processes	GO:0050727	regulation of inflammatory response	-11.6628	-9.39764	82/389	54,101,240,313,330,348,695,747,975,1050,1051,1236,1652,1956,2161,2213,2268,2358,2852,2874,2876,2879,2896,2950,3055,3123,3553,3559,3569,3661,4023,4317,4318,4598,4814,5008,5294,5598,5603,5788,5970,6223,6279,6280,6348,6401,6622,6850,7052,7097,7099,7133,7538,7784,7791,7941,8482,8692,8717,8877,9021,9572,9575,9971,11277,25807,28964,51284,51561,54209,55870,56833,63940,64838,79651,81858,89790,221955,2842…	ACP5,ADAM8,ALOX5,AOAH,BIRC3,APOE,BTK,DAGLA,CD81,CEBPA,CEBPB,CCR7,DDT,EGFR,F12,FCGR2B,FGR,FPR2,GPER1,GPS2,GPX1,GPX4,GRN,GSTP1,HCK,HLA-DRB1,IL1B,IL2RA,IL6,IRF3,LPL,MMP8,MMP9,MVK,NINJ1,OSM,PIK3CG,MAPK7,MAPK13,PTPRC,RELA,RPS19,S100A8,S100A9,CCL3,SELE,SNCA,SYK,TGM2,TLR2,TLR4,TNFRSF1B,ZFP36,ZP3,ZYX,PLA2G7,SEMA7A,HYAL2,TRADD,SPHK1,SOCS3,NR1D1,CLOCK,NR1H4,TREX1,RHBDD3,GIT1,TLR7,IL23A,TREM2,ASH1L,SLAMF8,G…
7_Member	GO Biological Processes	GO:0032103	positive regulation of response to external stimulus	-11.4823	-9.22522	87/427	101,199,695,719,728,972,975,1050,1051,1230,1236,1240,1436,1535,1652,1907,1956,2219,2358,2896,3055,3071,3315,3428,3553,3569,3576,3661,3665,3902,3965,4023,4064,4317,4332,4814,5008,5228,5294,5595,5603,5819,5880,6223,6279,6280,6348,6351,6354,6622,6688,6850,7040,7052,7097,7099,7305,7409,7423,7784,7852,7941,8692,8717,8772,9450,9575,10084,10432,10488,11027,23643,25865,51157,51284,51311,51561,54209,55223…	ADAM8,AIF1,BTK,C3AR1,C5AR1,CD74,CD81,CEBPA,CEBPB,CCR1,CCR7,CMKLR1,CSF1R,CYBA,DDT,EDN2,EGFR,FCN1,FPR2,GRN,HCK,NCKAP1L,HSPB1,IFI16,IL1B,IL6,CXCL8,IRF3,IRF7,LAG3,LGALS9,LPL,CD180,MMP8,MNDA,NINJ1,OSM,PGF,PIK3CG,MAPK3,MAPK13,NECTIN2,RAC2,RPS19,S100A8,S100A9,CCL3,CCL4,CCL7,SNCA,SPI1,SYK,TGFB1,TGM2,TLR2,TLR4,TYROBP,VAV1,VEGFB,ZP3,CXCR4,PLA2G7,HYAL2,TRADD,FADD,LY86,CLOCK,PQBP1,RBM14,CREB3,LILRA2,LY96,PRK…
7_Member	GO Biological Processes	GO:0045088	regulation of innate immune response	-10.6417	-8.4635	54/218	2,101,330,348,409,1378,2213,2219,2268,2358,2896,3055,3106,3428,3661,3665,3902,3965,4332,4938,5819,6223,6688,6850,7099,7305,7376,7409,8651,8772,9636,10084,10432,10859,11027,11140,11213,11277,11326,23170,26191,51311,54209,55223,56833,58509,60343,64581,79594,84868,115362,146850,353091,653361	A2M,ADAM8,BIRC3,APOE,ARRB2,CR1,FCGR2B,FCN1,FGR,FPR2,GRN,HCK,HLA-B,IFI16,IRF3,IRF7,LAG3,LGALS9,MNDA,OAS1,NECTIN2,RPS19,SPI1,SYK,TLR4,TYROBP,NR1H2,VAV1,SOCS1,FADD,ISG15,PQBP1,RBM14,LILRB1,LILRA2,CDC37,IRAK3,TREX1,VSIG4,TTLL12,PTPN22,TLR8,TREM2,TRIM62,SLAMF8,CACTIN,FAM3A,CLEC7A,MUL1,HAVCR2,GBP5,PIK3R6,RAET1G,NCF1
7_Member	GO Biological Processes	GO:0031349	positive regulation of defense response	-9.65033	-7.55448	61/277	101,695,975,1050,1051,1236,1535,1652,1956,2219,2358,2896,3055,3428,3553,3569,3661,3665,3902,4023,4317,4332,4814,5008,5294,5595,5603,5819,6223,6279,6280,6348,6622,6688,6850,7052,7097,7099,7305,7409,7784,7941,8692,8717,8772,9575,10084,10432,11027,51284,51311,51561,54209,55223,63940,64581,84868,90678,115362,353091,388125	ADAM8,BTK,CD81,CEBPA,CEBPB,CCR7,CYBA,DDT,EGFR,FCN1,FPR2,GRN,HCK,IFI16,IL1B,IL6,IRF3,IRF7,LAG3,LPL,MMP8,MNDA,NINJ1,OSM,PIK3CG,MAPK3,MAPK13,NECTIN2,RPS19,S100A8,S100A9,CCL3,SNCA,SPI1,SYK,TGM2,TLR2,TLR4,TYROBP,VAV1,ZP3,PLA2G7,HYAL2,TRADD,FADD,CLOCK,PQBP1,RBM14,LILRA2,TLR7,TLR8,IL23A,TREM2,TRIM62,GPSM3,CLEC7A,HAVCR2,LRSAM1,GBP5,RAET1G,C2CD4B
7_Member	GO Biological Processes	GO:0050729	positive regulation of inflammatory response	-7.09289	-5.29531	35/142	101,695,975,1050,1051,1236,1652,1956,2896,3553,3569,4023,4317,4814,5008,5294,5603,6223,6279,6280,6348,6622,7052,7097,7099,7784,7941,8692,8717,9575,51284,51561,54209,63940,388125	ADAM8,BTK,CD81,CEBPA,CEBPB,CCR7,DDT,EGFR,GRN,IL1B,IL6,LPL,MMP8,NINJ1,OSM,PIK3CG,MAPK13,RPS19,S100A8,S100A9,CCL3,SNCA,TGM2,TLR2,TLR4,ZP3,PLA2G7,HYAL2,TRADD,CLOCK,TLR7,IL23A,TREM2,GPSM3,C2CD4B
7_Member	GO Biological Processes	GO:0002833	positive regulation of response to biotic stimulus	-4.11838	-2.7302	32/167	101,1535,2219,2358,2896,3055,3123,3428,3661,3665,3902,4064,4332,5819,6223,6688,6850,7099,7305,7409,8772,9450,10084,10432,11027,23643,51311,55223,64581,84868,115362,353091	ADAM8,CYBA,FCN1,FPR2,GRN,HCK,HLA-DRB1,IFI16,IRF3,IRF7,LAG3,CD180,MNDA,NECTIN2,RPS19,SPI1,SYK,TLR4,TYROBP,VAV1,FADD,LY86,PQBP1,RBM14,LILRA2,LY96,TLR8,TRIM62,CLEC7A,HAVCR2,GBP5,RAET1G
7_Member	GO Biological Processes	GO:0045089	positive regulation of innate immune response	-3.77331	-2.45007	26/130	101,2219,2358,3055,3428,3661,3665,3902,4332,5819,6223,6688,6850,7099,7305,7409,8772,10084,10432,11027,51311,55223,64581,84868,115362,353091	ADAM8,FCN1,FPR2,HCK,IFI16,IRF3,IRF7,LAG3,MNDA,NECTIN2,RPS19,SPI1,SYK,TLR4,TYROBP,VAV1,FADD,PQBP1,RBM14,LILRA2,TLR8,TRIM62,CLEC7A,HAVCR2,GBP5,RAET1G
8_Summary	KEGG Pathway	ko05150	Staphylococcus aureus infection	-17.1901	-14.3727	31/56	712,713,714,717,719,727,728,1675,2204,2209,2212,2213,2214,2357,2358,2359,3075,3108,3109,3111,3113,3115,3117,3122,3123,3426,3684,3689,3858,5724,6404,820,6414,200576,1378,1535,2353,3553,3688,3725,4689,4793,5579,5595,5600,5603,5970,6300,7040,7042,7097,7099,653361,240,330,572,598,842,958,1234,3303,3304,3306,3587,4261,5294,5606,8517,8651,10105,23533,23643,146850,54,527,533,942,2919,3569,3576,3589,6348…	C1QA,C1QB,C1QC,C2,C3AR1,C5,C5AR1,CFD,FCAR,FCGR1A,FCGR2A,FCGR2B,FCGR3A,FPR1,FPR2,FPR3,CFH,HLA-DMA,HLA-DMB,HLA-DOA,HLA-DPA1,HLA-DPB1,HLA-DQA1,HLA-DRA,HLA-DRB1,CFI,ITGAM,ITGB2,KRT10,PTAFR,SELPLG,CAMP,SELENOP,PIKFYVE,CR1,CYBA,FOS,IL1B,ITGB1,JUN,NCF4,NFKBIB,PRKCB,MAPK3,MAPK11,MAPK13,RELA,MAPK12,TGFB1,TGFB2,TLR2,TLR4,NCF1,ALOX5,BIRC3,BAD,BCL2L1,CASP9,CD40,CCR5,HSPA1A,HSPA1B,HSPA2,IL10RA,CIITA,PIK3CG,MA…
8_Member	KEGG Pathway	ko05150	Staphylococcus aureus infection	-17.1901	-14.3727	31/56	712,713,714,717,719,727,728,1675,2204,2209,2212,2213,2214,2357,2358,2359,3075,3108,3109,3111,3113,3115,3117,3122,3123,3426,3684,3689,3858,5724,6404	C1QA,C1QB,C1QC,C2,C3AR1,C5,C5AR1,CFD,FCAR,FCGR1A,FCGR2A,FCGR2B,FCGR3A,FPR1,FPR2,FPR3,CFH,HLA-DMA,HLA-DMB,HLA-DOA,HLA-DPA1,HLA-DPB1,HLA-DQA1,HLA-DRA,HLA-DRB1,CFI,ITGAM,ITGB2,KRT10,PTAFR,SELPLG
8_Member	KEGG Pathway	hsa05150	Staphylococcus aureus infection	-14.2506	-11.7119	34/80	712,713,714,717,719,727,728,820,1675,2204,2209,2212,2213,2214,2357,2358,2359,3075,3108,3109,3111,3113,3115,3117,3122,3123,3426,3684,3689,3858,5724,6404,6414,200576	C1QA,C1QB,C1QC,C2,C3AR1,C5,C5AR1,CAMP,CFD,FCAR,FCGR1A,FCGR2A,FCGR2B,FCGR3A,FPR1,FPR2,FPR3,CFH,HLA-DMA,HLA-DMB,HLA-DOA,HLA-DPA1,HLA-DPB1,HLA-DQA1,HLA-DRA,HLA-DRB1,CFI,ITGAM,ITGB2,KRT10,PTAFR,SELPLG,SELENOP,PIKFYVE
8_Member	KEGG Pathway	hsa05140	Leishmania infection	-13.9177	-11.4293	32/73	1378,1535,2209,2212,2214,2353,3108,3109,3111,3113,3115,3117,3122,3123,3553,3684,3688,3689,3725,4689,4793,5579,5595,5600,5603,5970,6300,7040,7042,7097,7099,653361	CR1,CYBA,FCGR1A,FCGR2A,FCGR3A,FOS,HLA-DMA,HLA-DMB,HLA-DOA,HLA-DPA1,HLA-DPB1,HLA-DQA1,HLA-DRA,HLA-DRB1,IL1B,ITGAM,ITGB1,ITGB2,JUN,NCF4,NFKBIB,PRKCB,MAPK3,MAPK11,MAPK13,RELA,MAPK12,TGFB1,TGFB2,TLR2,TLR4,NCF1
8_Member	KEGG Pathway	ko05140	Leishmaniasis	-13.9177	-11.4293	32/73	1378,1535,2209,2212,2214,2353,3108,3109,3111,3113,3115,3117,3122,3123,3553,3684,3688,3689,3725,4689,4793,5579,5595,5600,5603,5970,6300,7040,7042,7097,7099,653361	CR1,CYBA,FCGR1A,FCGR2A,FCGR3A,FOS,HLA-DMA,HLA-DMB,HLA-DOA,HLA-DPA1,HLA-DPB1,HLA-DQA1,HLA-DRA,HLA-DRB1,IL1B,ITGAM,ITGB1,ITGB2,JUN,NCF4,NFKBIB,PRKCB,MAPK3,MAPK11,MAPK13,RELA,MAPK12,TGFB1,TGFB2,TLR2,TLR4,NCF1
8_Member	KEGG Pathway	ko05145	Toxoplasmosis	-12.6918	-10.3058	39/113	240,330,572,598,842,958,1234,3108,3109,3111,3113,3115,3117,3122,3123,3303,3304,3306,3587,3688,4261,4793,5294,5595,5600,5603,5606,5970,6300,7040,7042,7097,7099,8517,8651,10105,23533,23643,146850	ALOX5,BIRC3,BAD,BCL2L1,CASP9,CD40,CCR5,HLA-DMA,HLA-DMB,HLA-DOA,HLA-DPA1,HLA-DPB1,HLA-DQA1,HLA-DRA,HLA-DRB1,HSPA1A,HSPA1B,HSPA2,IL10RA,ITGB1,CIITA,NFKBIB,PIK3CG,MAPK3,MAPK11,MAPK13,MAP2K3,RELA,MAPK12,TGFB1,TGFB2,TLR2,TLR4,IKBKG,SOCS1,PPIF,PIK3R5,LY96,PIK3R6
8_Member	KEGG Pathway	ko05323	Rheumatoid arthritis	-12.4538	-10.0988	34/90	54,527,533,942,2353,2919,3108,3109,3111,3113,3115,3117,3122,3123,3553,3569,3576,3589,3689,3725,6348,6372,6374,7040,7042,7097,7099,8741,9114,9296,10673,51561,155066,414062	ACP5,ATP6V0C,ATP6V0B,CD86,FOS,CXCL1,HLA-DMA,HLA-DMB,HLA-DOA,HLA-DPA1,HLA-DPB1,HLA-DQA1,HLA-DRA,HLA-DRB1,IL1B,IL6,CXCL8,IL11,ITGB2,JUN,CCL3,CXCL6,CXCL5,TGFB1,TGFB2,TLR2,TLR4,TNFSF13,ATP6V0D1,ATP6V1F,TNFSF13B,IL23A,ATP6V0E2,CCL3L3
8_Member	KEGG Pathway	hsa05145	Toxoplasmosis	-12.2751	-9.93483	39/116	240,330,572,598,842,958,1234,3108,3109,3111,3113,3115,3117,3122,3123,3303,3304,3306,3587,3688,4261,4793,5294,5595,5600,5603,5606,5970,6300,7040,7042,7097,7099,8517,8651,10105,23533,23643,146850	ALOX5,BIRC3,BAD,BCL2L1,CASP9,CD40,CCR5,HLA-DMA,HLA-DMB,HLA-DOA,HLA-DPA1,HLA-DPB1,HLA-DQA1,HLA-DRA,HLA-DRB1,HSPA1A,HSPA1B,HSPA2,IL10RA,ITGB1,CIITA,NFKBIB,PIK3CG,MAPK3,MAPK11,MAPK13,MAP2K3,RELA,MAPK12,TGFB1,TGFB2,TLR2,TLR4,IKBKG,SOCS1,PPIF,PIK3R5,LY96,PIK3R6
8_Member	KEGG Pathway	hsa05323	Rheumatoid arthritis	-11.0882	-8.87285	34/99	54,527,533,942,2353,2919,3108,3109,3111,3113,3115,3117,3122,3123,3553,3569,3576,3589,3689,3725,6348,6372,6374,7040,7042,7097,7099,8741,9114,9296,10673,51561,155066,414062	ACP5,ATP6V0C,ATP6V0B,CD86,FOS,CXCL1,HLA-DMA,HLA-DMB,HLA-DOA,HLA-DPA1,HLA-DPB1,HLA-DQA1,HLA-DRA,HLA-DRB1,IL1B,IL6,CXCL8,IL11,ITGB2,JUN,CCL3,CXCL6,CXCL5,TGFB1,TGFB2,TLR2,TLR4,TNFSF13,ATP6V0D1,ATP6V1F,TNFSF13B,IL23A,ATP6V0E2,CCL3L3
8_Member	GO Biological Processes	GO:0019886	antigen processing and presentation of exogenous peptide antigen via MHC class II	-7.82877	-5.9478	15/30	972,1509,1520,2207,2213,3108,3109,3111,3113,3115,3117,3122,3123,10437,200576	CD74,CTSD,CTSS,FCER1G,FCGR2B,HLA-DMA,HLA-DMB,HLA-DOA,HLA-DPA1,HLA-DPB1,HLA-DQA1,HLA-DRA,HLA-DRB1,IFI30,PIKFYVE
8_Member	GO Biological Processes	GO:0002495	antigen processing and presentation of peptide antigen via MHC class II	-7.82734	-5.9478	16/34	972,1509,1520,2207,2213,3108,3109,3111,3113,3115,3117,3122,3123,10437,54209,200576	CD74,CTSD,CTSS,FCER1G,FCGR2B,HLA-DMA,HLA-DMB,HLA-DOA,HLA-DPA1,HLA-DPB1,HLA-DQA1,HLA-DRA,HLA-DRB1,IFI30,TREM2,PIKFYVE
8_Member	KEGG Pathway	hsa05168	Herpes simplex infection	-7.73449	-5.86974	43/185	727,972,997,1460,1616,2353,3106,3108,3109,3111,3113,3115,3117,3122,3123,3553,3569,3661,3665,3725,4793,4938,4939,5187,5371,5499,5819,5970,6881,7097,7186,8517,8764,8772,9021,9575,10189,10445,10629,29915,29992,29997,283106	C5,CD74,CDC34,CSNK2B,DAXX,FOS,HLA-B,HLA-DMA,HLA-DMB,HLA-DOA,HLA-DPA1,HLA-DPB1,HLA-DQA1,HLA-DRA,HLA-DRB1,IL1B,IL6,IRF3,IRF7,JUN,NFKBIB,OAS1,OAS2,PER1,PML,PPP1CA,NECTIN2,RELA,TAF10,TLR2,TRAF2,IKBKG,TNFRSF14,FADD,SOCS3,CLOCK,ALYREF,MCRS1,TAF6L,HCFC2,PILRA,NOP53,CSNK2A3
8_Member	KEGG Pathway	ko05168	Herpes simplex infection	-7.73449	-5.86974	43/185	727,972,997,1460,1616,2353,3106,3108,3109,3111,3113,3115,3117,3122,3123,3553,3569,3661,3665,3725,4793,4938,4939,5187,5371,5499,5819,5970,6881,7097,7186,8517,8764,8772,9021,9575,10189,10445,10629,29915,29992,29997,283106	C5,CD74,CDC34,CSNK2B,DAXX,FOS,HLA-B,HLA-DMA,HLA-DMB,HLA-DOA,HLA-DPA1,HLA-DPB1,HLA-DQA1,HLA-DRA,HLA-DRB1,IL1B,IL6,IRF3,IRF7,JUN,NFKBIB,OAS1,OAS2,PER1,PML,PPP1CA,NECTIN2,RELA,TAF10,TLR2,TRAF2,IKBKG,TNFRSF14,FADD,SOCS3,CLOCK,ALYREF,MCRS1,TAF6L,HCFC2,PILRA,NOP53,CSNK2A3
8_Member	GO Biological Processes	GO:0002504	antigen processing and presentation of peptide or polysaccharide antigen via MHC class II	-7.38617	-5.54498	16/36	972,1509,1520,2207,2213,3108,3109,3111,3113,3115,3117,3122,3123,10437,54209,200576	CD74,CTSD,CTSS,FCER1G,FCGR2B,HLA-DMA,HLA-DMB,HLA-DOA,HLA-DPA1,HLA-DPB1,HLA-DQA1,HLA-DRA,HLA-DRB1,IFI30,TREM2,PIKFYVE
8_Member	KEGG Pathway	hsa04640	Hematopoietic cell lineage	-7.3624	-5.52425	28/97	290,920,929,948,951,952,1378,1436,1441,1791,2209,2323,2812,3108,3109,3111,3113,3115,3117,3122,3123,3553,3559,3569,3575,3589,3672,3684	ANPEP,CD4,CD14,CD36,CD37,CD38,CR1,CSF1R,CSF3R,DNTT,FCGR1A,FLT3LG,GP1BB,HLA-DMA,HLA-DMB,HLA-DOA,HLA-DPA1,HLA-DPB1,HLA-DQA1,HLA-DRA,HLA-DRB1,IL1B,IL2RA,IL6,IL7R,IL11,ITGA1,ITGAM
8_Member	KEGG Pathway	ko04640	Hematopoietic cell lineage	-7.3624	-5.52425	28/97	290,920,929,948,951,952,1378,1436,1441,1791,2209,2323,2812,3108,3109,3111,3113,3115,3117,3122,3123,3553,3559,3569,3575,3589,3672,3684	ANPEP,CD4,CD14,CD36,CD37,CD38,CR1,CSF1R,CSF3R,DNTT,FCGR1A,FLT3LG,GP1BB,HLA-DMA,HLA-DMB,HLA-DOA,HLA-DPA1,HLA-DPB1,HLA-DQA1,HLA-DRA,HLA-DRB1,IL1B,IL2RA,IL6,IL7R,IL11,ITGA1,ITGAM
8_Member	KEGG Pathway	hsa04672	Intestinal immune network for IgA production	-6.69127	-4.93834	18/49	942,958,2826,3108,3109,3111,3113,3115,3117,3122,3123,3569,7040,7852,8741,9020,10673,57379	CD86,CD40,CCR10,HLA-DMA,HLA-DMB,HLA-DOA,HLA-DPA1,HLA-DPB1,HLA-DQA1,HLA-DRA,HLA-DRB1,IL6,TGFB1,CXCR4,TNFSF13,MAP3K14,TNFSF13B,AICDA
8_Member	KEGG Pathway	ko04672	Intestinal immune network for IgA production	-6.69127	-4.93834	18/49	942,958,2826,3108,3109,3111,3113,3115,3117,3122,3123,3569,7040,7852,8741,9020,10673,57379	CD86,CD40,CCR10,HLA-DMA,HLA-DMB,HLA-DOA,HLA-DPA1,HLA-DPB1,HLA-DQA1,HLA-DRA,HLA-DRB1,IL6,TGFB1,CXCR4,TNFSF13,MAP3K14,TNFSF13B,AICDA
8_Member	GO Biological Processes	GO:0019882	antigen processing and presentation	-6.47151	-4.74403	28/106	968,972,1236,1509,1520,2207,2213,3106,3108,3109,3111,3113,3115,3117,3122,3123,5869,5971,6556,7454,10288,10437,10875,11277,30835,54209,57705,200576	CD68,CD74,CCR7,CTSD,CTSS,FCER1G,FCGR2B,HLA-B,HLA-DMA,HLA-DMB,HLA-DOA,HLA-DPA1,HLA-DPB1,HLA-DQA1,HLA-DRA,HLA-DRB1,RAB5B,RELB,SLC11A1,WAS,LILRB2,IFI30,FGL2,TREX1,CD209,TREM2,WDFY4,PIKFYVE
8_Member	WikiPathways	WP4217	Ebola virus pathway in host	-6.44965	-4.72685	32/131	60,388,389,684,1212,1956,3106,3108,3109,3111,3113,3115,3117,3122,3123,3661,3665,3672,3685,3688,4240,4791,5595,5970,5971,5981,7099,9021,26762,30835,57617,84868	ACTB,RHOB,RHOC,BST2,CLTB,EGFR,HLA-B,HLA-DMA,HLA-DMB,HLA-DOA,HLA-DPA1,HLA-DPB1,HLA-DQA1,HLA-DRA,HLA-DRB1,IRF3,IRF7,ITGA1,ITGAV,ITGB1,MFGE8,NFKB2,MAPK3,RELA,RELB,RFC1,TLR4,SOCS3,HAVCR1,CD209,VPS18,HAVCR2
8_Member	KEGG Pathway	ko05164	Influenza A	-6.25132	-4.5567	38/173	60,842,3108,3109,3111,3113,3115,3117,3122,3123,3303,3304,3306,3553,3569,3576,3661,3665,3725,4261,4793,4938,4939,5371,5579,5595,5600,5603,5605,5606,5970,6300,7099,8480,9021,10898,29107,51284	ACTB,CASP9,HLA-DMA,HLA-DMB,HLA-DOA,HLA-DPA1,HLA-DPB1,HLA-DQA1,HLA-DRA,HLA-DRB1,HSPA1A,HSPA1B,HSPA2,IL1B,IL6,CXCL8,IRF3,IRF7,JUN,CIITA,NFKBIB,OAS1,OAS2,PML,PRKCB,MAPK3,MAPK11,MAPK13,MAP2K2,MAP2K3,RELA,MAPK12,TLR4,RAE1,SOCS3,CPSF4,NXT1,TLR7
8_Member	GO Biological Processes	GO:0002478	antigen processing and presentation of exogenous peptide antigen	-6.1461	-4.46118	15/38	972,1509,1520,2207,2213,3108,3109,3111,3113,3115,3117,3122,3123,10437,200576	CD74,CTSD,CTSS,FCER1G,FCGR2B,HLA-DMA,HLA-DMB,HLA-DOA,HLA-DPA1,HLA-DPB1,HLA-DQA1,HLA-DRA,HLA-DRB1,IFI30,PIKFYVE
8_Member	KEGG Pathway	hsa05164	Influenza A	-6.10797	-4.43255	39/182	60,842,2194,3108,3109,3111,3113,3115,3117,3122,3123,3303,3304,3306,3553,3569,3576,3661,3665,3725,4261,4793,4938,4939,5371,5579,5595,5600,5603,5605,5606,5970,6300,7099,8480,9021,10898,29107,51284	ACTB,CASP9,FASN,HLA-DMA,HLA-DMB,HLA-DOA,HLA-DPA1,HLA-DPB1,HLA-DQA1,HLA-DRA,HLA-DRB1,HSPA1A,HSPA1B,HSPA2,IL1B,IL6,CXCL8,IRF3,IRF7,JUN,CIITA,NFKBIB,OAS1,OAS2,PML,PRKCB,MAPK3,MAPK11,MAPK13,MAP2K2,MAP2K3,RELA,MAPK12,TLR4,RAE1,SOCS3,CPSF4,NXT1,TLR7
8_Member	KEGG Pathway	hsa04514	Cell adhesion molecules (CAMs)	-5.95166	-4.29364	33/144	920,942,958,1272,1364,1365,1462,3106,3108,3109,3111,3113,3115,3117,3122,3123,3684,3685,3688,3689,4897,5175,5788,5819,6383,6401,6404,6614,6693,9080,24146,90952,137075	CD4,CD86,CD40,CNTN1,CLDN4,CLDN3,VCAN,HLA-B,HLA-DMA,HLA-DMB,HLA-DOA,HLA-DPA1,HLA-DPB1,HLA-DQA1,HLA-DRA,HLA-DRB1,ITGAM,ITGAV,ITGB1,ITGB2,NRCAM,PECAM1,PTPRC,NECTIN2,SDC2,SELE,SELPLG,SIGLEC1,SPN,CLDN9,CLDN15,ESAM,CLDN23
8_Member	KEGG Pathway	ko04514	Cell adhesion molecules (CAMs)	-5.95166	-4.29364	33/144	920,942,958,1272,1364,1365,1462,3106,3108,3109,3111,3113,3115,3117,3122,3123,3684,3685,3688,3689,4897,5175,5788,5819,6383,6401,6404,6614,6693,9080,24146,90952,137075	CD4,CD86,CD40,CNTN1,CLDN4,CLDN3,VCAN,HLA-B,HLA-DMA,HLA-DMB,HLA-DOA,HLA-DPA1,HLA-DPB1,HLA-DQA1,HLA-DRA,HLA-DRB1,ITGAM,ITGAV,ITGB1,ITGB2,NRCAM,PECAM1,PTPRC,NECTIN2,SDC2,SELE,SELPLG,SIGLEC1,SPN,CLDN9,CLDN15,ESAM,CLDN23
8_Member	GO Biological Processes	GO:0048002	antigen processing and presentation of peptide antigen	-5.63509	-4.02272	19/62	972,1509,1520,2207,2213,3106,3108,3109,3111,3113,3115,3117,3122,3123,6556,10437,30835,54209,200576	CD74,CTSD,CTSS,FCER1G,FCGR2B,HLA-B,HLA-DMA,HLA-DMB,HLA-DOA,HLA-DPA1,HLA-DPB1,HLA-DQA1,HLA-DRA,HLA-DRB1,SLC11A1,IFI30,CD209,TREM2,PIKFYVE
8_Member	KEGG Pathway	hsa04659	Th17 cell differentiation	-5.43081	-3.85147	27/112	920,2353,3108,3109,3111,3113,3115,3117,3122,3123,3553,3559,3561,3569,3725,4793,5595,5600,5603,5914,5970,6300,6776,7040,8517,51561,83985	CD4,FOS,HLA-DMA,HLA-DMB,HLA-DOA,HLA-DPA1,HLA-DPB1,HLA-DQA1,HLA-DRA,HLA-DRB1,IL1B,IL2RA,IL2RG,IL6,JUN,NFKBIB,MAPK3,MAPK11,MAPK13,RARA,RELA,MAPK12,STAT5A,TGFB1,IKBKG,IL23A,SPNS1
8_Member	KEGG Pathway	ko04659	Th17 cell differentiation	-5.32187	-3.76376	26/107	920,2353,3108,3109,3111,3113,3115,3117,3122,3123,3553,3559,3561,3569,3725,4793,5595,5600,5603,5914,5970,6300,6776,7040,8517,51561	CD4,FOS,HLA-DMA,HLA-DMB,HLA-DOA,HLA-DPA1,HLA-DPB1,HLA-DQA1,HLA-DRA,HLA-DRB1,IL1B,IL2RA,IL2RG,IL6,JUN,NFKBIB,MAPK3,MAPK11,MAPK13,RARA,RELA,MAPK12,STAT5A,TGFB1,IKBKG,IL23A
8_Member	WikiPathways	WP2328	Allograft Rejection	-5.26018	-3.70682	23/89	712,713,714,717,727,842,942,958,3106,3108,3109,3111,3113,3115,3117,3122,3123,3553,3559,3576,5156,5243,7040	C1QA,C1QB,C1QC,C2,C5,CASP9,CD86,CD40,HLA-B,HLA-DMA,HLA-DMB,HLA-DOA,HLA-DPA1,HLA-DPB1,HLA-DQA1,HLA-DRA,HLA-DRB1,IL1B,IL2RA,CXCL8,PDGFRA,ABCB1,TGFB1
8_Member	KEGG Pathway	hsa04658	Th1 and Th2 cell differentiation	-5.02487	-3.50487	24/98	920,2353,3108,3109,3111,3113,3115,3117,3122,3123,3559,3561,3714,3725,4793,5595,5600,5603,5970,6300,6776,8517,10683,83985	CD4,FOS,HLA-DMA,HLA-DMB,HLA-DOA,HLA-DPA1,HLA-DPB1,HLA-DQA1,HLA-DRA,HLA-DRB1,IL2RA,IL2RG,JAG2,JUN,NFKBIB,MAPK3,MAPK11,MAPK13,RELA,MAPK12,STAT5A,IKBKG,DLL3,SPNS1
8_Member	KEGG Pathway	ko04658	Th1 and Th2 cell differentiation	-5.0008	-3.48444	23/92	920,2353,3108,3109,3111,3113,3115,3117,3122,3123,3559,3561,3714,3725,4793,5595,5600,5603,5970,6300,6776,8517,10683	CD4,FOS,HLA-DMA,HLA-DMB,HLA-DOA,HLA-DPA1,HLA-DPB1,HLA-DQA1,HLA-DRA,HLA-DRB1,IL2RA,IL2RG,JAG2,JUN,NFKBIB,MAPK3,MAPK11,MAPK13,RELA,MAPK12,STAT5A,IKBKG,DLL3
8_Member	GO Biological Processes	GO:0019884	antigen processing and presentation of exogenous antigen	-4.81394	-3.32083	15/47	972,1509,1520,2207,2213,3108,3109,3111,3113,3115,3117,3122,3123,10437,200576	CD74,CTSD,CTSS,FCER1G,FCGR2B,HLA-DMA,HLA-DMB,HLA-DOA,HLA-DPA1,HLA-DPB1,HLA-DQA1,HLA-DRA,HLA-DRB1,IFI30,PIKFYVE
8_Member	KEGG Pathway	hsa05416	Viral myocarditis	-4.71246	-3.23552	17/59	60,842,942,958,3106,3108,3109,3111,3113,3115,3117,3122,3123,3689,5880,5881,6442	ACTB,CASP9,CD86,CD40,HLA-B,HLA-DMA,HLA-DMB,HLA-DOA,HLA-DPA1,HLA-DPB1,HLA-DQA1,HLA-DRA,HLA-DRB1,ITGB2,RAC2,RAC3,SGCA
8_Member	KEGG Pathway	ko05321	Inflammatory bowel disease (IBD)	-4.69259	-3.21763	18/65	3108,3109,3111,3113,3115,3117,3122,3123,3553,3561,3569,3725,5970,7040,7042,7097,7099,51561	HLA-DMA,HLA-DMB,HLA-DOA,HLA-DPA1,HLA-DPB1,HLA-DQA1,HLA-DRA,HLA-DRB1,IL1B,IL2RG,IL6,JUN,RELA,TGFB1,TGFB2,TLR2,TLR4,IL23A
8_Member	KEGG Pathway	hsa05321	Inflammatory bowel disease (IBD)	-4.49762	-3.04945	18/67	3108,3109,3111,3113,3115,3117,3122,3123,3553,3561,3569,3725,5970,7040,7042,7097,7099,51561	HLA-DMA,HLA-DMB,HLA-DOA,HLA-DPA1,HLA-DPB1,HLA-DQA1,HLA-DRA,HLA-DRB1,IL1B,IL2RG,IL6,JUN,RELA,TGFB1,TGFB2,TLR2,TLR4,IL23A
8_Member	GO Biological Processes	GO:0002399	MHC class II protein complex assembly	-4.41303	-2.97525	8/16	3108,3109,3111,3113,3115,3117,3122,3123	HLA-DMA,HLA-DMB,HLA-DOA,HLA-DPA1,HLA-DPB1,HLA-DQA1,HLA-DRA,HLA-DRB1
8_Member	GO Biological Processes	GO:0002503	peptide antigen assembly with MHC class II protein complex	-4.41303	-2.97525	8/16	3108,3109,3111,3113,3115,3117,3122,3123	HLA-DMA,HLA-DMB,HLA-DOA,HLA-DPA1,HLA-DPB1,HLA-DQA1,HLA-DRA,HLA-DRB1
8_Member	Reactome Gene Sets	R-HSA-202427	Phosphorylation of CD3 and TCR zeta chains	-4.0476	-2.67165	9/22	920,1445,3113,3115,3117,3122,3123,5788,26191	CD4,CSK,HLA-DPA1,HLA-DPB1,HLA-DQA1,HLA-DRA,HLA-DRB1,PTPRC,PTPN22
8_Member	GO Biological Processes	GO:0002501	peptide antigen assembly with MHC protein complex	-3.95628	-2.59677	8/18	3108,3109,3111,3113,3115,3117,3122,3123	HLA-DMA,HLA-DMB,HLA-DOA,HLA-DPA1,HLA-DPB1,HLA-DQA1,HLA-DRA,HLA-DRB1
8_Member	GO Biological Processes	GO:0002396	MHC protein complex assembly	-3.75621	-2.43575	8/19	3108,3109,3111,3113,3115,3117,3122,3123	HLA-DMA,HLA-DMB,HLA-DOA,HLA-DPA1,HLA-DPB1,HLA-DQA1,HLA-DRA,HLA-DRB1
8_Member	KEGG Pathway	hsa04612	Antigen processing and presentation	-3.65063	-2.34911	18/77	920,972,1520,3106,3108,3109,3111,3113,3115,3117,3122,3123,3303,3304,3306,4261,8625,10437	CD4,CD74,CTSS,HLA-B,HLA-DMA,HLA-DMB,HLA-DOA,HLA-DPA1,HLA-DPB1,HLA-DQA1,HLA-DRA,HLA-DRB1,HSPA1A,HSPA1B,HSPA2,CIITA,RFXANK,IFI30
8_Member	KEGG Pathway	ko04612	Antigen processing and presentation	-3.65063	-2.34911	18/77	920,972,1520,3106,3108,3109,3111,3113,3115,3117,3122,3123,3303,3304,3306,4261,8625,10437	CD4,CD74,CTSS,HLA-B,HLA-DMA,HLA-DMB,HLA-DOA,HLA-DPA1,HLA-DPB1,HLA-DQA1,HLA-DRA,HLA-DRB1,HSPA1A,HSPA1B,HSPA2,CIITA,RFXANK,IFI30
8_Member	KEGG Pathway	hsa05332	Graft-versus-host disease	-3.56619	-2.28155	12/41	942,3106,3108,3109,3111,3113,3115,3117,3122,3123,3553,3569	CD86,HLA-B,HLA-DMA,HLA-DMB,HLA-DOA,HLA-DPA1,HLA-DPB1,HLA-DQA1,HLA-DRA,HLA-DRB1,IL1B,IL6
8_Member	KEGG Pathway	ko05332	Graft-versus-host disease	-3.56619	-2.28155	12/41	942,3106,3108,3109,3111,3113,3115,3117,3122,3123,3553,3569	CD86,HLA-B,HLA-DMA,HLA-DMB,HLA-DOA,HLA-DPA1,HLA-DPB1,HLA-DQA1,HLA-DRA,HLA-DRB1,IL1B,IL6
8_Member	KEGG Pathway	hsa05310	Asthma	-3.4361	-2.18021	10/31	958,2207,3108,3109,3111,3113,3115,3117,3122,3123	CD40,FCER1G,HLA-DMA,HLA-DMB,HLA-DOA,HLA-DPA1,HLA-DPB1,HLA-DQA1,HLA-DRA,HLA-DRB1
8_Member	KEGG Pathway	ko05310	Asthma	-3.4361	-2.18021	10/31	958,2207,3108,3109,3111,3113,3115,3117,3122,3123	CD40,FCER1G,HLA-DMA,HLA-DMB,HLA-DOA,HLA-DPA1,HLA-DPB1,HLA-DQA1,HLA-DRA,HLA-DRB1
8_Member	KEGG Pathway	hsa05330	Allograft rejection	-3.2687	-2.04332	11/38	942,958,3106,3108,3109,3111,3113,3115,3117,3122,3123	CD86,CD40,HLA-B,HLA-DMA,HLA-DMB,HLA-DOA,HLA-DPA1,HLA-DPB1,HLA-DQA1,HLA-DRA,HLA-DRB1
8_Member	KEGG Pathway	ko05330	Allograft rejection	-3.2687	-2.04332	11/38	942,958,3106,3108,3109,3111,3113,3115,3117,3122,3123	CD86,CD40,HLA-B,HLA-DMA,HLA-DMB,HLA-DOA,HLA-DPA1,HLA-DPB1,HLA-DQA1,HLA-DRA,HLA-DRB1
8_Member	KEGG Pathway	hsa05322	Systemic lupus erythematosus	-3.22608	-2.00894	25/133	712,713,714,717,727,733,942,958,2209,2212,2214,3014,3108,3109,3111,3113,3115,3117,3122,3123,6628,8353,55766,92815,317772	C1QA,C1QB,C1QC,C2,C5,C8G,CD86,CD40,FCGR1A,FCGR2A,FCGR3A,H2AX,HLA-DMA,HLA-DMB,HLA-DOA,HLA-DPA1,HLA-DPB1,HLA-DQA1,HLA-DRA,HLA-DRB1,SNRPB,H3C6,H2AJ,H2AW,H2AC21
8_Member	KEGG Pathway	ko05322	Systemic lupus erythematosus	-3.22608	-2.00894	25/133	712,713,714,717,727,733,942,958,2209,2212,2214,3014,3108,3109,3111,3113,3115,3117,3122,3123,6628,8353,55766,92815,317772	C1QA,C1QB,C1QC,C2,C5,C8G,CD86,CD40,FCGR1A,FCGR2A,FCGR3A,H2AX,HLA-DMA,HLA-DMB,HLA-DOA,HLA-DPA1,HLA-DPB1,HLA-DQA1,HLA-DRA,HLA-DRB1,SNRPB,H3C6,H2AJ,H2AW,H2AC21
8_Member	Reactome Gene Sets	R-HSA-202430	Translocation of ZAP-70 to Immunological synapse	-2.93334	-1.79081	7/19	920,3113,3115,3117,3122,3123,26191	CD4,HLA-DPA1,HLA-DPB1,HLA-DQA1,HLA-DRA,HLA-DRB1,PTPN22
8_Member	KEGG Pathway	hsa04940	Type I diabetes mellitus	-2.77956	-1.67059	11/43	942,3106,3108,3109,3111,3113,3115,3117,3122,3123,3553	CD86,HLA-B,HLA-DMA,HLA-DMB,HLA-DOA,HLA-DPA1,HLA-DPB1,HLA-DQA1,HLA-DRA,HLA-DRB1,IL1B
8_Member	KEGG Pathway	ko04940	Type I diabetes mellitus	-2.77956	-1.67059	11/43	942,3106,3108,3109,3111,3113,3115,3117,3122,3123,3553	CD86,HLA-B,HLA-DMA,HLA-DMB,HLA-DOA,HLA-DPA1,HLA-DPB1,HLA-DQA1,HLA-DRA,HLA-DRB1,IL1B
8_Member	Reactome Gene Sets	R-HSA-389948	PD-1 signaling	-2.39163	-1.36686	7/23	920,1445,3113,3115,3117,3122,3123	CD4,CSK,HLA-DPA1,HLA-DPB1,HLA-DQA1,HLA-DRA,HLA-DRB1
8_Member	Reactome Gene Sets	R-HSA-388841	Costimulation by the CD28 family	-2.35563	-1.3385	14/69	920,942,1445,3113,3115,3117,3122,3123,5526,7409,8764,9020,55615,64223	CD4,CD86,CSK,HLA-DPA1,HLA-DPB1,HLA-DQA1,HLA-DRA,HLA-DRB1,PPP2R5B,VAV1,TNFRSF14,MAP3K14,PRR5,MLST8
9_Summary	GO Biological Processes	GO:0000165	MAPK cascade	-16.8613	-14.0853	149/775	101,146,152,348,409,467,652,728,920,948,958,972,975,1116,1230,1234,1236,1410,1436,1445,1652,1843,1848,1852,1880,1956,2043,2045,2074,2213,2218,2358,2852,2873,2874,2950,3123,3156,3265,3276,3297,3481,3489,3491,3553,3569,3589,3685,3707,3814,3965,4221,4282,4294,4296,4317,4609,4616,4771,4902,5008,5027,5031,5156,5187,5245,5294,5300,5595,5598,5600,5603,5605,5606,5778,5788,5871,6093,6098,6237,6300,6348,63…	ADAM8,ADRA1D,ADRA2C,APOE,ARRB2,ATF3,BMP4,C5AR1,CD4,CD36,CD40,CD74,CD81,CHI3L1,CCR1,CCR5,CCR7,CRYAB,CSF1R,CSK,DDT,DUSP1,DUSP6,DUSP9,GPR183,EGFR,EPHA4,EPHA7,ERCC6,FCGR2B,FKTN,FPR2,GPER1,GPS1,GPS2,GSTP1,HLA-DRB1,HMGCR,HRAS,PRMT1,HSF1,IGF2,IGFBP6,CCN1,IL1B,IL6,IL11,ITGAV,ITPKB,KISS1,LGALS9,MEN1,MIF,MAP3K10,MAP3K11,MMP8,MYC,GADD45B,NF2,NRTN,OSM,P2RX7,P2RY6,PDGFRA,PER1,PHB,PIK3CG,PIN1,MAPK3,MAPK7,MAPK1…
9_Member	GO Biological Processes	GO:0000165	MAPK cascade	-16.8613	-14.0853	149/775	101,146,152,348,409,467,652,728,920,948,958,972,975,1116,1230,1234,1236,1410,1436,1445,1652,1843,1848,1852,1880,1956,2043,2045,2074,2213,2218,2358,2852,2873,2874,2950,3123,3156,3265,3276,3297,3481,3489,3491,3553,3569,3589,3685,3707,3814,3965,4221,4282,4294,4296,4317,4609,4616,4771,4902,5008,5027,5031,5156,5187,5245,5294,5300,5595,5598,5600,5603,5605,5606,5778,5788,5871,6093,6098,6237,6300,6348,63…	ADAM8,ADRA1D,ADRA2C,APOE,ARRB2,ATF3,BMP4,C5AR1,CD4,CD36,CD40,CD74,CD81,CHI3L1,CCR1,CCR5,CCR7,CRYAB,CSF1R,CSK,DDT,DUSP1,DUSP6,DUSP9,GPR183,EGFR,EPHA4,EPHA7,ERCC6,FCGR2B,FKTN,FPR2,GPER1,GPS1,GPS2,GSTP1,HLA-DRB1,HMGCR,HRAS,PRMT1,HSF1,IGF2,IGFBP6,CCN1,IL1B,IL6,IL11,ITGAV,ITPKB,KISS1,LGALS9,MEN1,MIF,MAP3K10,MAP3K11,MMP8,MYC,GADD45B,NF2,NRTN,OSM,P2RX7,P2RY6,PDGFRA,PER1,PHB,PIK3CG,PIN1,MAPK3,MAPK7,MAPK1…
9_Member	GO Biological Processes	GO:0043410	positive regulation of MAPK cascade	-13.6751	-11.2067	100/481	101,146,152,348,409,652,728,920,948,958,972,975,1116,1230,1236,1436,1445,1652,1880,1956,2043,2213,2358,2852,3123,3156,3265,3276,3481,3489,3553,3569,3589,3814,3965,4282,4294,4296,4317,4616,5008,5031,5156,5245,5294,5595,5605,5606,5788,5871,6093,6348,6351,6354,6355,6357,6362,6688,6850,6899,7040,7042,7099,7186,7477,7805,8482,8685,8754,8877,9464,9479,9518,9590,9618,9821,10174,10371,10457,10519,23533,2…	ADAM8,ADRA1D,ADRA2C,APOE,ARRB2,BMP4,C5AR1,CD4,CD36,CD40,CD74,CD81,CHI3L1,CCR1,CCR7,CSF1R,CSK,DDT,GPR183,EGFR,EPHA4,FCGR2B,FPR2,GPER1,HLA-DRB1,HMGCR,HRAS,PRMT1,IGF2,IGFBP6,IL1B,IL6,IL11,KISS1,LGALS9,MIF,MAP3K10,MAP3K11,MMP8,GADD45B,OSM,P2RY6,PDGFRA,PHB,PIK3CG,MAPK3,MAP2K2,MAP2K3,PTPRC,MAP4K2,ROCK1,CCL3,CCL4,CCL7,CCL8,CCL13,CCL18,SPI1,SYK,TBX1,TGFB1,TGFB2,TLR4,TRAF2,WNT7B,LAPTM5,SEMA7A,MARCO,ADAM9,…
9_Member	GO Biological Processes	GO:0043408	regulation of MAPK cascade	-13.4009	-10.9515	126/674	101,146,152,348,409,467,652,728,920,948,958,972,975,1116,1230,1236,1436,1445,1652,1843,1848,1852,1880,1956,2043,2045,2213,2218,2358,2852,2874,2950,3123,3156,3265,3276,3481,3489,3491,3553,3569,3589,3814,3965,4221,4282,4294,4296,4317,4609,4616,4771,5008,5027,5031,5156,5187,5245,5294,5300,5595,5605,5606,5788,5871,6093,6098,6237,6348,6351,6354,6355,6357,6362,6688,6850,6899,7040,7042,7099,7186,7477,78…	ADAM8,ADRA1D,ADRA2C,APOE,ARRB2,ATF3,BMP4,C5AR1,CD4,CD36,CD40,CD74,CD81,CHI3L1,CCR1,CCR7,CSF1R,CSK,DDT,DUSP1,DUSP6,DUSP9,GPR183,EGFR,EPHA4,EPHA7,FCGR2B,FKTN,FPR2,GPER1,GPS2,GSTP1,HLA-DRB1,HMGCR,HRAS,PRMT1,IGF2,IGFBP6,CCN1,IL1B,IL6,IL11,KISS1,LGALS9,MEN1,MIF,MAP3K10,MAP3K11,MMP8,MYC,GADD45B,NF2,OSM,P2RX7,P2RY6,PDGFRA,PER1,PHB,PIK3CG,PIN1,MAPK3,MAP2K2,MAP2K3,PTPRC,MAP4K2,ROCK1,ROS1,RRAS,CCL3,CCL4,CC…
9_Member	GO Biological Processes	GO:0070372	regulation of ERK1 and ERK2 cascade	-7.78896	-5.91482	62/315	348,409,467,652,728,920,948,972,1116,1230,1236,1436,1445,1652,1843,1848,1852,1880,1956,2045,2358,2852,2950,3123,3156,3265,3491,3553,3965,4282,5031,5156,5245,5300,5595,5788,6098,6237,6348,6351,6354,6355,6357,6362,6850,7040,7099,8482,8685,9464,9590,10457,10519,25865,26191,54209,54550,57053,84868,338557,338761,414062	APOE,ARRB2,ATF3,BMP4,C5AR1,CD4,CD36,CD74,CHI3L1,CCR1,CCR7,CSF1R,CSK,DDT,DUSP1,DUSP6,DUSP9,GPR183,EGFR,EPHA7,FPR2,GPER1,GSTP1,HLA-DRB1,HMGCR,HRAS,CCN1,IL1B,LGALS9,MIF,P2RY6,PDGFRA,PHB,PIN1,MAPK3,PTPRC,ROS1,RRAS,CCL3,CCL4,CCL7,CCL8,CCL13,CCL18,SYK,TGFB1,TLR4,SEMA7A,MARCO,HAND2,AKAP12,GPNMB,CIB1,PRKD2,PTPN22,TREM2,NECAB2,CHRNA10,HAVCR2,FFAR4,C1QL4,CCL3L3
9_Member	GO Biological Processes	GO:0070371	ERK1 and ERK2 cascade	-7.77443	-5.9048	65/337	348,409,467,652,728,920,948,972,1116,1230,1236,1436,1445,1652,1843,1848,1852,1880,1956,2045,2358,2852,2950,3123,3156,3265,3491,3553,3685,3965,4282,4609,5031,5156,5245,5300,5595,5605,5788,6098,6237,6348,6351,6354,6355,6357,6362,6850,7040,7099,8482,8685,9464,9590,10457,10519,25865,26191,54209,54550,57053,84868,338557,338761,414062	APOE,ARRB2,ATF3,BMP4,C5AR1,CD4,CD36,CD74,CHI3L1,CCR1,CCR7,CSF1R,CSK,DDT,DUSP1,DUSP6,DUSP9,GPR183,EGFR,EPHA7,FPR2,GPER1,GSTP1,HLA-DRB1,HMGCR,HRAS,CCN1,IL1B,ITGAV,LGALS9,MIF,MYC,P2RY6,PDGFRA,PHB,PIN1,MAPK3,MAP2K2,PTPRC,ROS1,RRAS,CCL3,CCL4,CCL7,CCL8,CCL13,CCL18,SYK,TGFB1,TLR4,SEMA7A,MARCO,HAND2,AKAP12,GPNMB,CIB1,PRKD2,PTPN22,TREM2,NECAB2,CHRNA10,HAVCR2,FFAR4,C1QL4,CCL3L3
9_Member	GO Biological Processes	GO:0070374	positive regulation of ERK1 and ERK2 cascade	-7.11126	-5.3109	47/221	348,409,652,728,920,948,972,1116,1230,1236,1436,1652,1880,1956,2358,2852,3123,3156,3265,3965,4282,5031,5156,5245,5595,5788,6348,6351,6354,6355,6357,6362,7040,7099,8482,8685,9464,9590,10457,10519,25865,26191,54209,54550,84868,338557,414062	APOE,ARRB2,BMP4,C5AR1,CD4,CD36,CD74,CHI3L1,CCR1,CCR7,CSF1R,DDT,GPR183,EGFR,FPR2,GPER1,HLA-DRB1,HMGCR,HRAS,LGALS9,MIF,P2RY6,PDGFRA,PHB,MAPK3,PTPRC,CCL3,CCL4,CCL7,CCL8,CCL13,CCL18,TGFB1,TLR4,SEMA7A,MARCO,HAND2,AKAP12,GPNMB,CIB1,PRKD2,PTPN22,TREM2,NECAB2,HAVCR2,FFAR4,CCL3L3
10_Summary	GO Biological Processes	GO:0097190	apoptotic signaling pathway	-16.8447	-14.0816	122/582	409,467,489,572,597,598,602,652,658,666,695,842,952,970,972,1032,1051,1396,1545,1613,1616,1984,2023,2074,2537,2810,2852,2872,2876,2907,2931,2950,3265,3303,3304,3315,3428,3553,3684,3685,3725,3856,3875,4000,4150,4282,4318,4487,4824,5027,5164,5329,5371,5499,5598,5788,5970,6279,6280,6615,6688,6794,7015,7040,7042,7133,7186,7305,7466,7703,7755,8326,8692,8717,8742,8772,8996,9024,9479,9531,9821,9994,1010…	ARRB2,ATF3,ATP2A3,BAD,BCL2A1,BCL2L1,BCL3,BMP4,BMPR1B,BOK,BTK,CASP9,CD38,CD70,CD74,CDKN2D,CEBPB,CRIP1,CYP1B1,DAPK3,DAXX,EIF5A,ENO1,ERCC6,IFI6,SFN,GPER1,MKNK2,GPX1,GRINA,GSK3A,GSTP1,HRAS,HSPA1A,HSPA1B,HSPB1,IFI16,IL1B,ITGAM,ITGAV,JUN,KRT8,KRT18,LMNA,MAZ,MIF,MMP9,MSX1,NKX3-1,P2RX7,PDK2,PLAUR,PML,PPP1CA,MAPK7,PTPRC,RELA,S100A8,S100A9,SNAI1,SPI1,STK11,TERT,TGFB1,TGFB2,TNFRSF1B,TRAF2,TYROBP,WFS1,PCGF2,…
10_Member	GO Biological Processes	GO:0097190	apoptotic signaling pathway	-16.8447	-14.0816	122/582	409,467,489,572,597,598,602,652,658,666,695,842,952,970,972,1032,1051,1396,1545,1613,1616,1984,2023,2074,2537,2810,2852,2872,2876,2907,2931,2950,3265,3303,3304,3315,3428,3553,3684,3685,3725,3856,3875,4000,4150,4282,4318,4487,4824,5027,5164,5329,5371,5499,5598,5788,5970,6279,6280,6615,6688,6794,7015,7040,7042,7133,7186,7305,7466,7703,7755,8326,8692,8717,8742,8772,8996,9024,9479,9531,9821,9994,1010…	ARRB2,ATF3,ATP2A3,BAD,BCL2A1,BCL2L1,BCL3,BMP4,BMPR1B,BOK,BTK,CASP9,CD38,CD70,CD74,CDKN2D,CEBPB,CRIP1,CYP1B1,DAPK3,DAXX,EIF5A,ENO1,ERCC6,IFI6,SFN,GPER1,MKNK2,GPX1,GRINA,GSK3A,GSTP1,HRAS,HSPA1A,HSPA1B,HSPB1,IFI16,IL1B,ITGAM,ITGAV,JUN,KRT8,KRT18,LMNA,MAZ,MIF,MMP9,MSX1,NKX3-1,P2RX7,PDK2,PLAUR,PML,PPP1CA,MAPK7,PTPRC,RELA,S100A8,S100A9,SNAI1,SPI1,STK11,TERT,TGFB1,TGFB2,TNFRSF1B,TRAF2,TYROBP,WFS1,PCGF2,…
10_Member	GO Biological Processes	GO:2001233	regulation of apoptotic signaling pathway	-8.68313	-6.70668	70/356	409,467,572,598,652,658,666,972,1032,1613,1984,2023,2537,2852,2876,2907,2950,3303,3304,3315,3553,3685,4000,4150,4282,4318,4487,4824,5329,5371,5499,5598,5788,5970,6279,6280,6615,7015,7186,7466,7703,8326,8692,8742,8772,8996,9479,9821,10105,10131,10488,11035,23542,25946,26155,27166,50486,51024,51079,51330,51588,54209,54361,54929,55011,56917,79156,83596,147138,342977	ARRB2,ATF3,BAD,BCL2L1,BMP4,BMPR1B,BOK,CD74,CDKN2D,DAPK3,EIF5A,ENO1,IFI6,GPER1,GPX1,GRINA,GSTP1,HSPA1A,HSPA1B,HSPB1,IL1B,ITGAV,LMNA,MAZ,MIF,MMP9,MSX1,NKX3-1,PLAUR,PML,PPP1CA,MAPK7,PTPRC,RELA,S100A8,S100A9,SNAI1,TERT,TRAF2,WFS1,PCGF2,FZD9,HYAL2,TNFSF12,FADD,NOL3,MAPK8IP1,RB1CC1,PPIF,TRAP1,CREB3,RIPK3,MAPK8IP2,ZNF385A,NOC2L,PRELID1,G0S2,FIS1,NDUFA13,TNFRSF12A,PIAS4,TREM2,WNT4,TMEM161A,PIH1D1,MEIS3,P…
10_Member	GO Biological Processes	GO:0097193	intrinsic apoptotic signaling pathway	-7.70061	-5.83907	58/288	489,572,597,598,602,666,842,972,1032,1051,1396,1545,1984,2023,2074,2537,2810,2876,2907,3265,3303,3315,3428,4282,4318,4487,4824,5164,5329,5371,5598,6279,6280,6615,6794,7133,7186,7466,8996,9024,9479,10105,10131,10488,10514,11035,23612,23645,25946,26155,51024,51079,51588,54209,54929,79094,79156,133746	ATP2A3,BAD,BCL2A1,BCL2L1,BCL3,BOK,CASP9,CD74,CDKN2D,CEBPB,CRIP1,CYP1B1,EIF5A,ENO1,ERCC6,IFI6,SFN,GPX1,GRINA,HRAS,HSPA1A,HSPB1,IFI16,MIF,MMP9,MSX1,NKX3-1,PDK2,PLAUR,PML,MAPK7,S100A8,S100A9,SNAI1,STK11,TNFRSF1B,TRAF2,WFS1,NOL3,BRSK2,MAPK8IP1,PPIF,TRAP1,CREB3,MYBBP1A,RIPK3,PHLDA3,PPP1R15A,ZNF385A,NOC2L,FIS1,NDUFA13,PIAS4,TREM2,TMEM161A,CHAC1,PLEKHF1,JMY
10_Member	GO Biological Processes	GO:2001234	negative regulation of apoptotic signaling pathway	-5.70791	-4.0771	44/224	409,598,652,666,972,1032,2023,2537,2876,2907,2950,3303,3304,3315,3553,3685,4000,4150,4282,4318,5329,5598,5970,6615,7015,7466,7703,8326,8996,9479,9821,10105,10131,10488,23542,25946,26155,27166,51079,54361,54929,55011,56917,342977	ARRB2,BCL2L1,BMP4,BOK,CD74,CDKN2D,ENO1,IFI6,GPX1,GRINA,GSTP1,HSPA1A,HSPA1B,HSPB1,IL1B,ITGAV,LMNA,MAZ,MIF,MMP9,PLAUR,MAPK7,RELA,SNAI1,TERT,WFS1,PCGF2,FZD9,NOL3,MAPK8IP1,RB1CC1,PPIF,TRAP1,CREB3,MAPK8IP2,ZNF385A,NOC2L,PRELID1,NDUFA13,WNT4,TMEM161A,PIH1D1,MEIS3,NANOS3
10_Member	GO Biological Processes	GO:2001242	regulation of intrinsic apoptotic signaling pathway	-5.5099	-3.91954	35/164	572,598,666,972,1032,1984,2023,2876,2907,3303,3315,4282,4318,4487,4824,5329,5598,6279,6280,6615,7466,8996,9479,10105,10131,10488,11035,25946,26155,51024,51079,51588,54209,54929,79156	BAD,BCL2L1,BOK,CD74,CDKN2D,EIF5A,ENO1,GPX1,GRINA,HSPA1A,HSPB1,MIF,MMP9,MSX1,NKX3-1,PLAUR,MAPK7,S100A8,S100A9,SNAI1,WFS1,NOL3,MAPK8IP1,PPIF,TRAP1,CREB3,RIPK3,ZNF385A,NOC2L,FIS1,NDUFA13,PIAS4,TREM2,TMEM161A,PLEKHF1
10_Member	GO Biological Processes	GO:2001243	negative regulation of intrinsic apoptotic signaling pathway	-4.52273	-3.0677	23/98	598,972,1032,2023,2876,2907,3303,3315,4282,4318,5329,5598,6615,7466,8996,9479,10105,10131,10488,25946,26155,51079,54929	BCL2L1,CD74,CDKN2D,ENO1,GPX1,GRINA,HSPA1A,HSPB1,MIF,MMP9,PLAUR,MAPK7,SNAI1,WFS1,NOL3,MAPK8IP1,PPIF,TRAP1,CREB3,ZNF385A,NOC2L,NDUFA13,TMEM161A
