# Supplementary material for: Identification of Nifurtimox and Chrysin as Anti-Influenza Virus Agents by Clinical Transcriptome Signature Reversion
Source: Int J Mol Sci. 2022 Feb 21;23(4):2372. doi: 10.3390/ijms23042372 (PMC8876279; doi:10.3390/ijms23042372)
Supplement: Supplementary file 1 [file ijms-23-02372-s001.zip › Supplementary Materials (ID ijms-1576548)-the final version/Table S14. Meta-enrichment analysis summary for Informative Genes and DEGs of the compounds.xlsx]

## Sheet: Table legends
Table S14. Meta-enrichment analysis summary for Informative Genes and DEGs of nifurtimox and chrysin. (A) Meta-enrichment analysis summary for Informative Genes and DEGs of nifurtimox. (B) Meta-enrichment analysis summary for Informative Genes and DEGs of chrysin. Both summary reports were generated by Metascape online.

## Sheet: (A) Nifurtimox
GroupID	Category	Term	Description	LogP	Log(q-value)	InTerm_InList	Genes	Symbols
1_Summary	GO Biological Processes	GO:0009615	response to virus	-45.8722	-42.3773	74/361	59,103,566,684,1667,1668,1937,2131,2537,2633,3428,3429,3433,3434,3437,3627,3659,3663,3665,3669,3965,4277,4343,4599,4600,4615,4938,4939,4940,5359,5610,5788,6035,6036,6355,6772,6773,7706,8519,8638,9447,9636,10346,10379,10410,10533,10561,10577,10581,10875,10964,11213,23586,24138,51191,51251,51284,55337,55601,56829,60489,64108,64135,79132,81030,81622,83666,85363,91543,115004,117854,151636,200315,7283…	ACTA2,ADAR,AZU1,BST2,DEFA1,DEFA3,EEF1G,EXT1,IFI6,GBP1,IFI16,IFI27,IFIT2,IFIT1,IFIT3,CXCL10,IRF1,IRF5,IRF7,ISG20,LGALS9,MICB,MOV10,MX1,MX2,MYD88,OAS1,OAS2,OAS3,PLSCR1,EIF2AK2,PTPRC,RNASE1,RNASE2,CCL8,STAT1,STAT2,TRIM25,IFITM1,OASL,AIM2,ISG15,TRIM22,IRF9,IFITM3,ATG7,IFI44,NPC2,IFITM2,FGL2,IFI44L,IRAK3,DDX58,IFIT5,HERC5,NT5C3A,TLR7,SHFL,DDX60,ZC3HAV1,APOBEC3G,RTP4,IFIH1,DHX58,ZBP1,UNC93B1,PARP9,TRIM…
1_Member	GO Biological Processes	GO:0009615	response to virus	-45.8722	-42.3773	74/361	59,103,566,684,1667,1668,1937,2131,2537,2633,3428,3429,3433,3434,3437,3627,3659,3663,3665,3669,3965,4277,4343,4599,4600,4615,4938,4939,4940,5359,5610,5788,6035,6036,6355,6772,6773,7706,8519,8638,9447,9636,10346,10379,10410,10533,10561,10577,10581,10875,10964,11213,23586,24138,51191,51251,51284,55337,55601,56829,60489,64108,64135,79132,81030,81622,83666,85363,91543,115004,117854,151636,200315,7283…	ACTA2,ADAR,AZU1,BST2,DEFA1,DEFA3,EEF1G,EXT1,IFI6,GBP1,IFI16,IFI27,IFIT2,IFIT1,IFIT3,CXCL10,IRF1,IRF5,IRF7,ISG20,LGALS9,MICB,MOV10,MX1,MX2,MYD88,OAS1,OAS2,OAS3,PLSCR1,EIF2AK2,PTPRC,RNASE1,RNASE2,CCL8,STAT1,STAT2,TRIM25,IFITM1,OASL,AIM2,ISG15,TRIM22,IRF9,IFITM3,ATG7,IFI44,NPC2,IFITM2,FGL2,IFI44L,IRAK3,DDX58,IFIT5,HERC5,NT5C3A,TLR7,SHFL,DDX60,ZC3HAV1,APOBEC3G,RTP4,IFIH1,DHX58,ZBP1,UNC93B1,PARP9,TRIM…
1_Member	GO Biological Processes	GO:0051607	defense response to virus	-45.824	-42.3773	65/262	103,566,684,1667,1668,2537,2633,3428,3429,3433,3434,3437,3627,3659,3663,3665,3669,4277,4343,4599,4600,4938,4939,4940,5359,5610,5788,6035,6036,6772,6773,7706,8519,8638,9447,9636,10346,10379,10410,10533,10581,10875,10964,23586,24138,51191,51251,51284,55337,55601,56829,60489,64108,64135,79132,81030,81622,83666,85363,91543,115004,117854,151636,200315,728358	ADAR,AZU1,BST2,DEFA1,DEFA3,IFI6,GBP1,IFI16,IFI27,IFIT2,IFIT1,IFIT3,CXCL10,IRF1,IRF5,IRF7,ISG20,MICB,MOV10,MX1,MX2,OAS1,OAS2,OAS3,PLSCR1,EIF2AK2,PTPRC,RNASE1,RNASE2,STAT1,STAT2,TRIM25,IFITM1,OASL,AIM2,ISG15,TRIM22,IRF9,IFITM3,ATG7,IFITM2,FGL2,IFI44L,DDX58,IFIT5,HERC5,NT5C3A,TLR7,SHFL,DDX60,ZC3HAV1,APOBEC3G,RTP4,IFIH1,DHX58,ZBP1,UNC93B1,PARP9,TRIM5,RSAD2,CGAS,TRIM6,DTX3L,APOBEC3A,DEFA1B
1_Member	GO Biological Processes	GO:0140546	defense response to symbiont	-45.824	-42.3773	65/262	103,566,684,1667,1668,2537,2633,3428,3429,3433,3434,3437,3627,3659,3663,3665,3669,4277,4343,4599,4600,4938,4939,4940,5359,5610,5788,6035,6036,6772,6773,7706,8519,8638,9447,9636,10346,10379,10410,10533,10581,10875,10964,23586,24138,51191,51251,51284,55337,55601,56829,60489,64108,64135,79132,81030,81622,83666,85363,91543,115004,117854,151636,200315,728358	ADAR,AZU1,BST2,DEFA1,DEFA3,IFI6,GBP1,IFI16,IFI27,IFIT2,IFIT1,IFIT3,CXCL10,IRF1,IRF5,IRF7,ISG20,MICB,MOV10,MX1,MX2,OAS1,OAS2,OAS3,PLSCR1,EIF2AK2,PTPRC,RNASE1,RNASE2,STAT1,STAT2,TRIM25,IFITM1,OASL,AIM2,ISG15,TRIM22,IRF9,IFITM3,ATG7,IFITM2,FGL2,IFI44L,DDX58,IFIT5,HERC5,NT5C3A,TLR7,SHFL,DDX60,ZC3HAV1,APOBEC3G,RTP4,IFIH1,DHX58,ZBP1,UNC93B1,PARP9,TRIM5,RSAD2,CGAS,TRIM6,DTX3L,APOBEC3A,DEFA1B
1_Member	Reactome Gene Sets	R-HSA-913531	Interferon Signaling	-44.0055	-40.7551	57/199	103,567,684,2209,2537,2633,2634,3105,3106,3133,3134,3429,3430,3433,3434,3437,3659,3663,3665,3669,3837,4502,4599,4600,4938,4939,4940,5610,6672,6737,6772,6773,7706,8519,8638,8651,8672,9246,9636,9830,10346,10379,10410,10437,10475,10581,11274,23586,24138,51191,54739,85363,91543,115361,115362,117854,163351	ADAR,B2M,BST2,FCGR1A,IFI6,GBP1,GBP2,HLA-A,HLA-B,HLA-E,HLA-F,IFI27,IFI35,IFIT2,IFIT1,IFIT3,IRF1,IRF5,IRF7,ISG20,KPNB1,MT2A,MX1,MX2,OAS1,OAS2,OAS3,EIF2AK2,SP100,TRIM21,STAT1,STAT2,TRIM25,IFITM1,OASL,SOCS1,EIF4G3,UBE2L6,ISG15,TRIM14,TRIM22,IRF9,IFITM3,IFI30,TRIM38,IFITM2,USP18,DDX58,IFIT5,HERC5,XAF1,TRIM5,RSAD2,GBP4,GBP5,TRIM6,GBP6
1_Member	Reactome Gene Sets	R-HSA-1280215	Cytokine Signaling in Immune system	-41.9197	-38.8832	95/715	103,567,684,834,939,1230,1511,1845,2209,2537,2633,2634,3105,3106,3133,3134,3429,3430,3433,3434,3437,3553,3557,3566,3572,3576,3627,3659,3663,3665,3669,3837,3934,3965,4001,4067,4128,4205,4318,4502,4599,4600,4615,4792,4938,4939,4940,5008,5062,5610,5685,5698,5721,6283,6347,6503,6672,6737,6772,6773,7076,7706,8351,8519,8638,8651,8672,8718,8807,8809,9246,9636,9830,10346,10379,10410,10437,10475,10538,105…	ADAR,B2M,BST2,CASP1,CD27,CCR1,CTSG,DUSP3,FCGR1A,IFI6,GBP1,GBP2,HLA-A,HLA-B,HLA-E,HLA-F,IFI27,IFI35,IFIT2,IFIT1,IFIT3,IL1B,IL1RN,IL4R,IL6ST,CXCL8,CXCL10,IRF1,IRF5,IRF7,ISG20,KPNB1,LCN2,LGALS9,LMNB1,LYN,MAOA,MEF2A,MMP9,MT2A,MX1,MX2,MYD88,NFKBIA,OAS1,OAS2,OAS3,OSM,PAK2,EIF2AK2,PSMA4,PSMB9,PSME2,S100A12,CCL2,SLA,SP100,TRIM21,STAT1,STAT2,TIMP1,TRIM25,H3C4,IFITM1,OASL,SOCS1,EIF4G3,TNFRSF25,IL18RAP,IL18…
1_Member	Reactome Gene Sets	R-HSA-909733	Interferon alpha/beta signaling	-38.3238	-35.3107	36/72	103,684,2537,2634,3105,3106,3133,3134,3429,3430,3433,3434,3437,3659,3663,3665,3669,3837,4599,4600,4938,4939,4940,6772,6773,8519,8638,8651,9636,10379,10410,10581,11274,24138,54739,91543	ADAR,BST2,IFI6,GBP2,HLA-A,HLA-B,HLA-E,HLA-F,IFI27,IFI35,IFIT2,IFIT1,IFIT3,IRF1,IRF5,IRF7,ISG20,KPNB1,MX1,MX2,OAS1,OAS2,OAS3,STAT1,STAT2,IFITM1,OASL,SOCS1,ISG15,IRF9,IFITM3,IFITM2,USP18,IFIT5,XAF1,RSAD2
1_Member	GO Biological Processes	GO:0034340	response to type I interferon	-35.9787	-32.9879	39/101	103,684,2537,2634,3105,3106,3133,3134,3136,3429,3430,3433,3434,3437,3659,3663,3665,3669,4599,4600,4615,4938,4939,4940,6672,6772,6773,8519,8638,9636,10379,10410,10581,11274,54739,55337,81030,91543,117854	ADAR,BST2,IFI6,GBP2,HLA-A,HLA-B,HLA-E,HLA-F,HLA-H,IFI27,IFI35,IFIT2,IFIT1,IFIT3,IRF1,IRF5,IRF7,ISG20,MX1,MX2,MYD88,OAS1,OAS2,OAS3,SP100,STAT1,STAT2,IFITM1,OASL,ISG15,IRF9,IFITM3,IFITM2,USP18,XAF1,SHFL,ZBP1,RSAD2,TRIM6
1_Member	GO Biological Processes	GO:0060337	type I interferon signaling pathway	-35.7678	-32.7982	38/95	103,684,2537,2634,3105,3106,3133,3134,3136,3429,3430,3433,3434,3437,3659,3663,3665,3669,4599,4600,4615,4938,4939,4940,6672,6772,6773,8519,8638,9636,10379,10410,10581,11274,54739,81030,91543,117854	ADAR,BST2,IFI6,GBP2,HLA-A,HLA-B,HLA-E,HLA-F,HLA-H,IFI27,IFI35,IFIT2,IFIT1,IFIT3,IRF1,IRF5,IRF7,ISG20,MX1,MX2,MYD88,OAS1,OAS2,OAS3,SP100,STAT1,STAT2,IFITM1,OASL,ISG15,IRF9,IFITM3,IFITM2,USP18,XAF1,ZBP1,RSAD2,TRIM6
1_Member	GO Biological Processes	GO:0071357	cellular response to type I interferon	-35.5587	-32.6093	38/96	103,684,2537,2634,3105,3106,3133,3134,3136,3429,3430,3433,3434,3437,3659,3663,3665,3669,4599,4600,4615,4938,4939,4940,6672,6772,6773,8519,8638,9636,10379,10410,10581,11274,54739,81030,91543,117854	ADAR,BST2,IFI6,GBP2,HLA-A,HLA-B,HLA-E,HLA-F,HLA-H,IFI27,IFI35,IFIT2,IFIT1,IFIT3,IRF1,IRF5,IRF7,ISG20,MX1,MX2,MYD88,OAS1,OAS2,OAS3,SP100,STAT1,STAT2,IFITM1,OASL,ISG15,IRF9,IFITM3,IFITM2,USP18,XAF1,ZBP1,RSAD2,TRIM6
1_Member	GO Biological Processes	GO:1903900	regulation of viral life cycle	-28.6665	-25.7727	39/148	103,684,2219,3428,3434,3576,3669,3965,4057,4061,4599,4938,4939,4940,5359,5586,5610,6590,6737,7153,7706,8519,8638,9636,9830,10346,10410,10475,10581,24138,27074,55337,56829,60489,84875,85363,91543,117854,200315	ADAR,BST2,FCN1,IFI16,IFIT1,CXCL8,ISG20,LGALS9,LTF,LY6E,MX1,OAS1,OAS2,OAS3,PLSCR1,PKN2,EIF2AK2,SLPI,TRIM21,TOP2A,TRIM25,IFITM1,OASL,ISG15,TRIM14,TRIM22,IFITM3,TRIM38,IFITM2,IFIT5,LAMP3,SHFL,ZC3HAV1,APOBEC3G,PARP10,TRIM5,RSAD2,TRIM6,APOBEC3A
1_Member	GO Biological Processes	GO:0048525	negative regulation of viral process	-28.4327	-25.5559	32/89	684,2219,3428,3434,3669,4057,4061,4599,4938,4939,4940,5359,5610,6590,6737,6772,7706,8519,8638,9636,9830,10410,10581,24138,55337,56829,60489,84875,85363,91543,117854,200315	BST2,FCN1,IFI16,IFIT1,ISG20,LTF,LY6E,MX1,OAS1,OAS2,OAS3,PLSCR1,EIF2AK2,SLPI,TRIM21,STAT1,TRIM25,IFITM1,OASL,ISG15,TRIM14,IFITM3,IFITM2,IFIT5,SHFL,ZC3HAV1,APOBEC3G,PARP10,TRIM5,RSAD2,TRIM6,APOBEC3A
1_Member	GO Biological Processes	GO:0043903	regulation of biological process involved in symbiotic interaction	-26.8073	-23.9779	42/197	103,383,684,2219,3428,3434,3576,3669,3965,4057,4061,4599,4938,4939,4940,5359,5586,5610,6590,6737,6772,6993,7153,7706,8519,8638,9636,9830,10346,10410,10475,10581,24138,27074,55337,56829,60489,84875,85363,91543,117854,200315	ADAR,ARG1,BST2,FCN1,IFI16,IFIT1,CXCL8,ISG20,LGALS9,LTF,LY6E,MX1,OAS1,OAS2,OAS3,PLSCR1,PKN2,EIF2AK2,SLPI,TRIM21,STAT1,DYNLT1,TOP2A,TRIM25,IFITM1,OASL,ISG15,TRIM14,TRIM22,IFITM3,TRIM38,IFITM2,IFIT5,LAMP3,SHFL,ZC3HAV1,APOBEC3G,PARP10,TRIM5,RSAD2,TRIM6,APOBEC3A
1_Member	GO Biological Processes	GO:0050792	regulation of viral process	-26.7853	-23.9706	41/186	103,684,2219,3428,3434,3576,3669,3965,4057,4061,4599,4938,4939,4940,5359,5586,5610,6590,6737,6772,6993,7153,7706,8519,8638,9636,9830,10346,10410,10475,10581,24138,27074,55337,56829,60489,84875,85363,91543,117854,200315	ADAR,BST2,FCN1,IFI16,IFIT1,CXCL8,ISG20,LGALS9,LTF,LY6E,MX1,OAS1,OAS2,OAS3,PLSCR1,PKN2,EIF2AK2,SLPI,TRIM21,STAT1,DYNLT1,TOP2A,TRIM25,IFITM1,OASL,ISG15,TRIM14,TRIM22,IFITM3,TRIM38,IFITM2,IFIT5,LAMP3,SHFL,ZC3HAV1,APOBEC3G,PARP10,TRIM5,RSAD2,TRIM6,APOBEC3A
1_Member	GO Biological Processes	GO:0045071	negative regulation of viral genome replication	-25.6772	-22.9038	25/54	684,3428,3434,3669,4057,4599,4938,4939,4940,5359,5610,6590,8519,8638,9636,10410,10581,24138,55337,56829,60489,84875,91543,117854,200315	BST2,IFI16,IFIT1,ISG20,LTF,MX1,OAS1,OAS2,OAS3,PLSCR1,EIF2AK2,SLPI,IFITM1,OASL,ISG15,IFITM3,IFITM2,IFIT5,SHFL,ZC3HAV1,APOBEC3G,PARP10,RSAD2,TRIM6,APOBEC3A
1_Member	GO Biological Processes	GO:0045069	regulation of viral genome replication	-25.3986	-22.6509	29/83	103,684,3428,3434,3576,3669,4057,4599,4938,4939,4940,5359,5586,5610,6590,7153,8519,8638,9636,10410,10581,24138,55337,56829,60489,84875,91543,117854,200315	ADAR,BST2,IFI16,IFIT1,CXCL8,ISG20,LTF,MX1,OAS1,OAS2,OAS3,PLSCR1,PKN2,EIF2AK2,SLPI,TOP2A,IFITM1,OASL,ISG15,IFITM3,IFITM2,IFIT5,SHFL,ZC3HAV1,APOBEC3G,PARP10,RSAD2,TRIM6,APOBEC3A
1_Member	GO Biological Processes	GO:0019058	viral life cycle	-25.2282	-22.4926	52/349	103,684,950,1514,2040,2219,3304,3428,3429,3434,3576,3669,3837,3965,4057,4061,4599,4938,4939,4940,5359,5586,5610,6347,6355,6404,6590,6614,6737,6993,7153,7706,8519,8638,9636,9830,10346,10410,10475,10581,23601,24138,27074,51510,55337,56829,60489,84875,85363,91543,117854,200315	ADAR,BST2,SCARB2,CTSL,STOM,FCN1,HSPA1B,IFI16,IFI27,IFIT1,CXCL8,ISG20,KPNB1,LGALS9,LTF,LY6E,MX1,OAS1,OAS2,OAS3,PLSCR1,PKN2,EIF2AK2,CCL2,CCL8,SELPLG,SLPI,SIGLEC1,TRIM21,DYNLT1,TOP2A,TRIM25,IFITM1,OASL,ISG15,TRIM14,TRIM22,IFITM3,TRIM38,IFITM2,CLEC5A,IFIT5,LAMP3,CHMP5,SHFL,ZC3HAV1,APOBEC3G,PARP10,TRIM5,RSAD2,TRIM6,APOBEC3A
1_Member	GO Biological Processes	GO:0019079	viral genome replication	-23.8809	-21.1573	33/129	103,684,2040,3428,3429,3434,3576,3669,4057,4599,4938,4939,4940,5359,5586,5610,6347,6355,6590,7153,8519,8638,9636,10410,10581,24138,55337,56829,60489,84875,91543,117854,200315	ADAR,BST2,STOM,IFI16,IFI27,IFIT1,CXCL8,ISG20,LTF,MX1,OAS1,OAS2,OAS3,PLSCR1,PKN2,EIF2AK2,CCL2,CCL8,SLPI,TOP2A,IFITM1,OASL,ISG15,IFITM3,IFITM2,IFIT5,SHFL,ZC3HAV1,APOBEC3G,PARP10,RSAD2,TRIM6,APOBEC3A
2_Summary	GO Biological Processes	GO:0031347	regulation of defense response	-30.6416	-27.73	80/697	103,383,472,634,683,710,834,838,1991,2207,2219,2629,2867,2896,3105,3106,3133,3134,3428,3430,3434,3553,3572,3620,3659,3665,3965,4067,4277,4317,4318,4332,4615,4792,4856,5008,5062,5294,5359,5685,5698,5721,5788,6279,6283,6737,6772,7097,7130,7294,8530,8651,8807,9447,10875,10906,11213,11274,23586,51191,51284,54625,55122,56670,58484,60489,79132,80231,81030,83666,84868,85363,115004,115362,117854,118788,1…	ADAR,ARG1,ATM,CEACAM1,BST1,SERPING1,CASP1,CASP5,ELANE,FCER1G,FCN1,GBA,FFAR2,GRN,HLA-A,HLA-B,HLA-E,HLA-F,IFI16,IFI35,IFIT1,IL1B,IL6ST,IDO1,IRF1,IRF7,LGALS9,LYN,MICB,MMP8,MMP9,MNDA,MYD88,NFKBIA,CCN3,OSM,PAK2,PIK3CG,PLSCR1,PSMA4,PSMB9,PSME2,PTPRC,S100A8,S100A12,TRIM21,STAT1,TLR2,TNFAIP6,TXK,CST7,SOCS1,IL18RAP,AIM2,FGL2,TRAFD1,IRAK3,USP18,DDX58,HERC5,TLR7,PARP14,AKIRIN2,SUCNR1,NLRC4,APOBEC3G,DHX58,TA…
2_Member	GO Biological Processes	GO:0031347	regulation of defense response	-30.6416	-27.73	80/697	103,383,472,634,683,710,834,838,1991,2207,2219,2629,2867,2896,3105,3106,3133,3134,3428,3430,3434,3553,3572,3620,3659,3665,3965,4067,4277,4317,4318,4332,4615,4792,4856,5008,5062,5294,5359,5685,5698,5721,5788,6279,6283,6737,6772,7097,7130,7294,8530,8651,8807,9447,10875,10906,11213,11274,23586,51191,51284,54625,55122,56670,58484,60489,79132,80231,81030,83666,84868,85363,115004,115362,117854,118788,1…	ADAR,ARG1,ATM,CEACAM1,BST1,SERPING1,CASP1,CASP5,ELANE,FCER1G,FCN1,GBA,FFAR2,GRN,HLA-A,HLA-B,HLA-E,HLA-F,IFI16,IFI35,IFIT1,IL1B,IL6ST,IDO1,IRF1,IRF7,LGALS9,LYN,MICB,MMP8,MMP9,MNDA,MYD88,NFKBIA,CCN3,OSM,PAK2,PIK3CG,PLSCR1,PSMA4,PSMB9,PSME2,PTPRC,S100A8,S100A12,TRIM21,STAT1,TLR2,TNFAIP6,TXK,CST7,SOCS1,IL18RAP,AIM2,FGL2,TRAFD1,IRAK3,USP18,DDX58,HERC5,TLR7,PARP14,AKIRIN2,SUCNR1,NLRC4,APOBEC3G,DHX58,TA…
2_Member	GO Biological Processes	GO:0001817	regulation of cytokine production	-26.5102	-23.7235	79/782	383,566,567,634,671,684,719,727,834,914,929,1178,1649,1991,1992,2207,2219,2629,2633,2867,3105,3106,3133,3134,3304,3428,3553,3566,3572,3620,3659,3663,3665,3965,4057,4067,4317,4332,4615,5008,5610,5788,6188,6737,6772,7097,7100,7294,7706,8651,8809,9246,9447,9636,10855,11006,11213,23586,23643,23765,51176,51191,51284,51465,53347,55122,58484,64135,79132,81030,84868,91543,114625,114769,115004,115362,1178…	ARG1,AZU1,B2M,CEACAM1,BPI,BST2,C3AR1,C5,CASP1,CD2,CD14,CLC,DDIT3,ELANE,SERPINB1,FCER1G,FCN1,GBA,GBP1,FFAR2,HLA-A,HLA-B,HLA-E,HLA-F,HSPA1B,IFI16,IL1B,IL4R,IL6ST,IDO1,IRF1,IRF5,IRF7,LGALS9,LTF,LYN,MMP8,MNDA,MYD88,OSM,EIF2AK2,PTPRC,RPS3,TRIM21,STAT1,TLR2,TLR5,TXK,TRIM25,SOCS1,IL18R1,UBE2L6,AIM2,ISG15,HPSE,LILRB4,IRAK3,DDX58,LY96,IL17RA,LEF1,HERC5,TLR7,UBE2J1,UBASH3A,AKIRIN2,NLRC4,IFIH1,DHX58,ZBP1,HA…
2_Member	GO Biological Processes	GO:0002831	regulation of response to biotic stimulus	-25.5042	-22.7438	57/420	103,383,634,710,2207,2219,2867,2896,3105,3106,3133,3134,3428,3430,3434,3659,3665,3965,4057,4067,4277,4332,5062,5359,5685,5698,5721,6737,6772,7294,8651,8807,9447,10875,10906,11213,11274,23586,23643,51191,54625,55122,55601,58484,60489,79132,80231,81030,83666,84868,85363,114769,115004,115362,117854,151636,338339	ADAR,ARG1,CEACAM1,SERPING1,FCER1G,FCN1,FFAR2,GRN,HLA-A,HLA-B,HLA-E,HLA-F,IFI16,IFI35,IFIT1,IRF1,IRF7,LGALS9,LTF,LYN,MICB,MNDA,PAK2,PLSCR1,PSMA4,PSMB9,PSME2,TRIM21,STAT1,TXK,SOCS1,IL18RAP,AIM2,FGL2,TRAFD1,IRAK3,USP18,DDX58,LY96,HERC5,PARP14,AKIRIN2,DDX60,NLRC4,APOBEC3G,DHX58,TASL,ZBP1,PARP9,HAVCR2,TRIM5,CARD16,CGAS,GBP5,TRIM6,DTX3L,CLEC4D
2_Member	GO Biological Processes	GO:0001819	positive regulation of cytokine production	-22.201	-19.5112	54/437	566,567,719,727,834,914,929,1649,1991,2207,2219,2867,3105,3133,3134,3304,3428,3553,3566,3572,3620,3659,3663,3665,3965,4317,4332,4615,5008,5610,5788,6188,6772,7097,7100,7294,8809,9447,10855,23586,23643,23765,51284,55122,58484,64135,79132,81030,84868,91543,115004,115362,117854,353514	AZU1,B2M,C3AR1,C5,CASP1,CD2,CD14,DDIT3,ELANE,FCER1G,FCN1,FFAR2,HLA-A,HLA-E,HLA-F,HSPA1B,IFI16,IL1B,IL4R,IL6ST,IDO1,IRF1,IRF5,IRF7,LGALS9,MMP8,MNDA,MYD88,OSM,EIF2AK2,PTPRC,RPS3,STAT1,TLR2,TLR5,TXK,IL18R1,AIM2,HPSE,DDX58,LY96,IL17RA,TLR7,AKIRIN2,NLRC4,IFIH1,DHX58,ZBP1,HAVCR2,RSAD2,CGAS,GBP5,TRIM6,LILRA5
2_Member	GO Biological Processes	GO:0045088	regulation of innate immune response	-21.9844	-19.3053	46/315	103,383,634,710,2207,2219,2867,2896,3105,3106,3133,3134,3428,3430,3659,3665,3965,4067,4332,5062,5359,5685,5698,5721,6737,6772,7294,8651,8807,9447,10906,11213,11274,54625,55122,58484,79132,80231,81030,83666,84868,85363,115004,115362,117854,338339	ADAR,ARG1,CEACAM1,SERPING1,FCER1G,FCN1,FFAR2,GRN,HLA-A,HLA-B,HLA-E,HLA-F,IFI16,IFI35,IRF1,IRF7,LGALS9,LYN,MNDA,PAK2,PLSCR1,PSMA4,PSMB9,PSME2,TRIM21,STAT1,TXK,SOCS1,IL18RAP,AIM2,TRAFD1,IRAK3,USP18,PARP14,AKIRIN2,NLRC4,DHX58,TASL,ZBP1,PARP9,HAVCR2,TRIM5,CGAS,GBP5,TRIM6,CLEC4D
2_Member	GO Biological Processes	GO:0031349	positive regulation of defense response	-21.1483	-18.4585	56/361	185,383,2207,2219,2867,2896,3133,3134,3385,3428,3430,3553,3572,3620,3665,4067,4317,4332,4583,4584,4792,5008,5054,5062,5294,5359,5603,5685,5698,5721,5743,6279,6283,6845,7097,7294,8807,9447,51284,51561,55122,56670,58484,80231,81030,83666,84868,85363,94025,115004,115362,117854,222236,283131,338339,353514	AGTR1,ARG1,FCER1G,FCN1,FFAR2,GRN,HLA-E,HLA-F,ICAM3,IFI16,IFI35,IL1B,IL6ST,IDO1,IRF7,LYN,MMP8,MNDA,MUC2,MUC3A,NFKBIA,OSM,SERPINE1,PAK2,PIK3CG,PLSCR1,MAPK13,PSMA4,PSMB9,PSME2,PTGS2,S100A8,S100A12,VAMP7,TLR2,TXK,IL18RAP,AIM2,TLR7,IL23A,AKIRIN2,SUCNR1,NLRC4,TASL,ZBP1,PARP9,HAVCR2,TRIM5,MUC16,CGAS,GBP5,TRIM6,NAPEPLD,NEAT1,CLEC4D,LILRA5
2_Member	GO Biological Processes	GO:0032103	positive regulation of response to external stimulus	-20.4639	-17.7848	66/509	185,383,566,719,1230,2207,2219,2867,2896,3133,3134,3385,3428,3430,3553,3572,3576,3620,3627,3665,3965,4067,4317,4332,4583,4584,4792,5008,5054,5062,5294,5359,5603,5685,5698,5721,5743,6279,6283,6845,7056,7097,7294,8807,9447,23643,51284,51561,55122,55601,56670,58484,79132,80231,81030,83666,84868,85363,94025,115004,115362,117854,222236,283131,338339,353514	AGTR1,ARG1,AZU1,C3AR1,CCR1,FCER1G,FCN1,FFAR2,GRN,HLA-E,HLA-F,ICAM3,IFI16,IFI35,IL1B,IL6ST,CXCL8,IDO1,CXCL10,IRF7,LGALS9,LYN,MMP8,MNDA,MUC2,MUC3A,NFKBIA,OSM,SERPINE1,PAK2,PIK3CG,PLSCR1,MAPK13,PSMA4,PSMB9,PSME2,PTGS2,S100A8,S100A12,VAMP7,THBD,TLR2,TXK,IL18RAP,AIM2,LY96,TLR7,IL23A,AKIRIN2,DDX60,SUCNR1,NLRC4,DHX58,TASL,ZBP1,PARP9,HAVCR2,TRIM5,MUC16,CGAS,GBP5,TRIM6,NAPEPLD,NEAT1,CLEC4D,LILRA5
2_Member	GO Biological Processes	GO:0002833	positive regulation of response to biotic stimulus	-15.0005	-12.4077	34/258	383,2207,2219,2867,2896,3133,3134,3428,3430,3665,4067,4332,5062,5359,5685,5698,5721,7294,8807,9447,23643,55122,55601,58484,79132,80231,81030,83666,84868,85363,115004,115362,117854,338339	ARG1,FCER1G,FCN1,FFAR2,GRN,HLA-E,HLA-F,IFI16,IFI35,IRF7,LYN,MNDA,PAK2,PLSCR1,PSMA4,PSMB9,PSME2,TXK,IL18RAP,AIM2,LY96,AKIRIN2,DDX60,NLRC4,DHX58,TASL,ZBP1,PARP9,HAVCR2,TRIM5,CGAS,GBP5,TRIM6,CLEC4D
2_Member	GO Biological Processes	GO:0045089	positive regulation of innate immune response	-12.7338	-10.2871	29/223	2207,2219,2867,3133,3134,3428,3430,3665,4067,4332,5062,5359,5685,5698,5721,7294,8807,9447,55122,58484,80231,81030,83666,84868,85363,115004,115362,117854,338339	FCER1G,FCN1,FFAR2,HLA-E,HLA-F,IFI16,IFI35,IRF7,LYN,MNDA,PAK2,PLSCR1,PSMA4,PSMB9,PSME2,TXK,IL18RAP,AIM2,AKIRIN2,NLRC4,TASL,ZBP1,PARP9,HAVCR2,TRIM5,CGAS,GBP5,TRIM6,CLEC4D
3_Summary	GO Biological Processes	GO:0006954	inflammatory response	-24.8499	-21.956	91/778	133,185,472,566,604,683,719,727,834,837,838,929,968,1116,1230,1232,1241,1991,2131,2629,2867,2896,3133,3162,3240,3428,3430,3553,3557,3566,3572,3576,3620,3627,3663,3965,4067,4317,4318,4598,4615,4671,4792,4856,4973,5008,5054,5196,5265,5294,5359,5603,5743,5788,6279,6283,6347,6355,6364,6614,6696,6845,7076,7097,7100,7130,8372,8530,8807,8809,8876,9332,9447,10100,10800,11006,11274,23643,23765,51284,51561…	ADM,AGTR1,ATM,AZU1,BCL6,BST1,C3AR1,C5,CASP1,CASP4,CASP5,CD14,CD68,CHI3L1,CCR1,CCR3,LTB4R,ELANE,EXT1,GBA,FFAR2,GRN,HLA-E,HMOX1,HP,IFI16,IFI35,IL1B,IL1RN,IL4R,IL6ST,CXCL8,IDO1,CXCL10,IRF5,LGALS9,LYN,MMP8,MMP9,MVK,MYD88,NAIP,NFKBIA,CCN3,OLR1,OSM,SERPINE1,PF4,SERPINA1,PIK3CG,PLSCR1,MAPK13,PTGS2,PTPRC,S100A8,S100A12,CCL2,CCL8,CCL20,SIGLEC1,SPP1,VAMP7,TIMP1,TLR2,TLR5,TNFAIP6,HYAL3,CST7,IL18RAP,IL18R1,V…
3_Member	GO Biological Processes	GO:0006954	inflammatory response	-24.8499	-21.956	91/778	133,185,472,566,604,683,719,727,834,837,838,929,968,1116,1230,1232,1241,1991,2131,2629,2867,2896,3133,3162,3240,3428,3430,3553,3557,3566,3572,3576,3620,3627,3663,3965,4067,4317,4318,4598,4615,4671,4792,4856,4973,5008,5054,5196,5265,5294,5359,5603,5743,5788,6279,6283,6347,6355,6364,6614,6696,6845,7076,7097,7100,7130,8372,8530,8807,8809,8876,9332,9447,10100,10800,11006,11274,23643,23765,51284,51561…	ADM,AGTR1,ATM,AZU1,BCL6,BST1,C3AR1,C5,CASP1,CASP4,CASP5,CD14,CD68,CHI3L1,CCR1,CCR3,LTB4R,ELANE,EXT1,GBA,FFAR2,GRN,HLA-E,HMOX1,HP,IFI16,IFI35,IL1B,IL1RN,IL4R,IL6ST,CXCL8,IDO1,CXCL10,IRF5,LGALS9,LYN,MMP8,MMP9,MVK,MYD88,NAIP,NFKBIA,CCN3,OLR1,OSM,SERPINE1,PF4,SERPINA1,PIK3CG,PLSCR1,MAPK13,PTGS2,PTPRC,S100A8,S100A12,CCL2,CCL8,CCL20,SIGLEC1,SPP1,VAMP7,TIMP1,TLR2,TLR5,TNFAIP6,HYAL3,CST7,IL18RAP,IL18R1,V…
3_Member	GO Biological Processes	GO:0050729	positive regulation of inflammatory response	-12.5341	-9.97467	26/133	185,2867,2896,3133,3430,3553,3572,3620,4317,4792,5008,5054,5294,5603,5743,6279,6283,6845,7097,51284,51561,56670,81030,222236,283131,353514	AGTR1,FFAR2,GRN,HLA-E,IFI35,IL1B,IL6ST,IDO1,MMP8,NFKBIA,OSM,SERPINE1,PIK3CG,MAPK13,PTGS2,S100A8,S100A12,VAMP7,TLR2,TLR7,IL23A,SUCNR1,ZBP1,NAPEPLD,NEAT1,LILRA5
3_Member	GO Biological Processes	GO:0050727	regulation of inflammatory response	-12.5118	-9.96031	44/369	185,472,604,683,834,837,838,1991,2629,2867,2896,3133,3430,3553,3572,3620,4067,4317,4318,4598,4615,4792,4856,5008,5054,5294,5603,5743,5788,6279,6283,6845,7097,7130,8530,11274,51284,51561,56670,81030,118788,222236,283131,353514	AGTR1,ATM,BCL6,BST1,CASP1,CASP4,CASP5,ELANE,GBA,FFAR2,GRN,HLA-E,IFI35,IL1B,IL6ST,IDO1,LYN,MMP8,MMP9,MVK,MYD88,NFKBIA,CCN3,OSM,SERPINE1,PIK3CG,MAPK13,PTGS2,PTPRC,S100A8,S100A12,VAMP7,TLR2,TNFAIP6,CST7,USP18,TLR7,IL23A,SUCNR1,ZBP1,PIK3AP1,NAPEPLD,NEAT1,LILRA5
4_Summary	GO Biological Processes	GO:0009617	response to bacterium	-22.9043	-20.1922	71/728	133,306,383,566,567,671,820,834,929,968,1511,1667,1668,1669,1991,2207,2289,2634,2643,2896,3105,3106,3133,3240,3553,3576,3620,3627,3663,3934,3965,4057,4067,4353,4615,4671,4792,4939,5266,6036,6037,6279,6283,6347,6590,7035,7097,7100,8344,8347,8349,8993,9636,10561,11213,23643,51316,51510,55122,58484,79132,84868,85363,114769,115361,116844,117854,129607,163351,440068,728358,111,472,1066,1645,1646,2867,…	ADM,ANXA3,ARG1,AZU1,B2M,BPI,CAMP,CASP1,CD14,CD68,CTSG,DEFA1,DEFA3,DEFA4,ELANE,FCER1G,FKBP5,GBP2,GCH1,GRN,HLA-A,HLA-B,HLA-E,HP,IL1B,CXCL8,IDO1,CXCL10,IRF5,LCN2,LGALS9,LTF,LYN,MPO,MYD88,NAIP,NFKBIA,OAS2,PI3,RNASE2,RNASE3,S100A8,S100A12,CCL2,SLPI,TFPI,TLR2,TLR5,H2BC6,H2BC4,H2BC21,PGLYRP1,ISG15,IFI44,IRAK3,LY96,PLAC8,CHMP5,AKIRIN2,NLRC4,DHX58,HAVCR2,TRIM5,CARD16,GBP4,LRG1,TRIM6,CMPK2,GBP6,CARD17,DEFA…
4_Member	GO Biological Processes	GO:0009617	response to bacterium	-22.9043	-20.1922	71/728	133,306,383,566,567,671,820,834,929,968,1511,1667,1668,1669,1991,2207,2289,2634,2643,2896,3105,3106,3133,3240,3553,3576,3620,3627,3663,3934,3965,4057,4067,4353,4615,4671,4792,4939,5266,6036,6037,6279,6283,6347,6590,7035,7097,7100,8344,8347,8349,8993,9636,10561,11213,23643,51316,51510,55122,58484,79132,84868,85363,114769,115361,116844,117854,129607,163351,440068,728358	ADM,ANXA3,ARG1,AZU1,B2M,BPI,CAMP,CASP1,CD14,CD68,CTSG,DEFA1,DEFA3,DEFA4,ELANE,FCER1G,FKBP5,GBP2,GCH1,GRN,HLA-A,HLA-B,HLA-E,HP,IL1B,CXCL8,IDO1,CXCL10,IRF5,LCN2,LGALS9,LTF,LYN,MPO,MYD88,NAIP,NFKBIA,OAS2,PI3,RNASE2,RNASE3,S100A8,S100A12,CCL2,SLPI,TFPI,TLR2,TLR5,H2BC6,H2BC4,H2BC21,PGLYRP1,ISG15,IFI44,IRAK3,LY96,PLAC8,CHMP5,AKIRIN2,NLRC4,DHX58,HAVCR2,TRIM5,CARD16,GBP4,LRG1,TRIM6,CMPK2,GBP6,CARD17,DEFA…
4_Member	GO Biological Processes	GO:0002237	response to molecule of bacterial origin	-15.5423	-12.9226	40/346	133,383,567,671,834,929,968,1511,1667,1668,1669,1991,2643,3553,3576,3620,3627,3663,3965,4057,4067,4353,4615,4792,6279,6347,6590,7035,7097,11213,23643,51510,55122,84868,85363,114769,117854,129607,440068,728358	ADM,ARG1,B2M,BPI,CASP1,CD14,CD68,CTSG,DEFA1,DEFA3,DEFA4,ELANE,GCH1,IL1B,CXCL8,IDO1,CXCL10,IRF5,LGALS9,LTF,LYN,MPO,MYD88,NFKBIA,S100A8,CCL2,SLPI,TFPI,TLR2,IRAK3,LY96,CHMP5,AKIRIN2,HAVCR2,TRIM5,CARD16,TRIM6,CMPK2,CARD17,DEFA1B
4_Member	GO Biological Processes	GO:0032496	response to lipopolysaccharide	-14.9101	-12.3258	38/326	133,383,671,834,929,968,1511,1667,1668,1669,1991,2643,3553,3576,3620,3627,3965,4057,4067,4353,4615,4792,6279,6347,6590,7035,7097,11213,23643,51510,55122,84868,85363,114769,117854,129607,440068,728358	ADM,ARG1,BPI,CASP1,CD14,CD68,CTSG,DEFA1,DEFA3,DEFA4,ELANE,GCH1,IL1B,CXCL8,IDO1,CXCL10,LGALS9,LTF,LYN,MPO,MYD88,NFKBIA,S100A8,CCL2,SLPI,TFPI,TLR2,IRAK3,LY96,CHMP5,AKIRIN2,HAVCR2,TRIM5,CARD16,TRIM6,CMPK2,CARD17,DEFA1B
4_Member	GO Biological Processes	GO:0042742	defense response to bacterium	-14.7135	-12.1377	39/348	306,566,671,820,1511,1667,1668,1669,1991,2207,2634,2896,3105,3133,3240,3934,4057,4353,4615,4671,5266,6036,6037,6279,6283,6590,7097,7100,8344,8347,8349,8993,9636,51316,58484,84868,115361,163351,728358	ANXA3,AZU1,BPI,CAMP,CTSG,DEFA1,DEFA3,DEFA4,ELANE,FCER1G,GBP2,GRN,HLA-A,HLA-E,HP,LCN2,LTF,MPO,MYD88,NAIP,PI3,RNASE2,RNASE3,S100A8,S100A12,SLPI,TLR2,TLR5,H2BC6,H2BC4,H2BC21,PGLYRP1,ISG15,PLAC8,NLRC4,HAVCR2,GBP4,GBP6,DEFA1B
4_Member	GO Biological Processes	GO:0071222	cellular response to lipopolysaccharide	-12.4538	-10.0132	27/197	383,671,834,929,968,1511,1667,1668,1669,3553,3576,3627,4057,4067,4615,4792,6347,7035,7097,23643,51510,84868,85363,114769,129607,440068,728358	ARG1,BPI,CASP1,CD14,CD68,CTSG,DEFA1,DEFA3,DEFA4,IL1B,CXCL8,CXCL10,LTF,LYN,MYD88,NFKBIA,CCL2,TFPI,TLR2,LY96,CHMP5,HAVCR2,TRIM5,CARD16,CMPK2,CARD17,DEFA1B
4_Member	GO Biological Processes	GO:0071219	cellular response to molecule of bacterial origin	-11.8297	-9.41288	27/209	383,671,834,929,968,1511,1667,1668,1669,3553,3576,3627,4057,4067,4615,4792,6347,7035,7097,23643,51510,84868,85363,114769,129607,440068,728358	ARG1,BPI,CASP1,CD14,CD68,CTSG,DEFA1,DEFA3,DEFA4,IL1B,CXCL8,CXCL10,LTF,LYN,MYD88,NFKBIA,CCL2,TFPI,TLR2,LY96,CHMP5,HAVCR2,TRIM5,CARD16,CMPK2,CARD17,DEFA1B
4_Member	GO Biological Processes	GO:0071396	cellular response to lipid	-11.5615	-9.0826	54/556	111,383,472,671,834,929,968,1066,1511,1645,1646,1667,1668,1669,2867,3157,3301,3399,3553,3576,3627,4057,4058,4067,4615,4792,4830,5054,5196,6340,6347,6446,6696,7035,7097,8013,8837,11093,11184,11335,23064,23462,23643,51176,51510,81029,84868,85363,114769,129607,151306,389643,440068,728358	ADCY5,ARG1,ATM,BPI,CASP1,CD14,CD68,CES1,CTSG,AKR1C1,AKR1C2,DEFA1,DEFA3,DEFA4,FFAR2,HMGCS1,DNAJA1,ID3,IL1B,CXCL8,CXCL10,LTF,LTK,LYN,MYD88,NFKBIA,NME1,SERPINE1,PF4,SCNN1G,CCL2,SGK1,SPP1,TFPI,TLR2,NR4A3,CFLAR,ADAMTS13,MAP4K1,CBX3,SETX,HEY1,LY96,LEF1,CHMP5,WNT5B,HAVCR2,TRIM5,CARD16,CMPK2,GPBAR1,NUGGC,CARD17,DEFA1B
4_Member	GO Biological Processes	GO:0071216	cellular response to biotic stimulus	-11.467	-9.06726	28/233	383,671,834,929,968,1511,1649,1667,1668,1669,3553,3576,3627,4057,4067,4615,4792,6347,7035,7097,23643,51510,84868,85363,114769,129607,440068,728358	ARG1,BPI,CASP1,CD14,CD68,CTSG,DDIT3,DEFA1,DEFA3,DEFA4,IL1B,CXCL8,CXCL10,LTF,LYN,MYD88,NFKBIA,CCL2,TFPI,TLR2,LY96,CHMP5,HAVCR2,TRIM5,CARD16,CMPK2,CARD17,DEFA1B
4_Member	GO Biological Processes	GO:0031663	lipopolysaccharide-mediated signaling pathway	-7.93836	-5.89694	12/58	671,929,3553,4057,4067,4615,4792,6347,7097,23643,85363,114769	BPI,CD14,IL1B,LTF,LYN,MYD88,NFKBIA,CCL2,TLR2,LY96,TRIM5,CARD16
5_Summary	KEGG Pathway	hsa05164	Influenza A	-14.7212	-12.1015	33/182	103,293,355,834,3267,3304,3310,3312,3553,3576,3627,3665,4599,4615,4792,4938,4939,4940,5603,5610,6037,6347,6772,6773,7706,8743,8793,8794,10379,23586,51284,64135,91543,820,838,2633,2634,3428,4671,9447,10616,58484,114769,115361,115362,440068,7097,567,952,1647,3105,3106,3133,3134,4067,4616,6035,6890,8819,8900,9636,10912,727,3434,6672,3659,8837,4318	ADAR,SLC25A6,FAS,CASP1,AGFG1,HSPA1B,HSPA6,HSPA8,IL1B,CXCL8,CXCL10,IRF7,MX1,MYD88,NFKBIA,OAS1,OAS2,OAS3,MAPK13,EIF2AK2,RNASE3,CCL2,STAT1,STAT2,TRIM25,TNFSF10,TNFRSF10D,TNFRSF10C,IRF9,DDX58,TLR7,IFIH1,RSAD2,CAMP,CASP5,GBP1,GBP2,IFI16,NAIP,AIM2,RBCK1,NLRC4,CARD16,GBP4,GBP5,CARD17,TLR2,B2M,CD38,GADD45A,HLA-A,HLA-B,HLA-E,HLA-F,LYN,GADD45B,RNASE1,TAP1,SAP30,CCNA1,ISG15,GADD45G,C5,IFIT1,SP100,IRF1,CFLAR…
5_Member	KEGG Pathway	hsa05164	Influenza A	-14.7212	-12.1015	33/182	103,293,355,834,3267,3304,3310,3312,3553,3576,3627,3665,4599,4615,4792,4938,4939,4940,5603,5610,6037,6347,6772,6773,7706,8743,8793,8794,10379,23586,51284,64135,91543	ADAR,SLC25A6,FAS,CASP1,AGFG1,HSPA1B,HSPA6,HSPA8,IL1B,CXCL8,CXCL10,IRF7,MX1,MYD88,NFKBIA,OAS1,OAS2,OAS3,MAPK13,EIF2AK2,RNASE3,CCL2,STAT1,STAT2,TRIM25,TNFSF10,TNFRSF10D,TNFRSF10C,IRF9,DDX58,TLR7,IFIH1,RSAD2
5_Member	KEGG Pathway	ko05164	Influenza A	-14.552	-11.9414	32/173	103,293,355,834,3267,3304,3310,3312,3553,3576,3627,3665,4599,4615,4792,4938,4939,4940,5603,5610,6347,6772,6773,7706,8743,8793,8794,10379,23586,51284,64135,91543	ADAR,SLC25A6,FAS,CASP1,AGFG1,HSPA1B,HSPA6,HSPA8,IL1B,CXCL8,CXCL10,IRF7,MX1,MYD88,NFKBIA,OAS1,OAS2,OAS3,MAPK13,EIF2AK2,CCL2,STAT1,STAT2,TRIM25,TNFSF10,TNFRSF10D,TNFRSF10C,IRF9,DDX58,TLR7,IFIH1,RSAD2
5_Member	KEGG Pathway	hsa04621	NOD-like receptor signaling pathway	-13.1561	-10.6567	26/170	820,834,838,2633,2634,3428,3553,3576,3665,4615,4671,4792,4938,4939,4940,6347,6772,6773,9447,10379,10616,58484,114769,115361,115362,440068	CAMP,CASP1,CASP5,GBP1,GBP2,IFI16,IL1B,CXCL8,IRF7,MYD88,NAIP,NFKBIA,OAS1,OAS2,OAS3,CCL2,STAT1,STAT2,AIM2,IRF9,RBCK1,NLRC4,CARD16,GBP4,GBP5,CARD17
5_Member	KEGG Pathway	ko04621	NOD-like receptor signaling pathway	-13.1561	-10.6567	26/170	820,834,838,2633,2634,3428,3553,3576,3665,4615,4671,4792,4938,4939,4940,6347,6772,6773,9447,10379,10616,58484,114769,115361,115362,440068	CAMP,CASP1,CASP5,GBP1,GBP2,IFI16,IL1B,CXCL8,IRF7,MYD88,NAIP,NFKBIA,OAS1,OAS2,OAS3,CCL2,STAT1,STAT2,AIM2,IRF9,RBCK1,NLRC4,CARD16,GBP4,GBP5,CARD17
5_Member	WikiPathways	WP4868	Type I Interferon Induction and Signaling During SARS-CoV-2 Infection	-12.761	-10.308	14/39	3665,4615,4792,4938,4939,4940,5610,6772,6773,7097,10379,23586,51284,64135	IRF7,MYD88,NFKBIA,OAS1,OAS2,OAS3,EIF2AK2,STAT1,STAT2,TLR2,IRF9,DDX58,TLR7,IFIH1
5_Member	WikiPathways	WP4880	Host-pathogen interaction of human corona viruses - Interferon induction	-11.099	-8.7488	12/33	4615,4792,4938,4939,4940,5610,6772,6773,10379,23586,51284,64135	MYD88,NFKBIA,OAS1,OAS2,OAS3,EIF2AK2,STAT1,STAT2,IRF9,DDX58,TLR7,IFIH1
5_Member	KEGG Pathway	ko05162	Measles	-10.7702	-8.38147	24/134	103,355,3304,3310,3312,3553,3665,4599,4615,4792,4938,4939,4940,5610,6772,6773,7097,8743,8793,8794,10379,23586,51284,64135	ADAR,FAS,HSPA1B,HSPA6,HSPA8,IL1B,IRF7,MX1,MYD88,NFKBIA,OAS1,OAS2,OAS3,EIF2AK2,STAT1,STAT2,TLR2,TNFSF10,TNFRSF10D,TNFRSF10C,IRF9,DDX58,TLR7,IFIH1
5_Member	KEGG Pathway	hsa05169	Epstein-Barr virus infection	-10.2415	-7.96666	30/299	567,952,1647,3105,3106,3133,3134,3304,3310,3627,3665,4067,4615,4616,4792,4938,4939,4940,5610,6035,6772,6773,6890,7097,8819,8900,9636,10379,10912,23586	B2M,CD38,GADD45A,HLA-A,HLA-B,HLA-E,HLA-F,HSPA1B,HSPA6,CXCL10,IRF7,LYN,MYD88,GADD45B,NFKBIA,OAS1,OAS2,OAS3,EIF2AK2,RNASE1,STAT1,STAT2,TAP1,TLR2,SAP30,CCNA1,ISG15,IRF9,GADD45G,DDX58
5_Member	KEGG Pathway	hsa05168	Herpes simplex infection	-9.832	-7.60403	23/185	727,3105,3106,3133,3134,3434,3553,3665,4615,4792,4938,4939,4940,5610,6347,6672,6772,6773,6890,7097,10379,23586,64135	C5,HLA-A,HLA-B,HLA-E,HLA-F,IFIT1,IL1B,IRF7,MYD88,NFKBIA,OAS1,OAS2,OAS3,EIF2AK2,CCL2,SP100,STAT1,STAT2,TAP1,TLR2,IRF9,DDX58,IFIH1
5_Member	KEGG Pathway	ko05168	Herpes simplex infection	-9.832	-7.60403	23/185	727,3105,3106,3133,3134,3434,3553,3665,4615,4792,4938,4939,4940,5610,6347,6672,6772,6773,6890,7097,10379,23586,64135	C5,HLA-A,HLA-B,HLA-E,HLA-F,IFIT1,IL1B,IRF7,MYD88,NFKBIA,OAS1,OAS2,OAS3,EIF2AK2,CCL2,SP100,STAT1,STAT2,TAP1,TLR2,IRF9,DDX58,IFIH1
5_Member	KEGG Pathway	hsa05162	Measles	-9.23021	-6.96368	24/158	103,355,3304,3310,3312,3553,3665,4599,4615,4792,4938,4939,4940,5610,6772,6773,7097,8743,8793,8794,10379,23586,51284,64135	ADAR,FAS,HSPA1B,HSPA6,HSPA8,IL1B,IRF7,MX1,MYD88,NFKBIA,OAS1,OAS2,OAS3,EIF2AK2,STAT1,STAT2,TLR2,TNFSF10,TNFRSF10D,TNFRSF10C,IRF9,DDX58,TLR7,IFIH1
5_Member	KEGG Pathway	hsa05160	Hepatitis C	-6.79055	-4.86978	18/169	3434,3576,3627,3659,3665,4599,4792,4938,4939,4940,5610,6037,6772,6773,8837,10379,23586,91543	IFIT1,CXCL8,CXCL10,IRF1,IRF7,MX1,NFKBIA,OAS1,OAS2,OAS3,EIF2AK2,RNASE3,STAT1,STAT2,CFLAR,IRF9,DDX58,RSAD2
5_Member	KEGG Pathway	ko05160	Hepatitis C	-4.74261	-3.11353	13/131	3434,3576,3659,3665,4792,4938,4939,4940,5610,6772,6773,10379,23586	IFIT1,CXCL8,IRF1,IRF7,NFKBIA,OAS1,OAS2,OAS3,EIF2AK2,STAT1,STAT2,IRF9,DDX58
5_Member	KEGG Pathway	hsa05161	Hepatitis B	-2.88813	-1.60233	12/177	3576,3665,4318,4615,4792,6037,6772,6773,7097,8900,23586,64135	CXCL8,IRF7,MMP9,MYD88,NFKBIA,RNASE3,STAT1,STAT2,TLR2,CCNA1,DDX58,IFIH1
6_Summary	Reactome Gene Sets	R-HSA-449147	Signaling by Interleukins	-12.4953	-9.95163	50/462	604,834,1230,1511,1845,2939,3162,3312,3553,3557,3566,3572,3576,3589,3627,3934,3965,4001,4067,4128,4205,4318,4615,4792,5008,5062,5685,5698,5721,5743,6283,6347,6364,6772,6773,6845,7076,8351,8353,8651,8807,8809,9244,10538,11213,23765,51561,84868,133396,654483	BCL6,CASP1,CCR1,CTSG,DUSP3,GSTA2,HMOX1,HSPA8,IL1B,IL1RN,IL4R,IL6ST,CXCL8,IL11,CXCL10,LCN2,LGALS9,LMNB1,LYN,MAOA,MEF2A,MMP9,MYD88,NFKBIA,OSM,PAK2,PSMA4,PSMB9,PSME2,PTGS2,S100A12,CCL2,CCL20,STAT1,STAT2,VAMP7,TIMP1,H3C4,H3C6,SOCS1,IL18RAP,IL18R1,CRLF1,BATF,IRAK3,IL17RA,IL23A,HAVCR2,IL31RA,BOLA2B
6_Member	Reactome Gene Sets	R-HSA-449147	Signaling by Interleukins	-12.4953	-9.95163	50/462	604,834,1230,1511,1845,2939,3162,3312,3553,3557,3566,3572,3576,3589,3627,3934,3965,4001,4067,4128,4205,4318,4615,4792,5008,5062,5685,5698,5721,5743,6283,6347,6364,6772,6773,6845,7076,8351,8353,8651,8807,8809,9244,10538,11213,23765,51561,84868,133396,654483	BCL6,CASP1,CCR1,CTSG,DUSP3,GSTA2,HMOX1,HSPA8,IL1B,IL1RN,IL4R,IL6ST,CXCL8,IL11,CXCL10,LCN2,LGALS9,LMNB1,LYN,MAOA,MEF2A,MMP9,MYD88,NFKBIA,OSM,PAK2,PSMA4,PSMB9,PSME2,PTGS2,S100A12,CCL2,CCL20,STAT1,STAT2,VAMP7,TIMP1,H3C4,H3C6,SOCS1,IL18RAP,IL18R1,CRLF1,BATF,IRAK3,IL17RA,IL23A,HAVCR2,IL31RA,BOLA2B
6_Member	Reactome Gene Sets	R-HSA-6785807	Interleukin-4 and Interleukin-13 signaling	-6.96128	-4.95152	17/108	604,3162,3312,3553,3566,3576,3934,4128,4318,5008,5743,6347,6772,7076,8651,10538,51561	BCL6,HMOX1,HSPA8,IL1B,IL4R,CXCL8,LCN2,MAOA,MMP9,OSM,PTGS2,CCL2,STAT1,TIMP1,SOCS1,BATF,IL23A

## Sheet: (B) Chrysin
GroupID	Category	Term	Description	LogP	Log(q-value)	InTerm_InList	Genes	Symbols
1_Summary	GO Biological Processes	GO:0002274	myeloid leukocyte activation	-63.6623	-59.3704	231/661	101,178,199,226,240,290,306,353,383,391,472,527,566,567,634,671,683,684,695,712,719,728,820,823,914,929,948,963,968,972,976,978,1050,1088,1113,1116,1265,1378,1460,1471,1476,1509,1511,1520,1535,1536,1667,1669,1675,1727,1907,1938,1991,1992,2040,2204,2207,2212,2213,2215,2219,2242,2268,2352,2357,2358,2624,2896,2919,2950,3071,3101,3106,3136,3163,3240,3303,3304,3310,3430,3566,3569,3576,3614,3684,3685,3…	ADAM8,AGL,AIF1,ALDOA,ALOX5,ANPEP,ANXA3,APRT,ARG1,RHOG,ATM,ATP6V0C,AZU1,B2M,CEACAM1,BPI,BST1,BST2,BTK,C1QA,C3AR1,C5AR1,CAMP,CAPN1,CD2,CD14,CD36,CD53,CD68,CD74,ADGRE5,CDA,CEBPA,CEACAM8,CHGA,CHI3L1,CNN2,CR1,CSNK2B,CST3,CSTB,CTSD,CTSG,CTSS,CYBA,CYBB,DEFA1,DEFA4,CFD,CYB5R3,EDN2,EEF2,ELANE,SERPINB1,STOM,FCAR,FCER1G,FCGR2A,FCGR2B,FCGR3B,FCN1,FES,FGR,FOLR3,FPR1,FPR2,GATA2,GRN,CXCL1,GSTP1,NCKAP1L,HK3,HLA-…
1_Member	GO Biological Processes	GO:0002274	myeloid leukocyte activation	-63.6623	-59.3704	231/661	101,178,199,226,240,290,306,353,383,391,472,527,566,567,634,671,683,684,695,712,719,728,820,823,914,929,948,963,968,972,976,978,1050,1088,1113,1116,1265,1378,1460,1471,1476,1509,1511,1520,1535,1536,1667,1669,1675,1727,1907,1938,1991,1992,2040,2204,2207,2212,2213,2215,2219,2242,2268,2352,2357,2358,2624,2896,2919,2950,3071,3101,3106,3136,3163,3240,3303,3304,3310,3430,3566,3569,3576,3614,3684,3685,3…	ADAM8,AGL,AIF1,ALDOA,ALOX5,ANPEP,ANXA3,APRT,ARG1,RHOG,ATM,ATP6V0C,AZU1,B2M,CEACAM1,BPI,BST1,BST2,BTK,C1QA,C3AR1,C5AR1,CAMP,CAPN1,CD2,CD14,CD36,CD53,CD68,CD74,ADGRE5,CDA,CEBPA,CEACAM8,CHGA,CHI3L1,CNN2,CR1,CSNK2B,CST3,CSTB,CTSD,CTSG,CTSS,CYBA,CYBB,DEFA1,DEFA4,CFD,CYB5R3,EDN2,EEF2,ELANE,SERPINB1,STOM,FCAR,FCER1G,FCGR2A,FCGR2B,FCGR3B,FCN1,FES,FGR,FOLR3,FPR1,FPR2,GATA2,GRN,CXCL1,GSTP1,NCKAP1L,HK3,HLA-…
1_Member	GO Biological Processes	GO:0002366	leukocyte activation involved in immune response	-57.8183	-53.8275	234/720	101,178,226,240,290,306,353,383,391,527,538,566,567,602,634,671,683,684,695,719,728,820,823,929,942,948,958,963,968,972,975,976,978,1088,1113,1116,1265,1378,1460,1471,1476,1509,1511,1520,1535,1536,1667,1669,1675,1727,1880,1938,1991,1992,2040,2067,2204,2207,2212,2213,2215,2219,2242,2268,2352,2357,2358,2624,2896,2919,2950,3071,3101,3106,3109,3122,3123,3134,3136,3142,3163,3240,3303,3304,3310,3430,35…	ADAM8,AGL,ALDOA,ALOX5,ANPEP,ANXA3,APRT,ARG1,RHOG,ATP6V0C,ATP7A,AZU1,B2M,BCL3,CEACAM1,BPI,BST1,BST2,BTK,C3AR1,C5AR1,CAMP,CAPN1,CD14,CD86,CD36,CD40,CD53,CD68,CD74,CD81,ADGRE5,CDA,CEACAM8,CHGA,CHI3L1,CNN2,CR1,CSNK2B,CST3,CSTB,CTSD,CTSG,CTSS,CYBA,CYBB,DEFA1,DEFA4,CFD,CYB5R3,GPR183,EEF2,ELANE,SERPINB1,STOM,ERCC1,FCAR,FCER1G,FCGR2A,FCGR2B,FCGR3B,FCN1,FES,FGR,FOLR3,FPR1,FPR2,GATA2,GRN,CXCL1,GSTP1,NCKAP1…
1_Member	GO Biological Processes	GO:0002263	cell activation involved in immune response	-57.3214	-53.5067	234/724	101,178,226,240,290,306,353,383,391,527,538,566,567,602,634,671,683,684,695,719,728,820,823,929,942,948,958,963,968,972,975,976,978,1088,1113,1116,1265,1378,1460,1471,1476,1509,1511,1520,1535,1536,1667,1669,1675,1727,1880,1938,1991,1992,2040,2067,2204,2207,2212,2213,2215,2219,2242,2268,2352,2357,2358,2624,2896,2919,2950,3071,3101,3106,3109,3122,3123,3134,3136,3142,3163,3240,3303,3304,3310,3430,35…	ADAM8,AGL,ALDOA,ALOX5,ANPEP,ANXA3,APRT,ARG1,RHOG,ATP6V0C,ATP7A,AZU1,B2M,BCL3,CEACAM1,BPI,BST1,BST2,BTK,C3AR1,C5AR1,CAMP,CAPN1,CD14,CD86,CD36,CD40,CD53,CD68,CD74,CD81,ADGRE5,CDA,CEACAM8,CHGA,CHI3L1,CNN2,CR1,CSNK2B,CST3,CSTB,CTSD,CTSG,CTSS,CYBA,CYBB,DEFA1,DEFA4,CFD,CYB5R3,GPR183,EEF2,ELANE,SERPINB1,STOM,ERCC1,FCAR,FCER1G,FCGR2A,FCGR2B,FCGR3B,FCN1,FES,FGR,FOLR3,FPR1,FPR2,GATA2,GRN,CXCL1,GSTP1,NCKAP1…
1_Member	GO Biological Processes	GO:0002275	myeloid cell activation involved in immune response	-52.7065	-49.0167	192/550	101,178,226,240,290,306,353,383,391,527,566,567,634,671,683,684,695,719,728,820,823,929,948,963,968,976,978,1088,1113,1116,1265,1378,1460,1471,1476,1509,1511,1520,1535,1536,1667,1669,1675,1727,1938,1991,1992,2040,2204,2207,2212,2215,2219,2242,2268,2352,2357,2358,2624,2896,2919,2950,3071,3101,3106,3136,3163,3240,3303,3304,3310,3430,3566,3614,3684,3685,3687,3689,3728,3837,3903,3934,3965,4057,4067,4…	ADAM8,AGL,ALDOA,ALOX5,ANPEP,ANXA3,APRT,ARG1,RHOG,ATP6V0C,AZU1,B2M,CEACAM1,BPI,BST1,BST2,BTK,C3AR1,C5AR1,CAMP,CAPN1,CD14,CD36,CD53,CD68,ADGRE5,CDA,CEACAM8,CHGA,CHI3L1,CNN2,CR1,CSNK2B,CST3,CSTB,CTSD,CTSG,CTSS,CYBA,CYBB,DEFA1,DEFA4,CFD,CYB5R3,EEF2,ELANE,SERPINB1,STOM,FCAR,FCER1G,FCGR2A,FCGR3B,FCN1,FES,FGR,FOLR3,FPR1,FPR2,GATA2,GRN,CXCL1,GSTP1,NCKAP1L,HK3,HLA-B,HLA-H,HMOX2,HP,HSPA1A,HSPA1B,HSPA6,IFI3…
1_Member	GO Biological Processes	GO:0045055	regulated exocytosis	-52.5861	-48.9932	237/780	2,101,178,226,240,290,306,308,353,383,391,527,566,567,634,671,683,684,695,710,719,728,820,823,929,948,963,968,976,978,1088,1113,1116,1265,1378,1460,1471,1476,1509,1511,1520,1535,1536,1667,1669,1675,1727,1855,1938,1991,1992,2040,2153,2204,2207,2212,2213,2215,2219,2242,2268,2352,2357,2358,2624,2896,2919,2950,3055,3071,3101,3106,3134,3136,3163,3240,3303,3304,3310,3481,3566,3614,3684,3685,3687,3689,3…	A2M,ADAM8,AGL,ALDOA,ALOX5,ANPEP,ANXA3,ANXA5,APRT,ARG1,RHOG,ATP6V0C,AZU1,B2M,CEACAM1,BPI,BST1,BST2,BTK,SERPING1,C3AR1,C5AR1,CAMP,CAPN1,CD14,CD36,CD53,CD68,ADGRE5,CDA,CEACAM8,CHGA,CHI3L1,CNN2,CR1,CSNK2B,CST3,CSTB,CTSD,CTSG,CTSS,CYBA,CYBB,DEFA1,DEFA4,CFD,CYB5R3,DVL1,EEF2,ELANE,SERPINB1,STOM,F5,FCAR,FCER1G,FCGR2A,FCGR2B,FCGR3B,FCN1,FES,FGR,FOLR3,FPR1,FPR2,GATA2,GRN,CXCL1,GSTP1,HCK,NCKAP1L,HK3,HLA-B,H…
1_Member	GO Biological Processes	GO:0043299	leukocyte degranulation	-52.4982	-48.9845	189/537	101,178,226,240,290,306,353,383,391,527,566,567,634,671,683,684,695,719,728,820,823,929,948,963,968,976,978,1088,1113,1116,1265,1378,1460,1471,1476,1509,1511,1520,1535,1536,1667,1669,1675,1727,1938,1991,1992,2040,2204,2207,2212,2213,2215,2219,2242,2268,2352,2357,2358,2624,2896,2919,2950,3055,3071,3101,3106,3134,3136,3163,3240,3303,3304,3310,3566,3614,3684,3685,3687,3689,3728,3837,3903,3934,3965,4…	ADAM8,AGL,ALDOA,ALOX5,ANPEP,ANXA3,APRT,ARG1,RHOG,ATP6V0C,AZU1,B2M,CEACAM1,BPI,BST1,BST2,BTK,C3AR1,C5AR1,CAMP,CAPN1,CD14,CD36,CD53,CD68,ADGRE5,CDA,CEACAM8,CHGA,CHI3L1,CNN2,CR1,CSNK2B,CST3,CSTB,CTSD,CTSG,CTSS,CYBA,CYBB,DEFA1,DEFA4,CFD,CYB5R3,EEF2,ELANE,SERPINB1,STOM,FCAR,FCER1G,FCGR2A,FCGR2B,FCGR3B,FCN1,FES,FGR,FOLR3,FPR1,FPR2,GATA2,GRN,CXCL1,GSTP1,HCK,NCKAP1L,HK3,HLA-B,HLA-F,HLA-H,HMOX2,HP,HSPA1A,…
1_Member	GO Biological Processes	GO:0002444	myeloid leukocyte mediated immunity	-51.6153	-48.1685	191/553	101,178,226,240,290,306,353,383,391,527,566,567,634,671,683,684,695,719,728,820,823,929,948,963,968,976,978,1088,1113,1116,1265,1378,1460,1471,1476,1509,1511,1520,1535,1536,1667,1669,1675,1727,1938,1991,1992,2040,2204,2207,2212,2213,2215,2219,2242,2268,2352,2357,2358,2624,2896,2919,2950,3071,3101,3106,3133,3136,3163,3240,3303,3304,3310,3566,3569,3614,3684,3685,3687,3689,3728,3837,3903,3934,3965,4…	ADAM8,AGL,ALDOA,ALOX5,ANPEP,ANXA3,APRT,ARG1,RHOG,ATP6V0C,AZU1,B2M,CEACAM1,BPI,BST1,BST2,BTK,C3AR1,C5AR1,CAMP,CAPN1,CD14,CD36,CD53,CD68,ADGRE5,CDA,CEACAM8,CHGA,CHI3L1,CNN2,CR1,CSNK2B,CST3,CSTB,CTSD,CTSG,CTSS,CYBA,CYBB,DEFA1,DEFA4,CFD,CYB5R3,EEF2,ELANE,SERPINB1,STOM,FCAR,FCER1G,FCGR2A,FCGR2B,FCGR3B,FCN1,FES,FGR,FOLR3,FPR1,FPR2,GATA2,GRN,CXCL1,GSTP1,NCKAP1L,HK3,HLA-B,HLA-E,HLA-H,HMOX2,HP,HSPA1A,HSPA…
1_Member	GO Biological Processes	GO:0042119	neutrophil activation	-48.7348	-45.3717	176/501	101,178,226,240,290,306,353,383,391,527,566,567,634,671,683,684,719,728,820,823,929,948,963,968,976,978,1088,1116,1265,1378,1460,1471,1476,1509,1511,1520,1535,1536,1667,1669,1675,1727,1938,1991,1992,2040,2204,2207,2212,2213,2215,2219,2268,2352,2357,2358,2896,2919,2950,3071,3101,3106,3136,3163,3240,3303,3304,3310,3576,3614,3684,3685,3687,3689,3728,3837,3903,3934,4057,4069,4282,4317,4318,4332,4353,…	ADAM8,AGL,ALDOA,ALOX5,ANPEP,ANXA3,APRT,ARG1,RHOG,ATP6V0C,AZU1,B2M,CEACAM1,BPI,BST1,BST2,C3AR1,C5AR1,CAMP,CAPN1,CD14,CD36,CD53,CD68,ADGRE5,CDA,CEACAM8,CHI3L1,CNN2,CR1,CSNK2B,CST3,CSTB,CTSD,CTSG,CTSS,CYBA,CYBB,DEFA1,DEFA4,CFD,CYB5R3,EEF2,ELANE,SERPINB1,STOM,FCAR,FCER1G,FCGR2A,FCGR2B,FCGR3B,FCN1,FGR,FOLR3,FPR1,FPR2,GRN,CXCL1,GSTP1,NCKAP1L,HK3,HLA-B,HLA-H,HMOX2,HP,HSPA1A,HSPA1B,HSPA6,CXCL8,IMPDH1,ITG…
1_Member	GO Biological Processes	GO:0036230	granulocyte activation	-48.7093	-45.3717	177/506	101,178,226,240,290,306,353,383,391,527,566,567,634,671,683,684,719,728,820,823,929,948,963,968,976,978,1088,1116,1265,1378,1460,1471,1476,1509,1511,1520,1535,1536,1667,1669,1675,1727,1938,1991,1992,2040,2204,2207,2212,2213,2215,2219,2268,2352,2357,2358,2896,2919,2950,3071,3101,3106,3136,3163,3240,3303,3304,3310,3576,3614,3684,3685,3687,3689,3728,3837,3903,3934,4057,4069,4282,4317,4318,4332,4353,…	ADAM8,AGL,ALDOA,ALOX5,ANPEP,ANXA3,APRT,ARG1,RHOG,ATP6V0C,AZU1,B2M,CEACAM1,BPI,BST1,BST2,C3AR1,C5AR1,CAMP,CAPN1,CD14,CD36,CD53,CD68,ADGRE5,CDA,CEACAM8,CHI3L1,CNN2,CR1,CSNK2B,CST3,CSTB,CTSD,CTSG,CTSS,CYBA,CYBB,DEFA1,DEFA4,CFD,CYB5R3,EEF2,ELANE,SERPINB1,STOM,FCAR,FCER1G,FCGR2A,FCGR2B,FCGR3B,FCN1,FGR,FOLR3,FPR1,FPR2,GRN,CXCL1,GSTP1,NCKAP1L,HK3,HLA-B,HLA-H,HMOX2,HP,HSPA1A,HSPA1B,HSPA6,CXCL8,IMPDH1,ITG…
1_Member	GO Biological Processes	GO:0002283	neutrophil activation involved in immune response	-47.7102	-44.4184	172/489	101,178,226,240,290,306,353,383,391,527,566,567,634,671,683,684,719,728,820,823,929,948,963,968,976,978,1088,1116,1265,1378,1460,1471,1476,1509,1511,1520,1535,1536,1667,1669,1675,1727,1938,1991,1992,2040,2204,2207,2212,2215,2219,2268,2352,2357,2358,2896,2919,2950,3071,3101,3106,3136,3163,3240,3303,3304,3310,3614,3684,3685,3687,3689,3728,3837,3903,3934,4057,4069,4282,4317,4318,4332,4353,4680,4831,…	ADAM8,AGL,ALDOA,ALOX5,ANPEP,ANXA3,APRT,ARG1,RHOG,ATP6V0C,AZU1,B2M,CEACAM1,BPI,BST1,BST2,C3AR1,C5AR1,CAMP,CAPN1,CD14,CD36,CD53,CD68,ADGRE5,CDA,CEACAM8,CHI3L1,CNN2,CR1,CSNK2B,CST3,CSTB,CTSD,CTSG,CTSS,CYBA,CYBB,DEFA1,DEFA4,CFD,CYB5R3,EEF2,ELANE,SERPINB1,STOM,FCAR,FCER1G,FCGR2A,FCGR3B,FCN1,FGR,FOLR3,FPR1,FPR2,GRN,CXCL1,GSTP1,NCKAP1L,HK3,HLA-B,HLA-H,HMOX2,HP,HSPA1A,HSPA1B,HSPA6,IMPDH1,ITGAM,ITGAV,ITGA…
1_Member	GO Biological Processes	GO:0002446	neutrophil mediated immunity	-47.5205	-44.27	174/500	101,178,226,240,290,306,353,383,391,527,566,567,634,671,683,684,719,728,820,823,929,948,963,968,976,978,1088,1116,1265,1378,1460,1471,1476,1509,1511,1520,1535,1536,1667,1669,1675,1727,1938,1991,1992,2040,2204,2207,2212,2215,2219,2268,2352,2357,2358,2896,2919,2950,3071,3101,3106,3136,3163,3240,3303,3304,3310,3569,3614,3684,3685,3687,3689,3728,3837,3903,3934,4057,4069,4282,4317,4318,4332,4353,4680,…	ADAM8,AGL,ALDOA,ALOX5,ANPEP,ANXA3,APRT,ARG1,RHOG,ATP6V0C,AZU1,B2M,CEACAM1,BPI,BST1,BST2,C3AR1,C5AR1,CAMP,CAPN1,CD14,CD36,CD53,CD68,ADGRE5,CDA,CEACAM8,CHI3L1,CNN2,CR1,CSNK2B,CST3,CSTB,CTSD,CTSG,CTSS,CYBA,CYBB,DEFA1,DEFA4,CFD,CYB5R3,EEF2,ELANE,SERPINB1,STOM,FCAR,FCER1G,FCGR2A,FCGR3B,FCN1,FGR,FOLR3,FPR1,FPR2,GRN,CXCL1,GSTP1,NCKAP1L,HK3,HLA-B,HLA-H,HMOX2,HP,HSPA1A,HSPA1B,HSPA6,IL6,IMPDH1,ITGAM,ITGAV,…
1_Member	GO Biological Processes	GO:0043312	neutrophil degranulation	-47.4543	-44.2417	171/486	101,178,226,240,290,306,353,383,391,527,566,567,634,671,683,684,719,728,820,823,929,948,963,968,976,978,1088,1116,1265,1378,1460,1471,1476,1509,1511,1520,1535,1536,1667,1669,1675,1727,1938,1991,1992,2040,2204,2207,2212,2215,2219,2268,2352,2357,2358,2896,2919,2950,3071,3101,3106,3136,3163,3240,3303,3304,3310,3614,3684,3685,3687,3689,3728,3837,3903,3934,4057,4069,4282,4317,4318,4332,4353,4680,4831,…	ADAM8,AGL,ALDOA,ALOX5,ANPEP,ANXA3,APRT,ARG1,RHOG,ATP6V0C,AZU1,B2M,CEACAM1,BPI,BST1,BST2,C3AR1,C5AR1,CAMP,CAPN1,CD14,CD36,CD53,CD68,ADGRE5,CDA,CEACAM8,CHI3L1,CNN2,CR1,CSNK2B,CST3,CSTB,CTSD,CTSG,CTSS,CYBA,CYBB,DEFA1,DEFA4,CFD,CYB5R3,EEF2,ELANE,SERPINB1,STOM,FCAR,FCER1G,FCGR2A,FCGR3B,FCN1,FGR,FOLR3,FPR1,FPR2,GRN,CXCL1,GSTP1,NCKAP1L,HK3,HLA-B,HLA-H,HMOX2,HP,HSPA1A,HSPA1B,HSPA6,IMPDH1,ITGAM,ITGAV,ITGA…
1_Member	Reactome Gene Sets	R-HSA-6798695	Neutrophil degranulation	-44.2505	-41.0726	165/480	101,178,226,240,290,353,383,391,527,566,567,634,671,683,684,719,728,820,823,929,948,963,968,976,978,1088,1116,1265,1378,1460,1471,1476,1509,1511,1520,1535,1536,1667,1669,1675,1727,1938,1991,1992,2040,2204,2207,2212,2215,2219,2268,2352,2357,2358,2896,2919,2950,3071,3101,3105,3106,3163,3240,3303,3304,3310,3614,3684,3685,3687,3689,3728,3837,3903,3934,4057,4069,4282,4317,4318,4332,4353,4680,4831,4973…	ADAM8,AGL,ALDOA,ALOX5,ANPEP,APRT,ARG1,RHOG,ATP6V0C,AZU1,B2M,CEACAM1,BPI,BST1,BST2,C3AR1,C5AR1,CAMP,CAPN1,CD14,CD36,CD53,CD68,ADGRE5,CDA,CEACAM8,CHI3L1,CNN2,CR1,CSNK2B,CST3,CSTB,CTSD,CTSG,CTSS,CYBA,CYBB,DEFA1,DEFA4,CFD,CYB5R3,EEF2,ELANE,SERPINB1,STOM,FCAR,FCER1G,FCGR2A,FCGR3B,FCN1,FGR,FOLR3,FPR1,FPR2,GRN,CXCL1,GSTP1,NCKAP1L,HK3,HLA-A,HLA-B,HMOX2,HP,HSPA1A,HSPA1B,HSPA6,IMPDH1,ITGAM,ITGAV,ITGAX,ITGB…
2_Summary	GO Biological Processes	GO:0009615	response to virus	-45.8722	-42.3773	74/361	59,103,566,684,1667,1668,1937,2131,2537,2633,3428,3429,3433,3434,3437,3627,3659,3663,3665,3669,3965,4277,4343,4599,4600,4615,4938,4939,4940,5359,5610,5788,6035,6036,6355,6772,6773,7706,8519,8638,9447,9636,10346,10379,10410,10533,10561,10577,10581,10875,10964,11213,23586,24138,51191,51251,51284,55337,55601,56829,60489,64108,64135,79132,81030,81622,83666,85363,91543,115004,117854,151636,200315,7283…	ACTA2,ADAR,AZU1,BST2,DEFA1,DEFA3,EEF1G,EXT1,IFI6,GBP1,IFI16,IFI27,IFIT2,IFIT1,IFIT3,CXCL10,IRF1,IRF5,IRF7,ISG20,LGALS9,MICB,MOV10,MX1,MX2,MYD88,OAS1,OAS2,OAS3,PLSCR1,EIF2AK2,PTPRC,RNASE1,RNASE2,CCL8,STAT1,STAT2,TRIM25,IFITM1,OASL,AIM2,ISG15,TRIM22,IRF9,IFITM3,ATG7,IFI44,NPC2,IFITM2,FGL2,IFI44L,IRAK3,DDX58,IFIT5,HERC5,NT5C3A,TLR7,SHFL,DDX60,ZC3HAV1,APOBEC3G,RTP4,IFIH1,DHX58,ZBP1,UNC93B1,PARP9,TRIM…
2_Member	GO Biological Processes	GO:0009615	response to virus	-45.8722	-42.3773	74/361	59,103,566,684,1667,1668,1937,2131,2537,2633,3428,3429,3433,3434,3437,3627,3659,3663,3665,3669,3965,4277,4343,4599,4600,4615,4938,4939,4940,5359,5610,5788,6035,6036,6355,6772,6773,7706,8519,8638,9447,9636,10346,10379,10410,10533,10561,10577,10581,10875,10964,11213,23586,24138,51191,51251,51284,55337,55601,56829,60489,64108,64135,79132,81030,81622,83666,85363,91543,115004,117854,151636,200315,7283…	ACTA2,ADAR,AZU1,BST2,DEFA1,DEFA3,EEF1G,EXT1,IFI6,GBP1,IFI16,IFI27,IFIT2,IFIT1,IFIT3,CXCL10,IRF1,IRF5,IRF7,ISG20,LGALS9,MICB,MOV10,MX1,MX2,MYD88,OAS1,OAS2,OAS3,PLSCR1,EIF2AK2,PTPRC,RNASE1,RNASE2,CCL8,STAT1,STAT2,TRIM25,IFITM1,OASL,AIM2,ISG15,TRIM22,IRF9,IFITM3,ATG7,IFI44,NPC2,IFITM2,FGL2,IFI44L,IRAK3,DDX58,IFIT5,HERC5,NT5C3A,TLR7,SHFL,DDX60,ZC3HAV1,APOBEC3G,RTP4,IFIH1,DHX58,ZBP1,UNC93B1,PARP9,TRIM…
2_Member	GO Biological Processes	GO:0051607	defense response to virus	-45.824	-42.3773	65/262	103,566,684,1667,1668,2537,2633,3428,3429,3433,3434,3437,3627,3659,3663,3665,3669,4277,4343,4599,4600,4938,4939,4940,5359,5610,5788,6035,6036,6772,6773,7706,8519,8638,9447,9636,10346,10379,10410,10533,10581,10875,10964,23586,24138,51191,51251,51284,55337,55601,56829,60489,64108,64135,79132,81030,81622,83666,85363,91543,115004,117854,151636,200315,728358	ADAR,AZU1,BST2,DEFA1,DEFA3,IFI6,GBP1,IFI16,IFI27,IFIT2,IFIT1,IFIT3,CXCL10,IRF1,IRF5,IRF7,ISG20,MICB,MOV10,MX1,MX2,OAS1,OAS2,OAS3,PLSCR1,EIF2AK2,PTPRC,RNASE1,RNASE2,STAT1,STAT2,TRIM25,IFITM1,OASL,AIM2,ISG15,TRIM22,IRF9,IFITM3,ATG7,IFITM2,FGL2,IFI44L,DDX58,IFIT5,HERC5,NT5C3A,TLR7,SHFL,DDX60,ZC3HAV1,APOBEC3G,RTP4,IFIH1,DHX58,ZBP1,UNC93B1,PARP9,TRIM5,RSAD2,CGAS,TRIM6,DTX3L,APOBEC3A,DEFA1B
2_Member	GO Biological Processes	GO:0140546	defense response to symbiont	-45.824	-42.3773	65/262	103,566,684,1667,1668,2537,2633,3428,3429,3433,3434,3437,3627,3659,3663,3665,3669,4277,4343,4599,4600,4938,4939,4940,5359,5610,5788,6035,6036,6772,6773,7706,8519,8638,9447,9636,10346,10379,10410,10533,10581,10875,10964,23586,24138,51191,51251,51284,55337,55601,56829,60489,64108,64135,79132,81030,81622,83666,85363,91543,115004,117854,151636,200315,728358	ADAR,AZU1,BST2,DEFA1,DEFA3,IFI6,GBP1,IFI16,IFI27,IFIT2,IFIT1,IFIT3,CXCL10,IRF1,IRF5,IRF7,ISG20,MICB,MOV10,MX1,MX2,OAS1,OAS2,OAS3,PLSCR1,EIF2AK2,PTPRC,RNASE1,RNASE2,STAT1,STAT2,TRIM25,IFITM1,OASL,AIM2,ISG15,TRIM22,IRF9,IFITM3,ATG7,IFITM2,FGL2,IFI44L,DDX58,IFIT5,HERC5,NT5C3A,TLR7,SHFL,DDX60,ZC3HAV1,APOBEC3G,RTP4,IFIH1,DHX58,ZBP1,UNC93B1,PARP9,TRIM5,RSAD2,CGAS,TRIM6,DTX3L,APOBEC3A,DEFA1B
2_Member	Reactome Gene Sets	R-HSA-913531	Interferon Signaling	-44.0055	-40.7551	57/199	103,567,684,2209,2537,2633,2634,3105,3106,3133,3134,3429,3430,3433,3434,3437,3659,3663,3665,3669,3837,4502,4599,4600,4938,4939,4940,5610,6672,6737,6772,6773,7706,8519,8638,8651,8672,9246,9636,9830,10346,10379,10410,10437,10475,10581,11274,23586,24138,51191,54739,85363,91543,115361,115362,117854,163351	ADAR,B2M,BST2,FCGR1A,IFI6,GBP1,GBP2,HLA-A,HLA-B,HLA-E,HLA-F,IFI27,IFI35,IFIT2,IFIT1,IFIT3,IRF1,IRF5,IRF7,ISG20,KPNB1,MT2A,MX1,MX2,OAS1,OAS2,OAS3,EIF2AK2,SP100,TRIM21,STAT1,STAT2,TRIM25,IFITM1,OASL,SOCS1,EIF4G3,UBE2L6,ISG15,TRIM14,TRIM22,IRF9,IFITM3,IFI30,TRIM38,IFITM2,USP18,DDX58,IFIT5,HERC5,XAF1,TRIM5,RSAD2,GBP4,GBP5,TRIM6,GBP6
2_Member	Reactome Gene Sets	R-HSA-1280215	Cytokine Signaling in Immune system	-41.9197	-38.8832	95/715	103,567,684,834,939,1230,1511,1845,2209,2537,2633,2634,3105,3106,3133,3134,3429,3430,3433,3434,3437,3553,3557,3566,3572,3576,3627,3659,3663,3665,3669,3837,3934,3965,4001,4067,4128,4205,4318,4502,4599,4600,4615,4792,4938,4939,4940,5008,5062,5610,5685,5698,5721,6283,6347,6503,6672,6737,6772,6773,7076,7706,8351,8519,8638,8651,8672,8718,8807,8809,9246,9636,9830,10346,10379,10410,10437,10475,10538,105…	ADAR,B2M,BST2,CASP1,CD27,CCR1,CTSG,DUSP3,FCGR1A,IFI6,GBP1,GBP2,HLA-A,HLA-B,HLA-E,HLA-F,IFI27,IFI35,IFIT2,IFIT1,IFIT3,IL1B,IL1RN,IL4R,IL6ST,CXCL8,CXCL10,IRF1,IRF5,IRF7,ISG20,KPNB1,LCN2,LGALS9,LMNB1,LYN,MAOA,MEF2A,MMP9,MT2A,MX1,MX2,MYD88,NFKBIA,OAS1,OAS2,OAS3,OSM,PAK2,EIF2AK2,PSMA4,PSMB9,PSME2,S100A12,CCL2,SLA,SP100,TRIM21,STAT1,STAT2,TIMP1,TRIM25,H3C4,IFITM1,OASL,SOCS1,EIF4G3,TNFRSF25,IL18RAP,IL18…
2_Member	Reactome Gene Sets	R-HSA-909733	Interferon alpha/beta signaling	-38.3238	-35.3107	36/72	103,684,2537,2634,3105,3106,3133,3134,3429,3430,3433,3434,3437,3659,3663,3665,3669,3837,4599,4600,4938,4939,4940,6772,6773,8519,8638,8651,9636,10379,10410,10581,11274,24138,54739,91543	ADAR,BST2,IFI6,GBP2,HLA-A,HLA-B,HLA-E,HLA-F,IFI27,IFI35,IFIT2,IFIT1,IFIT3,IRF1,IRF5,IRF7,ISG20,KPNB1,MX1,MX2,OAS1,OAS2,OAS3,STAT1,STAT2,IFITM1,OASL,SOCS1,ISG15,IRF9,IFITM3,IFITM2,USP18,IFIT5,XAF1,RSAD2
2_Member	GO Biological Processes	GO:0034340	response to type I interferon	-35.9787	-32.9879	39/101	103,684,2537,2634,3105,3106,3133,3134,3136,3429,3430,3433,3434,3437,3659,3663,3665,3669,4599,4600,4615,4938,4939,4940,6672,6772,6773,8519,8638,9636,10379,10410,10581,11274,54739,55337,81030,91543,117854	ADAR,BST2,IFI6,GBP2,HLA-A,HLA-B,HLA-E,HLA-F,HLA-H,IFI27,IFI35,IFIT2,IFIT1,IFIT3,IRF1,IRF5,IRF7,ISG20,MX1,MX2,MYD88,OAS1,OAS2,OAS3,SP100,STAT1,STAT2,IFITM1,OASL,ISG15,IRF9,IFITM3,IFITM2,USP18,XAF1,SHFL,ZBP1,RSAD2,TRIM6
2_Member	GO Biological Processes	GO:0060337	type I interferon signaling pathway	-35.7678	-32.7982	38/95	103,684,2537,2634,3105,3106,3133,3134,3136,3429,3430,3433,3434,3437,3659,3663,3665,3669,4599,4600,4615,4938,4939,4940,6672,6772,6773,8519,8638,9636,10379,10410,10581,11274,54739,81030,91543,117854	ADAR,BST2,IFI6,GBP2,HLA-A,HLA-B,HLA-E,HLA-F,HLA-H,IFI27,IFI35,IFIT2,IFIT1,IFIT3,IRF1,IRF5,IRF7,ISG20,MX1,MX2,MYD88,OAS1,OAS2,OAS3,SP100,STAT1,STAT2,IFITM1,OASL,ISG15,IRF9,IFITM3,IFITM2,USP18,XAF1,ZBP1,RSAD2,TRIM6
2_Member	GO Biological Processes	GO:0071357	cellular response to type I interferon	-35.5587	-32.6093	38/96	103,684,2537,2634,3105,3106,3133,3134,3136,3429,3430,3433,3434,3437,3659,3663,3665,3669,4599,4600,4615,4938,4939,4940,6672,6772,6773,8519,8638,9636,10379,10410,10581,11274,54739,81030,91543,117854	ADAR,BST2,IFI6,GBP2,HLA-A,HLA-B,HLA-E,HLA-F,HLA-H,IFI27,IFI35,IFIT2,IFIT1,IFIT3,IRF1,IRF5,IRF7,ISG20,MX1,MX2,MYD88,OAS1,OAS2,OAS3,SP100,STAT1,STAT2,IFITM1,OASL,ISG15,IRF9,IFITM3,IFITM2,USP18,XAF1,ZBP1,RSAD2,TRIM6
2_Member	GO Biological Processes	GO:0034341	response to interferon-gamma	-33.4618	-30.5317	48/197	383,567,684,834,2209,2210,2633,2634,2643,3105,3106,3133,3134,3136,3659,3663,3665,3965,4502,4938,4939,4940,6347,6355,6672,6737,6772,7097,7294,7706,8519,8638,8651,10346,10379,10410,10437,10475,10581,23521,51667,54625,55337,83666,85363,115361,115362,163351	ARG1,B2M,BST2,CASP1,FCGR1A,FCGR1B,GBP1,GBP2,GCH1,HLA-A,HLA-B,HLA-E,HLA-F,HLA-H,IRF1,IRF5,IRF7,LGALS9,MT2A,OAS1,OAS2,OAS3,CCL2,CCL8,SP100,TRIM21,STAT1,TLR2,TXK,TRIM25,IFITM1,OASL,SOCS1,TRIM22,IRF9,IFITM3,IFI30,TRIM38,IFITM2,RPL13A,NUB1,PARP14,SHFL,PARP9,TRIM5,GBP4,GBP5,GBP6
2_Member	GO Biological Processes	GO:1903900	regulation of viral life cycle	-28.6665	-25.8219	39/148	103,684,2219,3428,3434,3576,3669,3965,4057,4061,4599,4938,4939,4940,5359,5586,5610,6590,6737,7153,7706,8519,8638,9636,9830,10346,10410,10475,10581,24138,27074,55337,56829,60489,84875,85363,91543,117854,200315	ADAR,BST2,FCN1,IFI16,IFIT1,CXCL8,ISG20,LGALS9,LTF,LY6E,MX1,OAS1,OAS2,OAS3,PLSCR1,PKN2,EIF2AK2,SLPI,TRIM21,TOP2A,TRIM25,IFITM1,OASL,ISG15,TRIM14,TRIM22,IFITM3,TRIM38,IFITM2,IFIT5,LAMP3,SHFL,ZC3HAV1,APOBEC3G,PARP10,TRIM5,RSAD2,TRIM6,APOBEC3A
2_Member	GO Biological Processes	GO:0048525	negative regulation of viral process	-28.4327	-25.6033	32/89	684,2219,3428,3434,3669,4057,4061,4599,4938,4939,4940,5359,5610,6590,6737,6772,7706,8519,8638,9636,9830,10410,10581,24138,55337,56829,60489,84875,85363,91543,117854,200315	BST2,FCN1,IFI16,IFIT1,ISG20,LTF,LY6E,MX1,OAS1,OAS2,OAS3,PLSCR1,EIF2AK2,SLPI,TRIM21,STAT1,TRIM25,IFITM1,OASL,ISG15,TRIM14,IFITM3,IFITM2,IFIT5,SHFL,ZC3HAV1,APOBEC3G,PARP10,TRIM5,RSAD2,TRIM6,APOBEC3A
2_Member	GO Biological Processes	GO:0060333	interferon-gamma-mediated signaling pathway	-28.0734	-25.2587	32/91	383,567,2209,2210,2633,2634,3105,3106,3133,3134,3136,3659,3663,3665,4502,4938,4939,4940,6672,6737,6772,7294,7706,8638,8651,10346,10379,10437,10475,54625,83666,85363	ARG1,B2M,FCGR1A,FCGR1B,GBP1,GBP2,HLA-A,HLA-B,HLA-E,HLA-F,HLA-H,IRF1,IRF5,IRF7,MT2A,OAS1,OAS2,OAS3,SP100,TRIM21,STAT1,TXK,TRIM25,OASL,SOCS1,TRIM22,IRF9,IFI30,TRIM38,PARP14,PARP9,TRIM5
2_Member	GO Biological Processes	GO:0071346	cellular response to interferon-gamma	-27.6953	-24.8948	41/177	383,567,834,2209,2210,2633,2634,3105,3106,3133,3134,3136,3659,3663,3665,3965,4502,4938,4939,4940,6347,6355,6672,6737,6772,7097,7294,7706,8638,8651,10346,10379,10437,10475,23521,54625,83666,85363,115361,115362,163351	ARG1,B2M,CASP1,FCGR1A,FCGR1B,GBP1,GBP2,HLA-A,HLA-B,HLA-E,HLA-F,HLA-H,IRF1,IRF5,IRF7,LGALS9,MT2A,OAS1,OAS2,OAS3,CCL2,CCL8,SP100,TRIM21,STAT1,TLR2,TXK,TRIM25,OASL,SOCS1,TRIM22,IRF9,IFI30,TRIM38,RPL13A,PARP14,PARP9,TRIM5,GBP4,GBP5,GBP6
2_Member	GO Biological Processes	GO:0043903	regulation of biological process involved in symbiotic interaction	-26.8073	-24.0207	42/197	103,383,684,2219,3428,3434,3576,3669,3965,4057,4061,4599,4938,4939,4940,5359,5586,5610,6590,6737,6772,6993,7153,7706,8519,8638,9636,9830,10346,10410,10475,10581,24138,27074,55337,56829,60489,84875,85363,91543,117854,200315	ADAR,ARG1,BST2,FCN1,IFI16,IFIT1,CXCL8,ISG20,LGALS9,LTF,LY6E,MX1,OAS1,OAS2,OAS3,PLSCR1,PKN2,EIF2AK2,SLPI,TRIM21,STAT1,DYNLT1,TOP2A,TRIM25,IFITM1,OASL,ISG15,TRIM14,TRIM22,IFITM3,TRIM38,IFITM2,IFIT5,LAMP3,SHFL,ZC3HAV1,APOBEC3G,PARP10,TRIM5,RSAD2,TRIM6,APOBEC3A
2_Member	GO Biological Processes	GO:0050792	regulation of viral process	-26.7853	-24.012	41/186	103,684,2219,3428,3434,3576,3669,3965,4057,4061,4599,4938,4939,4940,5359,5586,5610,6590,6737,6772,6993,7153,7706,8519,8638,9636,9830,10346,10410,10475,10581,24138,27074,55337,56829,60489,84875,85363,91543,117854,200315	ADAR,BST2,FCN1,IFI16,IFIT1,CXCL8,ISG20,LGALS9,LTF,LY6E,MX1,OAS1,OAS2,OAS3,PLSCR1,PKN2,EIF2AK2,SLPI,TRIM21,STAT1,DYNLT1,TOP2A,TRIM25,IFITM1,OASL,ISG15,TRIM14,TRIM22,IFITM3,TRIM38,IFITM2,IFIT5,LAMP3,SHFL,ZC3HAV1,APOBEC3G,PARP10,TRIM5,RSAD2,TRIM6,APOBEC3A
2_Member	Reactome Gene Sets	R-HSA-877300	Interferon gamma signaling	-26.7196	-23.9592	31/91	567,2209,2633,2634,3105,3106,3133,3134,3659,3663,3665,4502,4938,4939,4940,6672,6737,6772,7706,8638,8651,9830,10346,10379,10437,10475,85363,115361,115362,117854,163351	B2M,FCGR1A,GBP1,GBP2,HLA-A,HLA-B,HLA-E,HLA-F,IRF1,IRF5,IRF7,MT2A,OAS1,OAS2,OAS3,SP100,TRIM21,STAT1,TRIM25,OASL,SOCS1,TRIM14,TRIM22,IRF9,IFI30,TRIM38,TRIM5,GBP4,GBP5,TRIM6,GBP6
2_Member	GO Biological Processes	GO:0045071	negative regulation of viral genome replication	-25.6772	-22.9535	25/54	684,3428,3434,3669,4057,4599,4938,4939,4940,5359,5610,6590,8519,8638,9636,10410,10581,24138,55337,56829,60489,84875,91543,117854,200315	BST2,IFI16,IFIT1,ISG20,LTF,MX1,OAS1,OAS2,OAS3,PLSCR1,EIF2AK2,SLPI,IFITM1,OASL,ISG15,IFITM3,IFITM2,IFIT5,SHFL,ZC3HAV1,APOBEC3G,PARP10,RSAD2,TRIM6,APOBEC3A
2_Member	GO Biological Processes	GO:0045069	regulation of viral genome replication	-25.3986	-22.6979	29/83	103,684,3428,3434,3576,3669,4057,4599,4938,4939,4940,5359,5586,5610,6590,7153,8519,8638,9636,10410,10581,24138,55337,56829,60489,84875,91543,117854,200315	ADAR,BST2,IFI16,IFIT1,CXCL8,ISG20,LTF,MX1,OAS1,OAS2,OAS3,PLSCR1,PKN2,EIF2AK2,SLPI,TOP2A,IFITM1,OASL,ISG15,IFITM3,IFITM2,IFIT5,SHFL,ZC3HAV1,APOBEC3G,PARP10,RSAD2,TRIM6,APOBEC3A
2_Member	GO Biological Processes	GO:0019079	viral genome replication	-23.8809	-21.2226	33/129	103,684,2040,3428,3429,3434,3576,3669,4057,4599,4938,4939,4940,5359,5586,5610,6347,6355,6590,7153,8519,8638,9636,10410,10581,24138,55337,56829,60489,84875,91543,117854,200315	ADAR,BST2,STOM,IFI16,IFI27,IFIT1,CXCL8,ISG20,LTF,MX1,OAS1,OAS2,OAS3,PLSCR1,PKN2,EIF2AK2,CCL2,CCL8,SLPI,TOP2A,IFITM1,OASL,ISG15,IFITM3,IFITM2,IFIT5,SHFL,ZC3HAV1,APOBEC3G,PARP10,RSAD2,TRIM6,APOBEC3A
3_Summary	GO Biological Processes	GO:0001817	regulation of cytokine production	-39.5254	-36.4097	214/782	101,199,215,240,383,409,566,567,602,634,671,684,695,706,719,727,728,834,914,920,929,942,948,958,972,975,1051,1178,1236,1240,1378,1436,1445,1535,1545,1649,1652,1958,1991,1992,2207,2213,2219,2268,2302,2597,2627,2629,2633,2867,2950,3071,3105,3106,3113,3115,3123,3133,3134,3265,3303,3304,3315,3394,3428,3553,3566,3569,3572,3620,3659,3661,3663,3665,3685,3694,3902,3965,4023,4057,4067,4092,4282,4317,4332,…	ADAM8,AIF1,ABCD1,ALOX5,ARG1,ARRB2,AZU1,B2M,BCL3,CEACAM1,BPI,BST2,BTK,TSPO,C3AR1,C5,C5AR1,CASP1,CD2,CD4,CD14,CD86,CD36,CD40,CD74,CD81,CEBPB,CLC,CCR7,CMKLR1,CR1,CSF1R,CSK,CYBA,CYP1B1,DDIT3,DDT,EGR1,ELANE,SERPINB1,FCER1G,FCGR2B,FCN1,FGR,FOXJ1,GAPDH,GATA6,GBA,GBP1,FFAR2,GSTP1,NCKAP1L,HLA-A,HLA-B,HLA-DPA1,HLA-DPB1,HLA-DRB1,HLA-E,HLA-F,HRAS,HSPA1A,HSPA1B,HSPB1,IRF8,IFI16,IL1B,IL4R,IL6,IL6ST,IDO1,IRF1,I…
3_Member	GO Biological Processes	GO:0001817	regulation of cytokine production	-39.5254	-36.4097	214/782	101,199,215,240,383,409,566,567,602,634,671,684,695,706,719,727,728,834,914,920,929,942,948,958,972,975,1051,1178,1236,1240,1378,1436,1445,1535,1545,1649,1652,1958,1991,1992,2207,2213,2219,2268,2302,2597,2627,2629,2633,2867,2950,3071,3105,3106,3113,3115,3123,3133,3134,3265,3303,3304,3315,3394,3428,3553,3566,3569,3572,3620,3659,3661,3663,3665,3685,3694,3902,3965,4023,4057,4067,4092,4282,4317,4332,…	ADAM8,AIF1,ABCD1,ALOX5,ARG1,ARRB2,AZU1,B2M,BCL3,CEACAM1,BPI,BST2,BTK,TSPO,C3AR1,C5,C5AR1,CASP1,CD2,CD4,CD14,CD86,CD36,CD40,CD74,CD81,CEBPB,CLC,CCR7,CMKLR1,CR1,CSF1R,CSK,CYBA,CYP1B1,DDIT3,DDT,EGR1,ELANE,SERPINB1,FCER1G,FCGR2B,FCN1,FGR,FOXJ1,GAPDH,GATA6,GBA,GBP1,FFAR2,GSTP1,NCKAP1L,HLA-A,HLA-B,HLA-DPA1,HLA-DPB1,HLA-DRB1,HLA-E,HLA-F,HRAS,HSPA1A,HSPA1B,HSPB1,IRF8,IFI16,IL1B,IL4R,IL6,IL6ST,IDO1,IRF1,I…
3_Member	GO Biological Processes	GO:0001819	positive regulation of cytokine production	-33.755	-30.7184	140/437	101,199,566,567,602,719,727,728,834,914,920,929,942,948,958,972,975,1051,1236,1436,1535,1545,1649,1652,1958,1991,2207,2219,2268,2597,2627,2867,3105,3113,3115,3133,3134,3265,3303,3304,3315,3394,3428,3553,3566,3569,3572,3620,3659,3661,3663,3665,3965,4023,4282,4317,4332,4615,4791,5008,5027,5434,5435,5441,5600,5603,5610,5724,5788,5914,5970,6188,6348,6556,6693,6772,6850,7040,7097,7099,7100,7110,7186,7…	ADAM8,AIF1,AZU1,B2M,BCL3,C3AR1,C5,C5AR1,CASP1,CD2,CD4,CD14,CD86,CD36,CD40,CD74,CD81,CEBPB,CCR7,CSF1R,CYBA,CYP1B1,DDIT3,DDT,EGR1,ELANE,FCER1G,FCN1,FGR,GAPDH,GATA6,FFAR2,HLA-A,HLA-DPA1,HLA-DPB1,HLA-E,HLA-F,HRAS,HSPA1A,HSPA1B,HSPB1,IRF8,IFI16,IL1B,IL4R,IL6,IL6ST,IDO1,IRF1,IRF3,IRF5,IRF7,LGALS9,LPL,MIF,MMP8,MNDA,MYD88,NFKB2,OSM,P2RX7,POLR2E,POLR2F,POLR2L,MAPK11,MAPK13,EIF2AK2,PTAFR,PTPRC,RARA,RELA,RP…
3_Member	GO Biological Processes	GO:0001818	negative regulation of cytokine production	-12.2284	-10.2829	87/369	215,383,409,602,634,671,684,695,706,1236,1240,1378,1445,1649,1991,1992,2213,2302,2627,2629,2633,2950,3071,3123,3134,3569,3620,3661,3902,3965,4057,4092,4317,4795,5300,5371,5788,5914,5971,6556,7040,7042,7099,7305,7538,7706,7805,8832,8986,9246,9308,9454,9636,9734,9971,10365,10457,10859,11006,11213,11326,11334,23586,26191,28964,51176,51191,51311,51561,54209,55366,58509,59307,64115,64135,66005,79004,7…	ABCD1,ARG1,ARRB2,BCL3,CEACAM1,BPI,BST2,BTK,TSPO,CCR7,CMKLR1,CR1,CSK,DDIT3,ELANE,SERPINB1,FCGR2B,FOXJ1,GATA6,GBA,GBP1,GSTP1,NCKAP1L,HLA-DRB1,HLA-F,IL6,IDO1,IRF3,LAG3,LGALS9,LTF,SMAD7,MMP8,NFKBIL1,PIN1,PML,PTPRC,RARA,RELB,SLC11A1,TGFB1,TGFB2,TLR4,TYROBP,ZFP36,TRIM25,LAPTM5,CD84,RPS6KA4,UBE2L6,CD83,HOMER3,ISG15,HDAC9,NR1H4,KLF2,GPNMB,LILRB1,LILRB4,IRAK3,VSIG4,TUSC2,DDX58,PTPN22,GIT1,LEF1,HERC5,TLR8,…
4_Summary	GO Biological Processes	GO:0006954	inflammatory response	-38.3267	-35.239	211/778	101,133,140,199,215,240,330,348,472,566,658,683,695,719,727,728,747,834,838,929,948,958,968,975,976,1050,1051,1116,1230,1232,1234,1236,1240,1241,1436,1535,1536,1652,1956,1991,2131,2161,2213,2353,2357,2358,2359,2629,2852,2867,2874,2876,2896,2919,2920,2950,3055,3123,3133,3240,3428,3430,3553,3557,3559,3566,3569,3572,3576,3620,3627,3661,3663,3688,3689,3694,3965,4023,4064,4067,4069,4261,4282,4317,4318…	ADAM8,ADM,ADORA3,AIF1,ABCD1,ALOX5,BIRC3,APOE,ATM,AZU1,BMPR1B,BST1,BTK,C3AR1,C5,C5AR1,DAGLA,CASP1,CASP5,CD14,CD36,CD40,CD68,CD81,ADGRE5,CEBPA,CEBPB,CHI3L1,CCR1,CCR3,CCR5,CCR7,CMKLR1,LTB4R,CSF1R,CYBA,CYBB,DDT,EGFR,ELANE,EXT1,F12,FCGR2B,FOS,FPR1,FPR2,FPR3,GBA,GPER1,FFAR2,GPS2,GPX1,GRN,CXCL1,CXCL2,GSTP1,HCK,HLA-DRB1,HLA-E,HP,IFI16,IFI35,IL1B,IL1RN,IL2RA,IL4R,IL6,IL6ST,CXCL8,IDO1,CXCL10,IRF3,IRF5,ITGB…
4_Member	GO Biological Processes	GO:0006954	inflammatory response	-38.3267	-35.239	211/778	101,133,140,199,215,240,330,348,472,566,658,683,695,719,727,728,747,834,838,929,948,958,968,975,976,1050,1051,1116,1230,1232,1234,1236,1240,1241,1436,1535,1536,1652,1956,1991,2131,2161,2213,2353,2357,2358,2359,2629,2852,2867,2874,2876,2896,2919,2920,2950,3055,3123,3133,3240,3428,3430,3553,3557,3559,3566,3569,3572,3576,3620,3627,3661,3663,3688,3689,3694,3965,4023,4064,4067,4069,4261,4282,4317,4318…	ADAM8,ADM,ADORA3,AIF1,ABCD1,ALOX5,BIRC3,APOE,ATM,AZU1,BMPR1B,BST1,BTK,C3AR1,C5,C5AR1,DAGLA,CASP1,CASP5,CD14,CD36,CD40,CD68,CD81,ADGRE5,CEBPA,CEBPB,CHI3L1,CCR1,CCR3,CCR5,CCR7,CMKLR1,LTB4R,CSF1R,CYBA,CYBB,DDT,EGFR,ELANE,EXT1,F12,FCGR2B,FOS,FPR1,FPR2,FPR3,GBA,GPER1,FFAR2,GPS2,GPX1,GRN,CXCL1,CXCL2,GSTP1,HCK,HLA-DRB1,HLA-E,HP,IFI16,IFI35,IL1B,IL1RN,IL2RA,IL4R,IL6,IL6ST,CXCL8,IDO1,CXCL10,IRF3,IRF5,ITGB…
4_Member	GO Biological Processes	GO:0031347	regulation of defense response	-31.7563	-28.8069	184/697	2,101,103,240,330,348,383,409,472,634,683,695,710,747,834,838,975,1050,1051,1236,1378,1535,1652,1956,1991,2161,2207,2213,2219,2268,2358,2629,2852,2867,2874,2876,2896,2950,3055,3105,3106,3123,3133,3134,3265,3428,3430,3434,3553,3559,3569,3572,3620,3659,3661,3665,3902,3965,4023,4067,4277,4317,4318,4332,4586,4598,4615,4792,4856,5008,5062,5294,5359,5595,5598,5603,5685,5698,5699,5704,5714,5721,5788,581…	A2M,ADAM8,ADAR,ALOX5,BIRC3,APOE,ARG1,ARRB2,ATM,CEACAM1,BST1,BTK,SERPING1,DAGLA,CASP1,CASP5,CD81,CEBPA,CEBPB,CCR7,CR1,CYBA,DDT,EGFR,ELANE,F12,FCER1G,FCGR2B,FCN1,FGR,FPR2,GBA,GPER1,FFAR2,GPS2,GPX1,GRN,GSTP1,HCK,HLA-A,HLA-B,HLA-DRB1,HLA-E,HLA-F,HRAS,IFI16,IFI35,IFIT1,IL1B,IL2RA,IL6,IL6ST,IDO1,IRF1,IRF3,IRF7,LAG3,LGALS9,LPL,LYN,MICB,MMP8,MMP9,MNDA,MUC5AC,MVK,MYD88,NFKBIA,CCN3,OSM,PAK2,PIK3CG,PLSCR1,M…
4_Member	GO Biological Processes	GO:0002831	regulation of response to biotic stimulus	-25.6736	-22.95	123/420	2,101,103,330,348,383,409,634,710,948,1378,1535,2207,2213,2219,2268,2358,2627,2867,2896,3055,3105,3106,3123,3133,3134,3265,3428,3430,3434,3559,3659,3661,3665,3902,3965,4057,4064,4067,4277,4332,4586,4795,5062,5359,5595,5685,5698,5699,5704,5714,5721,5819,5970,5971,6223,6372,6737,6772,6850,6895,7099,7294,7305,7376,7409,8517,8651,8772,8807,9021,9447,9450,10084,10221,10432,10859,10875,10906,11027,1114…	A2M,ADAM8,ADAR,BIRC3,APOE,ARG1,ARRB2,CEACAM1,SERPING1,CD36,CR1,CYBA,FCER1G,FCGR2B,FCN1,FGR,FPR2,GATA6,FFAR2,GRN,HCK,HLA-A,HLA-B,HLA-DRB1,HLA-E,HLA-F,HRAS,IFI16,IFI35,IFIT1,IL2RA,IRF1,IRF3,IRF7,LAG3,LGALS9,LTF,CD180,LYN,MICB,MNDA,MUC5AC,NFKBIL1,PAK2,PLSCR1,MAPK3,PSMA4,PSMB9,PSMB10,PSMC4,PSMD8,PSME2,NECTIN2,RELA,RELB,RPS19,CXCL6,TRIM21,STAT1,SYK,TARBP2,TLR4,TXK,TYROBP,NR1H2,VAV1,IKBKG,SOCS1,FADD,IL…
4_Member	GO Biological Processes	GO:0032103	positive regulation of response to external stimulus	-19.7346	-17.3567	127/509	101,199,383,566,695,719,728,972,975,1050,1051,1230,1236,1240,1436,1535,1652,1907,1956,2207,2219,2358,2867,2896,3055,3071,3133,3134,3265,3315,3428,3430,3553,3569,3572,3576,3620,3627,3661,3665,3902,3965,4023,4064,4067,4317,4332,4586,4792,5008,5062,5228,5294,5359,5595,5603,5685,5698,5699,5704,5714,5721,5819,5880,5970,5971,6223,6279,6280,6283,6348,6351,6354,6622,6850,7040,7052,7097,7099,7294,7305,740…	ADAM8,AIF1,ARG1,AZU1,BTK,C3AR1,C5AR1,CD74,CD81,CEBPA,CEBPB,CCR1,CCR7,CMKLR1,CSF1R,CYBA,DDT,EDN2,EGFR,FCER1G,FCN1,FPR2,FFAR2,GRN,HCK,NCKAP1L,HLA-E,HLA-F,HRAS,HSPB1,IFI16,IFI35,IL1B,IL6,IL6ST,CXCL8,IDO1,CXCL10,IRF3,IRF7,LAG3,LGALS9,LPL,CD180,LYN,MMP8,MNDA,MUC5AC,NFKBIA,OSM,PAK2,PGF,PIK3CG,PLSCR1,MAPK3,MAPK13,PSMA4,PSMB9,PSMB10,PSMC4,PSMD8,PSME2,NECTIN2,RAC2,RELA,RELB,RPS19,S100A8,S100A9,S100A12,CCL…
4_Member	GO Biological Processes	GO:0050727	regulation of inflammatory response	-16.8231	-14.5766	97/369	101,240,330,348,472,683,695,747,834,838,975,1050,1051,1236,1652,1956,1991,2161,2213,2358,2629,2852,2867,2874,2876,2896,2950,3055,3123,3133,3430,3553,3559,3569,3572,3620,3661,4023,4067,4317,4318,4598,4615,4792,4856,5008,5294,5598,5603,5788,5970,6223,6279,6280,6283,6348,6401,6622,7052,7097,7099,7130,7133,7784,7791,7941,8482,8530,8692,8717,8877,9021,9572,9575,9971,11274,11277,25807,28964,51284,51561…	ADAM8,ALOX5,BIRC3,APOE,ATM,BST1,BTK,DAGLA,CASP1,CASP5,CD81,CEBPA,CEBPB,CCR7,DDT,EGFR,ELANE,F12,FCGR2B,FPR2,GBA,GPER1,FFAR2,GPS2,GPX1,GRN,GSTP1,HCK,HLA-DRB1,HLA-E,IFI35,IL1B,IL2RA,IL6,IL6ST,IDO1,IRF3,LPL,LYN,MMP8,MMP9,MVK,MYD88,NFKBIA,CCN3,OSM,PIK3CG,MAPK7,MAPK13,PTPRC,RELA,RPS19,S100A8,S100A9,S100A12,CCL3,SELE,SNCA,TGM2,TLR2,TLR4,TNFAIP6,TNFRSF1B,ZP3,ZYX,PLA2G7,SEMA7A,CST7,HYAL2,TRADD,SPHK1,SOCS3…
4_Member	GO Biological Processes	GO:0050729	positive regulation of inflammatory response	-12.2434	-10.294	45/133	101,695,975,1050,1051,1236,1652,1956,2867,2896,3133,3430,3553,3569,3572,3620,4023,4317,4792,5008,5294,5603,6223,6279,6280,6283,6348,6622,7052,7097,7099,7784,7941,8692,8717,9575,51284,51561,54209,56670,63940,81030,283131,353514,388125	ADAM8,BTK,CD81,CEBPA,CEBPB,CCR7,DDT,EGFR,FFAR2,GRN,HLA-E,IFI35,IL1B,IL6,IL6ST,IDO1,LPL,MMP8,NFKBIA,OSM,PIK3CG,MAPK13,RPS19,S100A8,S100A9,S100A12,CCL3,SNCA,TGM2,TLR2,TLR4,ZP3,PLA2G7,HYAL2,TRADD,CLOCK,TLR7,IL23A,TREM2,SUCNR1,GPSM3,ZBP1,NEAT1,LILRA5,C2CD4B
5_Summary	GO Biological Processes	GO:0050865	regulation of cell activation	-32.3762	-29.3631	174/633	101,199,348,383,472,572,634,652,671,683,695,914,920,939,942,952,958,970,972,975,1050,1051,1178,1209,1236,1378,1445,1845,1880,1960,2207,2213,2242,2268,2302,2323,2624,2796,2852,2896,3071,3105,3109,3111,3113,3115,3122,3123,3133,3134,3142,3280,3481,3485,3549,3553,3559,3566,3569,3572,3575,3620,3659,3684,3689,3707,3902,3956,3965,4067,4092,4282,4317,4323,4332,4615,5062,5154,5156,5341,5359,5585,5724,5788…	ADAM8,AIF1,APOE,ARG1,ATM,BAD,CEACAM1,BMP4,BPI,BST1,BTK,CD2,CD4,CD27,CD86,CD38,CD40,CD70,CD74,CD81,CEBPA,CEBPB,CLC,CLPTM1,CCR7,CR1,CSK,DUSP3,GPR183,EGR3,FCER1G,FCGR2B,FES,FGR,FOXJ1,FLT3LG,GATA2,GNRH1,GPER1,GRN,NCKAP1L,HLA-A,HLA-DMB,HLA-DOA,HLA-DPA1,HLA-DPB1,HLA-DRA,HLA-DRB1,HLA-E,HLA-F,HLX,HES1,IGF2,IGFBP2,IHH,IL1B,IL2RA,IL4R,IL6,IL6ST,IL7R,IDO1,IRF1,ITGAM,ITGB2,ITPKB,LAG3,LGALS1,LGALS9,LYN,SMAD7,…
5_Member	GO Biological Processes	GO:0050865	regulation of cell activation	-32.3762	-29.3631	174/633	101,199,348,383,472,572,634,652,671,683,695,914,920,939,942,952,958,970,972,975,1050,1051,1178,1209,1236,1378,1445,1845,1880,1960,2207,2213,2242,2268,2302,2323,2624,2796,2852,2896,3071,3105,3109,3111,3113,3115,3122,3123,3133,3134,3142,3280,3481,3485,3549,3553,3559,3566,3569,3572,3575,3620,3659,3684,3689,3707,3902,3956,3965,4067,4092,4282,4317,4323,4332,4615,5062,5154,5156,5341,5359,5585,5724,5788…	ADAM8,AIF1,APOE,ARG1,ATM,BAD,CEACAM1,BMP4,BPI,BST1,BTK,CD2,CD4,CD27,CD86,CD38,CD40,CD70,CD74,CD81,CEBPA,CEBPB,CLC,CLPTM1,CCR7,CR1,CSK,DUSP3,GPR183,EGR3,FCER1G,FCGR2B,FES,FGR,FOXJ1,FLT3LG,GATA2,GNRH1,GPER1,GRN,NCKAP1L,HLA-A,HLA-DMB,HLA-DOA,HLA-DPA1,HLA-DPB1,HLA-DRA,HLA-DRB1,HLA-E,HLA-F,HLX,HES1,IGF2,IGFBP2,IHH,IL1B,IL2RA,IL4R,IL6,IL6ST,IL7R,IDO1,IRF1,ITGAM,ITGB2,ITPKB,LAG3,LGALS1,LGALS9,LYN,SMAD7,…
5_Member	GO Biological Processes	GO:0002521	leukocyte differentiation	-32.0344	-29.0648	154/526	101,472,538,567,572,602,634,652,695,714,760,914,920,939,942,972,973,975,1050,1051,1209,1230,1236,1378,1436,1514,1880,1943,1958,1960,2124,2194,2207,2213,2242,2302,2353,2624,2629,2874,3059,3071,3087,3106,3111,3122,3123,3142,3394,3428,3549,3553,3559,3566,3569,3575,3589,3659,3665,3688,3694,3707,3714,3725,3726,3902,3956,3965,4057,4066,4067,4092,4318,4323,4495,4609,4830,4831,5788,5914,5971,6146,6237,63…	ADAM8,ATM,ATP7A,B2M,BAD,BCL3,CEACAM1,BMP4,BTK,C1QC,CA2,CD2,CD4,CD27,CD86,CD74,CD79A,CD81,CEBPA,CEBPB,CLPTM1,CCR1,CCR7,CR1,CSF1R,CTSL,GPR183,EFNA2,EGR1,EGR3,EVI2B,FASN,FCER1G,FCGR2B,FES,FOXJ1,FOS,GATA2,GBA,GPS2,HCLS1,NCKAP1L,HHEX,HLA-B,HLA-DOA,HLA-DRA,HLA-DRB1,HLX,IRF8,IFI16,IHH,IL1B,IL2RA,IL4R,IL6,IL7R,IL11,IRF1,IRF7,ITGB1,ITGB6,ITPKB,JAG2,JUN,JUNB,LAG3,LGALS1,LGALS9,LTF,LYL1,LYN,SMAD7,MMP9,MMP14…
5_Member	GO Biological Processes	GO:0002694	regulation of leukocyte activation	-31.295	-28.3649	165/594	101,199,383,472,572,634,652,671,683,695,914,920,939,942,952,958,970,972,975,1050,1051,1178,1209,1236,1378,1445,1845,1880,1960,2213,2242,2268,2302,2323,2624,2796,2852,2896,3071,3105,3109,3111,3113,3115,3122,3123,3133,3134,3142,3280,3481,3485,3549,3553,3559,3566,3569,3572,3575,3620,3659,3684,3689,3707,3902,3956,3965,4067,4092,4282,4317,4323,4332,4615,5062,5359,5585,5724,5788,5819,5880,5914,6188,634…	ADAM8,AIF1,ARG1,ATM,BAD,CEACAM1,BMP4,BPI,BST1,BTK,CD2,CD4,CD27,CD86,CD38,CD40,CD70,CD74,CD81,CEBPA,CEBPB,CLC,CLPTM1,CCR7,CR1,CSK,DUSP3,GPR183,EGR3,FCGR2B,FES,FGR,FOXJ1,FLT3LG,GATA2,GNRH1,GPER1,GRN,NCKAP1L,HLA-A,HLA-DMB,HLA-DOA,HLA-DPA1,HLA-DPB1,HLA-DRA,HLA-DRB1,HLA-E,HLA-F,HLX,HES1,IGF2,IGFBP2,IHH,IL1B,IL2RA,IL4R,IL6,IL6ST,IL7R,IDO1,IRF1,ITGAM,ITGB2,ITPKB,LAG3,LGALS1,LGALS9,LYN,SMAD7,MIF,MMP8,MMP…
5_Member	GO Biological Processes	GO:0046649	lymphocyte activation	-30.4223	-27.5106	191/754	101,199,383,472,538,567,572,602,634,652,683,684,695,896,914,920,939,942,952,958,970,972,973,975,1051,1178,1209,1236,1378,1445,1514,1845,1880,1958,1960,2067,2207,2213,2268,2302,2323,2629,2796,2874,3071,3087,3105,3109,3111,3113,3115,3122,3123,3133,3134,3142,3280,3481,3485,3549,3553,3559,3566,3569,3572,3575,3589,3620,3659,3688,3689,3707,3714,3902,3936,3956,3965,4064,4066,4067,4092,4277,4282,4323,433…	ADAM8,AIF1,ARG1,ATM,ATP7A,B2M,BAD,BCL3,CEACAM1,BMP4,BST1,BST2,BTK,CCND3,CD2,CD4,CD27,CD86,CD38,CD40,CD70,CD74,CD79A,CD81,CEBPB,CLC,CLPTM1,CCR7,CR1,CSK,CTSL,DUSP3,GPR183,EGR1,EGR3,ERCC1,FCER1G,FCGR2B,FGR,FOXJ1,FLT3LG,GBA,GNRH1,GPS2,NCKAP1L,HHEX,HLA-A,HLA-DMB,HLA-DOA,HLA-DPA1,HLA-DPB1,HLA-DRA,HLA-DRB1,HLA-E,HLA-F,HLX,HES1,IGF2,IGFBP2,IHH,IL1B,IL2RA,IL4R,IL6,IL6ST,IL7R,IL11,IDO1,IRF1,ITGB1,ITGB2,ITP…
5_Member	GO Biological Processes	GO:0002683	negative regulation of immune system process	-28.6732	-25.7793	125/403	2,103,383,409,472,634,652,671,684,695,710,714,727,942,968,972,1051,1378,1652,1843,1845,2213,2268,2302,2624,2633,2796,2852,2874,2876,2896,3105,3106,3111,3123,3133,3134,3142,3428,3549,3559,3566,3575,3620,3659,3902,3965,4057,4067,4092,4277,4282,4332,4609,4830,4831,4856,5585,5788,5914,6223,6347,6348,6693,6737,6895,7040,7042,7099,7305,7376,7805,7940,8379,8525,8530,8651,8764,8772,8832,9572,9935,10221,1…	A2M,ADAR,ARG1,ARRB2,ATM,CEACAM1,BMP4,BPI,BST2,BTK,SERPING1,C1QC,C5,CD86,CD68,CD74,CEBPB,CR1,DDT,DUSP1,DUSP3,FCGR2B,FGR,FOXJ1,GATA2,GBP1,GNRH1,GPER1,GPS2,GPX1,GRN,HLA-A,HLA-B,HLA-DOA,HLA-DRB1,HLA-E,HLA-F,HLX,IFI16,IHH,IL2RA,IL4R,IL7R,IDO1,IRF1,LAG3,LGALS9,LTF,LYN,SMAD7,MICB,MIF,MNDA,MYC,NME1,NME2,CCN3,PKN1,PTPRC,RARA,RPS19,CCL2,CCL3,SPN,TRIM21,TARBP2,TGFB1,TGFB2,TLR4,TYROBP,NR1H2,LAPTM5,LST1,MAD1L…
5_Member	GO Biological Processes	GO:0070663	regulation of leukocyte proliferation	-27.3481	-24.5034	90/241	199,383,472,652,683,684,695,920,942,952,958,970,972,975,1051,1178,1378,1436,1880,2213,2302,2323,2796,2950,3071,3087,3105,3109,3113,3115,3123,3133,3280,3481,3485,3549,3553,3559,3569,3572,3620,3659,3965,4067,4282,4332,4615,5585,5595,5788,5880,6188,6355,6693,6850,7099,7133,7305,7784,7940,8379,8744,8764,8772,9479,10148,10288,10457,10673,10859,11006,11035,11151,11314,11326,23513,23529,26191,30835,5104…	AIF1,ARG1,ATM,BMP4,BST1,BST2,BTK,CD4,CD86,CD38,CD40,CD70,CD74,CD81,CEBPB,CLC,CR1,CSF1R,GPR183,FCGR2B,FOXJ1,FLT3LG,GNRH1,GSTP1,NCKAP1L,HHEX,HLA-A,HLA-DMB,HLA-DPA1,HLA-DPB1,HLA-DRB1,HLA-E,HES1,IGF2,IGFBP2,IHH,IL1B,IL2RA,IL6,IL6ST,IDO1,IRF1,LGALS9,LYN,MIF,MNDA,MYD88,PKN1,MAPK3,PTPRC,RAC2,RPS3,CCL8,SPN,SYK,TLR4,TNFRSF1B,TYROBP,ZP3,LST1,MAD1L1,TNFSF9,TNFRSF14,FADD,MAPK8IP1,EBI3,LILRB2,GPNMB,TNFSF13B,L…
5_Member	GO Biological Processes	GO:0042110	T cell activation	-27.2635	-24.434	136/475	101,199,383,538,567,572,602,634,652,896,914,920,939,942,970,972,975,1051,1178,1209,1236,1378,1445,1514,1845,1880,1958,1960,2207,2213,2302,2629,2796,3071,3105,3109,3111,3113,3115,3122,3123,3133,3142,3280,3481,3485,3549,3553,3559,3566,3569,3572,3575,3620,3659,3707,3714,3902,3936,3956,3965,4067,4092,4277,5062,5294,5699,5788,5880,5914,5971,6146,6188,6347,6556,6693,6794,6850,7133,7409,7454,7784,7805,8…	ADAM8,AIF1,ARG1,ATP7A,B2M,BAD,BCL3,CEACAM1,BMP4,CCND3,CD2,CD4,CD27,CD86,CD70,CD74,CD81,CEBPB,CLC,CLPTM1,CCR7,CR1,CSK,CTSL,DUSP3,GPR183,EGR1,EGR3,FCER1G,FCGR2B,FOXJ1,GBA,GNRH1,NCKAP1L,HLA-A,HLA-DMB,HLA-DOA,HLA-DPA1,HLA-DPB1,HLA-DRA,HLA-DRB1,HLA-E,HLX,HES1,IGF2,IGFBP2,IHH,IL1B,IL2RA,IL4R,IL6,IL6ST,IL7R,IDO1,IRF1,ITPKB,JAG2,LAG3,LCP1,LGALS1,LGALS9,LYN,SMAD7,MICB,PAK2,PIK3CG,PSMB10,PTPRC,RAC2,RARA,RE…
5_Member	GO Biological Processes	GO:0050670	regulation of lymphocyte proliferation	-26.1876	-23.3871	84/221	199,383,472,652,683,695,920,942,952,958,970,972,975,1051,1178,1378,1880,2213,2302,2323,2796,3071,3105,3109,3113,3115,3123,3133,3280,3481,3485,3549,3553,3559,3569,3572,3620,3659,3965,4067,4282,4332,4615,5585,5788,5880,6188,6693,6850,7099,7133,7305,7784,7940,8379,8744,8764,8772,9479,10148,10288,10457,10673,10859,11006,11035,11151,11314,11326,23513,23529,26191,30835,51043,51083,51237,51293,51561,544…	AIF1,ARG1,ATM,BMP4,BST1,BTK,CD4,CD86,CD38,CD40,CD70,CD74,CD81,CEBPB,CLC,CR1,GPR183,FCGR2B,FOXJ1,FLT3LG,GNRH1,NCKAP1L,HLA-A,HLA-DMB,HLA-DPA1,HLA-DPB1,HLA-DRB1,HLA-E,HES1,IGF2,IGFBP2,IHH,IL1B,IL2RA,IL6,IL6ST,IDO1,IRF1,LGALS9,LYN,MIF,MNDA,MYD88,PKN1,PTPRC,RAC2,RPS3,SPN,SYK,TLR4,TNFRSF1B,TYROBP,ZP3,LST1,MAD1L1,TNFSF9,TNFRSF14,FADD,MAPK8IP1,EBI3,LILRB2,GPNMB,TNFSF13B,LILRB1,LILRB4,RIPK3,CORO1A,CD300A,…
5_Member	GO Biological Processes	GO:0070661	leukocyte proliferation	-26.0059	-23.2326	103/313	199,383,472,652,683,684,695,896,920,942,952,958,970,972,973,975,1051,1178,1378,1436,1880,2213,2302,2323,2629,2796,2950,3071,3087,3105,3109,3113,3115,3123,3133,3280,3481,3485,3549,3553,3559,3569,3572,3575,3620,3659,3965,4064,4067,4282,4332,4615,5294,5585,5595,5699,5788,5880,6188,6355,6556,6693,6850,7099,7133,7305,7784,7940,8379,8744,8764,8772,9479,10148,10288,10457,10673,10859,11006,11035,11151,11…	AIF1,ARG1,ATM,BMP4,BST1,BST2,BTK,CCND3,CD4,CD86,CD38,CD40,CD70,CD74,CD79A,CD81,CEBPB,CLC,CR1,CSF1R,GPR183,FCGR2B,FOXJ1,FLT3LG,GBA,GNRH1,GSTP1,NCKAP1L,HHEX,HLA-A,HLA-DMB,HLA-DPA1,HLA-DPB1,HLA-DRB1,HLA-E,HES1,IGF2,IGFBP2,IHH,IL1B,IL2RA,IL6,IL6ST,IL7R,IDO1,IRF1,LGALS9,CD180,LYN,MIF,MNDA,MYD88,PIK3CG,PKN1,MAPK3,PSMB10,PTPRC,RAC2,RPS3,CCL8,SLC11A1,SPN,SYK,TLR4,TNFRSF1B,TYROBP,ZP3,LST1,MAD1L1,TNFSF9,TN…
5_Member	GO Biological Processes	GO:1903131	mononuclear cell differentiation	-25.9476	-23.1873	122/412	101,472,538,567,572,602,652,695,914,920,939,942,972,973,1051,1209,1236,1378,1436,1514,1880,1958,1960,2194,2207,2213,2242,2302,2629,2874,3071,3087,3106,3111,3122,3123,3142,3394,3428,3549,3553,3559,3566,3569,3575,3589,3659,3665,3688,3694,3707,3714,3725,3902,3956,3965,4066,4067,4092,4323,4495,4609,5788,5914,5971,6146,6688,6693,6794,6850,7226,7409,8326,8651,8744,8772,8809,8876,9092,9308,9734,9935,102…	ADAM8,ATM,ATP7A,B2M,BAD,BCL3,BMP4,BTK,CD2,CD4,CD27,CD86,CD74,CD79A,CEBPB,CLPTM1,CCR7,CR1,CSF1R,CTSL,GPR183,EGR1,EGR3,FASN,FCER1G,FCGR2B,FES,FOXJ1,GBA,GPS2,NCKAP1L,HHEX,HLA-B,HLA-DOA,HLA-DRA,HLA-DRB1,HLX,IRF8,IFI16,IHH,IL1B,IL2RA,IL4R,IL6,IL7R,IL11,IRF1,IRF7,ITGB1,ITGB6,ITPKB,JAG2,JUN,LAG3,LGALS1,LGALS9,LYL1,LYN,SMAD7,MMP14,MT1G,MYC,PTPRC,RARA,RELB,RPL22,SPI1,SPN,STK11,SYK,TRPM2,VAV1,FZD9,SOCS1,TN…
5_Member	GO Biological Processes	GO:0032944	regulation of mononuclear cell proliferation	-25.8698	-23.1221	84/223	199,383,472,652,683,695,920,942,952,958,970,972,975,1051,1178,1378,1880,2213,2302,2323,2796,3071,3105,3109,3113,3115,3123,3133,3280,3481,3485,3549,3553,3559,3569,3572,3620,3659,3965,4067,4282,4332,4615,5585,5788,5880,6188,6693,6850,7099,7133,7305,7784,7940,8379,8744,8764,8772,9479,10148,10288,10457,10673,10859,11006,11035,11151,11314,11326,23513,23529,26191,30835,51043,51083,51237,51293,51561,544…	AIF1,ARG1,ATM,BMP4,BST1,BTK,CD4,CD86,CD38,CD40,CD70,CD74,CD81,CEBPB,CLC,CR1,GPR183,FCGR2B,FOXJ1,FLT3LG,GNRH1,NCKAP1L,HLA-A,HLA-DMB,HLA-DPA1,HLA-DPB1,HLA-DRB1,HLA-E,HES1,IGF2,IGFBP2,IHH,IL1B,IL2RA,IL6,IL6ST,IDO1,IRF1,LGALS9,LYN,MIF,MNDA,MYD88,PKN1,PTPRC,RAC2,RPS3,SPN,SYK,TLR4,TNFRSF1B,TYROBP,ZP3,LST1,MAD1L1,TNFSF9,TNFRSF14,FADD,MAPK8IP1,EBI3,LILRB2,GPNMB,TNFSF13B,LILRB1,LILRB4,RIPK3,CORO1A,CD300A,…
5_Member	GO Biological Processes	GO:0007159	leukocyte cell-cell adhesion	-25.776	-23.0405	113/366	101,199,240,383,572,634,652,920,939,942,970,972,975,1051,1236,1378,1445,1845,1960,1991,2131,2213,2302,2796,3071,3105,3109,3113,3115,3122,3123,3133,3142,3280,3481,3485,3549,3553,3559,3566,3569,3572,3575,3620,3659,3688,3689,3707,3902,3956,3965,4067,4092,4973,5062,5175,5724,5788,5880,5914,5970,6093,6188,6279,6280,6347,6401,6402,6404,6484,6693,6850,7264,7409,7784,7805,8379,8651,8744,8764,8772,8876,90…	ADAM8,AIF1,ALOX5,ARG1,BAD,CEACAM1,BMP4,CD4,CD27,CD86,CD70,CD74,CD81,CEBPB,CCR7,CR1,CSK,DUSP3,EGR3,ELANE,EXT1,FCGR2B,FOXJ1,GNRH1,NCKAP1L,HLA-A,HLA-DMB,HLA-DPA1,HLA-DPB1,HLA-DRA,HLA-DRB1,HLA-E,HLX,HES1,IGF2,IGFBP2,IHH,IL1B,IL2RA,IL4R,IL6,IL6ST,IL7R,IDO1,IRF1,ITGB1,ITGB2,ITPKB,LAG3,LGALS1,LGALS9,LYN,SMAD7,OLR1,PAK2,PECAM1,PTAFR,PTPRC,RAC2,RARA,RELA,ROCK1,RPS3,S100A8,S100A9,CCL2,SELE,SELL,SELPLG,ST3G…
5_Member	GO Biological Processes	GO:0046651	lymphocyte proliferation	-24.7614	-22.0823	95/283	199,383,472,652,683,695,896,920,942,952,958,970,972,973,975,1051,1178,1378,1880,2213,2302,2323,2796,3071,3105,3109,3113,3115,3123,3133,3280,3481,3485,3549,3553,3559,3569,3572,3575,3620,3659,3965,4064,4067,4282,4332,4615,5294,5585,5699,5788,5880,6188,6556,6693,6850,7099,7133,7305,7784,7940,8379,8744,8764,8772,9479,10148,10288,10457,10673,10859,11006,11035,11151,11314,11326,23513,23529,26191,30835,…	AIF1,ARG1,ATM,BMP4,BST1,BTK,CCND3,CD4,CD86,CD38,CD40,CD70,CD74,CD79A,CD81,CEBPB,CLC,CR1,GPR183,FCGR2B,FOXJ1,FLT3LG,GNRH1,NCKAP1L,HLA-A,HLA-DMB,HLA-DPA1,HLA-DPB1,HLA-DRB1,HLA-E,HES1,IGF2,IGFBP2,IHH,IL1B,IL2RA,IL6,IL6ST,IL7R,IDO1,IRF1,LGALS9,CD180,LYN,MIF,MNDA,MYD88,PIK3CG,PKN1,PSMB10,PTPRC,RAC2,RPS3,SLC11A1,SPN,SYK,TLR4,TNFRSF1B,TYROBP,ZP3,LST1,MAD1L1,TNFSF9,TNFRSF14,FADD,MAPK8IP1,EBI3,LILRB2,GPNM…
5_Member	GO Biological Processes	GO:0051249	regulation of lymphocyte activation	-24.6753	-22.0067	137/508	101,199,383,472,572,634,652,683,695,914,920,939,942,952,958,970,972,975,1051,1178,1209,1236,1378,1445,1845,1880,1960,2213,2268,2302,2323,2796,3071,3105,3109,3111,3113,3115,3122,3123,3133,3134,3142,3280,3481,3485,3549,3553,3559,3566,3569,3572,3575,3620,3659,3707,3902,3956,3965,4067,4092,4282,4323,4332,4615,5062,5585,5788,5880,5914,6188,6347,6693,6850,7040,7099,7133,7305,7409,7784,7805,7940,8379,86…	ADAM8,AIF1,ARG1,ATM,BAD,CEACAM1,BMP4,BST1,BTK,CD2,CD4,CD27,CD86,CD38,CD40,CD70,CD74,CD81,CEBPB,CLC,CLPTM1,CCR7,CR1,CSK,DUSP3,GPR183,EGR3,FCGR2B,FGR,FOXJ1,FLT3LG,GNRH1,NCKAP1L,HLA-A,HLA-DMB,HLA-DOA,HLA-DPA1,HLA-DPB1,HLA-DRA,HLA-DRB1,HLA-E,HLA-F,HLX,HES1,IGF2,IGFBP2,IHH,IL1B,IL2RA,IL4R,IL6,IL6ST,IL7R,IDO1,IRF1,ITPKB,LAG3,LGALS1,LGALS9,LYN,SMAD7,MIF,MMP14,MNDA,MYD88,PAK2,PKN1,PTPRC,RAC2,RARA,RPS3,CC…
5_Member	GO Biological Processes	GO:0032943	mononuclear cell proliferation	-24.3741	-21.7157	95/286	199,383,472,652,683,695,896,920,942,952,958,970,972,973,975,1051,1178,1378,1880,2213,2302,2323,2796,3071,3105,3109,3113,3115,3123,3133,3280,3481,3485,3549,3553,3559,3569,3572,3575,3620,3659,3965,4064,4067,4282,4332,4615,5294,5585,5699,5788,5880,6188,6556,6693,6850,7099,7133,7305,7784,7940,8379,8744,8764,8772,9479,10148,10288,10457,10673,10859,11006,11035,11151,11314,11326,23513,23529,26191,30835,…	AIF1,ARG1,ATM,BMP4,BST1,BTK,CCND3,CD4,CD86,CD38,CD40,CD70,CD74,CD79A,CD81,CEBPB,CLC,CR1,GPR183,FCGR2B,FOXJ1,FLT3LG,GNRH1,NCKAP1L,HLA-A,HLA-DMB,HLA-DPA1,HLA-DPB1,HLA-DRB1,HLA-E,HES1,IGF2,IGFBP2,IHH,IL1B,IL2RA,IL6,IL6ST,IL7R,IDO1,IRF1,LGALS9,CD180,LYN,MIF,MNDA,MYD88,PIK3CG,PKN1,PSMB10,PTPRC,RAC2,RPS3,SLC11A1,SPN,SYK,TLR4,TNFRSF1B,TYROBP,ZP3,LST1,MAD1L1,TNFSF9,TNFRSF14,FADD,MAPK8IP1,EBI3,LILRB2,GPNM…
5_Member	GO Biological Processes	GO:0050863	regulation of T cell activation	-23.7069	-21.1053	102/327	101,199,383,572,634,652,914,920,939,942,970,972,975,1051,1178,1209,1236,1378,1445,1845,1960,2213,2302,2796,3071,3105,3109,3111,3113,3115,3122,3123,3133,3142,3280,3481,3485,3549,3553,3559,3566,3569,3572,3575,3620,3659,3707,3902,3956,3965,4067,4092,5062,5788,5880,5914,6188,6347,6693,6850,7133,7409,7784,7805,8379,8651,8744,8764,8772,8876,9092,9308,9479,10148,10288,10457,10673,10859,10875,11006,11035…	ADAM8,AIF1,ARG1,BAD,CEACAM1,BMP4,CD2,CD4,CD27,CD86,CD70,CD74,CD81,CEBPB,CLC,CLPTM1,CCR7,CR1,CSK,DUSP3,EGR3,FCGR2B,FOXJ1,GNRH1,NCKAP1L,HLA-A,HLA-DMB,HLA-DOA,HLA-DPA1,HLA-DPB1,HLA-DRA,HLA-DRB1,HLA-E,HLX,HES1,IGF2,IGFBP2,IHH,IL1B,IL2RA,IL4R,IL6,IL6ST,IL7R,IDO1,IRF1,ITPKB,LAG3,LGALS1,LGALS9,LYN,SMAD7,PAK2,PTPRC,RAC2,RARA,RPS3,CCL2,SPN,SYK,TNFRSF1B,VAV1,ZP3,LAPTM5,MAD1L1,SOCS1,TNFSF9,TNFRSF14,FADD,VNN…
5_Member	GO Biological Processes	GO:0030155	regulation of cell adhesion	-22.0348	-19.4989	169/734	94,101,199,240,383,396,397,398,402,472,566,572,634,652,683,920,939,942,948,970,972,975,1051,1236,1378,1445,1545,1613,1843,1845,1960,1991,2045,2213,2242,2302,2633,2796,3071,3105,3109,3113,3115,3122,3123,3133,3142,3280,3481,3485,3491,3549,3553,3557,3559,3566,3569,3572,3575,3576,3620,3659,3685,3689,3707,3714,3728,3902,3956,3965,4067,4092,4323,4680,4771,5062,5294,5329,5371,5598,5724,5788,5800,5880,58…	ACVRL1,ADAM8,AIF1,ALOX5,ARG1,ARHGDIA,ARHGDIB,ARHGDIG,ARL2,ATM,AZU1,BAD,CEACAM1,BMP4,BST1,CD4,CD27,CD86,CD36,CD70,CD74,CD81,CEBPB,CCR7,CR1,CSK,CYP1B1,DAPK3,DUSP1,DUSP3,EGR3,ELANE,EPHA7,FCGR2B,FES,FOXJ1,GBP1,GNRH1,NCKAP1L,HLA-A,HLA-DMB,HLA-DPA1,HLA-DPB1,HLA-DRA,HLA-DRB1,HLA-E,HLX,HES1,IGF2,IGFBP2,CCN1,IHH,IL1B,IL1RN,IL2RA,IL4R,IL6,IL6ST,IL7R,CXCL8,IDO1,IRF1,ITGAV,ITGB2,ITPKB,JAG2,JUP,LAG3,LGALS1,LG…
5_Member	GO Biological Processes	GO:1903037	regulation of leukocyte cell-cell adhesion	-21.6233	-19.1238	99/330	101,199,240,383,572,634,652,920,939,942,970,972,975,1051,1236,1378,1445,1845,1960,1991,2213,2302,2796,3071,3105,3109,3113,3115,3122,3123,3133,3142,3280,3481,3485,3549,3553,3559,3566,3569,3572,3575,3620,3659,3689,3707,3902,3956,3965,4067,4092,5062,5724,5788,5914,5970,6188,6347,6401,6484,6693,6850,7409,7784,7805,8379,8651,8744,8764,8772,8876,9092,9308,10148,10288,10457,10673,10725,10859,10875,11006…	ADAM8,AIF1,ALOX5,ARG1,BAD,CEACAM1,BMP4,CD4,CD27,CD86,CD70,CD74,CD81,CEBPB,CCR7,CR1,CSK,DUSP3,EGR3,ELANE,FCGR2B,FOXJ1,GNRH1,NCKAP1L,HLA-A,HLA-DMB,HLA-DPA1,HLA-DPB1,HLA-DRA,HLA-DRB1,HLA-E,HLX,HES1,IGF2,IGFBP2,IHH,IL1B,IL2RA,IL4R,IL6,IL6ST,IL7R,IDO1,IRF1,ITGB2,ITPKB,LAG3,LGALS1,LGALS9,LYN,SMAD7,PAK2,PTAFR,PTPRC,RARA,RELA,RPS3,CCL2,SELE,ST3GAL4,SPN,SYK,VAV1,ZP3,LAPTM5,MAD1L1,SOCS1,TNFSF9,TNFRSF14,FAD…
5_Member	GO Biological Processes	GO:1902105	regulation of leukocyte differentiation	-20.6691	-18.2346	88/281	101,572,634,652,695,714,760,914,920,939,942,972,1051,1209,1230,1378,1960,2124,2213,2242,2302,2353,2624,3059,3071,3106,3111,3122,3123,3142,3549,3559,3566,3575,3659,3665,3707,3725,3902,3956,3965,4057,4067,4092,4323,4609,4830,4831,5788,5914,6348,6850,7040,7071,7099,7305,8651,8744,8772,8876,9092,9308,9935,10221,10272,10288,10456,10859,10875,11006,11025,27166,28959,51043,51176,51561,54209,54440,54542,…	ADAM8,BAD,CEACAM1,BMP4,BTK,C1QC,CA2,CD2,CD4,CD27,CD86,CD74,CEBPB,CLPTM1,CCR1,CR1,EGR3,EVI2B,FCGR2B,FES,FOXJ1,FOS,GATA2,HCLS1,NCKAP1L,HLA-B,HLA-DOA,HLA-DRA,HLA-DRB1,HLX,IHH,IL2RA,IL4R,IL7R,IRF1,IRF7,ITPKB,JUN,LAG3,LGALS1,LGALS9,LTF,LYN,SMAD7,MMP14,MYC,NME1,NME2,PTPRC,RARA,CCL3,SYK,TGFB1,KLF10,TLR4,TYROBP,SOCS1,TNFSF9,FADD,VNN1,SART1,CD83,MAFB,TRIB1,FSTL3,LILRB2,HAX1,LILRB1,FGL2,LILRB4,LILRB3,PRELI…
5_Member	GO Biological Processes	GO:0030098	lymphocyte differentiation	-19.8708	-17.4766	101/358	101,472,538,567,572,602,652,695,914,920,939,942,972,973,1209,1236,1378,1514,1880,1958,1960,2207,2213,2302,2629,2874,3071,3087,3111,3122,3123,3142,3549,3553,3559,3566,3569,3575,3589,3659,3688,3707,3714,3902,3956,3965,4066,4092,4323,5788,5914,5971,6146,6688,6693,6794,6850,7409,8326,8651,8744,8772,8809,8876,9092,9308,9734,9935,10288,10320,10538,10875,11006,11035,11334,23210,23529,23598,26191,27166,2…	ADAM8,ATM,ATP7A,B2M,BAD,BCL3,BMP4,BTK,CD2,CD4,CD27,CD86,CD74,CD79A,CLPTM1,CCR7,CR1,CTSL,GPR183,EGR1,EGR3,FCER1G,FCGR2B,FOXJ1,GBA,GPS2,NCKAP1L,HHEX,HLA-DOA,HLA-DRA,HLA-DRB1,HLX,IHH,IL1B,IL2RA,IL4R,IL6,IL7R,IL11,IRF1,ITGB1,ITPKB,JAG2,LAG3,LGALS1,LGALS9,LYL1,SMAD7,MMP14,PTPRC,RARA,RELB,RPL22,SPI1,SPN,STK11,SYK,VAV1,FZD9,SOCS1,TNFSF9,FADD,IL18R1,VNN1,SART1,CD83,HDAC9,MAFB,LILRB2,IKZF1,BATF,FGL2,LILRB…
5_Member	GO Biological Processes	GO:0022407	regulation of cell-cell adhesion	-19.6995	-17.3319	115/439	101,199,240,383,572,634,652,920,939,942,970,972,975,1051,1236,1378,1445,1845,1960,1991,2045,2213,2302,2796,3071,3105,3109,3113,3115,3122,3123,3133,3142,3280,3481,3485,3549,3553,3557,3559,3566,3569,3572,3575,3620,3659,3689,3707,3902,3956,3965,4067,4092,4680,4771,5062,5329,5598,5724,5788,5914,5970,6188,6347,6401,6484,6693,6850,7040,7409,7784,7805,8379,8651,8744,8764,8772,8876,9092,9308,10148,10211,…	ADAM8,AIF1,ALOX5,ARG1,BAD,CEACAM1,BMP4,CD4,CD27,CD86,CD70,CD74,CD81,CEBPB,CCR7,CR1,CSK,DUSP3,EGR3,ELANE,EPHA7,FCGR2B,FOXJ1,GNRH1,NCKAP1L,HLA-A,HLA-DMB,HLA-DPA1,HLA-DPB1,HLA-DRA,HLA-DRB1,HLA-E,HLX,HES1,IGF2,IGFBP2,IHH,IL1B,IL1RN,IL2RA,IL4R,IL6,IL6ST,IL7R,IDO1,IRF1,ITGB2,ITPKB,LAG3,LGALS1,LGALS9,LYN,SMAD7,CEACAM6,NF2,PAK2,PLAUR,MAPK7,PTAFR,PTPRC,RARA,RELA,RPS3,CCL2,SELE,ST3GAL4,SPN,SYK,TGFB1,VAV1,Z…
5_Member	GO Biological Processes	GO:1903706	regulation of hemopoiesis	-19.1172	-16.7796	110/417	101,567,572,634,652,695,714,760,914,920,939,942,972,1051,1209,1230,1378,1441,1960,2124,2213,2242,2302,2353,2624,3059,3071,3106,3111,3122,3123,3142,3276,3303,3304,3549,3559,3566,3575,3659,3665,3692,3707,3725,3902,3956,3965,4057,4067,4092,4323,4343,4609,4792,4830,4831,5579,5600,5788,5914,6348,6688,6772,6850,7040,7071,7099,7305,7538,8351,8353,8365,8370,8651,8744,8772,8876,9092,9308,9636,9739,9935,10…	ADAM8,B2M,BAD,CEACAM1,BMP4,BTK,C1QC,CA2,CD2,CD4,CD27,CD86,CD74,CEBPB,CLPTM1,CCR1,CR1,CSF3R,EGR3,EVI2B,FCGR2B,FES,FOXJ1,FOS,GATA2,HCLS1,NCKAP1L,HLA-B,HLA-DOA,HLA-DRA,HLA-DRB1,HLX,PRMT1,HSPA1A,HSPA1B,IHH,IL2RA,IL4R,IL7R,IRF1,IRF7,EIF6,ITPKB,JUN,LAG3,LGALS1,LGALS9,LTF,LYN,SMAD7,MMP14,MOV10,MYC,NFKBIA,NME1,NME2,PRKCB,MAPK11,PTPRC,RARA,CCL3,SPI1,STAT1,SYK,TGFB1,KLF10,TLR4,TYROBP,ZFP36,H3C4,H3C6,H4C8,H…
5_Member	GO Biological Processes	GO:0050867	positive regulation of cell activation	-19.0529	-16.7202	109/412	101,199,572,683,695,914,920,939,942,952,958,970,972,975,1050,1236,1378,1445,1880,1960,2268,2323,2624,3071,3105,3109,3113,3115,3122,3123,3133,3134,3142,3280,3481,3485,3549,3553,3559,3566,3569,3572,3575,3684,3689,3707,3956,3965,4067,4282,4317,4323,4615,5062,5341,5724,5788,5819,5914,6188,6347,6348,6850,7040,7099,7305,7409,7784,8651,8741,8744,8764,8772,8876,9092,9308,10148,10288,10459,10673,10859,110…	ADAM8,AIF1,BAD,BST1,BTK,CD2,CD4,CD27,CD86,CD38,CD40,CD70,CD74,CD81,CEBPA,CCR7,CR1,CSK,GPR183,EGR3,FGR,FLT3LG,GATA2,NCKAP1L,HLA-A,HLA-DMB,HLA-DPA1,HLA-DPB1,HLA-DRA,HLA-DRB1,HLA-E,HLA-F,HLX,HES1,IGF2,IGFBP2,IHH,IL1B,IL2RA,IL4R,IL6,IL6ST,IL7R,ITGAM,ITGB2,ITPKB,LGALS1,LGALS9,LYN,MIF,MMP8,MMP14,MYD88,PAK2,PLEK,PTAFR,PTPRC,NECTIN2,RARA,RPS3,CCL2,CCL3,SYK,TGFB1,TLR4,TYROBP,VAV1,ZP3,SOCS1,TNFSF13,TNFSF9,…
5_Member	GO Biological Processes	GO:0002696	positive regulation of leukocyte activation	-18.5162	-16.1928	106/401	101,199,572,683,695,914,920,939,942,952,958,970,972,975,1050,1236,1378,1445,1880,1960,2268,2323,2624,3071,3105,3109,3113,3115,3122,3123,3133,3134,3142,3280,3481,3485,3549,3553,3559,3566,3569,3572,3575,3684,3689,3707,3956,3965,4067,4282,4317,4323,4615,5062,5724,5788,5819,5914,6188,6347,6348,6850,7040,7099,7305,7409,7784,8651,8741,8744,8764,8772,8876,9092,9308,10148,10288,10459,10673,10859,11006,11…	ADAM8,AIF1,BAD,BST1,BTK,CD2,CD4,CD27,CD86,CD38,CD40,CD70,CD74,CD81,CEBPA,CCR7,CR1,CSK,GPR183,EGR3,FGR,FLT3LG,GATA2,NCKAP1L,HLA-A,HLA-DMB,HLA-DPA1,HLA-DPB1,HLA-DRA,HLA-DRB1,HLA-E,HLA-F,HLX,HES1,IGF2,IGFBP2,IHH,IL1B,IL2RA,IL4R,IL6,IL6ST,IL7R,ITGAM,ITGB2,ITPKB,LGALS1,LGALS9,LYN,MIF,MMP8,MMP14,MYD88,PAK2,PTAFR,PTPRC,NECTIN2,RARA,RPS3,CCL2,CCL3,SYK,TGFB1,TLR4,TYROBP,VAV1,ZP3,SOCS1,TNFSF13,TNFSF9,TNFRS…
5_Member	GO Biological Processes	GO:0045785	positive regulation of cell adhesion	-18.4423	-16.1282	110/425	101,199,240,402,472,566,572,920,939,942,948,970,972,975,1236,1378,1445,1960,1991,3071,3105,3109,3113,3115,3122,3123,3133,3142,3280,3481,3485,3491,3549,3553,3559,3566,3569,3572,3575,3685,3689,3707,3728,3956,3965,4067,4092,4680,5062,5329,5724,5788,5881,5914,5970,6093,6188,6237,6347,6401,6484,6850,7016,7042,7052,7264,7402,7409,7784,8651,8744,8754,8764,8772,8876,9092,9308,9530,10148,10211,10272,10288…	ADAM8,AIF1,ALOX5,ARL2,ATM,AZU1,BAD,CD4,CD27,CD86,CD36,CD70,CD74,CD81,CCR7,CR1,CSK,EGR3,ELANE,NCKAP1L,HLA-A,HLA-DMB,HLA-DPA1,HLA-DPB1,HLA-DRA,HLA-DRB1,HLA-E,HLX,HES1,IGF2,IGFBP2,CCN1,IHH,IL1B,IL2RA,IL4R,IL6,IL6ST,IL7R,ITGAV,ITGB2,ITPKB,JUP,LGALS1,LGALS9,LYN,SMAD7,CEACAM6,PAK2,PLAUR,PTAFR,PTPRC,RAC3,RARA,RELA,ROCK1,RPS3,RRAS,CCL2,SELE,ST3GAL4,SYK,TESK1,TGFB2,TGM2,GFUS,UTRN,VAV1,ZP3,SOCS1,TNFSF9,ADA…
5_Member	GO Biological Processes	GO:1903039	positive regulation of leukocyte cell-cell adhesion	-18.3651	-16.06	75/234	101,199,240,572,920,939,942,970,972,975,1236,1378,1445,1960,1991,3071,3105,3109,3113,3115,3122,3123,3133,3142,3280,3481,3485,3549,3553,3559,3566,3569,3572,3575,3689,3707,3956,3965,4067,5062,5724,5788,5914,5970,6188,6347,6401,6484,6850,7409,7784,8651,8744,8764,8772,8876,9092,9308,10148,10288,10673,10725,10859,11006,11151,26191,30835,51043,51176,51561,54440,64115,84868,146850,283234	ADAM8,AIF1,ALOX5,BAD,CD4,CD27,CD86,CD70,CD74,CD81,CCR7,CR1,CSK,EGR3,ELANE,NCKAP1L,HLA-A,HLA-DMB,HLA-DPA1,HLA-DPB1,HLA-DRA,HLA-DRB1,HLA-E,HLX,HES1,IGF2,IGFBP2,IHH,IL1B,IL2RA,IL4R,IL6,IL6ST,IL7R,ITGB2,ITPKB,LGALS1,LGALS9,LYN,PAK2,PTAFR,PTPRC,RARA,RELA,RPS3,CCL2,SELE,ST3GAL4,SYK,VAV1,ZP3,SOCS1,TNFSF9,TNFRSF14,FADD,VNN1,SART1,CD83,EBI3,LILRB2,TNFSF13B,NFAT5,LILRB1,LILRB4,CORO1A,PTPN22,CD209,ZBTB7B,LE…
5_Member	GO Biological Processes	GO:0030217	T cell differentiation	-18.1567	-15.8561	77/246	101,538,567,572,602,652,914,920,939,942,972,1209,1236,1378,1514,1880,1958,1960,2207,2302,2629,3071,3111,3122,3123,3142,3549,3553,3559,3566,3569,3575,3659,3707,3714,3902,3965,4092,5788,5914,5971,6146,6693,6794,6850,7409,8651,8744,8772,8809,8876,9092,9308,9935,10288,10538,10875,11006,11035,23210,23598,26191,27166,29781,51043,51176,51561,54361,54440,54542,64115,64919,80149,80758,91543,146850,161882	ADAM8,ATP7A,B2M,BAD,BCL3,BMP4,CD2,CD4,CD27,CD86,CD74,CLPTM1,CCR7,CR1,CTSL,GPR183,EGR1,EGR3,FCER1G,FOXJ1,GBA,NCKAP1L,HLA-DOA,HLA-DRA,HLA-DRB1,HLX,IHH,IL1B,IL2RA,IL4R,IL6,IL7R,IRF1,ITPKB,JAG2,LAG3,LGALS9,SMAD7,PTPRC,RARA,RELB,RPL22,SPN,STK11,SYK,VAV1,SOCS1,TNFSF9,FADD,IL18R1,VNN1,SART1,CD83,MAFB,LILRB2,BATF,FGL2,LILRB4,RIPK3,JMJD6,PATZ1,PTPN22,PRELID1,NCAPH2,ZBTB7B,LEF1,IL23A,WNT4,SASH3,RC3H2,VSIR,…
5_Member	GO Biological Processes	GO:0042098	T cell proliferation	-18.1385	-15.8423	67/196	199,383,652,896,920,942,970,975,1051,1178,1378,2302,2796,3071,3105,3109,3113,3115,3123,3133,3280,3481,3485,3549,3553,3559,3569,3572,3620,3659,3965,5294,5699,5788,5880,6188,6556,6693,6850,7133,7784,8379,8744,8764,8772,9479,10148,10288,10457,10673,10859,11006,11035,11151,11326,23513,26191,30835,51043,51561,54361,54440,54542,57162,64115,84868,283234	AIF1,ARG1,BMP4,CCND3,CD4,CD86,CD70,CD81,CEBPB,CLC,CR1,FOXJ1,GNRH1,NCKAP1L,HLA-A,HLA-DMB,HLA-DPA1,HLA-DPB1,HLA-DRB1,HLA-E,HES1,IGF2,IGFBP2,IHH,IL1B,IL2RA,IL6,IL6ST,IDO1,IRF1,LGALS9,PIK3CG,PSMB10,PTPRC,RAC2,RPS3,SLC11A1,SPN,SYK,TNFRSF1B,ZP3,MAD1L1,TNFSF9,TNFRSF14,FADD,MAPK8IP1,EBI3,LILRB2,GPNMB,TNFSF13B,LILRB1,LILRB4,RIPK3,CORO1A,VSIG4,SCRIB,PTPN22,CD209,ZBTB7B,IL23A,WNT4,SASH3,RC3H2,PELI1,VSIR,HAV…
5_Member	GO Biological Processes	GO:0002695	negative regulation of leukocyte activation	-18.0756	-15.7838	64/182	383,472,634,652,671,695,942,972,1051,1378,1845,2213,2268,2302,2796,2852,2896,3123,3134,3142,3549,3559,3566,3620,3659,3902,3965,4067,4092,4332,5585,5788,6693,7305,7805,7940,8379,8530,8651,8764,8832,9572,10288,10457,10859,10875,11006,11314,11326,23513,25807,26191,51043,51083,54542,55824,57162,64092,64115,80149,84868,133396,146722,284021	ARG1,ATM,CEACAM1,BMP4,BPI,BTK,CD86,CD74,CEBPB,CR1,DUSP3,FCGR2B,FGR,FOXJ1,GNRH1,GPER1,GRN,HLA-DRB1,HLA-F,HLX,IHH,IL2RA,IL4R,IDO1,IRF1,LAG3,LGALS9,LYN,SMAD7,MNDA,PKN1,PTPRC,SPN,TYROBP,LAPTM5,LST1,MAD1L1,CST7,SOCS1,TNFRSF14,CD84,NR1D1,LILRB2,GPNMB,LILRB1,FGL2,LILRB4,CD300A,VSIG4,SCRIB,RHBDD3,PTPN22,ZBTB7B,GAL,RC3H2,PAG1,PELI1,SAMSN1,VSIR,ZC3H12A,HAVCR2,IL31RA,CD300LF,MILR1
5_Member	GO Biological Processes	GO:0042129	regulation of T cell proliferation	-18.0514	-15.7638	61/168	199,383,652,920,942,970,975,1051,1178,1378,2302,2796,3071,3105,3109,3113,3115,3123,3133,3280,3481,3485,3549,3553,3559,3569,3572,3620,3659,3965,5788,5880,6188,6693,6850,7133,7784,8379,8744,8764,8772,9479,10148,10288,10457,10673,10859,11006,11035,11151,11326,23513,26191,30835,51043,51561,54440,57162,64115,84868,283234	AIF1,ARG1,BMP4,CD4,CD86,CD70,CD81,CEBPB,CLC,CR1,FOXJ1,GNRH1,NCKAP1L,HLA-A,HLA-DMB,HLA-DPA1,HLA-DPB1,HLA-DRB1,HLA-E,HES1,IGF2,IGFBP2,IHH,IL1B,IL2RA,IL6,IL6ST,IDO1,IRF1,LGALS9,PTPRC,RAC2,RPS3,SPN,SYK,TNFRSF1B,ZP3,MAD1L1,TNFSF9,TNFRSF14,FADD,MAPK8IP1,EBI3,LILRB2,GPNMB,TNFSF13B,LILRB1,LILRB4,RIPK3,CORO1A,VSIG4,SCRIB,PTPN22,CD209,ZBTB7B,IL23A,SASH3,PELI1,VSIR,HAVCR2,CCDC88B
5_Member	GO Biological Processes	GO:0050866	negative regulation of cell activation	-17.6113	-15.3365	67/200	348,383,472,634,652,671,695,942,972,1051,1378,1845,2213,2268,2302,2796,2852,2896,3123,3134,3142,3549,3559,3566,3620,3659,3902,3965,4067,4092,4332,5154,5156,5585,5788,6693,7305,7805,7940,8379,8530,8651,8764,8832,9572,10288,10457,10859,10875,11006,11314,11326,23513,25807,26191,51043,51083,54542,55824,57162,64092,64115,80149,84868,133396,146722,284021	APOE,ARG1,ATM,CEACAM1,BMP4,BPI,BTK,CD86,CD74,CEBPB,CR1,DUSP3,FCGR2B,FGR,FOXJ1,GNRH1,GPER1,GRN,HLA-DRB1,HLA-F,HLX,IHH,IL2RA,IL4R,IDO1,IRF1,LAG3,LGALS9,LYN,SMAD7,MNDA,PDGFA,PDGFRA,PKN1,PTPRC,SPN,TYROBP,LAPTM5,LST1,MAD1L1,CST7,SOCS1,TNFRSF14,CD84,NR1D1,LILRB2,GPNMB,LILRB1,FGL2,LILRB4,CD300A,VSIG4,SCRIB,RHBDD3,PTPN22,ZBTB7B,GAL,RC3H2,PAG1,PELI1,SAMSN1,VSIR,ZC3H12A,HAVCR2,IL31RA,CD300LF,MILR1
5_Member	GO Biological Processes	GO:0022409	positive regulation of cell-cell adhesion	-17.1797	-14.9132	81/276	101,199,240,572,920,939,942,970,972,975,1236,1378,1445,1960,1991,3071,3105,3109,3113,3115,3122,3123,3133,3142,3280,3481,3485,3549,3553,3559,3566,3569,3572,3575,3689,3707,3956,3965,4067,4092,4680,5062,5329,5724,5788,5914,5970,6188,6347,6401,6484,6850,7409,7784,8651,8744,8764,8772,8876,9092,9308,10148,10211,10272,10288,10630,10673,10725,10859,11006,11151,26191,30835,51043,51176,51561,54440,64115,84…	ADAM8,AIF1,ALOX5,BAD,CD4,CD27,CD86,CD70,CD74,CD81,CCR7,CR1,CSK,EGR3,ELANE,NCKAP1L,HLA-A,HLA-DMB,HLA-DPA1,HLA-DPB1,HLA-DRA,HLA-DRB1,HLA-E,HLX,HES1,IGF2,IGFBP2,IHH,IL1B,IL2RA,IL4R,IL6,IL6ST,IL7R,ITGB2,ITPKB,LGALS1,LGALS9,LYN,SMAD7,CEACAM6,PAK2,PLAUR,PTAFR,PTPRC,RARA,RELA,RPS3,CCL2,SELE,ST3GAL4,SYK,VAV1,ZP3,SOCS1,TNFSF9,TNFRSF14,FADD,VNN1,SART1,CD83,EBI3,FLOT1,FSTL3,LILRB2,PDPN,TNFSF13B,NFAT5,LILRB1…
5_Member	GO Biological Processes	GO:0050870	positive regulation of T cell activation	-16.1308	-13.9217	67/212	101,199,572,920,939,942,970,972,975,1236,1378,1445,1960,3071,3105,3109,3113,3115,3122,3123,3133,3142,3280,3481,3485,3549,3553,3559,3566,3569,3572,3575,3707,3956,3965,4067,5062,5788,5914,6188,6347,6850,7409,7784,8651,8744,8764,8772,8876,9092,9308,10148,10288,10673,10859,11006,11151,26191,30835,51043,51176,51561,54440,64115,84868,146850,283234	ADAM8,AIF1,BAD,CD4,CD27,CD86,CD70,CD74,CD81,CCR7,CR1,CSK,EGR3,NCKAP1L,HLA-A,HLA-DMB,HLA-DPA1,HLA-DPB1,HLA-DRA,HLA-DRB1,HLA-E,HLX,HES1,IGF2,IGFBP2,IHH,IL1B,IL2RA,IL4R,IL6,IL6ST,IL7R,ITPKB,LGALS1,LGALS9,LYN,PAK2,PTPRC,RARA,RPS3,CCL2,SYK,VAV1,ZP3,SOCS1,TNFSF9,TNFRSF14,FADD,VNN1,SART1,CD83,EBI3,LILRB2,TNFSF13B,LILRB1,LILRB4,CORO1A,PTPN22,CD209,ZBTB7B,LEF1,IL23A,SASH3,VSIR,HAVCR2,PIK3R6,CCDC88B
5_Member	GO Biological Processes	GO:0051250	negative regulation of lymphocyte activation	-15.4449	-13.2737	54/153	383,472,634,652,695,942,972,1051,1378,1845,2213,2268,2302,2796,3123,3134,3142,3549,3559,3566,3620,3659,3902,3965,4067,4092,4332,5585,6693,7305,7805,7940,8379,8651,8764,10288,10457,10859,10875,11006,11314,11326,23513,25807,26191,51043,51083,54542,55824,57162,64092,64115,80149,84868	ARG1,ATM,CEACAM1,BMP4,BTK,CD86,CD74,CEBPB,CR1,DUSP3,FCGR2B,FGR,FOXJ1,GNRH1,HLA-DRB1,HLA-F,HLX,IHH,IL2RA,IL4R,IDO1,IRF1,LAG3,LGALS9,LYN,SMAD7,MNDA,PKN1,SPN,TYROBP,LAPTM5,LST1,MAD1L1,SOCS1,TNFRSF14,LILRB2,GPNMB,LILRB1,FGL2,LILRB4,CD300A,VSIG4,SCRIB,RHBDD3,PTPN22,ZBTB7B,GAL,RC3H2,PAG1,PELI1,SAMSN1,VSIR,ZC3H12A,HAVCR2
5_Member	GO Biological Processes	GO:0051251	positive regulation of lymphocyte activation	-15.0081	-12.8466	91/356	101,199,572,683,695,920,939,942,952,958,970,972,975,1236,1378,1445,1880,1960,2323,3071,3105,3109,3113,3115,3122,3123,3133,3134,3142,3280,3481,3485,3549,3553,3559,3566,3569,3572,3575,3707,3956,3965,4067,4282,4323,4615,5062,5788,5914,6188,6347,6850,7040,7099,7305,7409,7784,8651,8741,8744,8764,8772,8876,9092,9308,10148,10288,10459,10673,10859,11006,11151,23529,26191,30835,51043,51176,51293,51561,544…	ADAM8,AIF1,BAD,BST1,BTK,CD4,CD27,CD86,CD38,CD40,CD70,CD74,CD81,CCR7,CR1,CSK,GPR183,EGR3,FLT3LG,NCKAP1L,HLA-A,HLA-DMB,HLA-DPA1,HLA-DPB1,HLA-DRA,HLA-DRB1,HLA-E,HLA-F,HLX,HES1,IGF2,IGFBP2,IHH,IL1B,IL2RA,IL4R,IL6,IL6ST,IL7R,ITPKB,LGALS1,LGALS9,LYN,MIF,MMP14,MYD88,PAK2,PTPRC,RARA,RPS3,CCL2,SYK,TGFB1,TLR4,TYROBP,VAV1,ZP3,SOCS1,TNFSF13,TNFSF9,TNFRSF14,FADD,VNN1,SART1,CD83,EBI3,LILRB2,MAD2L2,TNFSF13B,LIL…
5_Member	GO Biological Processes	GO:0070665	positive regulation of leukocyte proliferation	-14.8063	-12.6575	52/148	199,683,684,920,942,952,958,970,972,975,1436,1880,2323,3071,3105,3109,3113,3115,3133,3280,3481,3485,3553,3559,3569,3572,3965,4067,4282,4615,5595,5788,6188,6850,7099,7784,8744,8772,10148,10288,10673,11151,23529,26191,30835,51293,51561,54440,57162,57181,84868,283234	AIF1,BST1,BST2,CD4,CD86,CD38,CD40,CD70,CD74,CD81,CSF1R,GPR183,FLT3LG,NCKAP1L,HLA-A,HLA-DMB,HLA-DPA1,HLA-DPB1,HLA-E,HES1,IGF2,IGFBP2,IL1B,IL2RA,IL6,IL6ST,LGALS9,LYN,MIF,MYD88,MAPK3,PTPRC,RPS3,SYK,TLR4,ZP3,TNFSF9,FADD,EBI3,LILRB2,TNFSF13B,CORO1A,CLCF1,PTPN22,CD209,CD320,IL23A,SASH3,PELI1,SLC39A10,HAVCR2,CCDC88B
5_Member	GO Biological Processes	GO:0050671	positive regulation of lymphocyte proliferation	-13.9529	-11.8569	48/135	199,683,920,942,952,958,970,972,975,1880,2323,3071,3105,3109,3113,3115,3133,3280,3481,3485,3553,3559,3569,3572,3965,4282,4615,5788,6188,6850,7099,7784,8744,8772,10148,10288,10673,11151,23529,26191,30835,51293,51561,54440,57162,57181,84868,283234	AIF1,BST1,CD4,CD86,CD38,CD40,CD70,CD74,CD81,GPR183,FLT3LG,NCKAP1L,HLA-A,HLA-DMB,HLA-DPA1,HLA-DPB1,HLA-E,HES1,IGF2,IGFBP2,IL1B,IL2RA,IL6,IL6ST,LGALS9,MIF,MYD88,PTPRC,RPS3,SYK,TLR4,ZP3,TNFSF9,FADD,EBI3,LILRB2,TNFSF13B,CORO1A,CLCF1,PTPN22,CD209,CD320,IL23A,SASH3,PELI1,SLC39A10,HAVCR2,CCDC88B
5_Member	GO Biological Processes	GO:0032946	positive regulation of mononuclear cell proliferation	-13.8107	-11.7311	48/136	199,683,920,942,952,958,970,972,975,1880,2323,3071,3105,3109,3113,3115,3133,3280,3481,3485,3553,3559,3569,3572,3965,4282,4615,5788,6188,6850,7099,7784,8744,8772,10148,10288,10673,11151,23529,26191,30835,51293,51561,54440,57162,57181,84868,283234	AIF1,BST1,CD4,CD86,CD38,CD40,CD70,CD74,CD81,GPR183,FLT3LG,NCKAP1L,HLA-A,HLA-DMB,HLA-DPA1,HLA-DPB1,HLA-E,HES1,IGF2,IGFBP2,IL1B,IL2RA,IL6,IL6ST,LGALS9,MIF,MYD88,PTPRC,RPS3,SYK,TLR4,ZP3,TNFSF9,FADD,EBI3,LILRB2,TNFSF13B,CORO1A,CLCF1,PTPN22,CD209,CD320,IL23A,SASH3,PELI1,SLC39A10,HAVCR2,CCDC88B
5_Member	GO Biological Processes	GO:1902107	positive regulation of leukocyte differentiation	-13.7327	-11.6609	52/156	101,572,695,760,920,939,942,972,1230,1378,1960,2124,2242,2353,3059,3071,3122,3123,3142,3549,3559,3566,3575,3707,3725,3956,3965,4323,5788,5914,6850,7040,7071,7305,8651,8744,8772,8876,9092,9308,10221,10288,10456,11006,51043,51176,51561,54209,54440,54997,64115,146850	ADAM8,BAD,BTK,CA2,CD4,CD27,CD86,CD74,CCR1,CR1,EGR3,EVI2B,FES,FOS,HCLS1,NCKAP1L,HLA-DRA,HLA-DRB1,HLX,IHH,IL2RA,IL4R,IL7R,ITPKB,JUN,LGALS1,LGALS9,MMP14,PTPRC,RARA,SYK,TGFB1,KLF10,TYROBP,SOCS1,TNFSF9,FADD,VNN1,SART1,CD83,TRIB1,LILRB2,HAX1,LILRB4,ZBTB7B,LEF1,IL23A,TREM2,SASH3,TESC,VSIR,PIK3R6
5_Member	GO Biological Processes	GO:1903708	positive regulation of hemopoiesis	-13.7327	-11.6609	52/156	101,572,695,760,920,939,942,972,1230,1378,1960,2124,2242,2353,3059,3071,3122,3123,3142,3549,3559,3566,3575,3707,3725,3956,3965,4323,5788,5914,6850,7040,7071,7305,8651,8744,8772,8876,9092,9308,10221,10288,10456,11006,51043,51176,51561,54209,54440,54997,64115,146850	ADAM8,BAD,BTK,CA2,CD4,CD27,CD86,CD74,CCR1,CR1,EGR3,EVI2B,FES,FOS,HCLS1,NCKAP1L,HLA-DRA,HLA-DRB1,HLX,IHH,IL2RA,IL4R,IL7R,ITPKB,JUN,LGALS1,LGALS9,MMP14,PTPRC,RARA,SYK,TGFB1,KLF10,TYROBP,SOCS1,TNFSF9,FADD,VNN1,SART1,CD83,TRIB1,LILRB2,HAX1,LILRB4,ZBTB7B,LEF1,IL23A,TREM2,SASH3,TESC,VSIR,PIK3R6
5_Member	GO Biological Processes	GO:0070664	negative regulation of leukocyte proliferation	-13.5573	-11.4985	37/88	383,472,652,695,942,1051,1378,2213,2302,2796,2950,3123,3549,3559,3620,3965,4067,4332,5585,6355,6693,7305,7940,8379,8764,10288,10457,10859,11006,11314,11326,23513,51043,51083,57162,64115,84868	ARG1,ATM,BMP4,BTK,CD86,CEBPB,CR1,FCGR2B,FOXJ1,GNRH1,GSTP1,HLA-DRB1,IHH,IL2RA,IDO1,LGALS9,LYN,MNDA,PKN1,CCL8,SPN,TYROBP,LST1,MAD1L1,TNFRSF14,LILRB2,GPNMB,LILRB1,LILRB4,CD300A,VSIG4,SCRIB,ZBTB7B,GAL,PELI1,VSIR,HAVCR2
5_Member	GO Biological Processes	GO:0050672	negative regulation of lymphocyte proliferation	-13.2951	-11.2537	35/81	383,472,652,695,942,1051,1378,2213,2302,2796,3123,3549,3559,3620,3965,4067,4332,5585,6693,7305,7940,8379,8764,10288,10457,10859,11006,11314,11326,23513,51043,51083,57162,64115,84868	ARG1,ATM,BMP4,BTK,CD86,CEBPB,CR1,FCGR2B,FOXJ1,GNRH1,HLA-DRB1,IHH,IL2RA,IDO1,LGALS9,LYN,MNDA,PKN1,SPN,TYROBP,LST1,MAD1L1,TNFRSF14,LILRB2,GPNMB,LILRB1,LILRB4,CD300A,VSIG4,SCRIB,ZBTB7B,GAL,PELI1,VSIR,HAVCR2
5_Member	GO Biological Processes	GO:0032945	negative regulation of mononuclear cell proliferation	-13.1001	-11.087	35/82	383,472,652,695,942,1051,1378,2213,2302,2796,3123,3549,3559,3620,3965,4067,4332,5585,6693,7305,7940,8379,8764,10288,10457,10859,11006,11314,11326,23513,51043,51083,57162,64115,84868	ARG1,ATM,BMP4,BTK,CD86,CEBPB,CR1,FCGR2B,FOXJ1,GNRH1,HLA-DRB1,IHH,IL2RA,IDO1,LGALS9,LYN,MNDA,PKN1,SPN,TYROBP,LST1,MAD1L1,TNFRSF14,LILRB2,GPNMB,LILRB1,LILRB4,CD300A,VSIG4,SCRIB,ZBTB7B,GAL,PELI1,VSIR,HAVCR2
5_Member	GO Biological Processes	GO:0050868	negative regulation of T cell activation	-12.1762	-10.2326	42/119	383,634,652,942,972,1051,1378,1845,2213,2302,2796,3123,3142,3549,3559,3566,3620,3659,3902,3965,4092,6693,7805,8379,8651,8764,10288,10457,10859,10875,11006,11314,11326,23513,26191,51043,54542,55824,57162,64115,80149,84868	ARG1,CEACAM1,BMP4,CD86,CD74,CEBPB,CR1,DUSP3,FCGR2B,FOXJ1,GNRH1,HLA-DRB1,HLX,IHH,IL2RA,IL4R,IDO1,IRF1,LAG3,LGALS9,SMAD7,SPN,LAPTM5,MAD1L1,SOCS1,TNFRSF14,LILRB2,GPNMB,LILRB1,FGL2,LILRB4,CD300A,VSIG4,SCRIB,PTPN22,ZBTB7B,RC3H2,PAG1,PELI1,VSIR,ZC3H12A,HAVCR2
5_Member	GO Biological Processes	GO:0008285	negative regulation of cell population proliferation	-11.1784	-9.31303	142/753	94,133,140,199,240,348,383,472,567,634,652,658,695,706,889,942,1032,1050,1051,1285,1365,1378,1436,1445,1460,1545,1594,2010,2170,2172,2213,2218,2302,2624,2627,2796,2810,2852,2919,2950,3123,3159,3265,3280,3303,3304,3430,3437,3489,3549,3553,3559,3569,3576,3620,3659,3672,3965,4000,4067,4092,4221,4332,4487,4609,4771,4824,4830,4856,5008,5245,5371,5585,5600,5610,5915,5950,6282,6347,6355,6693,6772,6794,6…	ACVRL1,ADM,ADORA3,AIF1,ALOX5,APOE,ARG1,ATM,B2M,CEACAM1,BMP4,BMPR1B,BTK,TSPO,KRIT1,CD86,CDKN2D,CEBPA,CEBPB,COL4A3,CLDN3,CR1,CSF1R,CSK,CSNK2B,CYP1B1,CYP27B1,EMD,FABP3,FABP6,FCGR2B,FKTN,FOXJ1,GATA2,GATA6,GNRH1,SFN,GPER1,CXCL1,GSTP1,HLA-DRB1,HMGA1,HRAS,HES1,HSPA1A,HSPA1B,IFI35,IFIT3,IGFBP6,IHH,IL1B,IL2RA,IL6,CXCL8,IDO1,IRF1,ITGA1,LGALS9,LMNA,LYN,SMAD7,MEN1,MNDA,MSX1,MYC,NF2,NKX3-1,NME1,CCN3,OSM,PHB,P…
5_Member	GO Biological Processes	GO:0045580	regulation of T cell differentiation	-10.6607	-8.84306	45/146	101,572,652,914,939,942,972,1209,1378,1960,2302,3071,3111,3122,3123,3142,3549,3559,3566,3575,3659,3707,3902,3965,4092,5788,5914,6850,8651,8744,8876,9092,9308,10288,10875,11006,27166,51043,51176,51561,54440,54542,64115,80149,146850	ADAM8,BAD,BMP4,CD2,CD27,CD86,CD74,CLPTM1,CR1,EGR3,FOXJ1,NCKAP1L,HLA-DOA,HLA-DRA,HLA-DRB1,HLX,IHH,IL2RA,IL4R,IL7R,IRF1,ITPKB,LAG3,LGALS9,SMAD7,PTPRC,RARA,SYK,SOCS1,TNFSF9,VNN1,SART1,CD83,LILRB2,FGL2,LILRB4,PRELID1,ZBTB7B,LEF1,IL23A,SASH3,RC3H2,VSIR,ZC3H12A,PIK3R6
5_Member	GO Biological Processes	GO:0045582	positive regulation of T cell differentiation	-10.538	-8.72757	33/88	101,572,939,942,972,1378,1960,3071,3122,3123,3142,3549,3559,3566,3575,3707,3965,5788,5914,6850,8651,8744,8876,9092,9308,10288,11006,51043,51176,51561,54440,64115,146850	ADAM8,BAD,CD27,CD86,CD74,CR1,EGR3,NCKAP1L,HLA-DRA,HLA-DRB1,HLX,IHH,IL2RA,IL4R,IL7R,ITPKB,LGALS9,PTPRC,RARA,SYK,SOCS1,TNFSF9,VNN1,SART1,CD83,LILRB2,LILRB4,ZBTB7B,LEF1,IL23A,SASH3,VSIR,PIK3R6
5_Member	GO Biological Processes	GO:0042102	positive regulation of T cell proliferation	-10.2909	-8.49879	35/99	199,920,942,970,975,3071,3105,3109,3113,3115,3133,3280,3481,3485,3553,3559,3569,3572,3965,5788,6188,6850,7784,8744,8772,10148,10288,10673,11151,26191,30835,51561,54440,84868,283234	AIF1,CD4,CD86,CD70,CD81,NCKAP1L,HLA-A,HLA-DMB,HLA-DPA1,HLA-DPB1,HLA-E,HES1,IGF2,IGFBP2,IL1B,IL2RA,IL6,IL6ST,LGALS9,PTPRC,RPS3,SYK,ZP3,TNFSF9,FADD,EBI3,LILRB2,TNFSF13B,CORO1A,PTPN22,CD209,IL23A,SASH3,HAVCR2,CCDC88B
5_Member	GO Biological Processes	GO:0045621	positive regulation of lymphocyte differentiation	-10.0123	-8.23367	35/101	101,572,695,939,942,972,1378,1960,3071,3122,3123,3142,3549,3559,3566,3575,3707,3965,4323,5788,5914,6850,8651,8744,8876,9092,9308,10288,11006,51043,51176,51561,54440,64115,146850	ADAM8,BAD,BTK,CD27,CD86,CD74,CR1,EGR3,NCKAP1L,HLA-DRA,HLA-DRB1,HLX,IHH,IL2RA,IL4R,IL7R,ITPKB,LGALS9,MMP14,PTPRC,RARA,SYK,SOCS1,TNFSF9,VNN1,SART1,CD83,LILRB2,LILRB4,ZBTB7B,LEF1,IL23A,SASH3,VSIR,PIK3R6
5_Member	GO Biological Processes	GO:0045619	regulation of lymphocyte differentiation	-9.88295	-8.10963	49/175	101,572,652,695,914,939,942,972,1209,1378,1960,2302,3071,3111,3122,3123,3142,3549,3559,3566,3575,3659,3707,3902,3965,4092,4323,5788,5914,6850,8651,8744,8876,9092,9308,10288,10875,11006,27166,51043,51176,51561,54440,54542,56833,64115,80149,146850,150372	ADAM8,BAD,BMP4,BTK,CD2,CD27,CD86,CD74,CLPTM1,CR1,EGR3,FOXJ1,NCKAP1L,HLA-DOA,HLA-DRA,HLA-DRB1,HLX,IHH,IL2RA,IL4R,IL7R,IRF1,ITPKB,LAG3,LGALS9,SMAD7,MMP14,PTPRC,RARA,SYK,SOCS1,TNFSF9,VNN1,SART1,CD83,LILRB2,FGL2,LILRB4,PRELID1,ZBTB7B,LEF1,IL23A,SASH3,RC3H2,SLAMF8,VSIR,ZC3H12A,PIK3R6,NFAM1
5_Member	GO Biological Processes	GO:0002250	adaptive immune response	-9.87673	-8.10631	132/713	383,567,602,634,695,710,712,713,714,717,727,733,920,939,942,958,962,970,972,973,975,1178,1378,1445,1514,1520,1880,2067,2207,2210,2213,2302,3105,3106,3108,3109,3111,3113,3115,3117,3122,3123,3133,3134,3136,3142,3265,3426,3553,3566,3569,3572,3575,3659,3665,3902,3903,4067,4092,4277,4615,4791,5245,5294,5579,5585,5788,5819,5971,6556,6693,6850,6890,7040,7099,7133,7186,7294,7454,7784,7942,8741,8764,8772,…	ARG1,B2M,BCL3,CEACAM1,BTK,SERPING1,C1QA,C1QB,C1QC,C2,C5,C8G,CD4,CD27,CD86,CD40,CD48,CD70,CD74,CD79A,CD81,CLC,CR1,CSK,CTSL,CTSS,GPR183,ERCC1,FCER1G,FCGR1B,FCGR2B,FOXJ1,HLA-A,HLA-B,HLA-DMA,HLA-DMB,HLA-DOA,HLA-DPA1,HLA-DPB1,HLA-DQA1,HLA-DRA,HLA-DRB1,HLA-E,HLA-F,HLA-H,HLX,HRAS,CFI,IL1B,IL4R,IL6,IL6ST,IL7R,IRF1,IRF7,LAG3,LAIR1,LYN,SMAD7,MICB,MYD88,NFKB2,PHB,PIK3CG,PRKCB,PKN1,PTPRC,NECTIN2,RELB,SLC11A1…
5_Member	GO Biological Processes	GO:1903038	negative regulation of leukocyte cell-cell adhesion	-9.80568	-8.04018	42/138	383,634,652,942,972,1051,1378,1845,2213,2302,2796,3123,3142,3549,3559,3566,3620,3659,3902,3965,4092,6693,7805,8379,8651,8764,10288,10457,10859,10875,11006,11314,11326,23513,26191,51043,54542,55824,57162,64115,80149,84868	ARG1,CEACAM1,BMP4,CD86,CD74,CEBPB,CR1,DUSP3,FCGR2B,FOXJ1,GNRH1,HLA-DRB1,HLX,IHH,IL2RA,IL4R,IDO1,IRF1,LAG3,LGALS9,SMAD7,SPN,LAPTM5,MAD1L1,SOCS1,TNFRSF14,LILRB2,GPNMB,LILRB1,FGL2,LILRB4,CD300A,VSIG4,SCRIB,PTPN22,ZBTB7B,RC3H2,PAG1,PELI1,VSIR,ZC3H12A,HAVCR2
5_Member	GO Biological Processes	GO:0022408	negative regulation of cell-cell adhesion	-8.63638	-6.97599	49/189	383,634,652,942,972,1051,1378,1845,2213,2302,2796,3123,3142,3549,3557,3559,3566,3620,3659,3902,3965,4092,4771,5598,6693,7040,7805,8379,8651,8764,10288,10457,10459,10859,10875,11006,11314,11326,23513,26191,51043,54542,55824,57162,64115,80139,80149,84868,91663	ARG1,CEACAM1,BMP4,CD86,CD74,CEBPB,CR1,DUSP3,FCGR2B,FOXJ1,GNRH1,HLA-DRB1,HLX,IHH,IL1RN,IL2RA,IL4R,IDO1,IRF1,LAG3,LGALS9,SMAD7,NF2,MAPK7,SPN,TGFB1,LAPTM5,MAD1L1,SOCS1,TNFRSF14,LILRB2,GPNMB,MAD2L2,LILRB1,FGL2,LILRB4,CD300A,VSIG4,SCRIB,PTPN22,ZBTB7B,RC3H2,PAG1,PELI1,VSIR,ZNF703,ZC3H12A,HAVCR2,MYADM
5_Member	GO Biological Processes	GO:0042130	negative regulation of T cell proliferation	-8.25533	-6.61574	25/66	383,652,942,1051,1378,2302,2796,3123,3549,3559,3620,3965,6693,8379,8764,10288,10457,10859,11006,11326,23513,51043,57162,64115,84868	ARG1,BMP4,CD86,CEBPB,CR1,FOXJ1,GNRH1,HLA-DRB1,IHH,IL2RA,IDO1,LGALS9,SPN,MAD1L1,TNFRSF14,LILRB2,GPNMB,LILRB1,LILRB4,VSIG4,SCRIB,ZBTB7B,PELI1,VSIR,HAVCR2
5_Member	GO Biological Processes	GO:0007162	negative regulation of cell adhesion	-7.67475	-6.08461	64/295	94,383,396,397,398,634,652,942,972,1051,1378,1545,1843,1845,2213,2302,2633,2796,3123,3142,3549,3557,3559,3566,3620,3659,3902,3956,3965,4092,4323,4771,5598,5788,5800,6494,6693,7040,7805,8379,8651,8764,10288,10457,10459,10859,10875,11006,11314,11326,23513,26191,27289,51043,54542,55824,57162,64115,80139,80149,84868,91663,168002,340485	ACVRL1,ARG1,ARHGDIA,ARHGDIB,ARHGDIG,CEACAM1,BMP4,CD86,CD74,CEBPB,CR1,CYP1B1,DUSP1,DUSP3,FCGR2B,FOXJ1,GBP1,GNRH1,HLA-DRB1,HLX,IHH,IL1RN,IL2RA,IL4R,IDO1,IRF1,LAG3,LGALS1,LGALS9,SMAD7,MMP14,NF2,MAPK7,PTPRC,PTPRO,SIPA1,SPN,TGFB1,LAPTM5,MAD1L1,SOCS1,TNFRSF14,LILRB2,GPNMB,MAD2L2,LILRB1,FGL2,LILRB4,CD300A,VSIG4,SCRIB,PTPN22,RND1,ZBTB7B,RC3H2,PAG1,PELI1,VSIR,ZNF703,ZC3H12A,HAVCR2,MYADM,DACT2,ACER2
6_Summary	GO Biological Processes	GO:0006935	chemotaxis	-25.4694	-22.7573	162/644	101,199,240,391,409,566,652,658,682,683,719,727,728,972,1113,1230,1232,1234,1236,1240,1436,1441,1652,1667,1843,1845,1855,1880,1890,1907,1943,1944,1945,1959,1960,1991,2043,2044,2045,2131,2207,2242,2297,2357,2358,2359,2549,2637,2817,2826,2867,2919,2920,2950,3071,3164,3199,3265,3315,3491,3569,3576,3627,3672,3685,3689,3730,3799,3965,4067,4282,4856,4897,4902,5154,5156,5228,5294,5329,5355,5473,5595,559…	ADAM8,AIF1,ALOX5,RHOG,ARRB2,AZU1,BMP4,BMPR1B,BSG,BST1,C3AR1,C5,C5AR1,CD74,CHGA,CCR1,CCR3,CCR5,CCR7,CMKLR1,CSF1R,CSF3R,DDT,DEFA1,DUSP1,DUSP3,DVL1,GPR183,TYMP,EDN2,EFNA2,EFNA3,EFNA4,EGR2,EGR3,ELANE,EPHA4,EPHA5,EPHA7,EXT1,FCER1G,FES,FOXD1,FPR1,FPR2,FPR3,GAB1,GBX2,GPC1,CCR10,FFAR2,CXCL1,CXCL2,GSTP1,NCKAP1L,NR4A1,HOXA2,HRAS,HSPB1,CCN1,IL6,CXCL8,CXCL10,ITGA1,ITGAV,ITGB2,ANOS1,KIF5B,LGALS9,LYN,MIF,CCN3,…
6_Member	GO Biological Processes	GO:0006935	chemotaxis	-25.4694	-22.7573	162/644	101,199,240,391,409,566,652,658,682,683,719,727,728,972,1113,1230,1232,1234,1236,1240,1436,1441,1652,1667,1843,1845,1855,1880,1890,1907,1943,1944,1945,1959,1960,1991,2043,2044,2045,2131,2207,2242,2297,2357,2358,2359,2549,2637,2817,2826,2867,2919,2920,2950,3071,3164,3199,3265,3315,3491,3569,3576,3627,3672,3685,3689,3730,3799,3965,4067,4282,4856,4897,4902,5154,5156,5228,5294,5329,5355,5473,5595,559…	ADAM8,AIF1,ALOX5,RHOG,ARRB2,AZU1,BMP4,BMPR1B,BSG,BST1,C3AR1,C5,C5AR1,CD74,CHGA,CCR1,CCR3,CCR5,CCR7,CMKLR1,CSF1R,CSF3R,DDT,DEFA1,DUSP1,DUSP3,DVL1,GPR183,TYMP,EDN2,EFNA2,EFNA3,EFNA4,EGR2,EGR3,ELANE,EPHA4,EPHA5,EPHA7,EXT1,FCER1G,FES,FOXD1,FPR1,FPR2,FPR3,GAB1,GBX2,GPC1,CCR10,FFAR2,CXCL1,CXCL2,GSTP1,NCKAP1L,NR4A1,HOXA2,HRAS,HSPB1,CCN1,IL6,CXCL8,CXCL10,ITGA1,ITGAV,ITGB2,ANOS1,KIF5B,LGALS9,LYN,MIF,CCN3,…
6_Member	GO Biological Processes	GO:0042330	taxis	-25.3117	-22.6219	162/646	101,199,240,391,409,566,652,658,682,683,719,727,728,972,1113,1230,1232,1234,1236,1240,1436,1441,1652,1667,1843,1845,1855,1880,1890,1907,1943,1944,1945,1959,1960,1991,2043,2044,2045,2131,2207,2242,2297,2357,2358,2359,2549,2637,2817,2826,2867,2919,2920,2950,3071,3164,3199,3265,3315,3491,3569,3576,3627,3672,3685,3689,3730,3799,3965,4067,4282,4856,4897,4902,5154,5156,5228,5294,5329,5355,5473,5595,559…	ADAM8,AIF1,ALOX5,RHOG,ARRB2,AZU1,BMP4,BMPR1B,BSG,BST1,C3AR1,C5,C5AR1,CD74,CHGA,CCR1,CCR3,CCR5,CCR7,CMKLR1,CSF1R,CSF3R,DDT,DEFA1,DUSP1,DUSP3,DVL1,GPR183,TYMP,EDN2,EFNA2,EFNA3,EFNA4,EGR2,EGR3,ELANE,EPHA4,EPHA5,EPHA7,EXT1,FCER1G,FES,FOXD1,FPR1,FPR2,FPR3,GAB1,GBX2,GPC1,CCR10,FFAR2,CXCL1,CXCL2,GSTP1,NCKAP1L,NR4A1,HOXA2,HRAS,HSPB1,CCN1,IL6,CXCL8,CXCL10,ITGA1,ITGAV,ITGB2,ANOS1,KIF5B,LGALS9,LYN,MIF,CCN3,…
6_Member	GO Biological Processes	GO:0060326	cell chemotaxis	-22.4367	-19.8772	96/307	101,199,240,391,409,566,682,683,719,727,728,972,1113,1230,1232,1234,1236,1240,1436,1441,1652,1667,1843,1880,1907,1960,2207,2358,2549,2826,2867,2919,2920,2950,3071,3164,3315,3569,3576,3627,3672,3689,3965,4067,4282,4856,5156,5228,5294,5473,5595,5800,5880,6223,6279,6280,6283,6347,6348,6351,6354,6355,6357,6362,6372,6374,6850,7042,7226,7409,7423,7852,7941,9034,9564,9732,10488,11151,25865,30817,51157,5…	ADAM8,AIF1,ALOX5,RHOG,ARRB2,AZU1,BSG,BST1,C3AR1,C5,C5AR1,CD74,CHGA,CCR1,CCR3,CCR5,CCR7,CMKLR1,CSF1R,CSF3R,DDT,DEFA1,DUSP1,GPR183,EDN2,EGR3,FCER1G,FPR2,GAB1,CCR10,FFAR2,CXCL1,CXCL2,GSTP1,NCKAP1L,NR4A1,HSPB1,IL6,CXCL8,CXCL10,ITGA1,ITGB2,LGALS9,LYN,MIF,CCN3,PDGFRA,PGF,PIK3CG,PPBP,MAPK3,PTPRO,RAC2,RPS19,S100A8,S100A9,S100A12,CCL2,CCL3,CCL4,CCL7,CCL8,CCL13,CCL18,CXCL6,CXCL5,SYK,TGFB2,TRPM2,VAV1,VEGFB,…
6_Member	GO Biological Processes	GO:0030595	leukocyte chemotaxis	-21.8197	-19.306	79/227	101,199,240,566,682,683,719,727,728,972,1113,1230,1234,1236,1240,1436,1441,1652,1667,1843,1880,1907,2207,2358,2867,2919,2920,3071,3569,3576,3627,3672,3689,3965,4067,4282,4856,5228,5294,5473,5595,5800,5880,6223,6279,6280,6283,6347,6348,6351,6354,6355,6357,6362,6372,6374,6850,7042,7226,7409,7423,7852,7941,10488,11151,30817,51157,51561,56833,63940,79890,80270,84818,120425,200576,284114,388372,414062…	ADAM8,AIF1,ALOX5,AZU1,BSG,BST1,C3AR1,C5,C5AR1,CD74,CHGA,CCR1,CCR5,CCR7,CMKLR1,CSF1R,CSF3R,DDT,DEFA1,DUSP1,GPR183,EDN2,FCER1G,FPR2,FFAR2,CXCL1,CXCL2,NCKAP1L,IL6,CXCL8,CXCL10,ITGA1,ITGB2,LGALS9,LYN,MIF,CCN3,PGF,PIK3CG,PPBP,MAPK3,PTPRO,RAC2,RPS19,S100A8,S100A9,S100A12,CCL2,CCL3,CCL4,CCL7,CCL8,CCL13,CCL18,CXCL6,CXCL5,SYK,TGFB2,TRPM2,VAV1,VEGFB,CXCR4,PLA2G7,CREB3,CORO1A,ADGRE2,ZNF580,IL23A,SLAMF8,GPSM…
6_Member	GO Biological Processes	GO:0050900	leukocyte migration	-20.9806	-18.5148	130/511	101,199,240,391,566,634,682,683,719,727,728,914,962,972,975,1088,1113,1230,1234,1236,1240,1436,1441,1652,1667,1843,1880,1907,1991,2131,2207,2302,2358,2629,2817,2867,2919,2920,2995,3055,3071,3569,3576,3627,3672,3684,3685,3687,3688,3689,3965,4067,4282,4318,4323,4615,4680,4856,4973,5175,5228,5294,5473,5595,5724,5800,5880,6093,6223,6279,6280,6283,6347,6348,6351,6354,6355,6357,6362,6372,6374,6383,6401…	ADAM8,AIF1,ALOX5,RHOG,AZU1,CEACAM1,BSG,BST1,C3AR1,C5,C5AR1,CD2,CD48,CD74,CD81,CEACAM8,CHGA,CCR1,CCR5,CCR7,CMKLR1,CSF1R,CSF3R,DDT,DEFA1,DUSP1,GPR183,EDN2,ELANE,EXT1,FCER1G,FOXJ1,FPR2,GBA,GPC1,FFAR2,CXCL1,CXCL2,GYPC,HCK,NCKAP1L,IL6,CXCL8,CXCL10,ITGA1,ITGAM,ITGAV,ITGAX,ITGB1,ITGB2,LGALS9,LYN,MIF,MMP9,MMP14,MYD88,CEACAM6,CCN3,OLR1,PECAM1,PGF,PIK3CG,PPBP,MAPK3,PTAFR,PTPRO,RAC2,ROCK1,RPS19,S100A8,S100A…
6_Member	GO Biological Processes	GO:0097529	myeloid leukocyte migration	-19.4931	-17.1408	74/220	101,199,391,566,682,683,719,727,728,972,975,1113,1230,1236,1240,1436,1441,1652,1843,1907,2207,2358,2919,2920,3071,3569,3576,3627,3672,3689,4067,4282,4323,4615,4856,5175,5228,5294,5473,5595,5800,5880,6223,6279,6280,6283,6347,6348,6351,6354,6355,6357,6362,6372,6374,6850,7042,7409,7423,7941,10488,10562,11314,30817,51561,54209,56833,57126,79890,84818,120425,200576,388372,414062	ADAM8,AIF1,RHOG,AZU1,BSG,BST1,C3AR1,C5,C5AR1,CD74,CD81,CHGA,CCR1,CCR7,CMKLR1,CSF1R,CSF3R,DDT,DUSP1,EDN2,FCER1G,FPR2,CXCL1,CXCL2,NCKAP1L,IL6,CXCL8,CXCL10,ITGA1,ITGB2,LYN,MIF,MMP14,MYD88,CCN3,PECAM1,PGF,PIK3CG,PPBP,MAPK3,PTPRO,RAC2,RPS19,S100A8,S100A9,S100A12,CCL2,CCL3,CCL4,CCL7,CCL8,CCL13,CCL18,CXCL6,CXCL5,SYK,TGFB2,VAV1,VEGFB,PLA2G7,CREB3,OLFM4,CD300A,ADGRE2,IL23A,TREM2,SLAMF8,CD177,RIN3,IL17RC,J…
6_Member	GO Biological Processes	GO:0097530	granulocyte migration	-14.6669	-12.5273	52/149	101,391,682,683,719,728,972,1236,1240,1436,1441,1907,2207,2919,2920,3071,3576,3627,3672,3689,4615,5175,5294,5473,5595,5880,6279,6280,6283,6347,6348,6351,6354,6355,6357,6362,6372,6374,6850,7042,7409,10562,11314,30817,51561,56833,57126,84818,120425,200576,388372,414062	ADAM8,RHOG,BSG,BST1,C3AR1,C5AR1,CD74,CCR7,CMKLR1,CSF1R,CSF3R,EDN2,FCER1G,CXCL1,CXCL2,NCKAP1L,CXCL8,CXCL10,ITGA1,ITGB2,MYD88,PECAM1,PIK3CG,PPBP,MAPK3,RAC2,S100A8,S100A9,S100A12,CCL2,CCL3,CCL4,CCL7,CCL8,CCL13,CCL18,CXCL6,CXCL5,SYK,TGFB2,VAV1,OLFM4,CD300A,ADGRE2,IL23A,SLAMF8,CD177,IL17RC,JAML,PIKFYVE,CCL4L1,CCL3L3
6_Member	GO Biological Processes	GO:1990266	neutrophil migration	-14.1983	-12.0854	46/124	101,391,682,683,719,728,972,1236,1441,1907,2207,2919,2920,3071,3576,3627,3672,3689,4615,5175,5294,5473,5880,6279,6280,6283,6347,6348,6351,6354,6355,6357,6362,6372,6374,6850,7042,7409,10562,51561,56833,57126,120425,200576,388372,414062	ADAM8,RHOG,BSG,BST1,C3AR1,C5AR1,CD74,CCR7,CSF3R,EDN2,FCER1G,CXCL1,CXCL2,NCKAP1L,CXCL8,CXCL10,ITGA1,ITGB2,MYD88,PECAM1,PIK3CG,PPBP,RAC2,S100A8,S100A9,S100A12,CCL2,CCL3,CCL4,CCL7,CCL8,CCL13,CCL18,CXCL6,CXCL5,SYK,TGFB2,VAV1,OLFM4,IL23A,SLAMF8,CD177,JAML,PIKFYVE,CCL4L1,CCL3L3
6_Member	GO Biological Processes	GO:0030335	positive regulation of cell migration	-12.8329	-10.8333	117/550	101,199,306,388,389,472,538,652,719,728,958,972,1230,1236,1240,1364,1365,1436,1613,1907,1956,2268,2358,2549,2624,2852,2896,3071,3265,3315,3491,3553,3569,3576,3627,3685,3687,3688,3965,4067,4150,4318,4323,4680,5154,5156,5175,5216,5228,5294,5595,5606,5724,5788,5880,6237,6282,6348,6351,6354,6355,6546,6615,6693,6776,7015,7040,7042,7130,7205,7264,7423,7784,7852,7941,8482,8717,8754,8764,8772,8877,9530,9…	ADAM8,AIF1,ANXA3,RHOB,RHOC,ATM,ATP7A,BMP4,C3AR1,C5AR1,CD40,CD74,CCR1,CCR7,CMKLR1,CLDN4,CLDN3,CSF1R,DAPK3,EDN2,EGFR,FGR,FPR2,GAB1,GATA2,GPER1,GRN,NCKAP1L,HRAS,HSPB1,CCN1,IL1B,IL6,CXCL8,CXCL10,ITGAV,ITGAX,ITGB1,LGALS9,LYN,MAZ,MMP9,MMP14,CEACAM6,PDGFA,PDGFRA,PECAM1,PFN1,PGF,PIK3CG,MAPK3,MAP2K3,PTAFR,PTPRC,RAC2,RRAS,S100A11,CCL3,CCL4,CCL7,CCL8,SLC8A1,SNAI1,SPN,STAT5A,TERT,TGFB1,TGFB2,TNFAIP6,TRIP6,GF…
6_Member	GO Biological Processes	GO:0071621	granulocyte chemotaxis	-12.8157	-10.8205	44/124	682,683,719,728,972,1236,1240,1436,1441,1907,2207,2919,2920,3071,3576,3627,3672,3689,5294,5473,5595,5880,6279,6280,6283,6347,6348,6351,6354,6355,6357,6362,6372,6374,6850,7042,7409,30817,51561,84818,120425,200576,388372,414062	BSG,BST1,C3AR1,C5AR1,CD74,CCR7,CMKLR1,CSF1R,CSF3R,EDN2,FCER1G,CXCL1,CXCL2,NCKAP1L,CXCL8,CXCL10,ITGA1,ITGB2,PIK3CG,PPBP,MAPK3,RAC2,S100A8,S100A9,S100A12,CCL2,CCL3,CCL4,CCL7,CCL8,CCL13,CCL18,CXCL6,CXCL5,SYK,TGFB2,VAV1,ADGRE2,IL23A,IL17RC,JAML,PIKFYVE,CCL4L1,CCL3L3
6_Member	GO Biological Processes	GO:0030593	neutrophil chemotaxis	-12.481	-10.5051	39/103	682,683,719,728,972,1236,1441,1907,2207,2919,2920,3071,3576,3627,3672,3689,5294,5473,5880,6279,6280,6283,6347,6348,6351,6354,6355,6357,6362,6372,6374,6850,7042,7409,51561,120425,200576,388372,414062	BSG,BST1,C3AR1,C5AR1,CD74,CCR7,CSF3R,EDN2,FCER1G,CXCL1,CXCL2,NCKAP1L,CXCL8,CXCL10,ITGA1,ITGB2,PIK3CG,PPBP,RAC2,S100A8,S100A9,S100A12,CCL2,CCL3,CCL4,CCL7,CCL8,CCL13,CCL18,CXCL6,CXCL5,SYK,TGFB2,VAV1,IL23A,JAML,PIKFYVE,CCL4L1,CCL3L3
6_Member	GO Biological Processes	GO:0051272	positive regulation of cellular component movement	-12.3042	-10.3468	121/586	101,199,306,388,389,472,538,652,719,728,958,972,1230,1236,1240,1364,1365,1436,1613,1907,1956,2268,2358,2549,2624,2852,2896,3071,3265,3315,3491,3553,3569,3576,3627,3685,3687,3688,3965,4067,4150,4318,4323,4680,5154,5156,5175,5216,5228,5294,5595,5606,5724,5788,5880,6223,6237,6282,6348,6351,6354,6355,6546,6615,6693,6776,6794,7015,7040,7042,7130,7205,7264,7423,7784,7852,7941,8482,8717,8754,8764,8772,8…	ADAM8,AIF1,ANXA3,RHOB,RHOC,ATM,ATP7A,BMP4,C3AR1,C5AR1,CD40,CD74,CCR1,CCR7,CMKLR1,CLDN4,CLDN3,CSF1R,DAPK3,EDN2,EGFR,FGR,FPR2,GAB1,GATA2,GPER1,GRN,NCKAP1L,HRAS,HSPB1,CCN1,IL1B,IL6,CXCL8,CXCL10,ITGAV,ITGAX,ITGB1,LGALS9,LYN,MAZ,MMP9,MMP14,CEACAM6,PDGFA,PDGFRA,PECAM1,PFN1,PGF,PIK3CG,MAPK3,MAP2K3,PTAFR,PTPRC,RAC2,RPS19,RRAS,S100A11,CCL3,CCL4,CCL7,CCL8,SLC8A1,SNAI1,SPN,STAT5A,STK11,TERT,TGFB1,TGFB2,TNFA…
6_Member	GO Biological Processes	GO:0040017	positive regulation of locomotion	-11.8994	-9.98048	120/587	101,199,306,388,389,472,538,566,652,719,728,958,972,1230,1236,1240,1364,1365,1436,1613,1907,1956,2268,2358,2549,2624,2852,2896,3071,3265,3315,3491,3553,3569,3576,3627,3685,3687,3688,3965,4067,4150,4318,4323,4680,5154,5156,5175,5216,5228,5294,5595,5606,5724,5788,5880,6237,6282,6348,6351,6354,6355,6546,6615,6693,6776,7015,7040,7042,7130,7205,7264,7423,7784,7852,7941,8482,8717,8754,8764,8772,8877,95…	ADAM8,AIF1,ANXA3,RHOB,RHOC,ATM,ATP7A,AZU1,BMP4,C3AR1,C5AR1,CD40,CD74,CCR1,CCR7,CMKLR1,CLDN4,CLDN3,CSF1R,DAPK3,EDN2,EGFR,FGR,FPR2,GAB1,GATA2,GPER1,GRN,NCKAP1L,HRAS,HSPB1,CCN1,IL1B,IL6,CXCL8,CXCL10,ITGAV,ITGAX,ITGB1,LGALS9,LYN,MAZ,MMP9,MMP14,CEACAM6,PDGFA,PDGFRA,PECAM1,PFN1,PGF,PIK3CG,MAPK3,MAP2K3,PTAFR,PTPRC,RAC2,RRAS,S100A11,CCL3,CCL4,CCL7,CCL8,SLC8A1,SNAI1,SPN,STAT5A,TERT,TGFB1,TGFB2,TNFAIP6,TRI…
6_Member	GO Biological Processes	GO:2000147	positive regulation of cell motility	-11.8805	-9.96343	118/574	101,199,306,388,389,472,538,652,719,728,958,972,1230,1236,1240,1364,1365,1436,1613,1907,1956,2268,2358,2549,2624,2852,2896,3071,3265,3315,3491,3553,3569,3576,3627,3685,3687,3688,3965,4067,4150,4318,4323,4680,5154,5156,5175,5216,5228,5294,5595,5606,5724,5788,5880,6237,6282,6348,6351,6354,6355,6546,6615,6693,6776,7015,7040,7042,7130,7205,7264,7423,7784,7852,7941,8482,8717,8754,8764,8772,8877,9530,9…	ADAM8,AIF1,ANXA3,RHOB,RHOC,ATM,ATP7A,BMP4,C3AR1,C5AR1,CD40,CD74,CCR1,CCR7,CMKLR1,CLDN4,CLDN3,CSF1R,DAPK3,EDN2,EGFR,FGR,FPR2,GAB1,GATA2,GPER1,GRN,NCKAP1L,HRAS,HSPB1,CCN1,IL1B,IL6,CXCL8,CXCL10,ITGAV,ITGAX,ITGB1,LGALS9,LYN,MAZ,MMP9,MMP14,CEACAM6,PDGFA,PDGFRA,PECAM1,PFN1,PGF,PIK3CG,MAPK3,MAP2K3,PTAFR,PTPRC,RAC2,RRAS,S100A11,CCL3,CCL4,CCL7,CCL8,SLC8A1,SNAI1,SPN,STAT5A,TERT,TGFB1,TGFB2,TNFAIP6,TRIP6,GF…
6_Member	GO Biological Processes	GO:0002685	regulation of leukocyte migration	-10.6326	-8.81641	56/206	101,199,391,683,719,727,728,972,975,1230,1236,1240,1436,1652,1843,1907,1991,2358,3071,3569,3576,3627,3965,4067,4282,4323,4615,4856,5228,5595,5724,5880,6347,6348,6351,6354,6355,6401,6484,6693,7423,7784,7941,8764,8772,10488,10562,11035,11314,51157,51561,54209,56833,63940,79890,284114	ADAM8,AIF1,RHOG,BST1,C3AR1,C5,C5AR1,CD74,CD81,CCR1,CCR7,CMKLR1,CSF1R,DDT,DUSP1,EDN2,ELANE,FPR2,NCKAP1L,IL6,CXCL8,CXCL10,LGALS9,LYN,MIF,MMP14,MYD88,CCN3,PGF,MAPK3,PTAFR,RAC2,CCL2,CCL3,CCL4,CCL7,CCL8,SELE,ST3GAL4,SPN,VEGFB,ZP3,PLA2G7,TNFRSF14,FADD,CREB3,OLFM4,RIPK3,CD300A,ZNF580,IL23A,TREM2,SLAMF8,GPSM3,RIN3,TMEM102
6_Member	GO Biological Processes	GO:0050920	regulation of chemotaxis	-10.5504	-8.73717	59/224	199,566,683,719,727,728,972,1230,1236,1240,1436,1652,1843,1845,1880,1907,1991,2358,2950,3071,3315,3569,3576,3627,3965,4067,4282,4856,5156,5228,5595,5800,5880,6347,6348,6351,6354,7040,7423,7852,7941,8482,10371,10488,10501,10512,23053,23077,25865,51157,51561,54209,56670,56833,57175,63940,65249,79890,284114	AIF1,AZU1,BST1,C3AR1,C5,C5AR1,CD74,CCR1,CCR7,CMKLR1,CSF1R,DDT,DUSP1,DUSP3,GPR183,EDN2,ELANE,FPR2,GSTP1,NCKAP1L,HSPB1,IL6,CXCL8,CXCL10,LGALS9,LYN,MIF,CCN3,PDGFRA,PGF,MAPK3,PTPRO,RAC2,CCL2,CCL3,CCL4,CCL7,TGFB1,VEGFB,CXCR4,PLA2G7,SEMA7A,SEMA3A,CREB3,SEMA6B,SEMA3C,ZSWIM8,MYCBP2,PRKD2,ZNF580,IL23A,TREM2,SUCNR1,SLAMF8,CORO1B,GPSM3,ZSWIM4,RIN3,TMEM102
6_Member	GO Biological Processes	GO:0002688	regulation of leukocyte chemotaxis	-9.61305	-7.86899	38/119	199,683,719,727,728,972,1230,1236,1240,1436,1652,1843,1907,2358,3071,3569,3576,3627,3965,4067,4282,4856,5228,5595,5880,6347,6348,6351,6354,7423,7941,10488,51157,51561,56833,63940,79890,284114	AIF1,BST1,C3AR1,C5,C5AR1,CD74,CCR1,CCR7,CMKLR1,CSF1R,DDT,DUSP1,EDN2,FPR2,NCKAP1L,IL6,CXCL8,CXCL10,LGALS9,LYN,MIF,CCN3,PGF,MAPK3,RAC2,CCL2,CCL3,CCL4,CCL7,VEGFB,PLA2G7,CREB3,ZNF580,IL23A,SLAMF8,GPSM3,RIN3,TMEM102
6_Member	GO Biological Processes	GO:0071674	mononuclear cell migration	-8.95347	-7.26694	50/191	101,199,240,719,728,1230,1234,1236,1240,1436,1667,1843,1880,2131,2358,2629,3569,3627,3965,4067,4856,5175,5294,5595,5800,6223,6283,6347,6348,6351,6354,6355,6357,6362,6693,7226,7852,7941,8764,8772,10488,11035,56833,64005,80270,120425,284114,388372,414062,728358	ADAM8,AIF1,ALOX5,C3AR1,C5AR1,CCR1,CCR5,CCR7,CMKLR1,CSF1R,DEFA1,DUSP1,GPR183,EXT1,FPR2,GBA,IL6,CXCL10,LGALS9,LYN,CCN3,PECAM1,PIK3CG,MAPK3,PTPRO,RPS19,S100A12,CCL2,CCL3,CCL4,CCL7,CCL8,CCL13,CCL18,SPN,TRPM2,CXCR4,PLA2G7,TNFRSF14,FADD,CREB3,RIPK3,SLAMF8,MYO1G,HSD3B7,JAML,TMEM102,CCL4L1,CCL3L3,DEFA1B
6_Member	GO Biological Processes	GO:0002687	positive regulation of leukocyte migration	-8.43034	-6.7067	36/133	101,199,719,728,972,1230,1236,1240,1436,1907,2358,3071,3569,3576,3965,4323,5228,5595,5724,5880,6348,6351,6354,6355,6693,7423,7784,7941,8764,8772,10488,51157,51561,54209,63940,284114	ADAM8,AIF1,C3AR1,C5AR1,CD74,CCR1,CCR7,CMKLR1,CSF1R,EDN2,FPR2,NCKAP1L,IL6,CXCL8,LGALS9,MMP14,PGF,MAPK3,PTAFR,RAC2,CCL3,CCL4,CCL7,CCL8,SPN,VEGFB,ZP3,PLA2G7,TNFRSF14,FADD,CREB3,ZNF580,IL23A,TREM2,GPSM3,TMEM102
6_Member	GO Biological Processes	GO:0002690	positive regulation of leukocyte chemotaxis	-7.40071	-5.78556	27/91	199,719,728,972,1230,1236,1240,1436,1907,2358,3071,3569,3576,3965,5228,5595,5880,6348,6351,6354,7423,7941,10488,51157,51561,63940,284114	AIF1,C3AR1,C5AR1,CD74,CCR1,CCR7,CMKLR1,CSF1R,EDN2,FPR2,NCKAP1L,IL6,CXCL8,LGALS9,PGF,MAPK3,RAC2,CCL3,CCL4,CCL7,VEGFB,PLA2G7,CREB3,ZNF580,IL23A,GPSM3,TMEM102
6_Member	GO Biological Processes	GO:0002548	monocyte chemotaxis	-6.46527	-4.98901	23/69	199,1230,1843,2358,3569,3627,4067,4856,5800,6223,6283,6347,6348,6351,6354,6355,6357,6362,7941,10488,56833,388372,414062	AIF1,CCR1,DUSP1,FPR2,IL6,CXCL10,LYN,CCN3,PTPRO,RPS19,S100A12,CCL2,CCL3,CCL4,CCL7,CCL8,CCL13,CCL18,PLA2G7,CREB3,SLAMF8,CCL4L1,CCL3L3
6_Member	GO Biological Processes	GO:0050921	positive regulation of chemotaxis	-6.04743	-4.60746	35/139	199,566,719,728,972,1230,1236,1240,1436,1907,2358,3071,3315,3569,3576,3627,3965,5228,5595,5880,6348,6351,6354,7040,7423,7852,7941,10488,25865,51157,51561,54209,56670,63940,284114	AIF1,AZU1,C3AR1,C5AR1,CD74,CCR1,CCR7,CMKLR1,CSF1R,EDN2,FPR2,NCKAP1L,HSPB1,IL6,CXCL8,CXCL10,LGALS9,PGF,MAPK3,RAC2,CCL3,CCL4,CCL7,TGFB1,VEGFB,CXCR4,PLA2G7,CREB3,PRKD2,ZNF580,IL23A,TREM2,SUCNR1,GPSM3,TMEM102
6_Member	GO Biological Processes	GO:0071675	regulation of mononuclear cell migration	-4.52841	-3.26212	27/111	101,199,719,728,1230,1236,1240,1436,1843,2358,3627,3965,4067,4856,5595,6347,6348,6351,6354,6693,7941,8764,8772,10488,11035,56833,284114	ADAM8,AIF1,C3AR1,C5AR1,CCR1,CCR7,CMKLR1,CSF1R,DUSP1,FPR2,CXCL10,LGALS9,LYN,CCN3,MAPK3,CCL2,CCL3,CCL4,CCL7,SPN,PLA2G7,TNFRSF14,FADD,CREB3,RIPK3,SLAMF8,TMEM102
6_Member	GO Biological Processes	GO:0071677	positive regulation of mononuclear cell migration	-3.22913	-2.23585	15/63	101,199,1230,1236,2358,3965,6348,6351,6354,6693,7941,8764,8772,10488,284114	ADAM8,AIF1,CCR1,CCR7,FPR2,LGALS9,CCL3,CCL4,CCL7,SPN,PLA2G7,TNFRSF14,FADD,CREB3,TMEM102
7_Summary	GO Biological Processes	GO:0019058	viral life cycle	-25.3451	-22.6443	109/349	103,290,348,682,684,920,942,950,972,975,1234,1378,1514,1956,2040,2219,3123,3303,3304,3428,3429,3434,3576,3669,3685,3688,3694,3837,3956,3965,4057,4061,4261,4360,4599,4938,4939,4940,5119,5245,5359,5371,5586,5610,5819,5886,6347,6355,6404,6590,6598,6614,6737,6895,6993,7153,7311,7706,7726,7852,8086,8372,8411,8480,8519,8638,8692,8764,8815,9080,9636,9830,10155,10346,10410,10475,10572,10581,23087,23601,2…	ADAR,ANPEP,APOE,BSG,BST2,CD4,CD86,SCARB2,CD74,CD81,CCR5,CR1,CTSL,EGFR,STOM,FCN1,HLA-DRB1,HSPA1A,HSPA1B,IFI16,IFI27,IFIT1,CXCL8,ISG20,ITGAV,ITGB1,ITGB6,KPNB1,LGALS1,LGALS9,LTF,LY6E,CIITA,MRC1,MX1,OAS1,OAS2,OAS3,CHMP1A,PHB,PLSCR1,PML,PKN2,EIF2AK2,NECTIN2,RAD23A,CCL2,CCL8,SELPLG,SLPI,SMARCB1,SIGLEC1,TRIM21,TARBP2,DYNLT1,TOP2A,UBA52,TRIM25,TRIM26,CXCR4,AAAS,HYAL3,EEA1,RAE1,IFITM1,OASL,HYAL2,TNFRSF14,…
7_Member	GO Biological Processes	GO:0019058	viral life cycle	-25.3451	-22.6443	109/349	103,290,348,682,684,920,942,950,972,975,1234,1378,1514,1956,2040,2219,3123,3303,3304,3428,3429,3434,3576,3669,3685,3688,3694,3837,3956,3965,4057,4061,4261,4360,4599,4938,4939,4940,5119,5245,5359,5371,5586,5610,5819,5886,6347,6355,6404,6590,6598,6614,6737,6895,6993,7153,7311,7706,7726,7852,8086,8372,8411,8480,8519,8638,8692,8764,8815,9080,9636,9830,10155,10346,10410,10475,10572,10581,23087,23601,2…	ADAR,ANPEP,APOE,BSG,BST2,CD4,CD86,SCARB2,CD74,CD81,CCR5,CR1,CTSL,EGFR,STOM,FCN1,HLA-DRB1,HSPA1A,HSPA1B,IFI16,IFI27,IFIT1,CXCL8,ISG20,ITGAV,ITGB1,ITGB6,KPNB1,LGALS1,LGALS9,LTF,LY6E,CIITA,MRC1,MX1,OAS1,OAS2,OAS3,CHMP1A,PHB,PLSCR1,PML,PKN2,EIF2AK2,NECTIN2,RAD23A,CCL2,CCL8,SELPLG,SLPI,SMARCB1,SIGLEC1,TRIM21,TARBP2,DYNLT1,TOP2A,UBA52,TRIM25,TRIM26,CXCR4,AAAS,HYAL3,EEA1,RAE1,IFITM1,OASL,HYAL2,TNFRSF14,…
7_Member	GO Biological Processes	GO:0051701	biological process involved in interaction with host	-20.1395	-17.7285	75/220	290,572,598,682,920,942,950,972,975,1234,1378,1514,1667,1956,2219,3123,3303,3304,3434,3576,3685,3688,3694,3837,3841,3956,3965,4061,4261,4360,5245,5359,5371,5610,5819,6404,6614,6737,6993,7298,7706,7726,7852,8372,8519,8692,8764,9080,9830,10155,10189,10346,10410,10475,10533,10572,10581,10898,23087,23513,23601,26762,27074,30835,51652,55223,57617,79228,79581,79720,81559,85363,117854,200576,728358	ANPEP,BAD,BCL2L1,BSG,CD4,CD86,SCARB2,CD74,CD81,CCR5,CR1,CTSL,DEFA1,EGFR,FCN1,HLA-DRB1,HSPA1A,HSPA1B,IFIT1,CXCL8,ITGAV,ITGB1,ITGB6,KPNB1,KPNA5,LGALS1,LGALS9,LY6E,CIITA,MRC1,PHB,PLSCR1,PML,EIF2AK2,NECTIN2,SELPLG,SIGLEC1,TRIM21,DYNLT1,TYMS,TRIM25,TRIM26,CXCR4,HYAL3,IFITM1,HYAL2,TNFRSF14,CLDN9,TRIM14,TRIM28,ALYREF,TRIM22,IFITM3,TRIM38,ATG7,SIVA1,IFITM2,CPSF4,TRIM35,SCRIB,CLEC5A,HAVCR1,LAMP3,CD209,CHM…
7_Member	GO Biological Processes	GO:0046718	viral entry into host cell	-17.9938	-15.7106	55/141	290,682,920,942,950,972,975,1234,1378,1514,1956,2219,3123,3303,3304,3685,3688,3694,3956,3965,4061,4261,4360,5245,5359,5819,6404,6614,6737,6993,7706,7726,7852,8372,8519,8692,8764,9080,9830,10346,10410,10475,10572,10581,23601,26762,27074,30835,55223,57617,79581,81559,85363,117854,200576	ANPEP,BSG,CD4,CD86,SCARB2,CD74,CD81,CCR5,CR1,CTSL,EGFR,FCN1,HLA-DRB1,HSPA1A,HSPA1B,ITGAV,ITGB1,ITGB6,LGALS1,LGALS9,LY6E,CIITA,MRC1,PHB,PLSCR1,NECTIN2,SELPLG,SIGLEC1,TRIM21,DYNLT1,TRIM25,TRIM26,CXCR4,HYAL3,IFITM1,HYAL2,TNFRSF14,CLDN9,TRIM14,TRIM22,IFITM3,TRIM38,SIVA1,IFITM2,CLEC5A,HAVCR1,LAMP3,CD209,TRIM62,VPS18,SLC52A2,TRIM11,TRIM5,TRIM6,PIKFYVE
7_Member	GO Biological Processes	GO:0052126	movement in host environment	-16.9111	-14.6566	61/176	290,682,920,942,950,972,975,1234,1378,1514,1956,2219,3123,3303,3304,3576,3685,3688,3694,3956,3965,4061,4261,4360,5245,5359,5371,5819,6404,6614,6737,6993,7706,7726,7852,8372,8519,8692,8764,9080,9830,10155,10346,10410,10475,10572,10581,23087,23601,26762,27074,30835,51652,55223,57617,79581,79720,81559,85363,117854,200576	ANPEP,BSG,CD4,CD86,SCARB2,CD74,CD81,CCR5,CR1,CTSL,EGFR,FCN1,HLA-DRB1,HSPA1A,HSPA1B,CXCL8,ITGAV,ITGB1,ITGB6,LGALS1,LGALS9,LY6E,CIITA,MRC1,PHB,PLSCR1,PML,NECTIN2,SELPLG,SIGLEC1,TRIM21,DYNLT1,TRIM25,TRIM26,CXCR4,HYAL3,IFITM1,HYAL2,TNFRSF14,CLDN9,TRIM14,TRIM28,TRIM22,IFITM3,TRIM38,SIVA1,IFITM2,TRIM35,CLEC5A,HAVCR1,LAMP3,CD209,CHMP3,TRIM62,VPS18,SLC52A2,VPS37B,TRIM11,TRIM5,TRIM6,PIKFYVE
7_Member	GO Biological Processes	GO:0044409	entry into host	-16.6657	-14.4269	56/154	290,682,920,942,950,972,975,1234,1378,1514,1956,2219,3123,3303,3304,3576,3685,3688,3694,3956,3965,4061,4261,4360,5245,5359,5819,6404,6614,6737,6993,7706,7726,7852,8372,8519,8692,8764,9080,9830,10346,10410,10475,10572,10581,23601,26762,27074,30835,55223,57617,79581,81559,85363,117854,200576	ANPEP,BSG,CD4,CD86,SCARB2,CD74,CD81,CCR5,CR1,CTSL,EGFR,FCN1,HLA-DRB1,HSPA1A,HSPA1B,CXCL8,ITGAV,ITGB1,ITGB6,LGALS1,LGALS9,LY6E,CIITA,MRC1,PHB,PLSCR1,NECTIN2,SELPLG,SIGLEC1,TRIM21,DYNLT1,TRIM25,TRIM26,CXCR4,HYAL3,IFITM1,HYAL2,TNFRSF14,CLDN9,TRIM14,TRIM22,IFITM3,TRIM38,SIVA1,IFITM2,CLEC5A,HAVCR1,LAMP3,CD209,TRIM62,VPS18,SLC52A2,TRIM11,TRIM5,TRIM6,PIKFYVE
8_Summary	GO Biological Processes	GO:0002237	response to molecule of bacterial origin	-23.9134	-21.2748	106/346	133,249,383,567,671,706,728,834,929,942,948,958,968,1051,1234,1236,1439,1511,1594,1667,1668,1669,1991,2213,2353,2643,2796,2919,2920,2950,3055,3297,3394,3553,3569,3576,3587,3620,3627,3661,3663,3725,3727,3965,4057,4064,4067,4353,4360,4615,4791,4792,4793,4795,5473,5595,5724,5970,6279,6280,6347,6348,6372,6374,6401,6556,6590,6622,7035,7040,7097,7099,7133,7538,8754,9450,9572,9590,9971,10221,10288,10859…	ADM,ALPL,ARG1,B2M,BPI,TSPO,C5AR1,CASP1,CD14,CD86,CD36,CD40,CD68,CEBPB,CCR5,CCR7,CSF2RB,CTSG,CYP27B1,DEFA1,DEFA3,DEFA4,ELANE,FCGR2B,FOS,GCH1,GNRH1,CXCL1,CXCL2,GSTP1,HCK,HSF1,IRF8,IL1B,IL6,CXCL8,IL10RA,IDO1,CXCL10,IRF3,IRF5,JUN,JUND,LGALS9,LTF,CD180,LYN,MPO,MRC1,MYD88,NFKB2,NFKBIA,NFKBIB,NFKBIL1,PPBP,MAPK3,PTAFR,RELA,S100A8,S100A9,CCL2,CCL3,CXCL6,CXCL5,SELE,SLC11A1,SLPI,SNCA,TFPI,TGFB1,TLR2,TLR4,TN…
8_Member	GO Biological Processes	GO:0002237	response to molecule of bacterial origin	-23.9134	-21.2748	106/346	133,249,383,567,671,706,728,834,929,942,948,958,968,1051,1234,1236,1439,1511,1594,1667,1668,1669,1991,2213,2353,2643,2796,2919,2920,2950,3055,3297,3394,3553,3569,3576,3587,3620,3627,3661,3663,3725,3727,3965,4057,4064,4067,4353,4360,4615,4791,4792,4793,4795,5473,5595,5724,5970,6279,6280,6347,6348,6372,6374,6401,6556,6590,6622,7035,7040,7097,7099,7133,7538,8754,9450,9572,9590,9971,10221,10288,10859…	ADM,ALPL,ARG1,B2M,BPI,TSPO,C5AR1,CASP1,CD14,CD86,CD36,CD40,CD68,CEBPB,CCR5,CCR7,CSF2RB,CTSG,CYP27B1,DEFA1,DEFA3,DEFA4,ELANE,FCGR2B,FOS,GCH1,GNRH1,CXCL1,CXCL2,GSTP1,HCK,HSF1,IRF8,IL1B,IL6,CXCL8,IL10RA,IDO1,CXCL10,IRF3,IRF5,JUN,JUND,LGALS9,LTF,CD180,LYN,MPO,MRC1,MYD88,NFKB2,NFKBIA,NFKBIB,NFKBIL1,PPBP,MAPK3,PTAFR,RELA,S100A8,S100A9,CCL2,CCL3,CXCL6,CXCL5,SELE,SLC11A1,SLPI,SNCA,TFPI,TGFB1,TLR2,TLR4,TN…
8_Member	GO Biological Processes	GO:0032496	response to lipopolysaccharide	-23.8223	-21.2026	102/326	133,249,383,671,706,728,834,929,942,948,958,968,1051,1234,1236,1439,1511,1594,1667,1668,1669,1991,2353,2643,2796,2919,2920,2950,3055,3297,3394,3553,3569,3576,3587,3620,3627,3661,3725,3727,3965,4057,4064,4067,4353,4360,4615,4791,4792,4793,4795,5473,5595,5724,5970,6279,6280,6347,6348,6372,6374,6401,6556,6590,6622,7035,7040,7097,7099,7133,7538,8754,9450,9572,9590,9971,10221,10288,10859,11027,11213,2…	ADM,ALPL,ARG1,BPI,TSPO,C5AR1,CASP1,CD14,CD86,CD36,CD40,CD68,CEBPB,CCR5,CCR7,CSF2RB,CTSG,CYP27B1,DEFA1,DEFA3,DEFA4,ELANE,FOS,GCH1,GNRH1,CXCL1,CXCL2,GSTP1,HCK,HSF1,IRF8,IL1B,IL6,CXCL8,IL10RA,IDO1,CXCL10,IRF3,JUN,JUND,LGALS9,LTF,CD180,LYN,MPO,MRC1,MYD88,NFKB2,NFKBIA,NFKBIB,NFKBIL1,PPBP,MAPK3,PTAFR,RELA,S100A8,S100A9,CCL2,CCL3,CXCL6,CXCL5,SELE,SLC11A1,SLPI,SNCA,TFPI,TGFB1,TLR2,TLR4,TNFRSF1B,ZFP36,ADA…
8_Member	GO Biological Processes	GO:0071216	cellular response to biotic stimulus	-22.3199	-19.7763	81/233	383,671,695,706,834,929,942,948,958,968,1051,1234,1511,1649,1667,1668,1669,2213,2919,2920,2950,3055,3297,3394,3553,3569,3576,3627,3661,4057,4064,4067,4360,4615,4792,4793,4795,5473,5595,5724,5970,6347,6348,6372,6374,6850,7035,7040,7097,7099,7133,7466,7538,8754,9450,9572,9971,10221,10288,10628,10859,11027,22933,23641,23643,26191,28964,51510,54209,57048,58509,59307,64581,79155,80149,84868,85363,1147…	ARG1,BPI,BTK,TSPO,CASP1,CD14,CD86,CD36,CD40,CD68,CEBPB,CCR5,CTSG,DDIT3,DEFA1,DEFA3,DEFA4,FCGR2B,CXCL1,CXCL2,GSTP1,HCK,HSF1,IRF8,IL1B,IL6,CXCL8,CXCL10,IRF3,LTF,CD180,LYN,MRC1,MYD88,NFKBIA,NFKBIB,NFKBIL1,PPBP,MAPK3,PTAFR,RELA,CCL2,CCL3,CXCL6,CXCL5,SYK,TFPI,TGFB1,TLR2,TLR4,TNFRSF1B,WFS1,ZFP36,ADAM9,LY86,NR1D1,NR1H4,TRIB1,LILRB2,TXNIP,LILRB1,LILRA2,SIRT2,LDOC1,LY96,PTPN22,GIT1,CHMP5,TREM2,PLSCR3,CACT…
8_Member	GO Biological Processes	GO:0071219	cellular response to molecule of bacterial origin	-21.6721	-19.1656	75/209	383,671,706,834,929,942,948,958,968,1051,1234,1511,1667,1668,1669,2213,2919,2920,2950,3055,3297,3394,3553,3569,3576,3627,3661,4057,4064,4067,4360,4615,4792,4793,4795,5473,5595,5724,5970,6347,6348,6372,6374,7035,7040,7097,7099,7133,7538,8754,9450,9572,9971,10221,10288,10859,11027,22933,23641,23643,26191,28964,51510,54209,57048,58509,59307,79155,80149,84868,85363,114769,129607,440068,728358	ARG1,BPI,TSPO,CASP1,CD14,CD86,CD36,CD40,CD68,CEBPB,CCR5,CTSG,DEFA1,DEFA3,DEFA4,FCGR2B,CXCL1,CXCL2,GSTP1,HCK,HSF1,IRF8,IL1B,IL6,CXCL8,CXCL10,IRF3,LTF,CD180,LYN,MRC1,MYD88,NFKBIA,NFKBIB,NFKBIL1,PPBP,MAPK3,PTAFR,RELA,CCL2,CCL3,CXCL6,CXCL5,TFPI,TGFB1,TLR2,TLR4,TNFRSF1B,ZFP36,ADAM9,LY86,NR1D1,NR1H4,TRIB1,LILRB2,LILRB1,LILRA2,SIRT2,LDOC1,LY96,PTPN22,GIT1,CHMP5,TREM2,PLSCR3,CACTIN,SIGIRR,TNIP2,ZC3H12A,H…
8_Member	GO Biological Processes	GO:0071222	cellular response to lipopolysaccharide	-21.3704	-18.8779	72/197	383,671,706,834,929,942,948,958,968,1051,1234,1511,1667,1668,1669,2919,2920,2950,3055,3297,3394,3553,3569,3576,3627,3661,4057,4064,4067,4360,4615,4792,4793,4795,5473,5595,5724,5970,6347,6348,6372,6374,7035,7040,7097,7099,7133,7538,8754,9450,9572,9971,10221,10288,10859,11027,23641,23643,26191,28964,51510,57048,58509,59307,79155,80149,84868,85363,114769,129607,440068,728358	ARG1,BPI,TSPO,CASP1,CD14,CD86,CD36,CD40,CD68,CEBPB,CCR5,CTSG,DEFA1,DEFA3,DEFA4,CXCL1,CXCL2,GSTP1,HCK,HSF1,IRF8,IL1B,IL6,CXCL8,CXCL10,IRF3,LTF,CD180,LYN,MRC1,MYD88,NFKBIA,NFKBIB,NFKBIL1,PPBP,MAPK3,PTAFR,RELA,CCL2,CCL3,CXCL6,CXCL5,TFPI,TGFB1,TLR2,TLR4,TNFRSF1B,ZFP36,ADAM9,LY86,NR1D1,NR1H4,TRIB1,LILRB2,LILRB1,LILRA2,LDOC1,LY96,PTPN22,GIT1,CHMP5,PLSCR3,CACTIN,SIGIRR,TNIP2,ZC3H12A,HAVCR2,TRIM5,CARD16,…
8_Member	GO Biological Processes	GO:0071396	cellular response to lipid	-14.3804	-12.2618	122/556	383,472,478,572,652,671,706,834,929,942,948,958,968,1051,1066,1234,1511,1594,1616,1667,1668,1669,1956,2100,2101,2242,2852,2867,2919,2920,2950,3055,3199,3297,3301,3394,3399,3553,3569,3576,3627,3661,4023,4040,4057,4064,4067,4360,4615,4792,4793,4795,4824,4830,4831,5187,5245,5473,5595,5724,5970,6347,6348,6372,6374,6446,6899,7035,7040,7097,7099,7110,7133,7477,7480,7538,8754,8837,9450,9572,9575,9971,10…	ARG1,ATM,ATP1A3,BAD,BMP4,BPI,TSPO,CASP1,CD14,CD86,CD36,CD40,CD68,CEBPB,CES1,CCR5,CTSG,CYP27B1,DAXX,DEFA1,DEFA3,DEFA4,EGFR,ESR2,ESRRA,FES,GPER1,FFAR2,CXCL1,CXCL2,GSTP1,HCK,HOXA2,HSF1,DNAJA1,IRF8,ID3,IL1B,IL6,CXCL8,CXCL10,IRF3,LPL,LRP6,LTF,CD180,LYN,MRC1,MYD88,NFKBIA,NFKBIB,NFKBIL1,NKX3-1,NME1,NME2,PER1,PHB,PPBP,MAPK3,PTAFR,RELA,CCL2,CCL3,CXCL6,CXCL5,SGK1,TBX1,TFPI,TGFB1,TLR2,TLR4,TMF1,TNFRSF1B,WNT…
9_Summary	GO Biological Processes	GO:0002697	regulation of immune effector process	-23.7769	-21.1663	128/467	2,383,409,567,634,684,695,710,712,713,714,717,719,727,728,733,942,948,958,972,975,1178,1378,2213,2242,2268,2302,2624,2867,2896,3075,3105,3106,3109,3122,3123,3133,3134,3136,3142,3426,3434,3553,3559,3566,3569,3575,3684,3689,3902,3965,4067,4092,4277,5245,5585,5724,5788,5819,5880,5914,5950,6223,6372,6772,6813,6850,6895,7040,7042,7099,7133,7186,7305,7409,7454,7784,7805,8482,8741,8764,8772,8807,8809,88…	A2M,ARG1,ARRB2,B2M,CEACAM1,BST2,BTK,SERPING1,C1QA,C1QB,C1QC,C2,C3AR1,C5,C5AR1,C8G,CD86,CD36,CD40,CD74,CD81,CLC,CR1,FCGR2B,FES,FGR,FOXJ1,GATA2,FFAR2,GRN,CFH,HLA-A,HLA-B,HLA-DMB,HLA-DRA,HLA-DRB1,HLA-E,HLA-F,HLA-H,HLX,CFI,IFIT1,IL1B,IL2RA,IL4R,IL6,IL7R,ITGAM,ITGB2,LAG3,LGALS9,LYN,SMAD7,MICB,PHB,PKN1,PTAFR,PTPRC,NECTIN2,RAC2,RARA,RBP4,RPS19,CXCL6,STAT1,STXBP2,SYK,TARBP2,TGFB1,TGFB2,TLR4,TNFRSF1B,TRAF…
9_Member	GO Biological Processes	GO:0002697	regulation of immune effector process	-23.7769	-21.1663	128/467	2,383,409,567,634,684,695,710,712,713,714,717,719,727,728,733,942,948,958,972,975,1178,1378,2213,2242,2268,2302,2624,2867,2896,3075,3105,3106,3109,3122,3123,3133,3134,3136,3142,3426,3434,3553,3559,3566,3569,3575,3684,3689,3902,3965,4067,4092,4277,5245,5585,5724,5788,5819,5880,5914,5950,6223,6372,6772,6813,6850,6895,7040,7042,7099,7133,7186,7305,7409,7454,7784,7805,8482,8741,8764,8772,8807,8809,88…	A2M,ARG1,ARRB2,B2M,CEACAM1,BST2,BTK,SERPING1,C1QA,C1QB,C1QC,C2,C3AR1,C5,C5AR1,C8G,CD86,CD36,CD40,CD74,CD81,CLC,CR1,FCGR2B,FES,FGR,FOXJ1,GATA2,FFAR2,GRN,CFH,HLA-A,HLA-B,HLA-DMB,HLA-DRA,HLA-DRB1,HLA-E,HLA-F,HLA-H,HLX,CFI,IFIT1,IL1B,IL2RA,IL4R,IL6,IL7R,ITGAM,ITGB2,LAG3,LGALS9,LYN,SMAD7,MICB,PHB,PKN1,PTAFR,PTPRC,NECTIN2,RAC2,RARA,RBP4,RPS19,CXCL6,STAT1,STXBP2,SYK,TARBP2,TGFB1,TGFB2,TLR4,TNFRSF1B,TRAF…
9_Member	GO Biological Processes	GO:0002703	regulation of leukocyte mediated immunity	-19.6583	-17.2959	72/209	383,409,567,634,684,695,958,975,1178,1378,2213,2242,2268,2302,2624,3105,3106,3122,3123,3133,3134,3136,3553,3566,3569,3575,3684,3689,3902,3965,4067,4092,5724,5788,5819,5880,6372,6813,6850,7040,7099,7133,7186,7305,7409,7454,7784,8741,8772,8807,8809,8832,10459,10859,11006,11035,11314,23529,23586,30817,51561,54440,55183,56848,57126,64581,84106,84868,91543,118460,146850,353091	ARG1,ARRB2,B2M,CEACAM1,BST2,BTK,CD40,CD81,CLC,CR1,FCGR2B,FES,FGR,FOXJ1,GATA2,HLA-A,HLA-B,HLA-DRA,HLA-DRB1,HLA-E,HLA-F,HLA-H,IL1B,IL4R,IL6,IL7R,ITGAM,ITGB2,LAG3,LGALS9,LYN,SMAD7,PTAFR,PTPRC,NECTIN2,RAC2,CXCL6,STXBP2,SYK,TGFB1,TLR4,TNFRSF1B,TRAF2,TYROBP,VAV1,WAS,ZP3,TNFSF13,FADD,IL18RAP,IL18R1,CD84,MAD2L2,LILRB1,LILRB4,RIPK3,CD300A,CLCF1,DDX58,ADGRE2,IL23A,SASH3,RIF1,SPHK2,CD177,CLEC7A,PRAM1,HAVCR2…
9_Member	GO Biological Processes	GO:0002699	positive regulation of immune effector process	-19.4931	-17.1408	74/220	383,567,695,942,948,958,972,975,1378,2242,2268,2624,2867,3105,3106,3109,3122,3123,3133,3134,3136,3142,3553,3566,3569,3684,3689,3902,3965,4067,5245,5724,5788,5819,5880,5914,5950,6223,6813,6850,7040,7099,7186,7305,7409,7784,7805,8482,8741,8764,8772,8807,8809,8832,10459,10859,11314,23529,23586,26191,30817,51237,51561,54440,55183,55601,56848,57126,64581,79132,91543,117854,118460,353091	ARG1,B2M,BTK,CD86,CD36,CD40,CD74,CD81,CR1,FES,FGR,GATA2,FFAR2,HLA-A,HLA-B,HLA-DMB,HLA-DRA,HLA-DRB1,HLA-E,HLA-F,HLA-H,HLX,IL1B,IL4R,IL6,ITGAM,ITGB2,LAG3,LGALS9,LYN,PHB,PTAFR,PTPRC,NECTIN2,RAC2,RARA,RBP4,RPS19,STXBP2,SYK,TGFB1,TLR4,TRAF2,TYROBP,VAV1,ZP3,LAPTM5,SEMA7A,TNFSF13,TNFRSF14,FADD,IL18RAP,IL18R1,CD84,MAD2L2,LILRB1,CD300A,CLCF1,DDX58,PTPN22,ADGRE2,MZB1,IL23A,SASH3,RIF1,DDX60,SPHK2,CD177,CLEC…
9_Member	GO Biological Processes	GO:0002819	regulation of adaptive immune response	-15.1112	-12.9465	57/170	383,567,634,695,920,958,962,975,1178,1378,2213,2302,3105,3106,3122,3123,3133,3134,3136,3142,3553,3566,3569,3572,3575,3659,3665,4092,5585,5788,5819,6556,7040,7133,7186,7454,7784,8741,8764,8772,8809,10459,10673,10859,11006,11035,23529,51043,51561,54440,54542,55183,64092,80149,84868,91543,118460	ARG1,B2M,CEACAM1,BTK,CD4,CD40,CD48,CD81,CLC,CR1,FCGR2B,FOXJ1,HLA-A,HLA-B,HLA-DRA,HLA-DRB1,HLA-E,HLA-F,HLA-H,HLX,IL1B,IL4R,IL6,IL6ST,IL7R,IRF1,IRF7,SMAD7,PKN1,PTPRC,NECTIN2,SLC11A1,TGFB1,TNFRSF1B,TRAF2,WAS,ZP3,TNFSF13,TNFRSF14,FADD,IL18R1,MAD2L2,TNFSF13B,LILRB1,LILRB4,RIPK3,CLCF1,ZBTB7B,IL23A,SASH3,RC3H2,RIF1,SAMSN1,ZC3H12A,HAVCR2,RSAD2,EXOSC6
9_Member	GO Biological Processes	GO:0001906	cell killing	-14.7325	-12.5868	59/183	383,409,566,567,572,598,634,820,1113,1511,1667,1668,1669,1991,2213,2597,3075,3105,3106,3122,3123,3133,3134,3136,3575,3589,3684,3902,3965,4057,4069,5027,5788,5819,6223,6283,6357,6372,6813,6850,7042,7305,7409,8772,8807,8993,10383,10859,11035,11151,11334,51561,57823,64581,84868,140823,146850,353091,728358	ARG1,ARRB2,AZU1,B2M,BAD,BCL2L1,CEACAM1,CAMP,CHGA,CTSG,DEFA1,DEFA3,DEFA4,ELANE,FCGR2B,GAPDH,CFH,HLA-A,HLA-B,HLA-DRA,HLA-DRB1,HLA-E,HLA-F,HLA-H,IL7R,IL11,ITGAM,LAG3,LGALS9,LTF,LYZ,P2RX7,PTPRC,NECTIN2,RPS19,S100A12,CCL13,CXCL6,STXBP2,SYK,TGFB2,TYROBP,VAV1,FADD,IL18RAP,PGLYRP1,TUBB4B,LILRB1,RIPK3,CORO1A,TUSC2,IL23A,SLAMF7,CLEC7A,HAVCR2,ROMO1,PIK3R6,RAET1G,DEFA1B
9_Member	GO Biological Processes	GO:0002700	regulation of production of molecular mediator of immune response	-13.6248	-11.5557	50/147	383,567,684,695,948,958,972,975,1178,1378,2213,2867,3105,3133,3134,3553,3566,3569,4092,5585,5788,5950,7040,7042,7099,7133,7186,7805,8482,8741,8764,8809,10459,10859,11006,11213,11277,23529,23586,26191,51237,54440,55183,64581,79004,91543,115004,117854,118460,353091	ARG1,B2M,BST2,BTK,CD36,CD40,CD74,CD81,CLC,CR1,FCGR2B,FFAR2,HLA-A,HLA-E,HLA-F,IL1B,IL4R,IL6,SMAD7,PKN1,PTPRC,RBP4,TGFB1,TGFB2,TLR4,TNFRSF1B,TRAF2,LAPTM5,SEMA7A,TNFSF13,TNFRSF14,IL18R1,MAD2L2,LILRB1,LILRB4,IRAK3,TREX1,CLCF1,DDX58,PTPN22,MZB1,SASH3,RIF1,CLEC7A,CUEDC2,RSAD2,CGAS,TRIM6,EXOSC6,RAET1G
9_Member	GO Biological Processes	GO:0002822	regulation of adaptive immune response based on somatic recombination of immune receptors built from immunoglobulin superfamily domains	-13.2287	-11.211	51/155	383,567,634,695,920,958,975,1178,1378,2213,2302,3105,3106,3122,3123,3133,3134,3136,3142,3553,3566,3569,3575,4092,5585,5788,5819,6556,7040,7133,7186,7454,7784,8741,8772,8809,10459,10673,10859,11006,11035,23529,51043,51561,54440,54542,55183,80149,84868,91543,118460	ARG1,B2M,CEACAM1,BTK,CD4,CD40,CD81,CLC,CR1,FCGR2B,FOXJ1,HLA-A,HLA-B,HLA-DRA,HLA-DRB1,HLA-E,HLA-F,HLA-H,HLX,IL1B,IL4R,IL6,IL7R,SMAD7,PKN1,PTPRC,NECTIN2,SLC11A1,TGFB1,TNFRSF1B,TRAF2,WAS,ZP3,TNFSF13,FADD,IL18R1,MAD2L2,TNFSF13B,LILRB1,LILRB4,RIPK3,CLCF1,ZBTB7B,IL23A,SASH3,RC3H2,RIF1,ZC3H12A,HAVCR2,RSAD2,EXOSC6
9_Member	GO Biological Processes	GO:0002718	regulation of cytokine production involved in immune response	-11.9435	-10.0172	34/84	383,567,684,695,948,972,975,1178,2867,3105,3133,3134,3553,3569,4092,7040,7042,7099,7133,7186,7805,8482,8764,8809,10859,11006,11213,23586,54440,64581,79004,91543,117854,353091	ARG1,B2M,BST2,BTK,CD36,CD74,CD81,CLC,FFAR2,HLA-A,HLA-E,HLA-F,IL1B,IL6,SMAD7,TGFB1,TGFB2,TLR4,TNFRSF1B,TRAF2,LAPTM5,SEMA7A,TNFRSF14,IL18R1,LILRB1,LILRB4,IRAK3,DDX58,SASH3,CLEC7A,CUEDC2,RSAD2,TRIM6,RAET1G
9_Member	GO Biological Processes	GO:0002706	regulation of lymphocyte mediated immunity	-11.7678	-9.86871	49/157	383,409,567,634,695,958,975,1178,1378,2213,2302,3105,3106,3122,3123,3133,3134,3136,3553,3569,3575,3902,3965,4092,5788,5819,7040,7133,7186,7409,7454,7784,8741,8772,8807,8809,10459,10859,11006,11035,23529,51561,54440,55183,84868,91543,118460,146850,353091	ARG1,ARRB2,B2M,CEACAM1,BTK,CD40,CD81,CLC,CR1,FCGR2B,FOXJ1,HLA-A,HLA-B,HLA-DRA,HLA-DRB1,HLA-E,HLA-F,HLA-H,IL1B,IL6,IL7R,LAG3,LGALS9,SMAD7,PTPRC,NECTIN2,TGFB1,TNFRSF1B,TRAF2,VAV1,WAS,ZP3,TNFSF13,FADD,IL18RAP,IL18R1,MAD2L2,LILRB1,LILRB4,RIPK3,CLCF1,IL23A,SASH3,RIF1,HAVCR2,RSAD2,EXOSC6,PIK3R6,RAET1G
9_Member	GO Biological Processes	GO:0002367	cytokine production involved in immune response	-11.7488	-9.85315	36/94	383,567,684,695,948,972,975,1113,1178,2867,3105,3133,3134,3553,3569,4092,7040,7042,7099,7133,7186,7805,8482,8764,8809,10859,11006,11213,23586,54440,56848,64581,79004,91543,117854,353091	ARG1,B2M,BST2,BTK,CD36,CD74,CD81,CHGA,CLC,FFAR2,HLA-A,HLA-E,HLA-F,IL1B,IL6,SMAD7,TGFB1,TGFB2,TLR4,TNFRSF1B,TRAF2,LAPTM5,SEMA7A,TNFRSF14,IL18R1,LILRB1,LILRB4,IRAK3,DDX58,SASH3,SPHK2,CLEC7A,CUEDC2,RSAD2,TRIM6,RAET1G
9_Member	GO Biological Processes	GO:0002709	regulation of T cell mediated immunity	-10.7058	-8.88379	31/78	383,567,634,975,1178,2213,3105,3106,3122,3123,3133,3134,3136,3553,3569,3575,4092,5788,5819,7133,7186,7454,7784,8772,8809,10859,11006,11035,51561,54440,91543	ARG1,B2M,CEACAM1,CD81,CLC,FCGR2B,HLA-A,HLA-B,HLA-DRA,HLA-DRB1,HLA-E,HLA-F,HLA-H,IL1B,IL6,IL7R,SMAD7,PTPRC,NECTIN2,TNFRSF1B,TRAF2,WAS,ZP3,FADD,IL18R1,LILRB1,LILRB4,RIPK3,IL23A,SASH3,RSAD2
9_Member	GO Biological Processes	GO:0031341	regulation of cell killing	-10.6827	-8.86358	36/101	383,409,567,572,598,634,2213,3075,3105,3106,3122,3123,3133,3134,3136,3575,3589,3684,3902,3965,5027,5788,5819,6372,6850,7042,7305,7409,8772,8807,10859,11035,51561,64581,84868,146850	ARG1,ARRB2,B2M,BAD,BCL2L1,CEACAM1,FCGR2B,CFH,HLA-A,HLA-B,HLA-DRA,HLA-DRB1,HLA-E,HLA-F,HLA-H,IL7R,IL11,ITGAM,LAG3,LGALS9,P2RX7,PTPRC,NECTIN2,CXCL6,SYK,TGFB2,TYROBP,VAV1,FADD,IL18RAP,LILRB1,RIPK3,IL23A,CLEC7A,HAVCR2,PIK3R6
9_Member	GO Biological Processes	GO:0002702	positive regulation of production of molecular mediator of immune response	-10.1505	-8.36648	35/100	567,948,958,972,975,2867,3105,3133,3134,3553,3566,3569,5788,5950,7040,7099,7186,7805,8482,8741,8764,8809,10459,10859,23529,23586,26191,51237,54440,55183,64581,91543,117854,118460,353091	B2M,CD36,CD40,CD74,CD81,FFAR2,HLA-A,HLA-E,HLA-F,IL1B,IL4R,IL6,PTPRC,RBP4,TGFB1,TLR4,TRAF2,LAPTM5,SEMA7A,TNFSF13,TNFRSF14,IL18R1,MAD2L2,LILRB1,CLCF1,DDX58,PTPN22,MZB1,SASH3,RIF1,CLEC7A,RSAD2,TRIM6,EXOSC6,RAET1G
9_Member	GO Biological Processes	GO:0002705	positive regulation of leukocyte mediated immunity	-10.1124	-8.33114	40/125	383,567,695,958,975,3105,3106,3122,3123,3133,3134,3136,3553,3569,3684,3689,3902,5724,5788,5819,7040,7186,7305,7409,7784,8741,8772,8807,8809,10459,23529,23586,51561,54440,55183,57126,64581,91543,118460,353091	ARG1,B2M,BTK,CD40,CD81,HLA-A,HLA-B,HLA-DRA,HLA-DRB1,HLA-E,HLA-F,HLA-H,IL1B,IL6,ITGAM,ITGB2,LAG3,PTAFR,PTPRC,NECTIN2,TGFB1,TRAF2,TYROBP,VAV1,ZP3,TNFSF13,FADD,IL18RAP,IL18R1,MAD2L2,CLCF1,DDX58,IL23A,SASH3,RIF1,CD177,CLEC7A,RSAD2,EXOSC6,RAET1G
9_Member	GO Biological Processes	GO:0001909	leukocyte mediated cytotoxicity	-9.60546	-7.86411	37/114	383,409,566,567,634,1511,1991,2213,3105,3106,3122,3123,3133,3134,3136,3575,3684,3902,3965,5788,5819,6372,6813,7305,7409,8772,8807,10383,10859,11035,11151,11334,51561,57823,84868,146850,353091	ARG1,ARRB2,AZU1,B2M,CEACAM1,CTSG,ELANE,FCGR2B,HLA-A,HLA-B,HLA-DRA,HLA-DRB1,HLA-E,HLA-F,HLA-H,IL7R,ITGAM,LAG3,LGALS9,PTPRC,NECTIN2,CXCL6,STXBP2,TYROBP,VAV1,FADD,IL18RAP,TUBB4B,LILRB1,RIPK3,CORO1A,TUSC2,IL23A,SLAMF7,HAVCR2,PIK3R6,RAET1G
9_Member	GO Biological Processes	GO:0002460	adaptive immune response based on somatic recombination of immune receptors built from immunoglobulin superfamily domains	-9.39939	-7.66907	80/369	383,567,602,634,695,710,712,713,714,717,727,733,920,939,958,970,972,975,1178,1378,2067,2207,2213,2302,3105,3106,3122,3123,3133,3134,3136,3142,3265,3426,3553,3566,3569,3575,3665,4092,4615,4791,5245,5585,5788,5819,5971,6556,6693,7040,7099,7133,7186,7454,7784,8741,8772,8809,10148,10459,10538,10673,10859,11006,11035,11277,23529,51043,51176,51311,51561,54440,54542,55183,64005,80149,84868,89857,91543,1…	ARG1,B2M,BCL3,CEACAM1,BTK,SERPING1,C1QA,C1QB,C1QC,C2,C5,C8G,CD4,CD27,CD40,CD70,CD74,CD81,CLC,CR1,ERCC1,FCER1G,FCGR2B,FOXJ1,HLA-A,HLA-B,HLA-DRA,HLA-DRB1,HLA-E,HLA-F,HLA-H,HLX,HRAS,CFI,IL1B,IL4R,IL6,IL7R,IRF7,SMAD7,MYD88,NFKB2,PHB,PKN1,PTPRC,NECTIN2,RELB,SLC11A1,SPN,TGFB1,TLR4,TNFRSF1B,TRAF2,WAS,ZP3,TNFSF13,FADD,IL18R1,EBI3,MAD2L2,BATF,TNFSF13B,LILRB1,LILRB4,RIPK3,TREX1,CLCF1,ZBTB7B,LEF1,TLR8,IL23A…
9_Member	GO Biological Processes	GO:0002720	positive regulation of cytokine production involved in immune response	-9.01552	-7.31808	23/53	567,948,972,975,2867,3105,3133,3134,3553,3569,7099,7186,7805,8482,8764,8809,10859,23586,54440,64581,91543,117854,353091	B2M,CD36,CD74,CD81,FFAR2,HLA-A,HLA-E,HLA-F,IL1B,IL6,TLR4,TRAF2,LAPTM5,SEMA7A,TNFRSF14,IL18R1,LILRB1,DDX58,SASH3,CLEC7A,RSAD2,TRIM6,RAET1G
9_Member	GO Biological Processes	GO:0002456	T cell mediated immunity	-8.73328	-7.06158	34/106	383,567,634,970,975,1178,2213,3105,3106,3122,3123,3133,3134,3136,3553,3569,3575,4092,5788,5819,7133,7186,7454,7784,8772,8809,10859,11006,11035,11277,51561,54440,64005,91543	ARG1,B2M,CEACAM1,CD70,CD81,CLC,FCGR2B,HLA-A,HLA-B,HLA-DRA,HLA-DRB1,HLA-E,HLA-F,HLA-H,IL1B,IL6,IL7R,SMAD7,PTPRC,NECTIN2,TNFRSF1B,TRAF2,WAS,ZP3,FADD,IL18R1,LILRB1,LILRB4,RIPK3,TREX1,IL23A,SASH3,MYO1G,RSAD2
9_Member	GO Biological Processes	GO:0001910	regulation of leukocyte mediated cytotoxicity	-8.40133	-6.75394	28/79	383,409,567,634,2213,3105,3106,3122,3123,3133,3134,3136,3575,3684,3902,3965,5788,5819,6372,7305,7409,8772,8807,10859,11035,51561,84868,146850	ARG1,ARRB2,B2M,CEACAM1,FCGR2B,HLA-A,HLA-B,HLA-DRA,HLA-DRB1,HLA-E,HLA-F,HLA-H,IL7R,ITGAM,LAG3,LGALS9,PTPRC,NECTIN2,CXCL6,TYROBP,VAV1,FADD,IL18RAP,LILRB1,RIPK3,IL23A,HAVCR2,PIK3R6
9_Member	GO Biological Processes	GO:0002821	positive regulation of adaptive immune response	-7.76817	-6.16564	32/104	567,695,920,958,975,3105,3106,3122,3123,3133,3134,3136,3553,3569,3572,5788,5819,6556,7040,7186,7784,8741,8772,8809,10459,10673,23529,51561,54440,55183,91543,118460	B2M,BTK,CD4,CD40,CD81,HLA-A,HLA-B,HLA-DRA,HLA-DRB1,HLA-E,HLA-F,HLA-H,IL1B,IL6,IL6ST,PTPRC,NECTIN2,SLC11A1,TGFB1,TRAF2,ZP3,TNFSF13,FADD,IL18R1,MAD2L2,TNFSF13B,CLCF1,IL23A,SASH3,RIF1,RSAD2,EXOSC6
9_Member	GO Biological Processes	GO:0002824	positive regulation of adaptive immune response based on somatic recombination of immune receptors built from immunoglobulin superfamily domains	-7.74681	-6.14793	31/99	567,695,920,958,975,3105,3106,3122,3123,3133,3134,3136,3553,3569,5788,5819,6556,7040,7186,7784,8741,8772,8809,10459,10673,23529,51561,54440,55183,91543,118460	B2M,BTK,CD4,CD40,CD81,HLA-A,HLA-B,HLA-DRA,HLA-DRB1,HLA-E,HLA-F,HLA-H,IL1B,IL6,PTPRC,NECTIN2,SLC11A1,TGFB1,TRAF2,ZP3,TNFSF13,FADD,IL18R1,MAD2L2,TNFSF13B,CLCF1,IL23A,SASH3,RIF1,RSAD2,EXOSC6
9_Member	GO Biological Processes	GO:0002708	positive regulation of lymphocyte mediated immunity	-7.33286	-5.77261	32/108	567,695,958,975,3105,3106,3122,3123,3133,3134,3136,3553,3569,3902,5788,5819,7040,7186,7409,7784,8741,8772,8807,8809,10459,23529,51561,54440,55183,91543,118460,353091	B2M,BTK,CD40,CD81,HLA-A,HLA-B,HLA-DRA,HLA-DRB1,HLA-E,HLA-F,HLA-H,IL1B,IL6,LAG3,PTPRC,NECTIN2,TGFB1,TRAF2,VAV1,ZP3,TNFSF13,FADD,IL18RAP,IL18R1,MAD2L2,CLCF1,IL23A,SASH3,RIF1,RSAD2,EXOSC6,RAET1G
9_Member	GO Biological Processes	GO:0002449	lymphocyte mediated immunity	-7.30688	-5.74904	73/361	383,409,567,602,634,695,710,712,713,714,717,727,733,939,958,970,972,975,1178,1378,2067,2207,2213,2302,3105,3106,3122,3123,3133,3134,3136,3426,3553,3566,3569,3575,3665,3902,3965,4092,4615,5788,5819,7040,7133,7186,7409,7454,7784,8741,8772,8807,8809,10383,10459,10538,10859,11006,11035,11151,11277,23529,51311,51561,54440,55183,57823,64005,84868,91543,118460,146850,353091	ARG1,ARRB2,B2M,BCL3,CEACAM1,BTK,SERPING1,C1QA,C1QB,C1QC,C2,C5,C8G,CD27,CD40,CD70,CD74,CD81,CLC,CR1,ERCC1,FCER1G,FCGR2B,FOXJ1,HLA-A,HLA-B,HLA-DRA,HLA-DRB1,HLA-E,HLA-F,HLA-H,CFI,IL1B,IL4R,IL6,IL7R,IRF7,LAG3,LGALS9,SMAD7,MYD88,PTPRC,NECTIN2,TGFB1,TNFRSF1B,TRAF2,VAV1,WAS,ZP3,TNFSF13,FADD,IL18RAP,IL18R1,TUBB4B,MAD2L2,BATF,LILRB1,LILRB4,RIPK3,CORO1A,TREX1,CLCF1,TLR8,IL23A,SASH3,RIF1,SLAMF7,MYO1G,HAVCR2…
9_Member	GO Biological Processes	GO:0001914	regulation of T cell mediated cytotoxicity	-7.06517	-5.52615	17/38	567,634,2213,3105,3106,3122,3123,3133,3134,3136,3575,5788,5819,8772,10859,11035,51561	B2M,CEACAM1,FCGR2B,HLA-A,HLA-B,HLA-DRA,HLA-DRB1,HLA-E,HLA-F,HLA-H,IL7R,PTPRC,NECTIN2,FADD,LILRB1,RIPK3,IL23A
9_Member	GO Biological Processes	GO:0002711	positive regulation of T cell mediated immunity	-6.86324	-5.34746	20/52	567,975,3105,3106,3122,3123,3133,3134,3136,3553,3569,5788,5819,7186,7784,8772,8809,51561,54440,91543	B2M,CD81,HLA-A,HLA-B,HLA-DRA,HLA-DRB1,HLA-E,HLA-F,HLA-H,IL1B,IL6,PTPRC,NECTIN2,TRAF2,ZP3,FADD,IL18R1,IL23A,SASH3,RSAD2
9_Member	GO Biological Processes	GO:0002440	production of molecular mediator of immune response	-6.23639	-4.77834	59/288	383,567,684,695,942,948,958,972,975,1113,1178,1378,1991,2067,2213,2867,3105,3123,3133,3134,3553,3566,3569,4092,5245,5585,5788,5950,7040,7042,7099,7133,7186,7805,8482,8741,8764,8809,10459,10538,10859,11006,11213,11277,23529,23586,26191,51237,54440,55183,56848,57379,64581,79004,91543,115004,117854,118460,353091	ARG1,B2M,BST2,BTK,CD86,CD36,CD40,CD74,CD81,CHGA,CLC,CR1,ELANE,ERCC1,FCGR2B,FFAR2,HLA-A,HLA-DRB1,HLA-E,HLA-F,IL1B,IL4R,IL6,SMAD7,PHB,PKN1,PTPRC,RBP4,TGFB1,TGFB2,TLR4,TNFRSF1B,TRAF2,LAPTM5,SEMA7A,TNFSF13,TNFRSF14,IL18R1,MAD2L2,BATF,LILRB1,LILRB4,IRAK3,TREX1,CLCF1,DDX58,PTPN22,MZB1,SASH3,RIF1,SPHK2,AICDA,CLEC7A,CUEDC2,RSAD2,CGAS,TRIM6,EXOSC6,RAET1G
9_Member	GO Biological Processes	GO:0031343	positive regulation of cell killing	-5.95939	-4.52849	21/63	383,567,572,3105,3106,3122,3123,3133,3134,3136,3684,3902,5788,5819,6850,7305,7409,8772,8807,51561,64581	ARG1,B2M,BAD,HLA-A,HLA-B,HLA-DRA,HLA-DRB1,HLA-E,HLA-F,HLA-H,ITGAM,LAG3,PTPRC,NECTIN2,SYK,TYROBP,VAV1,FADD,IL18RAP,IL23A,CLEC7A
9_Member	GO Biological Processes	GO:0001913	T cell mediated cytotoxicity	-5.0737	-3.74754	17/50	567,634,2213,3105,3106,3122,3123,3133,3134,3136,3575,5788,5819,8772,10859,11035,51561	B2M,CEACAM1,FCGR2B,HLA-A,HLA-B,HLA-DRA,HLA-DRB1,HLA-E,HLA-F,HLA-H,IL7R,PTPRC,NECTIN2,FADD,LILRB1,RIPK3,IL23A
10_Summary	Reactome Gene Sets	R-HSA-8953897	Cellular responses to external stimuli	-23.3666	-20.7737	165/690	467,472,475,527,533,538,571,644,898,1032,1051,1351,1410,1460,1535,1536,1649,1912,2077,2289,2353,2876,2950,3005,3006,3014,3017,3159,3163,3297,3301,3303,3304,3306,3310,3397,3569,3576,3725,4001,4217,4343,4489,4493,4494,4495,4501,4502,4520,4689,4736,5595,5598,5600,5606,5685,5698,5699,5704,5714,5721,5970,6015,6122,6124,6125,6132,6137,6141,6142,6146,6158,6159,6176,6181,6187,6188,6191,6193,6202,6203,620…	ATF3,ATM,ATOX1,ATP6V0C,ATP6V0B,ATP7A,BACH1,BLVRA,CCNE1,CDKN2D,CEBPB,COX8A,CRYAB,CSNK2B,CYBA,CYBB,DDIT3,PHC2,ERF,FKBP5,FOS,GPX1,GSTP1,H1-0,H1-2,H2AX,H2BC5,HMGA1,HMOX2,HSF1,DNAJA1,HSPA1A,HSPA1B,HSPA2,HSPA6,ID1,IL6,CXCL8,JUN,LMNB1,MAP3K5,MOV10,MT1A,MT1E,MT1F,MT1G,MT1X,MT2A,MTF1,NCF4,RPL10A,MAPK3,MAPK7,MAPK11,MAP2K3,PSMA4,PSMB9,PSMB10,PSMC4,PSMD8,PSME2,RELA,RING1,RPL3,RPL4,RPL5,RPL8,RPL13,RPL18,RPL18…
10_Member	Reactome Gene Sets	R-HSA-8953897	Cellular responses to external stimuli	-23.3666	-20.7737	165/690	467,472,475,527,533,538,571,644,898,1032,1051,1351,1410,1460,1535,1536,1649,1912,2077,2289,2353,2876,2950,3005,3006,3014,3017,3159,3163,3297,3301,3303,3304,3306,3310,3397,3569,3576,3725,4001,4217,4343,4489,4493,4494,4495,4501,4502,4520,4689,4736,5595,5598,5600,5606,5685,5698,5699,5704,5714,5721,5970,6015,6122,6124,6125,6132,6137,6141,6142,6146,6158,6159,6176,6181,6187,6188,6191,6193,6202,6203,620…	ATF3,ATM,ATOX1,ATP6V0C,ATP6V0B,ATP7A,BACH1,BLVRA,CCNE1,CDKN2D,CEBPB,COX8A,CRYAB,CSNK2B,CYBA,CYBB,DDIT3,PHC2,ERF,FKBP5,FOS,GPX1,GSTP1,H1-0,H1-2,H2AX,H2BC5,HMGA1,HMOX2,HSF1,DNAJA1,HSPA1A,HSPA1B,HSPA2,HSPA6,ID1,IL6,CXCL8,JUN,LMNB1,MAP3K5,MOV10,MT1A,MT1E,MT1F,MT1G,MT1X,MT2A,MTF1,NCF4,RPL10A,MAPK3,MAPK7,MAPK11,MAP2K3,PSMA4,PSMB9,PSMB10,PSMC4,PSMD8,PSME2,RELA,RING1,RPL3,RPL4,RPL5,RPL8,RPL13,RPL18,RPL18…
10_Member	Reactome Gene Sets	R-HSA-2262752	Cellular responses to stress	-20.891	-18.438	157/676	467,472,475,527,533,538,571,644,898,1032,1051,1351,1410,1460,1535,1536,1649,1912,2077,2289,2353,2876,2950,3005,3006,3014,3017,3159,3163,3297,3301,3303,3304,3306,3310,3397,3569,3576,3725,4001,4217,4343,4689,4736,5595,5598,5600,5606,5685,5698,5699,5704,5714,5721,5970,6015,6122,6124,6125,6132,6137,6141,6142,6146,6158,6159,6176,6181,6187,6188,6191,6193,6202,6203,6209,6217,6223,6227,6228,6231,6604,692…	ATF3,ATM,ATOX1,ATP6V0C,ATP6V0B,ATP7A,BACH1,BLVRA,CCNE1,CDKN2D,CEBPB,COX8A,CRYAB,CSNK2B,CYBA,CYBB,DDIT3,PHC2,ERF,FKBP5,FOS,GPX1,GSTP1,H1-0,H1-2,H2AX,H2BC5,HMGA1,HMOX2,HSF1,DNAJA1,HSPA1A,HSPA1B,HSPA2,HSPA6,ID1,IL6,CXCL8,JUN,LMNB1,MAP3K5,MOV10,NCF4,RPL10A,MAPK3,MAPK7,MAPK11,MAP2K3,PSMA4,PSMB9,PSMB10,PSMC4,PSMD8,PSME2,RELA,RING1,RPL3,RPL4,RPL5,RPL8,RPL13,RPL18,RPL18A,RPL22,RPL28,RPL29,RPLP1,RPLP2,RPS…
11_Summary	GO Biological Processes	GO:0050778	positive regulation of immune response	-23.1647	-20.5804	176/761	2,60,101,567,634,695,710,712,713,714,717,719,727,728,733,784,920,942,952,958,972,973,975,1236,1240,1378,1445,1511,1675,1845,1991,1997,1998,2207,2209,2212,2213,2214,2219,2268,2357,2358,2359,2533,2624,2633,2867,2874,3055,3071,3075,3105,3106,3109,3113,3115,3117,3122,3123,3133,3134,3136,3142,3265,3426,3428,3430,3553,3566,3569,3572,3620,3661,3665,3684,3689,3902,3937,3965,3984,4067,4277,4332,4586,5062,…	A2M,ACTB,ADAM8,B2M,CEACAM1,BTK,SERPING1,C1QA,C1QB,C1QC,C2,C3AR1,C5,C5AR1,C8G,CACNB3,CD4,CD86,CD38,CD40,CD74,CD79A,CD81,CCR7,CMKLR1,CR1,CSK,CTSG,CFD,DUSP3,ELANE,ELF1,ELF2,FCER1G,FCGR1A,FCGR2A,FCGR2B,FCGR3A,FCN1,FGR,FPR1,FPR2,FPR3,FYB1,GATA2,GBP1,FFAR2,GPS2,HCK,NCKAP1L,CFH,HLA-A,HLA-B,HLA-DMB,HLA-DPA1,HLA-DPB1,HLA-DQA1,HLA-DRA,HLA-DRB1,HLA-E,HLA-F,HLA-H,HLX,HRAS,CFI,IFI16,IFI35,IL1B,IL4R,IL6,IL6ST,…
11_Member	GO Biological Processes	GO:0050778	positive regulation of immune response	-23.1647	-20.5804	176/761	2,60,101,567,634,695,710,712,713,714,717,719,727,728,733,784,920,942,952,958,972,973,975,1236,1240,1378,1445,1511,1675,1845,1991,1997,1998,2207,2209,2212,2213,2214,2219,2268,2357,2358,2359,2533,2624,2633,2867,2874,3055,3071,3075,3105,3106,3109,3113,3115,3117,3122,3123,3133,3134,3136,3142,3265,3426,3428,3430,3553,3566,3569,3572,3620,3661,3665,3684,3689,3902,3937,3965,3984,4067,4277,4332,4586,5062,…	A2M,ACTB,ADAM8,B2M,CEACAM1,BTK,SERPING1,C1QA,C1QB,C1QC,C2,C3AR1,C5,C5AR1,C8G,CACNB3,CD4,CD86,CD38,CD40,CD74,CD79A,CD81,CCR7,CMKLR1,CR1,CSK,CTSG,CFD,DUSP3,ELANE,ELF1,ELF2,FCER1G,FCGR1A,FCGR2A,FCGR2B,FCGR3A,FCN1,FGR,FPR1,FPR2,FPR3,FYB1,GATA2,GBP1,FFAR2,GPS2,HCK,NCKAP1L,CFH,HLA-A,HLA-B,HLA-DMB,HLA-DPA1,HLA-DPB1,HLA-DQA1,HLA-DRA,HLA-DRB1,HLA-E,HLA-F,HLA-H,HLX,HRAS,CFI,IFI16,IFI35,IL1B,IL4R,IL6,IL6ST,…
11_Member	GO Biological Processes	GO:0002253	activation of immune response	-12.6491	-10.6648	120/573	2,60,634,695,710,712,713,714,717,719,727,728,733,784,920,952,973,975,1236,1240,1378,1445,1675,1845,1997,1998,2207,2209,2212,2213,2214,2219,2268,2357,2358,2359,2533,2633,2867,2874,3055,3071,3075,3105,3113,3115,3117,3122,3123,3265,3426,3428,3553,3937,3984,4067,4277,4332,4586,5062,5245,5359,5579,5595,5685,5698,5699,5704,5714,5721,5788,5819,5970,5971,6188,6794,6850,7099,7294,7305,7409,7454,7805,8517,…	A2M,ACTB,CEACAM1,BTK,SERPING1,C1QA,C1QB,C1QC,C2,C3AR1,C5,C5AR1,C8G,CACNB3,CD4,CD38,CD79A,CD81,CCR7,CMKLR1,CR1,CSK,CFD,DUSP3,ELF1,ELF2,FCER1G,FCGR1A,FCGR2A,FCGR2B,FCGR3A,FCN1,FGR,FPR1,FPR2,FPR3,FYB1,GBP1,FFAR2,GPS2,HCK,NCKAP1L,CFH,HLA-A,HLA-DPA1,HLA-DPB1,HLA-DQA1,HLA-DRA,HLA-DRB1,HRAS,CFI,IFI16,IL1B,LCP2,LIMK1,LYN,MICB,MNDA,MUC5AC,PAK2,PHB,PLSCR1,PRKCB,MAPK3,PSMA4,PSMB9,PSMB10,PSMC4,PSMD8,PSME2,PT…
11_Member	GO Biological Processes	GO:0002768	immune response-regulating cell surface receptor signaling pathway	-9.7381	-7.98282	103/515	60,634,695,719,728,784,920,952,958,973,975,1236,1240,1378,1445,1845,1997,1998,2205,2207,2209,2210,2212,2213,2214,2219,2268,2353,2357,2358,2359,2533,2633,2867,2874,3055,3071,3105,3113,3115,3117,3122,3123,3265,3725,3937,3984,4067,4277,4332,4586,5062,5359,5579,5595,5685,5698,5699,5704,5714,5721,5788,5819,5970,5971,6188,6794,6850,7294,7305,7409,7454,7805,8517,8525,9473,9564,10093,10288,10458,10603,10…	ACTB,CEACAM1,BTK,C3AR1,C5AR1,CACNB3,CD4,CD38,CD40,CD79A,CD81,CCR7,CMKLR1,CR1,CSK,DUSP3,ELF1,ELF2,FCER1A,FCER1G,FCGR1A,FCGR1B,FCGR2A,FCGR2B,FCGR3A,FCN1,FGR,FOS,FPR1,FPR2,FPR3,FYB1,GBP1,FFAR2,GPS2,HCK,NCKAP1L,HLA-A,HLA-DPA1,HLA-DPB1,HLA-DQA1,HLA-DRA,HLA-DRB1,HRAS,JUN,LCP2,LIMK1,LYN,MICB,MNDA,MUC5AC,PAK2,PLSCR1,PRKCB,MAPK3,PSMA4,PSMB9,PSMB10,PSMC4,PSMD8,PSME2,PTPRC,NECTIN2,RELA,RELB,RPS3,STK11,SYK,T…
11_Member	GO Biological Processes	GO:0002764	immune response-regulating signaling pathway	-9.5898	-7.85063	103/518	60,634,695,719,728,784,920,952,958,973,975,1236,1240,1378,1445,1845,1997,1998,2205,2207,2209,2210,2212,2213,2214,2219,2268,2353,2357,2358,2359,2533,2633,2867,2874,3055,3071,3105,3113,3115,3117,3122,3123,3265,3725,3937,3984,4067,4277,4332,4586,5062,5359,5579,5595,5685,5698,5699,5704,5714,5721,5788,5819,5970,5971,6188,6794,6850,7294,7305,7409,7454,7805,8517,8525,9473,9564,10093,10288,10458,10603,10…	ACTB,CEACAM1,BTK,C3AR1,C5AR1,CACNB3,CD4,CD38,CD40,CD79A,CD81,CCR7,CMKLR1,CR1,CSK,DUSP3,ELF1,ELF2,FCER1A,FCER1G,FCGR1A,FCGR1B,FCGR2A,FCGR2B,FCGR3A,FCN1,FGR,FOS,FPR1,FPR2,FPR3,FYB1,GBP1,FFAR2,GPS2,HCK,NCKAP1L,HLA-A,HLA-DPA1,HLA-DPB1,HLA-DQA1,HLA-DRA,HLA-DRB1,HRAS,JUN,LCP2,LIMK1,LYN,MICB,MNDA,MUC5AC,PAK2,PLSCR1,PRKCB,MAPK3,PSMA4,PSMB9,PSMB10,PSMC4,PSMD8,PSME2,PTPRC,NECTIN2,RELA,RELB,RPS3,STK11,SYK,T…
11_Member	GO Biological Processes	GO:0002429	immune response-activating cell surface receptor signaling pathway	-9.07309	-7.37009	96/481	60,634,695,719,728,784,920,952,973,975,1236,1240,1378,1445,1845,1997,1998,2207,2209,2212,2213,2214,2219,2268,2357,2358,2359,2533,2633,2867,2874,3055,3071,3105,3113,3115,3117,3122,3123,3265,3937,3984,4067,4277,4332,4586,5062,5359,5579,5595,5685,5698,5699,5704,5714,5721,5788,5819,5970,5971,6188,6794,6850,7294,7305,7409,7454,7805,8517,8525,9473,9564,10093,10458,10603,10616,11006,11027,11314,25865,26…	ACTB,CEACAM1,BTK,C3AR1,C5AR1,CACNB3,CD4,CD38,CD79A,CD81,CCR7,CMKLR1,CR1,CSK,DUSP3,ELF1,ELF2,FCER1G,FCGR1A,FCGR2A,FCGR2B,FCGR3A,FCN1,FGR,FPR1,FPR2,FPR3,FYB1,GBP1,FFAR2,GPS2,HCK,NCKAP1L,HLA-A,HLA-DPA1,HLA-DPB1,HLA-DQA1,HLA-DRA,HLA-DRB1,HRAS,LCP2,LIMK1,LYN,MICB,MNDA,MUC5AC,PAK2,PLSCR1,PRKCB,MAPK3,PSMA4,PSMB9,PSMB10,PSMC4,PSMD8,PSME2,PTPRC,NECTIN2,RELA,RELB,RPS3,STK11,SYK,TXK,TYROBP,VAV1,WAS,LAPTM5,I…
11_Member	GO Biological Processes	GO:0002757	immune response-activating signal transduction	-9.07309	-7.37009	96/481	60,634,695,719,728,784,920,952,973,975,1236,1240,1378,1445,1845,1997,1998,2207,2209,2212,2213,2214,2219,2268,2357,2358,2359,2533,2633,2867,2874,3055,3071,3105,3113,3115,3117,3122,3123,3265,3937,3984,4067,4277,4332,4586,5062,5359,5579,5595,5685,5698,5699,5704,5714,5721,5788,5819,5970,5971,6188,6794,6850,7294,7305,7409,7454,7805,8517,8525,9473,9564,10093,10458,10603,10616,11006,11027,11314,25865,26…	ACTB,CEACAM1,BTK,C3AR1,C5AR1,CACNB3,CD4,CD38,CD79A,CD81,CCR7,CMKLR1,CR1,CSK,DUSP3,ELF1,ELF2,FCER1G,FCGR1A,FCGR2A,FCGR2B,FCGR3A,FCN1,FGR,FPR1,FPR2,FPR3,FYB1,GBP1,FFAR2,GPS2,HCK,NCKAP1L,HLA-A,HLA-DPA1,HLA-DPB1,HLA-DQA1,HLA-DRA,HLA-DRB1,HRAS,LCP2,LIMK1,LYN,MICB,MNDA,MUC5AC,PAK2,PLSCR1,PRKCB,MAPK3,PSMA4,PSMB9,PSMB10,PSMC4,PSMD8,PSME2,PTPRC,NECTIN2,RELA,RELB,RPS3,STK11,SYK,TXK,TYROBP,VAV1,WAS,LAPTM5,I…
11_Member	GO Biological Processes	GO:0050852	T cell receptor signaling pathway	-7.91806	-6.29925	50/204	634,784,920,975,1236,1445,1845,2533,2633,3105,3113,3115,3117,3122,3123,3265,3937,5062,5685,5698,5699,5704,5714,5721,5788,5819,5970,6188,6794,7294,7454,7805,8517,8525,9473,9564,10616,11006,11314,25865,26191,29085,50852,53347,54542,54923,55824,80149,84106,114625	CEACAM1,CACNB3,CD4,CD81,CCR7,CSK,DUSP3,FYB1,GBP1,HLA-A,HLA-DPA1,HLA-DPB1,HLA-DQA1,HLA-DRA,HLA-DRB1,HRAS,LCP2,PAK2,PSMA4,PSMB9,PSMB10,PSMC4,PSMD8,PSME2,PTPRC,NECTIN2,RELA,RPS3,STK11,TXK,WAS,LAPTM5,IKBKG,DGKZ,THEMIS2,BCAR1,RBCK1,LILRB4,CD300A,PRKD2,PTPN22,PHPT1,TRAT1,UBASH3A,RC3H2,LIME1,PAG1,ZC3H12A,PRAM1,ERMAP
11_Member	GO Biological Processes	GO:0050851	antigen receptor-mediated signaling pathway	-6.84884	-5.33588	66/323	634,695,784,920,952,973,975,1236,1445,1845,1997,1998,2213,2533,2633,2874,3071,3105,3113,3115,3117,3122,3123,3265,3937,4067,4332,5062,5579,5685,5698,5699,5704,5714,5721,5788,5819,5970,6188,6794,6850,7294,7454,7805,8517,8525,9473,9564,10603,10616,11006,11314,25865,26191,29085,50852,53347,54542,54923,55824,57181,80149,84106,89857,114625,150372	CEACAM1,BTK,CACNB3,CD4,CD38,CD79A,CD81,CCR7,CSK,DUSP3,ELF1,ELF2,FCGR2B,FYB1,GBP1,GPS2,NCKAP1L,HLA-A,HLA-DPA1,HLA-DPB1,HLA-DQA1,HLA-DRA,HLA-DRB1,HRAS,LCP2,LYN,MNDA,PAK2,PRKCB,PSMA4,PSMB9,PSMB10,PSMC4,PSMD8,PSME2,PTPRC,NECTIN2,RELA,RPS3,STK11,SYK,TXK,WAS,LAPTM5,IKBKG,DGKZ,THEMIS2,BCAR1,SH2B2,RBCK1,LILRB4,CD300A,PRKD2,PTPN22,PHPT1,TRAT1,UBASH3A,RC3H2,LIME1,PAG1,SLC39A10,ZC3H12A,PRAM1,KLHL6,ERMAP,NFA…
12_Summary	Reactome Gene Sets	R-HSA-1280218	Adaptive Immune System	-23.0301	-20.4542	176/763	567,695,899,920,929,942,948,958,972,973,975,991,997,1062,1175,1308,1445,1509,1514,1520,1535,1536,2209,2213,2214,2533,3105,3106,3109,3111,3113,3115,3117,3122,3123,3133,3134,3265,3685,3688,3689,3799,3820,3902,3903,3937,4067,4277,4360,4615,4689,4792,4793,5062,5476,5526,5579,5685,5698,5699,5704,5714,5721,5788,5819,5970,6279,6280,6402,6478,6494,6614,6737,6850,6890,6923,7064,7097,7099,7220,7277,7280,73…	B2M,BTK,CCNF,CD4,CD14,CD86,CD36,CD40,CD74,CD79A,CD81,CDC20,CDC34,CENPE,AP2S1,COL17A1,CSK,CTSD,CTSL,CTSS,CYBA,CYBB,FCGR1A,FCGR2B,FCGR3A,FYB1,HLA-A,HLA-B,HLA-DMB,HLA-DOA,HLA-DPA1,HLA-DPB1,HLA-DQA1,HLA-DRA,HLA-DRB1,HLA-E,HLA-F,HRAS,ITGAV,ITGB1,ITGB2,KIF5B,KLRB1,LAG3,LAIR1,LCP2,LYN,MICB,MRC1,MYD88,NCF4,NFKBIA,NFKBIB,PAK2,CTSA,PPP2R5B,PRKCB,PSMA4,PSMB9,PSMB10,PSMC4,PSMD8,PSME2,PTPRC,NECTIN2,RELA,S100A…
12_Member	Reactome Gene Sets	R-HSA-1280218	Adaptive Immune System	-23.0301	-20.4542	176/763	567,695,899,920,929,942,948,958,972,973,975,991,997,1062,1175,1308,1445,1509,1514,1520,1535,1536,2209,2213,2214,2533,3105,3106,3109,3111,3113,3115,3117,3122,3123,3133,3134,3265,3685,3688,3689,3799,3820,3902,3903,3937,4067,4277,4360,4615,4689,4792,4793,5062,5476,5526,5579,5685,5698,5699,5704,5714,5721,5788,5819,5970,6279,6280,6402,6478,6494,6614,6737,6850,6890,6923,7064,7097,7099,7220,7277,7280,73…	B2M,BTK,CCNF,CD4,CD14,CD86,CD36,CD40,CD74,CD79A,CD81,CDC20,CDC34,CENPE,AP2S1,COL17A1,CSK,CTSD,CTSL,CTSS,CYBA,CYBB,FCGR1A,FCGR2B,FCGR3A,FYB1,HLA-A,HLA-B,HLA-DMB,HLA-DOA,HLA-DPA1,HLA-DPB1,HLA-DQA1,HLA-DRA,HLA-DRB1,HLA-E,HLA-F,HRAS,ITGAV,ITGB1,ITGB2,KIF5B,KLRB1,LAG3,LAIR1,LCP2,LYN,MICB,MRC1,MYD88,NCF4,NFKBIA,NFKBIB,PAK2,CTSA,PPP2R5B,PRKCB,PSMA4,PSMB9,PSMB10,PSMC4,PSMD8,PSME2,PTPRC,NECTIN2,RELA,S100A…
12_Member	Reactome Gene Sets	R-HSA-198933	Immunoregulatory interactions between a Lymphoid and a non-Lymphoid cell	-12.3759	-10.4063	45/132	567,958,975,1308,2209,2213,2214,3105,3106,3133,3134,3688,3689,3820,3903,4277,5819,6402,6614,7305,8519,8778,10859,10871,10990,11006,11024,11026,11027,11314,27036,27180,29992,54209,54210,56654,57823,81035,89790,120425,126014,146722,342510,353514,374383	B2M,CD40,CD81,COL17A1,FCGR1A,FCGR2B,FCGR3A,HLA-A,HLA-B,HLA-E,HLA-F,ITGB1,ITGB2,KLRB1,LAIR1,MICB,NECTIN2,SELL,SIGLEC1,TYROBP,IFITM1,SIGLEC5,LILRB1,CD300C,LILRB5,LILRB4,LILRA1,LILRA3,LILRA2,CD300A,SIGLEC7,SIGLEC9,PILRA,TREM2,TREM1,NPDC1,SLAMF7,COLEC12,SIGLEC10,JAML,OSCAR,CD300LF,CD300E,LILRA5,NCR3LG1
13_Summary	GO Biological Processes	GO:0009617	response to bacterium	-22.9043	-20.2845	71/728	133,306,383,566,567,671,820,834,929,968,1511,1667,1668,1669,1991,2207,2289,2634,2643,2896,3105,3106,3133,3240,3553,3576,3620,3627,3663,3934,3965,4057,4067,4353,4615,4671,4792,4939,5266,6036,6037,6279,6283,6347,6590,7035,7097,7100,8344,8347,8349,8993,9636,10561,11213,23643,51316,51510,55122,58484,79132,84868,85363,114769,115361,116844,117854,129607,163351,440068,728358,683,710,713,714,719,727,1880…	ADM,ANXA3,ARG1,AZU1,B2M,BPI,CAMP,CASP1,CD14,CD68,CTSG,DEFA1,DEFA3,DEFA4,ELANE,FCER1G,FKBP5,GBP2,GCH1,GRN,HLA-A,HLA-B,HLA-E,HP,IL1B,CXCL8,IDO1,CXCL10,IRF5,LCN2,LGALS9,LTF,LYN,MPO,MYD88,NAIP,NFKBIA,OAS2,PI3,RNASE2,RNASE3,S100A8,S100A12,CCL2,SLPI,TFPI,TLR2,TLR5,H2BC6,H2BC4,H2BC21,PGLYRP1,ISG15,IFI44,IRAK3,LY96,PLAC8,CHMP5,AKIRIN2,NLRC4,DHX58,HAVCR2,TRIM5,CARD16,GBP4,LRG1,TRIM6,CMPK2,GBP6,CARD17,DEFA…
13_Member	GO Biological Processes	GO:0009617	response to bacterium	-22.9043	-20.2845	71/728	133,306,383,566,567,671,820,834,929,968,1511,1667,1668,1669,1991,2207,2289,2634,2643,2896,3105,3106,3133,3240,3553,3576,3620,3627,3663,3934,3965,4057,4067,4353,4615,4671,4792,4939,5266,6036,6037,6279,6283,6347,6590,7035,7097,7100,8344,8347,8349,8993,9636,10561,11213,23643,51316,51510,55122,58484,79132,84868,85363,114769,115361,116844,117854,129607,163351,440068,728358	ADM,ANXA3,ARG1,AZU1,B2M,BPI,CAMP,CASP1,CD14,CD68,CTSG,DEFA1,DEFA3,DEFA4,ELANE,FCER1G,FKBP5,GBP2,GCH1,GRN,HLA-A,HLA-B,HLA-E,HP,IL1B,CXCL8,IDO1,CXCL10,IRF5,LCN2,LGALS9,LTF,LYN,MPO,MYD88,NAIP,NFKBIA,OAS2,PI3,RNASE2,RNASE3,S100A8,S100A12,CCL2,SLPI,TFPI,TLR2,TLR5,H2BC6,H2BC4,H2BC21,PGLYRP1,ISG15,IFI44,IRAK3,LY96,PLAC8,CHMP5,AKIRIN2,NLRC4,DHX58,HAVCR2,TRIM5,CARD16,GBP4,LRG1,TRIM6,CMPK2,GBP6,CARD17,DEFA…
13_Member	GO Biological Processes	GO:0042742	defense response to bacterium	-14.7135	-12.4511	39/348	306,566,671,820,1511,1667,1668,1669,1991,2207,2634,2896,3105,3133,3240,3934,4057,4353,4615,4671,5266,6036,6037,6279,6283,6590,7097,7100,8344,8347,8349,8993,9636,51316,58484,84868,115361,163351,728358	ANXA3,AZU1,BPI,CAMP,CTSG,DEFA1,DEFA3,DEFA4,ELANE,FCER1G,GBP2,GRN,HLA-A,HLA-E,HP,LCN2,LTF,MPO,MYD88,NAIP,PI3,RNASE2,RNASE3,S100A8,S100A12,SLPI,TLR2,TLR5,H2BC6,H2BC4,H2BC21,PGLYRP1,ISG15,PLAC8,NLRC4,HAVCR2,GBP4,GBP6,DEFA1B
13_Member	GO Biological Processes	GO:0019730	antimicrobial humoral response	-14.0535	-11.8148	25/143	566,671,820,1511,1667,1668,1669,1991,3105,3133,3576,3627,3934,4057,5266,6036,6037,6279,6283,6590,8344,8347,8349,8993,728358	AZU1,BPI,CAMP,CTSG,DEFA1,DEFA3,DEFA4,ELANE,HLA-A,HLA-E,CXCL8,CXCL10,LCN2,LTF,PI3,RNASE2,RNASE3,S100A8,S100A12,SLPI,H2BC6,H2BC4,H2BC21,PGLYRP1,DEFA1B
13_Member	GO Biological Processes	GO:0019731	antibacterial humoral response	-13.1474	-10.9859	17/62	820,1511,1667,1668,1669,1991,3105,3133,4057,5266,6036,6037,6590,8344,8347,8349,728358	CAMP,CTSG,DEFA1,DEFA3,DEFA4,ELANE,HLA-A,HLA-E,LTF,PI3,RNASE2,RNASE3,SLPI,H2BC6,H2BC4,H2BC21,DEFA1B
13_Member	GO Biological Processes	GO:0050830	defense response to Gram-positive bacterium	-12.4317	-10.3412	20/101	820,1511,1667,1668,1669,2634,3105,3133,4615,6036,6037,7097,8344,8347,8349,8993,84868,115361,163351,728358	CAMP,CTSG,DEFA1,DEFA3,DEFA4,GBP2,HLA-A,HLA-E,MYD88,RNASE2,RNASE3,TLR2,H2BC6,H2BC4,H2BC21,PGLYRP1,HAVCR2,GBP4,GBP6,DEFA1B
13_Member	GO Biological Processes	GO:0006959	humoral immune response	-11.3677	-9.34299	36/382	566,671,683,710,713,714,719,727,820,1511,1667,1668,1669,1880,1991,2219,3105,3133,3553,3576,3627,3934,4057,5266,5788,6036,6037,6279,6283,6347,6590,8344,8347,8349,8993,728358	AZU1,BPI,BST1,SERPING1,C1QB,C1QC,C3AR1,C5,CAMP,CTSG,DEFA1,DEFA3,DEFA4,GPR183,ELANE,FCN1,HLA-A,HLA-E,IL1B,CXCL8,CXCL10,LCN2,LTF,PI3,PTPRC,RNASE2,RNASE3,S100A8,S100A12,CCL2,SLPI,H2BC6,H2BC4,H2BC21,PGLYRP1,DEFA1B
13_Member	GO Biological Processes	GO:0002227	innate immune response in mucosa	-10.8609	-8.8974	11/27	820,1667,1668,1669,4057,6036,6037,8344,8347,8349,728358	CAMP,DEFA1,DEFA3,DEFA4,LTF,RNASE2,RNASE3,H2BC6,H2BC4,H2BC21,DEFA1B
13_Member	GO Biological Processes	GO:0002385	mucosal immune response	-10.4196	-8.49888	12/37	820,1667,1668,1669,2867,4057,6036,6037,8344,8347,8349,728358	CAMP,DEFA1,DEFA3,DEFA4,FFAR2,LTF,RNASE2,RNASE3,H2BC6,H2BC4,H2BC21,DEFA1B
13_Member	GO Biological Processes	GO:0002251	organ or tissue specific immune response	-9.82821	-7.97666	12/41	820,1667,1668,1669,2867,4057,6036,6037,8344,8347,8349,728358	CAMP,DEFA1,DEFA3,DEFA4,FFAR2,LTF,RNASE2,RNASE3,H2BC6,H2BC4,H2BC21,DEFA1B
13_Member	GO Biological Processes	GO:0061844	antimicrobial humoral immune response mediated by antimicrobial peptide	-9.29464	-7.48137	15/78	820,1667,1668,1669,1991,3576,3627,4057,6037,6283,8344,8347,8349,8993,728358	CAMP,DEFA1,DEFA3,DEFA4,ELANE,CXCL8,CXCL10,LTF,RNASE3,S100A12,H2BC6,H2BC4,H2BC21,PGLYRP1,DEFA1B
13_Member	Reactome Gene Sets	R-HSA-6803157	Antimicrobial peptides	-8.97685	-7.20746	16/95	475,671,820,1511,1667,1668,1669,1991,3934,4057,5266,6037,6279,7097,8993,728358	ATOX1,BPI,CAMP,CTSG,DEFA1,DEFA3,DEFA4,ELANE,LCN2,LTF,PI3,RNASE3,S100A8,TLR2,PGLYRP1,DEFA1B
13_Member	GO Biological Processes	GO:0050832	defense response to fungus	-8.86624	-7.11473	11/39	383,1511,1667,1668,1669,1991,4057,4353,6279,6283,728358	ARG1,CTSG,DEFA1,DEFA3,DEFA4,ELANE,LTF,MPO,S100A8,S100A12,DEFA1B
13_Member	GO Biological Processes	GO:0009620	response to fungus	-8.4146	-6.69331	12/53	383,1511,1667,1668,1669,1991,4057,4353,4615,6279,6283,728358	ARG1,CTSG,DEFA1,DEFA3,DEFA4,ELANE,LTF,MPO,MYD88,S100A8,S100A12,DEFA1B
13_Member	GO Biological Processes	GO:0031640	killing of cells of other organism	-8.09862	-6.47237	25/67	383,566,572,598,820,1113,1511,1667,1668,1669,1991,2597,4057,4069,5027,6223,6283,6357,6372,6850,8993,11334,64581,140823,728358	ARG1,AZU1,BAD,BCL2L1,CAMP,CHGA,CTSG,DEFA1,DEFA3,DEFA4,ELANE,GAPDH,LTF,LYZ,P2RX7,RPS19,S100A12,CCL13,CXCL6,SYK,PGLYRP1,TUSC2,CLEC7A,ROMO1,DEFA1B
13_Member	GO Biological Processes	GO:0050829	defense response to Gram-negative bacterium	-6.63372	-5.14122	27/88	566,671,820,920,1113,1511,1667,1668,1669,1991,3569,4057,4069,6036,6037,6039,6223,6372,6556,7099,8764,11334,51561,79792,140823,219972,728358	AZU1,BPI,CAMP,CD4,CHGA,CTSG,DEFA1,DEFA3,DEFA4,ELANE,IL6,LTF,LYZ,RNASE2,RNASE3,RNASE6,RPS19,CXCL6,SLC11A1,TLR4,TNFRSF14,TUSC2,IL23A,GSDMD,ROMO1,MPEG1,DEFA1B
13_Member	GO Biological Processes	GO:0051673	membrane disruption in other organism	-5.47989	-4.11388	5/11	1667,1668,1669,4057,728358	DEFA1,DEFA3,DEFA4,LTF,DEFA1B
13_Member	Reactome Gene Sets	R-HSA-1462054	Alpha-defensins	-4.20058	-3.03063	4/10	1667,1668,1669,728358	DEFA1,DEFA3,DEFA4,DEFA1B
14_Summary	GO Biological Processes	GO:0045859	regulation of protein kinase activity	-22.3877	-19.8363	180/798	60,101,103,152,348,566,634,652,727,728,896,898,899,901,920,942,958,972,975,1032,1050,1062,1116,1236,1436,1445,1460,1616,1647,1795,1843,1844,1845,1848,1850,1852,1855,1956,1958,1991,2011,2043,2074,2180,2209,2268,2357,2629,2810,2873,2874,2950,3071,3087,3265,3301,3315,3481,3489,3491,3553,3627,3672,3937,4040,4057,4067,4217,4221,4294,4296,4298,4616,4771,5062,5154,5245,5294,5347,5575,5585,5595,5600,5605…	ACTB,ADAM8,ADAR,ADRA2C,APOE,AZU1,CEACAM1,BMP4,C5,C5AR1,CCND3,CCNE1,CCNF,CCNG2,CD4,CD86,CD40,CD74,CD81,CDKN2D,CEBPA,CENPE,CHI3L1,CCR7,CSF1R,CSK,CSNK2B,DAXX,GADD45A,DOCK3,DUSP1,DUSP2,DUSP3,DUSP6,DUSP8,DUSP9,DVL1,EGFR,EGR1,ELANE,MARK2,EPHA4,ERCC6,ACSL1,FCGR1A,FGR,FPR1,GBA,SFN,GPS1,GPS2,GSTP1,NCKAP1L,HHEX,HRAS,DNAJA1,HSPB1,IGF2,IGFBP6,CCN1,IL1B,CXCL10,ITGA1,LCP2,LRP6,LTF,LYN,MAP3K5,MEN1,MAP3K10,MAP3K…
14_Member	GO Biological Processes	GO:0045859	regulation of protein kinase activity	-22.3877	-19.8363	180/798	60,101,103,152,348,566,634,652,727,728,896,898,899,901,920,942,958,972,975,1032,1050,1062,1116,1236,1436,1445,1460,1616,1647,1795,1843,1844,1845,1848,1850,1852,1855,1956,1958,1991,2011,2043,2074,2180,2209,2268,2357,2629,2810,2873,2874,2950,3071,3087,3265,3301,3315,3481,3489,3491,3553,3627,3672,3937,4040,4057,4067,4217,4221,4294,4296,4298,4616,4771,5062,5154,5245,5294,5347,5575,5585,5595,5600,5605…	ACTB,ADAM8,ADAR,ADRA2C,APOE,AZU1,CEACAM1,BMP4,C5,C5AR1,CCND3,CCNE1,CCNF,CCNG2,CD4,CD86,CD40,CD74,CD81,CDKN2D,CEBPA,CENPE,CHI3L1,CCR7,CSF1R,CSK,CSNK2B,DAXX,GADD45A,DOCK3,DUSP1,DUSP2,DUSP3,DUSP6,DUSP8,DUSP9,DVL1,EGFR,EGR1,ELANE,MARK2,EPHA4,ERCC6,ACSL1,FCGR1A,FGR,FPR1,GBA,SFN,GPS1,GPS2,GSTP1,NCKAP1L,HHEX,HRAS,DNAJA1,HSPB1,IGF2,IGFBP6,CCN1,IL1B,CXCL10,ITGA1,LCP2,LRP6,LTF,LYN,MAP3K5,MEN1,MAP3K10,MAP3K…
14_Member	GO Biological Processes	GO:0043408	regulation of MAPK cascade	-21.832	-19.311	165/712	101,146,152,348,409,467,634,652,727,728,920,939,948,958,972,975,1116,1230,1236,1436,1445,1616,1647,1652,1843,1844,1845,1848,1850,1852,1880,1956,1991,2043,2045,2074,2213,2218,2357,2358,2629,2633,2852,2873,2874,2898,2950,3123,3265,3276,3301,3481,3489,3491,3553,3569,3589,3672,3965,4067,4217,4221,4282,4294,4296,4317,4609,4615,4616,4771,5008,5027,5031,5154,5156,5187,5245,5294,5300,5585,5595,5600,5605,…	ADAM8,ADRA1D,ADRA2C,APOE,ARRB2,ATF3,CEACAM1,BMP4,C5,C5AR1,CD4,CD27,CD36,CD40,CD74,CD81,CHI3L1,CCR1,CCR7,CSF1R,CSK,DAXX,GADD45A,DDT,DUSP1,DUSP2,DUSP3,DUSP6,DUSP8,DUSP9,GPR183,EGFR,ELANE,EPHA4,EPHA7,ERCC6,FCGR2B,FKTN,FPR1,FPR2,GBA,GBP1,GPER1,GPS1,GPS2,GRIK2,GSTP1,HLA-DRB1,HRAS,PRMT1,DNAJA1,IGF2,IGFBP6,CCN1,IL1B,IL6,IL11,ITGA1,LGALS9,LYN,MAP3K5,MEN1,MIF,MAP3K10,MAP3K11,MMP8,MYC,MYD88,GADD45B,NF2,OSM…
14_Member	GO Biological Processes	GO:0043410	positive regulation of MAPK cascade	-19.7295	-17.3567	130/527	101,146,152,348,409,652,727,728,920,939,948,958,972,975,1116,1230,1236,1436,1445,1616,1647,1652,1848,1852,1880,1956,1991,2043,2074,2213,2357,2358,2852,3123,3265,3276,3481,3489,3553,3569,3589,3672,3965,4217,4282,4294,4296,4317,4615,4616,5008,5031,5154,5156,5245,5294,5585,5595,5600,5605,5606,5610,5788,5871,6093,6188,6283,6347,6348,6351,6354,6355,6357,6362,6688,6850,6899,7040,7042,7099,7186,7311,747…	ADAM8,ADRA1D,ADRA2C,APOE,ARRB2,BMP4,C5,C5AR1,CD4,CD27,CD36,CD40,CD74,CD81,CHI3L1,CCR1,CCR7,CSF1R,CSK,DAXX,GADD45A,DDT,DUSP6,DUSP9,GPR183,EGFR,ELANE,EPHA4,ERCC6,FCGR2B,FPR1,FPR2,GPER1,HLA-DRB1,HRAS,PRMT1,IGF2,IGFBP6,IL1B,IL6,IL11,ITGA1,LGALS9,MAP3K5,MIF,MAP3K10,MAP3K11,MMP8,MYD88,GADD45B,OSM,P2RY6,PDGFA,PDGFRA,PHB,PIK3CG,PKN1,MAPK3,MAPK11,MAP2K2,MAP2K3,EIF2AK2,PTPRC,MAP4K2,ROCK1,RPS3,S100A12,CCL2,…
14_Member	GO Biological Processes	GO:0071900	regulation of protein serine/threonine kinase activity	-16.5943	-14.3594	118/497	60,101,348,652,727,728,896,898,899,901,958,972,975,1032,1050,1436,1445,1616,1647,1843,1844,1845,1848,1850,1852,1956,1991,2043,2074,2180,2357,2629,2810,2873,2874,2950,3087,3265,3301,3315,3481,3489,3553,3627,3672,4040,4057,4067,4217,4221,4294,4296,4616,5154,5294,5347,5575,5585,5595,5600,5605,5606,5788,5871,5899,6188,6283,6546,6622,6850,7016,7040,7099,7186,7311,7852,8517,8536,8692,8900,8941,9064,908…	ACTB,ADAM8,APOE,BMP4,C5,C5AR1,CCND3,CCNE1,CCNF,CCNG2,CD40,CD74,CD81,CDKN2D,CEBPA,CSF1R,CSK,DAXX,GADD45A,DUSP1,DUSP2,DUSP3,DUSP6,DUSP8,DUSP9,EGFR,ELANE,EPHA4,ERCC6,ACSL1,FPR1,GBA,SFN,GPS1,GPS2,GSTP1,HHEX,HRAS,DNAJA1,HSPB1,IGF2,IGFBP6,IL1B,CXCL10,ITGA1,LRP6,LTF,LYN,MAP3K5,MEN1,MAP3K10,MAP3K11,GADD45B,PDGFA,PIK3CG,PLK1,PRKAR1B,PKN1,MAPK3,MAPK11,MAP2K2,MAP2K3,PTPRC,MAP4K2,RALB,RPS3,S100A12,SLC8A1,SNC…
14_Member	GO Biological Processes	GO:0051347	positive regulation of transferase activity	-11.9377	-10.0132	134/681	101,152,566,572,652,727,728,896,920,942,958,972,975,991,1062,1116,1236,1436,1445,1616,1647,1795,1848,1852,1917,1956,1958,1991,2011,2043,2044,2045,2074,2180,2209,2268,2357,2358,2931,3071,3123,3265,3481,3489,3491,3553,3672,3937,4057,4067,4217,4294,4296,4609,4616,5062,5154,5156,5208,5245,5294,5300,5347,5575,5585,5595,5600,5605,5606,5610,5788,5871,5899,6098,6176,6187,6188,6283,6556,6622,6794,6850,704…	ADAM8,ADRA2C,AZU1,BAD,BMP4,C5,C5AR1,CCND3,CD4,CD86,CD40,CD74,CD81,CDC20,CENPE,CHI3L1,CCR7,CSF1R,CSK,DAXX,GADD45A,DOCK3,DUSP6,DUSP9,EEF1A2,EGFR,EGR1,ELANE,MARK2,EPHA4,EPHA5,EPHA7,ERCC6,ACSL1,FCGR1A,FGR,FPR1,FPR2,GSK3A,NCKAP1L,HLA-DRB1,HRAS,IGF2,IGFBP6,CCN1,IL1B,ITGA1,LCP2,LTF,LYN,MAP3K5,MAP3K10,MAP3K11,MYC,GADD45B,PAK2,PDGFA,PDGFRA,PFKFB2,PHB,PIK3CG,PIN1,PLK1,PRKAR1B,PKN1,MAPK3,MAPK11,MAP2K2,MAP2K…
14_Member	GO Biological Processes	GO:0033674	positive regulation of kinase activity	-10.7559	-8.92649	119/603	101,152,566,572,652,727,728,896,920,942,958,972,975,1062,1116,1236,1436,1445,1616,1647,1795,1848,1852,1917,1956,1958,1991,2011,2043,2044,2045,2074,2180,2209,2268,2357,2358,3071,3123,3265,3481,3489,3491,3553,3672,3937,4057,4067,4217,4294,4296,4616,5062,5154,5156,5208,5245,5294,5575,5585,5595,5600,5605,5606,5610,5788,5871,5899,6098,6176,6188,6283,6556,6622,6794,6850,7040,7042,7099,7186,7311,7852,85…	ADAM8,ADRA2C,AZU1,BAD,BMP4,C5,C5AR1,CCND3,CD4,CD86,CD40,CD74,CD81,CENPE,CHI3L1,CCR7,CSF1R,CSK,DAXX,GADD45A,DOCK3,DUSP6,DUSP9,EEF1A2,EGFR,EGR1,ELANE,MARK2,EPHA4,EPHA5,EPHA7,ERCC6,ACSL1,FCGR1A,FGR,FPR1,FPR2,NCKAP1L,HLA-DRB1,HRAS,IGF2,IGFBP6,CCN1,IL1B,ITGA1,LCP2,LTF,LYN,MAP3K5,MAP3K10,MAP3K11,GADD45B,PAK2,PDGFA,PDGFRA,PFKFB2,PHB,PIK3CG,PRKAR1B,PKN1,MAPK3,MAPK11,MAP2K2,MAP2K3,EIF2AK2,PTPRC,MAP4K2,RAL…
14_Member	GO Biological Processes	GO:0043405	regulation of MAP kinase activity	-10.2112	-8.42318	73/312	101,348,652,727,728,958,972,975,1445,1616,1647,1843,1844,1845,1848,1850,1852,1956,1991,2043,2074,2357,2629,2873,2874,2950,3265,3301,3489,3553,3672,4067,4217,4294,4296,4616,5154,5294,5585,5595,5600,5605,5606,5788,5871,6188,6283,6850,7040,7099,7186,7311,7852,8517,8692,9064,9146,9294,9479,9518,10221,10912,11072,11213,11314,23533,26191,54923,57551,60370,79594,142679,146850	ADAM8,APOE,BMP4,C5,C5AR1,CD40,CD74,CD81,CSK,DAXX,GADD45A,DUSP1,DUSP2,DUSP3,DUSP6,DUSP8,DUSP9,EGFR,ELANE,EPHA4,ERCC6,FPR1,GBA,GPS1,GPS2,GSTP1,HRAS,DNAJA1,IGFBP6,IL1B,ITGA1,LYN,MAP3K5,MAP3K10,MAP3K11,GADD45B,PDGFA,PIK3CG,PKN1,MAPK3,MAPK11,MAP2K2,MAP2K3,PTPRC,MAP4K2,RPS3,S100A12,SYK,TGFB1,TLR4,TRAF2,UBA52,CXCR4,IKBKG,HYAL2,MAP3K6,HGS,S1PR2,MAPK8IP1,GDF15,TRIB1,GADD45G,DUSP14,IRAK3,CD300A,PIK3R5,PTPN…
14_Member	GO Biological Processes	GO:0045860	positive regulation of protein kinase activity	-9.6679	-7.9164	105/530	101,152,566,652,727,728,896,920,942,958,972,975,1062,1116,1236,1436,1445,1616,1647,1795,1848,1852,1956,1958,1991,2011,2043,2074,2180,2209,2357,3071,3265,3481,3489,3491,3553,3672,3937,4057,4217,4294,4296,4616,5062,5154,5245,5294,5575,5585,5595,5600,5605,5606,5610,5788,5871,5899,6176,6188,6283,6556,6622,6794,6850,7040,7042,7099,7186,7311,7852,8517,8536,8651,8754,8941,9020,9064,9094,9294,9518,9618,9…	ADAM8,ADRA2C,AZU1,BMP4,C5,C5AR1,CCND3,CD4,CD86,CD40,CD74,CD81,CENPE,CHI3L1,CCR7,CSF1R,CSK,DAXX,GADD45A,DOCK3,DUSP6,DUSP9,EGFR,EGR1,ELANE,MARK2,EPHA4,ERCC6,ACSL1,FCGR1A,FPR1,NCKAP1L,HRAS,IGF2,IGFBP6,CCN1,IL1B,ITGA1,LCP2,LTF,MAP3K5,MAP3K10,MAP3K11,GADD45B,PAK2,PDGFA,PHB,PIK3CG,PRKAR1B,PKN1,MAPK3,MAPK11,MAP2K2,MAP2K3,EIF2AK2,PTPRC,MAP4K2,RALB,RPLP1,RPS3,S100A12,SLC11A1,SNCA,STK11,SYK,TGFB1,TGFB2,TLR…
14_Member	GO Biological Processes	GO:0070371	ERK1 and ERK2 cascade	-9.62962	-7.88432	74/327	348,409,467,634,652,728,920,948,972,1116,1230,1236,1436,1445,1652,1843,1845,1848,1852,1880,1956,2045,2358,2633,2852,2950,3123,3265,3491,3553,3685,3965,4067,4282,4609,5031,5154,5156,5245,5300,5595,5605,5788,6098,6237,6347,6348,6351,6354,6355,6357,6362,6850,7040,7099,8482,8685,8820,8837,9464,9590,10457,10519,25865,26191,54209,54550,57053,84868,151306,338557,338761,388372,414062	APOE,ARRB2,ATF3,CEACAM1,BMP4,C5AR1,CD4,CD36,CD74,CHI3L1,CCR1,CCR7,CSF1R,CSK,DDT,DUSP1,DUSP3,DUSP6,DUSP9,GPR183,EGFR,EPHA7,FPR2,GBP1,GPER1,GSTP1,HLA-DRB1,HRAS,CCN1,IL1B,ITGAV,LGALS9,LYN,MIF,MYC,P2RY6,PDGFA,PDGFRA,PHB,PIN1,MAPK3,MAP2K2,PTPRC,ROS1,RRAS,CCL2,CCL3,CCL4,CCL7,CCL8,CCL13,CCL18,SYK,TGFB1,TLR4,SEMA7A,MARCO,HESX1,CFLAR,HAND2,AKAP12,GPNMB,CIB1,PRKD2,PTPN22,TREM2,NECAB2,CHRNA10,HAVCR2,GPBAR1,…
14_Member	GO Biological Processes	GO:0070372	regulation of ERK1 and ERK2 cascade	-9.29848	-7.57836	70/307	348,409,467,634,652,728,920,948,972,1116,1230,1236,1436,1445,1652,1843,1845,1848,1852,1880,1956,2045,2358,2633,2852,2950,3123,3265,3491,3553,3965,4067,4282,5031,5154,5156,5245,5300,5595,5788,6098,6237,6347,6348,6351,6354,6355,6357,6362,6850,7040,7099,8482,8685,8837,9464,9590,10457,10519,25865,26191,54209,54550,57053,84868,151306,338557,338761,388372,414062	APOE,ARRB2,ATF3,CEACAM1,BMP4,C5AR1,CD4,CD36,CD74,CHI3L1,CCR1,CCR7,CSF1R,CSK,DDT,DUSP1,DUSP3,DUSP6,DUSP9,GPR183,EGFR,EPHA7,FPR2,GBP1,GPER1,GSTP1,HLA-DRB1,HRAS,CCN1,IL1B,LGALS9,LYN,MIF,P2RY6,PDGFA,PDGFRA,PHB,PIN1,MAPK3,PTPRC,ROS1,RRAS,CCL2,CCL3,CCL4,CCL7,CCL8,CCL13,CCL18,SYK,TGFB1,TLR4,SEMA7A,MARCO,CFLAR,HAND2,AKAP12,GPNMB,CIB1,PRKD2,PTPN22,TREM2,NECAB2,CHRNA10,HAVCR2,GPBAR1,FFAR4,C1QL4,CCL4L1,CCL3…
14_Member	GO Biological Processes	GO:0070374	positive regulation of ERK1 and ERK2 cascade	-7.62972	-6.04204	51/214	348,409,652,728,920,948,972,1116,1230,1236,1436,1652,1880,1956,2358,2852,3123,3265,3965,4282,5031,5154,5156,5245,5595,5788,6347,6348,6351,6354,6355,6357,6362,7040,7099,8482,8685,8837,9464,9590,10457,10519,25865,26191,54209,54550,84868,151306,338557,388372,414062	APOE,ARRB2,BMP4,C5AR1,CD4,CD36,CD74,CHI3L1,CCR1,CCR7,CSF1R,DDT,GPR183,EGFR,FPR2,GPER1,HLA-DRB1,HRAS,LGALS9,MIF,P2RY6,PDGFA,PDGFRA,PHB,MAPK3,PTPRC,CCL2,CCL3,CCL4,CCL7,CCL8,CCL13,CCL18,TGFB1,TLR4,SEMA7A,MARCO,CFLAR,HAND2,AKAP12,GPNMB,CIB1,PRKD2,PTPN22,TREM2,NECAB2,HAVCR2,GPBAR1,FFAR4,CCL4L1,CCL3L3
14_Member	GO Biological Processes	GO:0071902	positive regulation of protein serine/threonine kinase activity	-6.9731	-5.44168	65/314	101,727,728,896,958,972,975,1436,1445,1616,1647,1848,1852,1956,1991,2043,2074,2180,2357,3265,3481,3489,3553,3672,4057,4217,4294,4296,4616,5154,5294,5585,5595,5600,5605,5606,5788,5871,5899,6188,6283,6622,6850,7040,7099,7186,7311,7852,8517,8536,8941,9064,9294,9518,9894,10519,10912,23533,55011,57551,60370,64223,79594,142679,146850	ADAM8,C5,C5AR1,CCND3,CD40,CD74,CD81,CSF1R,CSK,DAXX,GADD45A,DUSP6,DUSP9,EGFR,ELANE,EPHA4,ERCC6,ACSL1,FPR1,HRAS,IGF2,IGFBP6,IL1B,ITGA1,LTF,MAP3K5,MAP3K10,MAP3K11,GADD45B,PDGFA,PIK3CG,PKN1,MAPK3,MAPK11,MAP2K2,MAP2K3,PTPRC,MAP4K2,RALB,RPS3,S100A12,SNCA,SYK,TGFB1,TLR4,TRAF2,UBA52,CXCR4,IKBKG,CAMK1,CDK5R2,MAP3K6,S1PR2,GDF15,TELO2,CIB1,GADD45G,PIK3R5,PIH1D1,TAOK1,AVPI1,MLST8,MUL1,DUSP19,PIK3R6
14_Member	GO Biological Processes	GO:0032147	activation of protein kinase activity	-6.93632	-5.41015	67/328	152,652,727,728,942,972,975,1116,1616,1647,1848,1852,1956,2011,2074,2357,3071,3489,3553,3672,4217,4294,4296,4616,5062,5245,5575,5585,5595,5600,5605,5606,5610,5788,5871,6176,6556,6794,6850,7042,7099,7186,7311,7852,8517,8651,8754,9020,9064,9294,9518,9618,9928,10298,10912,11035,11314,29775,51561,55615,57551,60370,64223,79594,116986,142679,196883	ADRA2C,BMP4,C5,C5AR1,CD86,CD74,CD81,CHI3L1,DAXX,GADD45A,DUSP6,DUSP9,EGFR,MARK2,ERCC6,FPR1,NCKAP1L,IGFBP6,IL1B,ITGA1,MAP3K5,MAP3K10,MAP3K11,GADD45B,PAK2,PHB,PRKAR1B,PKN1,MAPK3,MAPK11,MAP2K2,MAP2K3,EIF2AK2,PTPRC,MAP4K2,RPLP1,SLC11A1,STK11,SYK,TGFB2,TLR4,TRAF2,UBA52,CXCR4,IKBKG,SOCS1,ADAM9,MAP3K14,MAP3K6,S1PR2,GDF15,TRAF4,KIF14,PAK4,GADD45G,RIPK3,CD300A,CARD10,IL23A,PRR5,TAOK1,AVPI1,MLST8,MUL1,AGAP2…
14_Member	GO Biological Processes	GO:0043406	positive regulation of MAP kinase activity	-6.77686	-5.27035	52/233	101,727,728,958,972,975,1445,1616,1647,1848,1852,1956,1991,2043,2074,2357,3265,3489,3553,3672,4217,4294,4296,4616,5154,5294,5585,5595,5600,5605,5606,5788,5871,6188,6283,6850,7040,7099,7186,7311,7852,8517,9064,9294,9518,10912,23533,57551,60370,79594,142679,146850	ADAM8,C5,C5AR1,CD40,CD74,CD81,CSK,DAXX,GADD45A,DUSP6,DUSP9,EGFR,ELANE,EPHA4,ERCC6,FPR1,HRAS,IGFBP6,IL1B,ITGA1,MAP3K5,MAP3K10,MAP3K11,GADD45B,PDGFA,PIK3CG,PKN1,MAPK3,MAPK11,MAP2K2,MAP2K3,PTPRC,MAP4K2,RPS3,S100A12,SYK,TGFB1,TLR4,TRAF2,UBA52,CXCR4,IKBKG,MAP3K6,S1PR2,GDF15,GADD45G,PIK3R5,TAOK1,AVPI1,MUL1,DUSP19,PIK3R6
14_Member	GO Biological Processes	GO:0000187	activation of MAPK activity	-4.3762	-3.17673	31/155	727,728,972,975,1616,1848,1852,2074,2357,3489,3553,3672,4294,4296,5585,5595,5600,5605,5606,5788,5871,6850,7099,7311,7852,8517,9064,9294,9518,60370,79594	C5,C5AR1,CD74,CD81,DAXX,DUSP6,DUSP9,ERCC6,FPR1,IGFBP6,IL1B,ITGA1,MAP3K10,MAP3K11,PKN1,MAPK3,MAPK11,MAP2K2,MAP2K3,PTPRC,MAP4K2,SYK,TLR4,UBA52,CXCR4,IKBKG,MAP3K6,S1PR2,GDF15,AVPI1,MUL1
15_Summary	GO Biological Processes	GO:0045088	regulation of innate immune response	-21.9844	-19.3915	46/315	103,383,634,710,2207,2219,2867,2896,3105,3106,3133,3134,3428,3430,3659,3665,3965,4067,4332,5062,5359,5685,5698,5721,6737,6772,7294,8651,8807,9447,10906,11213,11274,54625,55122,58484,79132,80231,81030,83666,84868,85363,115004,115362,117854,338339,3553,3572,3620,4317,4792,5008,5294,6279,6283,7097,51284,56670,283131,353514,23643,55601	ADAR,ARG1,CEACAM1,SERPING1,FCER1G,FCN1,FFAR2,GRN,HLA-A,HLA-B,HLA-E,HLA-F,IFI16,IFI35,IRF1,IRF7,LGALS9,LYN,MNDA,PAK2,PLSCR1,PSMA4,PSMB9,PSME2,TRIM21,STAT1,TXK,SOCS1,IL18RAP,AIM2,TRAFD1,IRAK3,USP18,PARP14,AKIRIN2,NLRC4,DHX58,TASL,ZBP1,PARP9,HAVCR2,TRIM5,CGAS,GBP5,TRIM6,CLEC4D,IL1B,IL6ST,IDO1,MMP8,NFKBIA,OSM,PIK3CG,S100A8,S100A12,TLR2,TLR7,SUCNR1,NEAT1,LILRA5,LY96,DDX60
15_Member	GO Biological Processes	GO:0045088	regulation of innate immune response	-21.9844	-19.3915	46/315	103,383,634,710,2207,2219,2867,2896,3105,3106,3133,3134,3428,3430,3659,3665,3965,4067,4332,5062,5359,5685,5698,5721,6737,6772,7294,8651,8807,9447,10906,11213,11274,54625,55122,58484,79132,80231,81030,83666,84868,85363,115004,115362,117854,338339	ADAR,ARG1,CEACAM1,SERPING1,FCER1G,FCN1,FFAR2,GRN,HLA-A,HLA-B,HLA-E,HLA-F,IFI16,IFI35,IRF1,IRF7,LGALS9,LYN,MNDA,PAK2,PLSCR1,PSMA4,PSMB9,PSME2,TRIM21,STAT1,TXK,SOCS1,IL18RAP,AIM2,TRAFD1,IRAK3,USP18,PARP14,AKIRIN2,NLRC4,DHX58,TASL,ZBP1,PARP9,HAVCR2,TRIM5,CGAS,GBP5,TRIM6,CLEC4D
15_Member	GO Biological Processes	GO:0031349	positive regulation of defense response	-18.7136	-16.273	45/361	383,2207,2219,2867,2896,3133,3134,3428,3430,3553,3572,3620,3665,4067,4317,4332,4792,5008,5062,5294,5359,5685,5698,5721,6279,6283,7097,7294,8807,9447,51284,55122,56670,58484,80231,81030,83666,84868,85363,115004,115362,117854,283131,338339,353514	ARG1,FCER1G,FCN1,FFAR2,GRN,HLA-E,HLA-F,IFI16,IFI35,IL1B,IL6ST,IDO1,IRF7,LYN,MMP8,MNDA,NFKBIA,OSM,PAK2,PIK3CG,PLSCR1,PSMA4,PSMB9,PSME2,S100A8,S100A12,TLR2,TXK,IL18RAP,AIM2,TLR7,AKIRIN2,SUCNR1,NLRC4,TASL,ZBP1,PARP9,HAVCR2,TRIM5,CGAS,GBP5,TRIM6,NEAT1,CLEC4D,LILRA5
15_Member	GO Biological Processes	GO:0002833	positive regulation of response to biotic stimulus	-15.0005	-12.7257	34/258	383,2207,2219,2867,2896,3133,3134,3428,3430,3665,4067,4332,5062,5359,5685,5698,5721,7294,8807,9447,23643,55122,55601,58484,79132,80231,81030,83666,84868,85363,115004,115362,117854,338339	ARG1,FCER1G,FCN1,FFAR2,GRN,HLA-E,HLA-F,IFI16,IFI35,IRF7,LYN,MNDA,PAK2,PLSCR1,PSMA4,PSMB9,PSME2,TXK,IL18RAP,AIM2,LY96,AKIRIN2,DDX60,NLRC4,DHX58,TASL,ZBP1,PARP9,HAVCR2,TRIM5,CGAS,GBP5,TRIM6,CLEC4D
15_Member	GO Biological Processes	GO:0045089	positive regulation of innate immune response	-12.7338	-10.6093	29/223	2207,2219,2867,3133,3134,3428,3430,3665,4067,4332,5062,5359,5685,5698,5721,7294,8807,9447,55122,58484,80231,81030,83666,84868,85363,115004,115362,117854,338339	FCER1G,FCN1,FFAR2,HLA-E,HLA-F,IFI16,IFI35,IRF7,LYN,MNDA,PAK2,PLSCR1,PSMA4,PSMB9,PSME2,TXK,IL18RAP,AIM2,AKIRIN2,NLRC4,TASL,ZBP1,PARP9,HAVCR2,TRIM5,CGAS,GBP5,TRIM6,CLEC4D
15_Member	GO Biological Processes	GO:0002218	activation of innate immune response	-6.19396	-4.74034	16/148	2207,2219,2867,3428,4067,4332,5062,5685,5698,5721,9447,58484,81030,85363,115004,338339	FCER1G,FCN1,FFAR2,IFI16,LYN,MNDA,PAK2,PSMA4,PSMB9,PSME2,AIM2,NLRC4,ZBP1,TRIM5,CGAS,CLEC4D
16_Summary	GO Biological Processes	GO:0097190	apoptotic signaling pathway	-21.1771	-18.6915	142/580	409,467,472,489,572,597,598,602,652,658,666,695,834,838,842,929,939,952,970,972,1032,1051,1396,1545,1613,1616,1649,2023,2074,2537,2810,2852,2872,2876,2907,2931,2950,3265,3301,3303,3304,3315,3428,3429,3553,3684,3685,3725,3856,3875,4150,4217,4282,4318,4487,4824,5027,5062,5164,5329,5371,5414,5499,5598,5788,5970,6188,6272,6279,6280,6478,6615,6672,6794,7015,7040,7042,7099,7133,7186,7305,7703,7755,8326…	ARRB2,ATF3,ATM,ATP2A3,BAD,BCL2A1,BCL2L1,BCL3,BMP4,BMPR1B,BOK,BTK,CASP1,CASP5,CASP9,CD14,CD27,CD38,CD70,CD74,CDKN2D,CEBPB,CRIP1,CYP1B1,DAPK3,DAXX,DDIT3,ENO1,ERCC6,IFI6,SFN,GPER1,MKNK2,GPX1,GRINA,GSK3A,GSTP1,HRAS,DNAJA1,HSPA1A,HSPA1B,HSPB1,IFI16,IFI27,IL1B,ITGAM,ITGAV,JUN,KRT8,KRT18,MAZ,MAP3K5,MIF,MMP9,MSX1,NKX3-1,P2RX7,PAK2,PDK2,PLAUR,PML,SEPTIN4,PPP1CA,MAPK7,PTPRC,RELA,RPS3,SORT1,S100A8,S100A9,SI…
16_Member	GO Biological Processes	GO:0097190	apoptotic signaling pathway	-21.1771	-18.6915	142/580	409,467,472,489,572,597,598,602,652,658,666,695,834,838,842,929,939,952,970,972,1032,1051,1396,1545,1613,1616,1649,2023,2074,2537,2810,2852,2872,2876,2907,2931,2950,3265,3301,3303,3304,3315,3428,3429,3553,3684,3685,3725,3856,3875,4150,4217,4282,4318,4487,4824,5027,5062,5164,5329,5371,5414,5499,5598,5788,5970,6188,6272,6279,6280,6478,6615,6672,6794,7015,7040,7042,7099,7133,7186,7305,7703,7755,8326…	ARRB2,ATF3,ATM,ATP2A3,BAD,BCL2A1,BCL2L1,BCL3,BMP4,BMPR1B,BOK,BTK,CASP1,CASP5,CASP9,CD14,CD27,CD38,CD70,CD74,CDKN2D,CEBPB,CRIP1,CYP1B1,DAPK3,DAXX,DDIT3,ENO1,ERCC6,IFI6,SFN,GPER1,MKNK2,GPX1,GRINA,GSK3A,GSTP1,HRAS,DNAJA1,HSPA1A,HSPA1B,HSPB1,IFI16,IFI27,IL1B,ITGAM,ITGAV,JUN,KRT8,KRT18,MAZ,MAP3K5,MIF,MMP9,MSX1,NKX3-1,P2RX7,PAK2,PDK2,PLAUR,PML,SEPTIN4,PPP1CA,MAPK7,PTPRC,RELA,RPS3,SORT1,S100A8,S100A9,SI…
16_Member	GO Biological Processes	GO:2001233	regulation of apoptotic signaling pathway	-10.3023	-8.50875	79/348	409,467,572,598,652,658,666,972,1032,1613,1649,2023,2537,2852,2876,2907,2950,3301,3303,3304,3315,3553,3685,4150,4282,4318,4487,4824,5062,5329,5371,5414,5499,5598,5788,5970,6188,6279,6280,6478,6615,6672,7015,7186,7703,8326,8692,8717,8742,8743,8772,8837,8876,8996,9479,9821,10105,10131,10488,10616,11035,23542,25946,26155,27166,50486,51024,51060,51079,51330,51588,54361,54929,55011,79156,83596,85450,1…	ARRB2,ATF3,BAD,BCL2L1,BMP4,BMPR1B,BOK,CD74,CDKN2D,DAPK3,DDIT3,ENO1,IFI6,GPER1,GPX1,GRINA,GSTP1,DNAJA1,HSPA1A,HSPA1B,HSPB1,IL1B,ITGAV,MAZ,MIF,MMP9,MSX1,NKX3-1,PAK2,PLAUR,PML,SEPTIN4,PPP1CA,MAPK7,PTPRC,RELA,RPS3,S100A8,S100A9,SIAH2,SNAI1,SP100,TERT,TRAF2,PCGF2,FZD9,HYAL2,TRADD,TNFSF12,TNFSF10,FADD,CFLAR,VNN1,NOL3,MAPK8IP1,RB1CC1,PPIF,TRAP1,CREB3,RBCK1,RIPK3,MAPK8IP2,ZNF385A,NOC2L,PRELID1,G0S2,FIS1,…
16_Member	GO Biological Processes	GO:0097193	intrinsic apoptotic signaling pathway	-8.82204	-7.14299	65/283	472,489,572,597,598,602,666,842,972,1032,1051,1396,1545,1649,2023,2074,2537,2810,2876,2907,3265,3301,3303,3315,3428,4217,4282,4318,4487,4824,5164,5329,5371,5414,5598,6188,6279,6280,6615,6794,7133,7186,8876,8996,9024,9479,10105,10131,10488,10514,11035,23612,23645,25946,26155,51024,51060,51079,51246,51588,54929,79094,79156,83596,133746	ATM,ATP2A3,BAD,BCL2A1,BCL2L1,BCL3,BOK,CASP9,CD74,CDKN2D,CEBPB,CRIP1,CYP1B1,DDIT3,ENO1,ERCC6,IFI6,SFN,GPX1,GRINA,HRAS,DNAJA1,HSPA1A,HSPB1,IFI16,MAP3K5,MIF,MMP9,MSX1,NKX3-1,PDK2,PLAUR,PML,SEPTIN4,MAPK7,RPS3,S100A8,S100A9,SNAI1,STK11,TNFRSF1B,TRAF2,VNN1,NOL3,BRSK2,MAPK8IP1,PPIF,TRAP1,CREB3,MYBBP1A,RIPK3,PHLDA3,PPP1R15A,ZNF385A,NOC2L,FIS1,TXNDC12,NDUFA13,SHISA5,PIAS4,TMEM161A,CHAC1,PLEKHF1,BCL2L12,JMY
16_Member	GO Biological Processes	GO:2001234	negative regulation of apoptotic signaling pathway	-7.36271	-5.7976	52/224	409,598,652,666,972,1032,2023,2537,2876,2907,2950,3301,3303,3304,3315,3553,3685,4150,4282,4318,5329,5598,5970,6478,6615,7015,7186,7703,8326,8717,8743,8772,8837,8876,8996,9479,9821,10105,10131,10488,23542,25946,26155,27166,51060,51079,54361,54929,55011,83596,85450,342977	ARRB2,BCL2L1,BMP4,BOK,CD74,CDKN2D,ENO1,IFI6,GPX1,GRINA,GSTP1,DNAJA1,HSPA1A,HSPA1B,HSPB1,IL1B,ITGAV,MAZ,MIF,MMP9,PLAUR,MAPK7,RELA,SIAH2,SNAI1,TERT,TRAF2,PCGF2,FZD9,TRADD,TNFSF10,FADD,CFLAR,VNN1,NOL3,MAPK8IP1,RB1CC1,PPIF,TRAP1,CREB3,MAPK8IP2,ZNF385A,NOC2L,PRELID1,TXNDC12,NDUFA13,WNT4,TMEM161A,PIH1D1,BCL2L12,ITPRIP,NANOS3
16_Member	GO Biological Processes	GO:2001242	regulation of intrinsic apoptotic signaling pathway	-6.26689	-4.80693	39/160	572,598,666,972,1032,1649,2023,2876,2907,3301,3303,3315,4282,4318,4487,4824,5329,5414,5598,6188,6279,6280,6615,8876,8996,9479,10105,10131,10488,11035,25946,26155,51024,51060,51079,51588,54929,79156,83596	BAD,BCL2L1,BOK,CD74,CDKN2D,DDIT3,ENO1,GPX1,GRINA,DNAJA1,HSPA1A,HSPB1,MIF,MMP9,MSX1,NKX3-1,PLAUR,SEPTIN4,MAPK7,RPS3,S100A8,S100A9,SNAI1,VNN1,NOL3,MAPK8IP1,PPIF,TRAP1,CREB3,RIPK3,ZNF385A,NOC2L,FIS1,TXNDC12,NDUFA13,PIAS4,TMEM161A,PLEKHF1,BCL2L12
16_Member	GO Biological Processes	GO:2001243	negative regulation of intrinsic apoptotic signaling pathway	-5.37076	-4.00936	26/95	598,972,1032,2023,2876,2907,3301,3303,3315,4282,4318,5329,5598,6615,8876,8996,9479,10105,10131,10488,25946,26155,51060,51079,54929,83596	BCL2L1,CD74,CDKN2D,ENO1,GPX1,GRINA,DNAJA1,HSPA1A,HSPB1,MIF,MMP9,PLAUR,MAPK7,SNAI1,VNN1,NOL3,MAPK8IP1,PPIF,TRAP1,CREB3,ZNF385A,NOC2L,TXNDC12,NDUFA13,TMEM161A,BCL2L12
17_Summary	GO Biological Processes	GO:0051345	positive regulation of hydrolase activity	-21.1668	-18.6878	174/779	344,389,391,393,394,396,397,398,489,572,666,728,834,838,842,942,958,1121,1236,1285,1364,1365,1378,1509,1944,1956,2043,2302,2769,2852,2896,3071,3265,3267,3268,3297,3301,3303,3306,3428,3491,3672,3688,3725,3965,4067,4217,4607,4609,4824,5031,5118,5156,5216,5245,5300,5330,5341,5359,5371,5721,5724,5788,5905,5996,6188,6279,6280,6300,6347,6348,6351,6354,6355,6357,6362,6401,6494,6622,6850,7139,7186,7294,7…	APOC2,RHOC,RHOG,ARHGAP4,ARHGAP5,ARHGDIA,ARHGDIB,ARHGDIG,ATP2A3,BAD,BOK,C5AR1,CASP1,CASP5,CASP9,CD86,CD40,CHM,CCR7,COL4A3,CLDN4,CLDN3,CR1,CTSD,EFNA3,EGFR,EPHA4,FOXJ1,GNA15,GPER1,GRN,NCKAP1L,HRAS,AGFG1,AGFG2,HSF1,DNAJA1,HSPA1A,HSPA2,IFI16,CCN1,ITGA1,ITGB1,JUN,LGALS9,LYN,MAP3K5,MYBPC3,MYC,NKX3-1,P2RY6,PCOLCE,PDGFRA,PFN1,PHB,PIN1,PLCB2,PLEK,PLSCR1,PML,PSME2,PTAFR,PTPRC,RANGAP1,RGS1,RPS3,S100A8,S100A9…
17_Member	GO Biological Processes	GO:0051345	positive regulation of hydrolase activity	-21.1668	-18.6878	174/779	344,389,391,393,394,396,397,398,489,572,666,728,834,838,842,942,958,1121,1236,1285,1364,1365,1378,1509,1944,1956,2043,2302,2769,2852,2896,3071,3265,3267,3268,3297,3301,3303,3306,3428,3491,3672,3688,3725,3965,4067,4217,4607,4609,4824,5031,5118,5156,5216,5245,5300,5330,5341,5359,5371,5721,5724,5788,5905,5996,6188,6279,6280,6300,6347,6348,6351,6354,6355,6357,6362,6401,6494,6622,6850,7139,7186,7294,7…	APOC2,RHOC,RHOG,ARHGAP4,ARHGAP5,ARHGDIA,ARHGDIB,ARHGDIG,ATP2A3,BAD,BOK,C5AR1,CASP1,CASP5,CASP9,CD86,CD40,CHM,CCR7,COL4A3,CLDN4,CLDN3,CR1,CTSD,EFNA3,EGFR,EPHA4,FOXJ1,GNA15,GPER1,GRN,NCKAP1L,HRAS,AGFG1,AGFG2,HSF1,DNAJA1,HSPA1A,HSPA2,IFI16,CCN1,ITGA1,ITGB1,JUN,LGALS9,LYN,MAP3K5,MYBPC3,MYC,NKX3-1,P2RY6,PCOLCE,PDGFRA,PFN1,PHB,PIN1,PLCB2,PLEK,PLSCR1,PML,PSME2,PTAFR,PTPRC,RANGAP1,RGS1,RPS3,S100A8,S100A9…
17_Member	GO Biological Processes	GO:0043087	regulation of GTPase activity	-10.4933	-8.68576	101/487	391,393,394,396,397,398,402,409,958,1121,1236,2043,2044,2302,2873,2874,3071,3265,3267,3268,3688,3725,5300,5905,5996,6242,6347,6348,6351,6354,6355,6357,6362,6494,6993,7409,8131,8477,8490,8498,9138,9236,9605,9732,9882,9938,10113,10144,10188,10276,10297,10435,10641,10788,10999,11033,11138,23092,23513,23526,23616,26000,26086,28964,30851,50861,54361,54453,54885,54922,55357,55738,55803,57568,57636,5850…	RHOG,ARHGAP4,ARHGAP5,ARHGDIA,ARHGDIB,ARHGDIG,ARL2,ARRB2,CD40,CHM,CCR7,EPHA4,EPHA5,FOXJ1,GPS1,GPS2,NCKAP1L,HRAS,AGFG1,AGFG2,ITGB1,JUN,PIN1,RANGAP1,RGS1,RTKN,CCL2,CCL3,CCL4,CCL7,CCL8,CCL13,CCL18,SIPA1,DYNLT1,VAV1,NPRL3,GPR65,RGS5,RANBP3,ARHGEF1,CCPG1,VPS9D1,DOCK4,TBC1D4,ARHGAP25,PREB,FAM13A,TNK2,NET1,APC2,CDC42EP2,NPRL2,IQGAP2,SLC27A4,ADAP1,TBC1D8,ARHGAP26,SCRIB,ARHGAP45,SH3BP1,TBC1D10B,GPSM1,GIT1,…
17_Member	GO Biological Processes	GO:0043547	positive regulation of GTPase activity	-9.23716	-7.52051	86/411	391,393,394,396,397,398,958,1121,1236,2302,3071,3265,3267,3268,3688,3725,5300,5905,5996,6347,6348,6351,6354,6355,6357,6362,6494,7409,8131,8477,8490,8498,9138,9605,9732,9882,9938,10113,10144,10276,10297,10435,10641,10788,10999,11033,11138,23092,23513,23526,23616,26000,28964,30851,54361,54453,54885,55357,55738,55803,57568,57636,58504,64333,64407,65078,79735,79874,79890,80728,83874,84220,85360,89839…	RHOG,ARHGAP4,ARHGAP5,ARHGDIA,ARHGDIB,ARHGDIG,CD40,CHM,CCR7,FOXJ1,NCKAP1L,HRAS,AGFG1,AGFG2,ITGB1,JUN,PIN1,RANGAP1,RGS1,CCL2,CCL3,CCL4,CCL7,CCL8,CCL13,CCL18,SIPA1,VAV1,NPRL3,GPR65,RGS5,RANBP3,ARHGEF1,VPS9D1,DOCK4,TBC1D4,ARHGAP25,PREB,FAM13A,NET1,APC2,CDC42EP2,NPRL2,IQGAP2,SLC27A4,ADAP1,TBC1D8,ARHGAP26,SCRIB,ARHGAP45,SH3BP1,TBC1D10B,GIT1,TAX1BP3,WNT4,RIN2,TBC1D8B,TBC1D2,ARFGAP1,ADAP2,SIPA1L2,ARHGAP2…
18_Summary	KEGG Pathway	ko04145	Phagosome	-21.0384	-18.5661	62/154	60,527,533,929,948,1514,1520,1535,1536,2204,2209,2212,2213,2214,2215,3105,3106,3108,3109,3111,3113,3115,3117,3122,3123,3133,3134,3684,3685,3688,3689,4353,4360,4481,4689,4973,5869,6890,7097,7099,7277,7280,8411,8685,9114,9146,9296,10381,10382,10383,11151,30835,64581,79659,79861,81035,83547,84617,84790,155066,200576,653361,4695,6035,340719,572,820,842,972,1051,1378,1509,1594,2207,3553,3569,3587,3687…	ACTB,ATP6V0C,ATP6V0B,CD14,CD36,CTSL,CTSS,CYBA,CYBB,FCAR,FCGR1A,FCGR2A,FCGR2B,FCGR3A,FCGR3B,HLA-A,HLA-B,HLA-DMA,HLA-DMB,HLA-DOA,HLA-DPA1,HLA-DPB1,HLA-DQA1,HLA-DRA,HLA-DRB1,HLA-E,HLA-F,ITGAM,ITGAV,ITGB1,ITGB2,MPO,MRC1,MSR1,NCF4,OLR1,RAB5B,TAP1,TLR2,TLR4,TUBA4A,TUBB2A,EEA1,MARCO,ATP6V0D1,HGS,ATP6V1F,TUBB3,TUBB4A,TUBB4B,CORO1A,CD209,CLEC7A,DYNC2H1,TUBAL3,COLEC12,RILP,TUBB6,TUBA1C,ATP6V0E2,PIKFYVE,NCF…
18_Member	KEGG Pathway	ko04145	Phagosome	-21.0384	-18.5661	62/154	60,527,533,929,948,1514,1520,1535,1536,2204,2209,2212,2213,2214,2215,3105,3106,3108,3109,3111,3113,3115,3117,3122,3123,3133,3134,3684,3685,3688,3689,4353,4360,4481,4689,4973,5869,6890,7097,7099,7277,7280,8411,8685,9114,9146,9296,10381,10382,10383,11151,30835,64581,79659,79861,81035,83547,84617,84790,155066,200576,653361	ACTB,ATP6V0C,ATP6V0B,CD14,CD36,CTSL,CTSS,CYBA,CYBB,FCAR,FCGR1A,FCGR2A,FCGR2B,FCGR3A,FCGR3B,HLA-A,HLA-B,HLA-DMA,HLA-DMB,HLA-DOA,HLA-DPA1,HLA-DPB1,HLA-DQA1,HLA-DRA,HLA-DRB1,HLA-E,HLA-F,ITGAM,ITGAV,ITGB1,ITGB2,MPO,MRC1,MSR1,NCF4,OLR1,RAB5B,TAP1,TLR2,TLR4,TUBA4A,TUBB2A,EEA1,MARCO,ATP6V0D1,HGS,ATP6V1F,TUBB3,TUBB4A,TUBB4B,CORO1A,CD209,CLEC7A,DYNC2H1,TUBAL3,COLEC12,RILP,TUBB6,TUBA1C,ATP6V0E2,PIKFYVE,NCF1
18_Member	KEGG Pathway	hsa04145	Phagosome	-20.9081	-18.4488	65/168	60,527,533,929,948,1514,1520,1535,1536,2204,2209,2212,2213,2214,2215,3105,3106,3108,3109,3111,3113,3115,3117,3122,3123,3133,3134,3684,3685,3688,3689,4353,4360,4481,4689,4695,4973,5869,6035,6890,7097,7099,7277,7280,8411,8685,9114,9146,9296,10381,10382,10383,11151,30835,64581,79659,79861,81035,83547,84617,84790,155066,200576,340719,653361	ACTB,ATP6V0C,ATP6V0B,CD14,CD36,CTSL,CTSS,CYBA,CYBB,FCAR,FCGR1A,FCGR2A,FCGR2B,FCGR3A,FCGR3B,HLA-A,HLA-B,HLA-DMA,HLA-DMB,HLA-DOA,HLA-DPA1,HLA-DPB1,HLA-DQA1,HLA-DRA,HLA-DRB1,HLA-E,HLA-F,ITGAM,ITGAV,ITGB1,ITGB2,MPO,MRC1,MSR1,NCF4,NDUFA2,OLR1,RAB5B,RNASE1,TAP1,TLR2,TLR4,TUBA4A,TUBB2A,EEA1,MARCO,ATP6V0D1,HGS,ATP6V1F,TUBB3,TUBB4A,TUBB4B,CORO1A,CD209,CLEC7A,DYNC2H1,TUBAL3,COLEC12,RILP,TUBB6,TUBA1C,ATP6V0…
18_Member	KEGG Pathway	ko05152	Tuberculosis	-15.861	-13.6626	60/179	527,533,572,820,842,929,972,1051,1378,1509,1520,1594,2207,2209,2212,2213,2214,2215,3108,3109,3111,3113,3115,3117,3122,3123,3553,3569,3587,3684,3687,3689,4046,4261,4360,4615,5595,5600,5603,5869,5970,6300,6772,6850,7040,7042,7097,7099,8411,8625,8717,8772,8877,9114,11151,30835,51561,56848,64581,91860	ATP6V0C,ATP6V0B,BAD,CAMP,CASP9,CD14,CD74,CEBPB,CR1,CTSD,CTSS,CYP27B1,FCER1G,FCGR1A,FCGR2A,FCGR2B,FCGR3A,FCGR3B,HLA-DMA,HLA-DMB,HLA-DOA,HLA-DPA1,HLA-DPB1,HLA-DQA1,HLA-DRA,HLA-DRB1,IL1B,IL6,IL10RA,ITGAM,ITGAX,ITGB2,LSP1,CIITA,MRC1,MYD88,MAPK3,MAPK11,MAPK13,RAB5B,RELA,MAPK12,STAT1,SYK,TGFB1,TGFB2,TLR2,TLR4,EEA1,RFXANK,TRADD,FADD,SPHK1,ATP6V0D1,CORO1A,CD209,IL23A,SPHK2,CLEC7A,CALML4
18_Member	KEGG Pathway	hsa05152	Tuberculosis	-15.4813	-13.3034	62/192	527,533,572,820,842,929,972,1051,1378,1509,1520,1594,2207,2209,2212,2213,2214,2215,3108,3109,3111,3113,3115,3117,3122,3123,3553,3569,3587,3684,3687,3689,4046,4261,4360,4615,4695,5595,5600,5603,5869,5970,6037,6300,6772,6850,7040,7042,7097,7099,8411,8625,8717,8772,8877,9114,11151,30835,51561,56848,64581,91860	ATP6V0C,ATP6V0B,BAD,CAMP,CASP9,CD14,CD74,CEBPB,CR1,CTSD,CTSS,CYP27B1,FCER1G,FCGR1A,FCGR2A,FCGR2B,FCGR3A,FCGR3B,HLA-DMA,HLA-DMB,HLA-DOA,HLA-DPA1,HLA-DPB1,HLA-DQA1,HLA-DRA,HLA-DRB1,IL1B,IL6,IL10RA,ITGAM,ITGAX,ITGB2,LSP1,CIITA,MRC1,MYD88,NDUFA2,MAPK3,MAPK11,MAPK13,RAB5B,RELA,RNASE3,MAPK12,STAT1,SYK,TGFB1,TGFB2,TLR2,TLR4,EEA1,RFXANK,TRADD,FADD,SPHK1,ATP6V0D1,CORO1A,CD209,IL23A,SPHK2,CLEC7A,CALML4
19_Summary	GO Biological Processes	GO:0051090	regulation of DNA-binding transcription factor activity	-20.7529	-18.3061	118/444	101,140,268,306,409,695,948,958,1240,1545,1649,2044,2100,2302,2307,2353,2535,3055,3059,3280,3303,3304,3397,3399,3553,3569,3689,3725,3728,3965,4040,4057,4092,4221,4294,4615,4791,4792,4793,4795,4824,5195,5526,5579,5595,5600,5610,5927,5970,6188,6279,6280,6283,6446,6598,6672,6737,6850,7097,7099,7186,7311,7466,7480,7546,7706,7726,8061,8323,8517,8553,8717,8807,8809,8837,8877,8986,9447,9464,9575,9830,99…	ADAM8,ADORA3,AMH,ANXA3,ARRB2,BTK,CD36,CD40,CMKLR1,CYP1B1,DDIT3,EPHA5,ESR2,FOXJ1,FOXS1,FOS,FZD2,HCK,HCLS1,HES1,HSPA1A,HSPA1B,ID1,ID3,IL1B,IL6,ITGB2,JUN,JUP,LGALS9,LRP6,LTF,SMAD7,MEN1,MAP3K10,MYD88,NFKB2,NFKBIA,NFKBIB,NFKBIL1,NKX3-1,PEX14,PPP2R5B,PRKCB,MAPK3,MAPK11,EIF2AK2,KDM5A,RELA,RPS3,S100A8,S100A9,S100A12,SGK1,SMARCB1,SP100,TRIM21,SYK,TLR2,TLR4,TRAF2,UBA52,WFS1,WNT10B,ZIC2,TRIM25,TRIM26,FOSL1,…
19_Member	GO Biological Processes	GO:0051090	regulation of DNA-binding transcription factor activity	-20.7529	-18.3061	118/444	101,140,268,306,409,695,948,958,1240,1545,1649,2044,2100,2302,2307,2353,2535,3055,3059,3280,3303,3304,3397,3399,3553,3569,3689,3725,3728,3965,4040,4057,4092,4221,4294,4615,4791,4792,4793,4795,4824,5195,5526,5579,5595,5600,5610,5927,5970,6188,6279,6280,6283,6446,6598,6672,6737,6850,7097,7099,7186,7311,7466,7480,7546,7706,7726,8061,8323,8517,8553,8717,8807,8809,8837,8877,8986,9447,9464,9575,9830,99…	ADAM8,ADORA3,AMH,ANXA3,ARRB2,BTK,CD36,CD40,CMKLR1,CYP1B1,DDIT3,EPHA5,ESR2,FOXJ1,FOXS1,FOS,FZD2,HCK,HCLS1,HES1,HSPA1A,HSPA1B,ID1,ID3,IL1B,IL6,ITGB2,JUN,JUP,LGALS9,LRP6,LTF,SMAD7,MEN1,MAP3K10,MYD88,NFKB2,NFKBIA,NFKBIB,NFKBIL1,NKX3-1,PEX14,PPP2R5B,PRKCB,MAPK3,MAPK11,EIF2AK2,KDM5A,RELA,RPS3,S100A8,S100A9,S100A12,SGK1,SMARCB1,SP100,TRIM21,SYK,TLR2,TLR4,TRAF2,UBA52,WFS1,WNT10B,ZIC2,TRIM25,TRIM26,FOSL1,…
19_Member	GO Biological Processes	GO:0007249	I-kappaB kinase/NF-kappaB signaling	-17.117	-14.8545	82/282	330,389,602,684,695,834,920,929,948,958,972,1236,2950,3123,3315,3553,3661,3956,3965,4057,4615,4792,4795,5187,5579,5970,5971,6093,6283,6398,6737,6772,7052,7097,7099,7186,7311,7706,8517,8717,8743,8772,8837,9020,9572,9618,9755,9830,9971,10346,10475,10616,11006,11035,11040,23643,24138,51246,51284,51311,54862,54923,55223,55367,55870,56848,57161,57162,58509,65992,79155,79594,80149,81858,84270,84292,853…	BIRC3,RHOC,BCL3,BST2,BTK,CASP1,CD4,CD14,CD36,CD40,CD74,CCR7,GSTP1,HLA-DRB1,HSPB1,IL1B,IRF3,LGALS1,LGALS9,LTF,MYD88,NFKBIA,NFKBIL1,PER1,PRKCB,RELA,RELB,ROCK1,S100A12,SECTM1,TRIM21,STAT1,TGM2,TLR2,TLR4,TRAF2,UBA52,TRIM25,IKBKG,TRADD,TNFSF10,FADD,CFLAR,MAP3K14,NR1D1,TRAF4,TBKBP1,TRIM14,NR1H4,TRIM22,TRIM38,RBCK1,LILRB4,RIPK3,PIM2,LY96,IFIT5,SHISA5,TLR7,TLR8,CC2D1A,LIME1,TRIM62,PIDD1,ASH1L,SPHK2,PELI2…
19_Member	GO Biological Processes	GO:0051092	positive regulation of NF-kappaB transcription factor activity	-14.492	-12.3613	54/160	101,268,695,948,958,3303,3304,3553,3569,3689,3965,4057,4615,4791,5579,5610,5970,6188,6279,6280,6283,6737,7097,7099,7186,7311,7706,8517,8717,8807,8809,8837,8877,8986,9447,9575,9830,10211,10346,10475,10519,10616,11035,11213,25865,54101,55223,55367,58484,64320,65992,85363,114769,117854	ADAM8,AMH,BTK,CD36,CD40,HSPA1A,HSPA1B,IL1B,IL6,ITGB2,LGALS9,LTF,MYD88,NFKB2,PRKCB,EIF2AK2,RELA,RPS3,S100A8,S100A9,S100A12,TRIM21,TLR2,TLR4,TRAF2,UBA52,TRIM25,IKBKG,TRADD,IL18RAP,IL18R1,CFLAR,SPHK1,RPS6KA4,AIM2,CLOCK,TRIM14,FLOT1,TRIM22,TRIM38,CIB1,RBCK1,RIPK3,IRAK3,PRKD2,RIPK4,TRIM62,PIDD1,NLRC4,RNF25,DDRGK1,TRIM5,CARD16,TRIM6
19_Member	GO Biological Processes	GO:0051091	positive regulation of DNA-binding transcription factor activity	-14.3884	-12.2639	74/266	101,268,306,695,948,958,1649,2044,2100,2535,3059,3303,3304,3553,3569,3689,3728,3965,4040,4057,4615,4791,4824,5526,5579,5610,5970,6188,6279,6280,6283,6598,6737,7097,7099,7186,7311,7480,7546,7706,7726,8061,8517,8717,8807,8809,8837,8877,8986,9447,9575,9830,10211,10346,10475,10519,10616,11035,11213,23586,25865,54101,55223,55367,58484,64320,65992,84159,85363,114769,117854,133746,150372,200186	ADAM8,AMH,ANXA3,BTK,CD36,CD40,DDIT3,EPHA5,ESR2,FZD2,HCLS1,HSPA1A,HSPA1B,IL1B,IL6,ITGB2,JUP,LGALS9,LRP6,LTF,MYD88,NFKB2,NKX3-1,PPP2R5B,PRKCB,EIF2AK2,RELA,RPS3,S100A8,S100A9,S100A12,SMARCB1,TRIM21,TLR2,TLR4,TRAF2,UBA52,WNT10B,ZIC2,TRIM25,TRIM26,FOSL1,IKBKG,TRADD,IL18RAP,IL18R1,CFLAR,SPHK1,RPS6KA4,AIM2,CLOCK,TRIM14,FLOT1,TRIM22,TRIM38,CIB1,RBCK1,RIPK3,IRAK3,DDX58,PRKD2,RIPK4,TRIM62,PIDD1,NLRC4,RNF25…
19_Member	GO Biological Processes	GO:0043122	regulation of I-kappaB kinase/NF-kappaB signaling	-12.8016	-10.8086	67/244	330,389,684,834,920,948,958,972,1236,2950,3123,3315,3553,3661,3956,3965,4057,4615,5187,5579,5970,6283,6398,6737,6772,7052,7099,7186,7706,8517,8717,8743,8772,8837,9020,9572,9618,9830,9971,10346,10475,10616,11006,11040,24138,51246,54862,54923,55223,55367,55870,56848,57161,57162,58509,79155,79594,80149,81858,84270,84292,85363,114769,117854,142678,222068,339123	BIRC3,RHOC,BST2,CASP1,CD4,CD36,CD40,CD74,CCR7,GSTP1,HLA-DRB1,HSPB1,IL1B,IRF3,LGALS1,LGALS9,LTF,MYD88,PER1,PRKCB,RELA,S100A12,SECTM1,TRIM21,STAT1,TGM2,TLR4,TRAF2,TRIM25,IKBKG,TRADD,TNFSF10,FADD,CFLAR,MAP3K14,NR1D1,TRAF4,TRIM14,NR1H4,TRIM22,TRIM38,RBCK1,LILRB4,PIM2,IFIT5,SHISA5,CC2D1A,LIME1,TRIM62,PIDD1,ASH1L,SPHK2,PELI2,PELI1,CACTIN,TNIP2,MUL1,ZC3H12A,SHARPIN,CARD19,WDR83,TRIM5,CARD16,TRIM6,MIB2,T…
19_Member	GO Biological Processes	GO:0043123	positive regulation of I-kappaB kinase/NF-kappaB signaling	-9.74825	-7.99044	50/182	330,389,684,834,920,948,958,972,1236,3123,3661,3956,3965,4057,4615,5579,5970,6283,6398,6737,7052,7099,7186,7706,8517,8717,8743,8772,8837,9020,9830,10346,10475,10616,11040,24138,51246,54862,55223,57161,57162,79155,79594,81858,85363,114769,117854,142678,222068,339123	BIRC3,RHOC,BST2,CASP1,CD4,CD36,CD40,CD74,CCR7,HLA-DRB1,IRF3,LGALS1,LGALS9,LTF,MYD88,PRKCB,RELA,S100A12,SECTM1,TRIM21,TGM2,TLR4,TRAF2,TRIM25,IKBKG,TRADD,TNFSF10,FADD,CFLAR,MAP3K14,TRIM14,TRIM22,TRIM38,RBCK1,PIM2,IFIT5,SHISA5,CC2D1A,TRIM62,PELI2,PELI1,TNIP2,MUL1,SHARPIN,TRIM5,CARD16,TRIM6,MIB2,TMED4,JMJD8
20_Summary	GO Biological Processes	GO:0022411	cellular component disassembly	-20.4935	-18.0709	138/565	2,101,666,682,706,712,713,714,740,822,823,826,1072,1201,1471,1511,1514,1520,1845,1855,1984,1991,2011,2021,2043,2535,2629,2852,2931,3005,3099,3159,3297,3306,3569,3684,3799,3837,3936,4040,4317,4318,4319,4323,4324,4327,4609,5119,5195,5341,5347,5499,5579,6150,6182,6183,6455,6598,6604,6624,6840,7040,7076,7153,8775,9133,9821,9928,10211,10297,10300,10456,10519,10533,10573,10630,10645,11140,11213,11344,2…	A2M,ADAM8,BOK,BSG,TSPO,C1QA,C1QB,C1QC,MRPL49,CAPG,CAPN1,CAPNS1,CFL1,CLN3,CST3,CTSG,CTSL,CTSS,DUSP3,DVL1,EIF5A,ELANE,MARK2,ENDOG,EPHA4,FZD2,GBA,GPER1,GSK3A,H1-0,HK2,HMGA1,HSF1,HSPA2,IL6,ITGAM,KIF5B,KPNB1,LCP1,LRP6,MMP8,MMP9,MMP10,MMP14,MMP15,MMP19,MYC,CHMP1A,PEX14,PLEK,PLK1,PPP1CA,PRKCB,MRPL23,MRPL12,MRPS12,SH3GL1,SMARCB1,SMARCD3,FSCN1,SVIL,TGFB1,TIMP1,TOP2A,NAPA,CCNB2,RB1CC1,KIF14,FLOT1,APC2,KATN…
20_Member	GO Biological Processes	GO:0022411	cellular component disassembly	-20.4935	-18.0709	138/565	2,101,666,682,706,712,713,714,740,822,823,826,1072,1201,1471,1511,1514,1520,1845,1855,1984,1991,2011,2021,2043,2535,2629,2852,2931,3005,3099,3159,3297,3306,3569,3684,3799,3837,3936,4040,4317,4318,4319,4323,4324,4327,4609,5119,5195,5341,5347,5499,5579,6150,6182,6183,6455,6598,6604,6624,6840,7040,7076,7153,8775,9133,9821,9928,10211,10297,10300,10456,10519,10533,10573,10630,10645,11140,11213,11344,2…	A2M,ADAM8,BOK,BSG,TSPO,C1QA,C1QB,C1QC,MRPL49,CAPG,CAPN1,CAPNS1,CFL1,CLN3,CST3,CTSG,CTSL,CTSS,DUSP3,DVL1,EIF5A,ELANE,MARK2,ENDOG,EPHA4,FZD2,GBA,GPER1,GSK3A,H1-0,HK2,HMGA1,HSF1,HSPA2,IL6,ITGAM,KIF5B,KPNB1,LCP1,LRP6,MMP8,MMP9,MMP10,MMP14,MMP15,MMP19,MYC,CHMP1A,PEX14,PLEK,PLK1,PPP1CA,PRKCB,MRPL23,MRPL12,MRPS12,SH3GL1,SMARCB1,SMARCD3,FSCN1,SVIL,TGFB1,TIMP1,TOP2A,NAPA,CCNB2,RB1CC1,KIF14,FLOT1,APC2,KATN…
20_Member	GO Biological Processes	GO:0032984	protein-containing complex disassembly	-11.2437	-9.3718	79/334	740,822,1072,1201,1855,1984,2535,2629,3159,3799,4040,4609,5119,5195,5341,5499,6150,6182,6183,6455,6598,6604,6840,8775,9928,10297,10300,10519,10573,11213,11344,22863,23064,23616,29766,50861,51069,51073,51116,51504,51510,51652,54998,55116,55168,55201,55337,57026,57192,57551,57662,57701,57731,64928,64949,64963,64975,64978,64981,65003,65094,65993,78988,79142,79590,79929,80183,83743,84305,84557,90480,…	MRPL49,CAPG,CFL1,CLN3,DVL1,EIF5A,FZD2,GBA,HMGA1,KIF5B,LRP6,MYC,CHMP1A,PEX14,PLEK,PPP1CA,MRPL23,MRPL12,MRPS12,SH3GL1,SMARCB1,SMARCD3,SVIL,NAPA,KIF14,APC2,KATNB1,CIB1,MRPL28,IRAK3,TWF2,ATG14,SETX,SH3BP1,TMOD3,STMN3,MRPL2,MRPL4,MRPS2,TRMT112,CHMP5,CHMP3,AURKAIP1,TMEM39B,MRPS18A,MAP1S,SHFL,PDXP,MCOLN1,TAOK1,CAMSAP3,NCKAP5L,SPTBN4,MRPL14,MRPS26,MRPS11,MRPL41,MRPL38,MRPL34,MRPL11,JMJD4,MRPS34,MRPL57,PH…
20_Member	GO Biological Processes	GO:0006414	translational elongation	-8.43437	-6.78599	39/135	740,1801,1917,1937,1938,1984,6150,6176,6181,6182,6183,7284,10573,22849,26046,51069,51073,51116,54998,55168,55337,60678,64928,64949,64963,64975,64978,64981,65003,65993,78988,79590,90480,90850,116540,116541,122704,128308,143244	MRPL49,DPH1,EEF1A2,EEF1G,EEF2,EIF5A,MRPL23,RPLP1,RPLP2,MRPL12,MRPS12,TUFM,MRPL28,CPEB3,LTN1,MRPL2,MRPL4,MRPS2,AURKAIP1,MRPS18A,SHFL,EEFSEC,MRPL14,MRPS26,MRPS11,MRPL41,MRPL38,MRPL34,MRPL11,MRPS34,MRPL57,MRPL24,GADD45GIP1,ZNF598,MRPL53,MRPL54,MRPL52,MRPL55,EIF5AL1
20_Member	GO Biological Processes	GO:0043624	cellular protein complex disassembly	-7.92886	-6.2654	49/222	740,822,1072,1984,5195,5341,6150,6182,6183,6455,8775,9928,10297,10300,10519,10573,11344,23616,51069,51073,51116,51504,54998,55168,55201,55337,57026,57662,57701,57731,64928,64949,64963,64975,64978,64981,65003,65094,65993,78988,79590,79929,90480,116540,116541,122704,128308,130271,143244	MRPL49,CAPG,CFL1,EIF5A,PEX14,PLEK,MRPL23,MRPL12,MRPS12,SH3GL1,NAPA,KIF14,APC2,KATNB1,CIB1,MRPL28,TWF2,SH3BP1,MRPL2,MRPL4,MRPS2,TRMT112,AURKAIP1,MRPS18A,MAP1S,SHFL,PDXP,CAMSAP3,NCKAP5L,SPTBN4,MRPL14,MRPS26,MRPS11,MRPL41,MRPL38,MRPL34,MRPL11,JMJD4,MRPS34,MRPL57,MRPL24,MAP6D1,GADD45GIP1,MRPL53,MRPL54,MRPL52,MRPL55,PLEKHH2,EIF5AL1
20_Member	GO Biological Processes	GO:0006415	translational termination	-7.72647	-6.08397	30/105	740,1984,6150,6182,6183,10573,51069,51073,51116,51504,54998,55168,55337,64928,64949,64963,64975,64978,64981,65003,65094,65993,78988,79590,90480,116540,116541,122704,128308,143244	MRPL49,EIF5A,MRPL23,MRPL12,MRPS12,MRPL28,MRPL2,MRPL4,MRPS2,TRMT112,AURKAIP1,MRPS18A,SHFL,MRPL14,MRPS26,MRPS11,MRPL41,MRPL38,MRPL34,MRPL11,JMJD4,MRPS34,MRPL57,MRPL24,GADD45GIP1,MRPL53,MRPL54,MRPL52,MRPL55,EIF5AL1
20_Member	Reactome Gene Sets	R-HSA-5389840	Mitochondrial translation elongation	-7.22238	-5.63038	26/87	740,6150,6182,6183,7284,10573,51069,51073,51116,54998,55168,64928,64949,64963,64975,64978,64981,65003,65993,78988,79590,90480,116540,116541,122704,128308	MRPL49,MRPL23,MRPL12,MRPS12,TUFM,MRPL28,MRPL2,MRPL4,MRPS2,AURKAIP1,MRPS18A,MRPL14,MRPS26,MRPS11,MRPL41,MRPL38,MRPL34,MRPL11,MRPS34,MRPL57,MRPL24,GADD45GIP1,MRPL53,MRPL54,MRPL52,MRPL55
20_Member	GO Biological Processes	GO:0070125	mitochondrial translational elongation	-7.0011	-5.4319	26/89	740,6150,6182,6183,7284,10573,51069,51073,51116,54998,55168,64928,64949,64963,64975,64978,64981,65003,65993,78988,79590,90480,116540,116541,122704,128308	MRPL49,MRPL23,MRPL12,MRPS12,TUFM,MRPL28,MRPL2,MRPL4,MRPS2,AURKAIP1,MRPS18A,MRPL14,MRPS26,MRPS11,MRPL41,MRPL38,MRPL34,MRPL11,MRPS34,MRPL57,MRPL24,GADD45GIP1,MRPL53,MRPL54,MRPL52,MRPL55
20_Member	GO Biological Processes	GO:0140053	mitochondrial gene expression	-6.80804	-5.26055	38/165	740,3028,4701,5442,6150,6182,6183,7284,9238,10573,51069,51073,51116,54938,54998,55168,64928,64949,64963,64975,64978,64981,65003,65993,78988,79590,80324,81554,84300,84769,90480,92170,116540,116541,122704,128308,285367,400916	MRPL49,HSD17B10,NDUFA7,POLRMT,MRPL23,MRPL12,MRPS12,TUFM,TBRG4,MRPL28,MRPL2,MRPL4,MRPS2,SARS2,AURKAIP1,MRPS18A,MRPL14,MRPS26,MRPS11,MRPL41,MRPL38,MRPL34,MRPL11,MRPS34,MRPL57,MRPL24,PUS1,RCC1L,UQCC2,MPV17L2,GADD45GIP1,MTG1,MRPL53,MRPL54,MRPL52,MRPL55,RPUSD3,CHCHD10
20_Member	GO Biological Processes	GO:0032543	mitochondrial translation	-6.7189	-5.18673	33/134	740,4701,6150,6182,6183,7284,10573,51069,51073,51116,54938,54998,55168,64928,64949,64963,64975,64978,64981,65003,65993,78988,79590,81554,84300,84769,90480,92170,116540,116541,122704,128308,285367	MRPL49,NDUFA7,MRPL23,MRPL12,MRPS12,TUFM,MRPL28,MRPL2,MRPL4,MRPS2,SARS2,AURKAIP1,MRPS18A,MRPL14,MRPS26,MRPS11,MRPL41,MRPL38,MRPL34,MRPL11,MRPS34,MRPL57,MRPL24,RCC1L,UQCC2,MPV17L2,GADD45GIP1,MTG1,MRPL53,MRPL54,MRPL52,MRPL55,RPUSD3
20_Member	Reactome Gene Sets	R-HSA-5368286	Mitochondrial translation initiation	-6.60522	-5.08424	25/87	740,6150,6182,6183,10573,51069,51073,51116,54998,55168,64928,64949,64963,64975,64978,64981,65003,65993,78988,79590,90480,116540,116541,122704,128308	MRPL49,MRPL23,MRPL12,MRPS12,MRPL28,MRPL2,MRPL4,MRPS2,AURKAIP1,MRPS18A,MRPL14,MRPS26,MRPS11,MRPL41,MRPL38,MRPL34,MRPL11,MRPS34,MRPL57,MRPL24,GADD45GIP1,MRPL53,MRPL54,MRPL52,MRPL55
20_Member	Reactome Gene Sets	R-HSA-5419276	Mitochondrial translation termination	-6.60522	-5.08424	25/87	740,6150,6182,6183,10573,51069,51073,51116,54998,55168,64928,64949,64963,64975,64978,64981,65003,65993,78988,79590,90480,116540,116541,122704,128308	MRPL49,MRPL23,MRPL12,MRPS12,MRPL28,MRPL2,MRPL4,MRPS2,AURKAIP1,MRPS18A,MRPL14,MRPS26,MRPS11,MRPL41,MRPL38,MRPL34,MRPL11,MRPS34,MRPL57,MRPL24,GADD45GIP1,MRPL53,MRPL54,MRPL52,MRPL55
20_Member	Reactome Gene Sets	R-HSA-5368287	Mitochondrial translation	-6.58189	-5.06384	26/93	740,6150,6182,6183,7284,10573,51069,51073,51116,54998,55168,64928,64949,64963,64975,64978,64981,65003,65993,78988,79590,90480,116540,116541,122704,128308	MRPL49,MRPL23,MRPL12,MRPS12,TUFM,MRPL28,MRPL2,MRPL4,MRPS2,AURKAIP1,MRPS18A,MRPL14,MRPS26,MRPS11,MRPL41,MRPL38,MRPL34,MRPL11,MRPS34,MRPL57,MRPL24,GADD45GIP1,MRPL53,MRPL54,MRPL52,MRPL55
20_Member	GO Biological Processes	GO:0070126	mitochondrial translational termination	-6.39754	-4.91089	25/89	740,6150,6182,6183,10573,51069,51073,51116,54998,55168,64928,64949,64963,64975,64978,64981,65003,65993,78988,79590,90480,116540,116541,122704,128308	MRPL49,MRPL23,MRPL12,MRPS12,MRPL28,MRPL2,MRPL4,MRPS2,AURKAIP1,MRPS18A,MRPL14,MRPS26,MRPS11,MRPL41,MRPL38,MRPL34,MRPL11,MRPS34,MRPL57,MRPL24,GADD45GIP1,MRPL53,MRPL54,MRPL52,MRPL55
