# Supplementary material for: Identification of Nifurtimox and Chrysin as Anti-Influenza Virus Agents by Clinical Transcriptome Signature Reversion
Source: Int J Mol Sci. 2022 Feb 21;23(4):2372. doi: 10.3390/ijms23042372 (PMC8876279; doi:10.3390/ijms23042372)
Supplement: Supplementary file 1 [file ijms-23-02372-s001.zip › Supplementary Materials (ID ijms-1576548)-the final version/Table S15. Permuted results output by CMap.xlsx]

## Sheet: Table legends
Table S15. Permuted results output by CMap. The results were summaried in three types of instance sets, all instances of the same perturbagen (A), all instances of the same perturbagen made in the same cell line (B) and all instances whose perturbagens share a level-4 ATC code (C).

## Sheet: (A) By cmap name
rank	cmap name	mean	n	enrichment	p	specificity	percent non-null
1	helveticoside	0.464	6	0.839	2e-05	0.0255	100
2	viomycin	0.547	4	0.861	0.0005	0.0173	100
3	guanabenz	0.365	5	0.783	0.00104	0	80
4	levomepromazine	0.569	4	0.827	0.00135	0.0195	100
5	nipecotic acid	-0.537	4	-0.833	0.00141	0	100
6	N-acetylmuramic acid	0.523	4	0.82	0.00185	0	100
7	aztreonam	-0.445	5	-0.747	0.00198	0	100
8	thalidomide	-0.384	7	-0.646	0.00204	0.0107	71
9	levonorgestrel	-0.547	6	-0.693	0.00209	0.0273	83
10	indometacin	-0.274	8	-0.608	0.00237	0	50
11	rotenone	0.423	4	0.811	0.00241	0	100
12	azacyclonol	0.351	5	0.735	0.00302	0.0095	60
13	fenofibrate	0.505	3	0.882	0.00324	0.0064	100
14	tobramycin	-0.539	4	-0.793	0.00368	0	100
15	amitriptyline	0.303	6	0.663	0.00419	0.0631	50
16	co-dergocrine mesilate	0.364	4	0.777	0.00471	0.0168	75
17	metaraminol	-0.576	4	-0.781	0.00477	0.0112	100
18	liothyronine	-0.587	4	-0.776	0.00513	0.0104	100
19	Prestwick-860	-0.532	4	-0.769	0.00571	0.0053	100
20	carbimazole	0.457	3	0.853	0.00605	0.0181	100
21	doxepin	-0.548	3	-0.855	0.00609	0	100
22	alverine	0.367	4	0.76	0.00627	0	75
23	sulfamethoxypyridazine	-0.443	5	-0.687	0.00685	0.0297	80
24	chloropyrazine	0.392	4	0.75	0.0076	0.0317	75
25	cetirizine	-0.654	4	-0.751	0.00774	0.0338	100
26	doxazosin	-0.564	4	-0.747	0.00814	0.0205	100
27	ursodeoxycholic acid	-0.544	3	-0.839	0.00843	0.0051	100
28	trihexyphenidyl	0.523	3	0.838	0.00853	0.0503	100
29	procaine	-0.27	5	-0.673	0.00869	0.066	60
30	lanatoside C	0.307	6	0.618	0.00953	0.3073	50
31	sulfinpyrazone	-0.299	4	-0.737	0.00957	0.0205	75
32	fluoxetine	0.203	4	0.734	0.00979	0.0104	50
33	medrysone	-0.535	6	-0.611	0.01152	0.1946	83
34	pyrantel	-0.364	5	-0.656	0.01164	0.027	60
35	propylthiouracil	-0.399	4	-0.724	0.01176	0.0313	75
36	pentoxyverine	-0.402	4	-0.721	0.01239	0.0254	75
37	betahistine	-0.435	4	-0.718	0.01281	0.0229	75
38	ketorolac	-0.434	4	-0.716	0.01323	0.0309	75
39	omeprazole	-0.569	4	-0.716	0.01325	0.0542	75
40	diltiazem	-0.515	5	-0.646	0.01374	0.0469	80
41	loperamide	0.313	6	0.597	0.01377	0.1162	50
42	proxyphylline	-0.46	4	-0.71	0.01466	0.0644	75
43	doxylamine	-0.454	5	-0.642	0.01466	0.1123	80
44	tetracaine	0.538	3	0.804	0.01508	0.0177	100
45	pyrazinamide	-0.455	4	-0.706	0.01546	0.027	75
46	metamizole sodium	-0.528	6	-0.594	0.01557	0.1526	83
47	digoxigenin	0.342	5	0.644	0.01604	0.1623	80
48	mepenzolate bromide	-0.493	5	-0.637	0.01616	0.0124	80
49	hydrocortisone	-0.59	3	-0.8	0.01634	0.0263	100
50	withaferin A	0.224	4	0.699	0.01693	0.2211	50
51	16,16-dimethylprostaglandin E2	-0.516	3	-0.794	0.01771	0.0207	100
52	isoniazid	0.371	5	0.637	0.01792	0.0331	80
53	zoxazolamine	-0.294	4	-0.695	0.01844	0.0455	50
54	Prestwick-685	-0.536	5	-0.628	0.01846	0.0421	80
55	metampicillin	0.404	5	0.631	0.01967	0.0805	80
56	Prestwick-675	-0.377	4	-0.687	0.02067	0.165	75
57	quercetin	-0.277	6	-0.575	0.02084	0.0318	50
58	difenidol	-0.637	3	-0.783	0.02097	0.0111	100
59	betulinic acid	0.452	4	0.685	0.02097	0.0382	75
60	oxyphenbutazone	0.358	4	0.685	0.02109	0.1399	75
61	cefotaxime	0.26	5	0.626	0.02129	0.0068	80
62	isoflupredone	0.368	3	0.779	0.02201	0.1198	66
63	glibenclamide	-0.47	4	-0.683	0.02216	0.0503	75
64	vinburnine	0.2	4	0.679	0.02302	0.0585	50
65	bucladesine	-0.297	6	-0.568	0.02364	0.0112	50
66	dextromethorphan	-0.511	4	-0.676	0.02459	0.066	75
67	chlorhexidine	0.321	5	0.615	0.02489	0.0279	80
68	CP-645525-01	-0.452	3	-0.77	0.0249	0.0821	100
69	piretanide	0.302	4	0.673	0.02499	0.0076	75
70	iopanoic acid	-0.402	4	-0.672	0.02598	0.03	75
71	PHA-00816795	-0.623	2	-0.884	0.0267	0.0102	100
72	tetrahydroalstonine	0.438	4	0.669	0.02674	0.0244	75
73	delsoline	-0.479	4	-0.669	0.02707	0.0509	75
74	tiabendazole	-0.34	4	-0.665	0.02847	0.0631	75
75	hydroxyzine	-0.295	5	-0.596	0.03116	0.0196	60
76	imipramine	-0.268	4	-0.658	0.03143	0.0584	50
77	cefalotin	-0.426	4	-0.657	0.03161	0.0452	75
78	fendiline	0.378	3	0.747	0.03187	0.0435	66
79	phthalylsulfathiazole	-0.463	5	-0.593	0.03248	0.2714	80
80	pronetalol	-0.416	4	-0.653	0.03364	0.035	75
81	nefopam	-0.357	5	-0.589	0.03396	0.0414	80
82	etamsylate	-0.468	4	-0.65	0.03529	0.099	75
83	cefoperazone	0.28	3	0.737	0.03557	0.0294	66
84	oxymetazoline	0.282	4	0.649	0.03628	0.0411	75
85	chrysin	-0.421	3	-0.739	0.03656	0.0758	66
86	nifurtimox	-0.326	4	-0.646	0.03728	0.0833	50
87	roxithromycin	-0.437	4	-0.646	0.03766	0.1222	75
88	tetrandrine	0.391	4	0.645	0.03823	0.0931	75
89	chlorcyclizine	0.204	6	0.536	0.03854	0.125	50
90	picrotoxinin	-0.463	4	-0.642	0.03917	0.0221	75
91	gelsemine	-0.217	4	-0.641	0.03965	0.0585	50
92	scopolamine N-oxide	-0.405	5	-0.577	0.04075	0.1232	80
93	aminohippuric acid	-0.382	4	-0.638	0.04152	0.0926	50
94	R-atenolol	-0.378	4	-0.637	0.04201	0.0265	75
95	canrenoic acid	-0.391	4	-0.636	0.04255	0.0497	75
96	cephaeline	0.291	5	0.577	0.04288	0.5548	60
97	disulfiram	0.345	5	0.575	0.04384	0.3006	60
98	niridazole	-0.459	4	-0.633	0.04418	0.0492	75
99	ouabain	0.256	4	0.632	0.04534	0.3283	50
100	thiamphenicol	0.318	5	0.572	0.04564	0.3704	60
101	cyproterone	-0.47	4	-0.63	0.04573	0.1123	75
102	enalapril	-0.264	4	-0.63	0.04579	0.0059	50
103	nialamide	-0.357	4	-0.63	0.04589	0.1144	75
104	estropipate	-0.329	4	-0.628	0.04691	0.0345	50
105	rescinnamine	0.383	3	0.709	0.04803	0.0942	66
106	diethylcarbamazine	-0.306	4	-0.625	0.0491	0.0052	75
107	ketotifen	0.389	4	0.625	0.04965	0.0895	75
108	fluticasone	-0.238	4	-0.623	0.05041	0.1274	50
109	5230742	-0.531	2	-0.841	0.0507	0.0437	100
110	W-13	0.426	2	0.84	0.05135	0.0429	100
111	dexpanthenol	-0.496	4	-0.62	0.052	0.0629	75
112	Prestwick-857	0.387	4	0.62	0.05299	0.1226	75
113	clofazimine	0.252	5	0.559	0.05383	0.1978	60
114	levocabastine	-0.311	4	-0.615	0.05528	0.0895	75
115	AH-6809	-0.61	2	-0.832	0.05615	0.0503	100
116	sitosterol	-0.286	4	-0.612	0.05775	0.1786	50
117	ronidazole	-0.492	3	-0.688	0.06127	0.1422	66
118	mebeverine	-0.384	4	-0.607	0.06155	0.0659	75
119	eucatropine	-0.245	6	-0.504	0.06208	0.3698	50
120	5707885	0.172	4	0.604	0.0636	0.2694	50
121	clebopride	-0.292	4	-0.604	0.0636	0.0724	50
122	vanoxerine	0.209	4	0.604	0.06378	0.1406	50
123	morantel	-0.377	5	-0.543	0.06402	0.3619	60
124	lynestrenol	0.146	5	0.542	0.06743	0.0782	60
125	velnacrine	-0.357	4	-0.596	0.07074	0.0651	50
126	cefuroxime	-0.312	4	-0.595	0.0712	0.1228	50
127	streptozocin	0.252	4	0.594	0.07148	0.1369	75
128	iproniazid	0.231	5	0.537	0.07197	0.2235	60
129	budesonide	-0.282	4	-0.594	0.07255	0.139	75
130	sulfametoxydiazine	-0.291	4	-0.592	0.0744	0.1796	75
131	nicergoline	0.308	5	0.533	0.07542	0.0718	60
132	ketoconazole	-0.273	4	-0.589	0.07665	0.0062	50
133	calcium folinate	0.222	5	0.53	0.07792	0.3591	60
134	anisomycin	0.401	4	0.586	0.0782	0.5516	75
135	capsaicin	-0.434	4	-0.586	0.07961	0.0874	75
136	denatonium benzoate	-0.458	4	-0.586	0.07977	0.1088	75
137	napelline	-0.431	4	-0.585	0.08067	0.113	75
138	apomorphine	-0.369	5	-0.525	0.08089	0.1658	60
139	ipratropium bromide	-0.42	3	-0.654	0.08225	0.1891	66
140	etomidate	-0.568	3	-0.652	0.08403	0.2315	66
141	pirenzepine	-0.173	5	-0.521	0.08479	0.0859	60
142	clofibrate	-0.5	2	-0.791	0.08495	0.0408	100
143	tremorine	-0.471	4	-0.58	0.08504	0.1279	75
144	xylazine	-0.252	4	-0.579	0.08645	0.0895	50
145	spaglumic acid	-0.545	2	-0.788	0.08764	0.1613	100
146	ioversol	-0.343	4	-0.577	0.08825	0.096	75
147	NS-398	-0.409	3	-0.646	0.08946	0.1104	66
148	telenzepine	-0.444	4	-0.574	0.09117	0.046	75
149	yohimbic acid	-0.307	3	-0.643	0.09172	0.2059	66
150	zalcitabine	-0.297	4	-0.573	0.09214	0.0329	50
151	mepyramine	-0.241	4	-0.572	0.093	0.0893	75
152	triflupromazine	0.248	4	0.567	0.09483	0.1888	50
153	midodrine	0.323	5	0.513	0.09627	0.3017	60
154	butirosin	-0.281	4	-0.568	0.09658	0.0533	75
155	norfloxacin	-0.321	5	-0.51	0.09703	0.1105	60
156	(+)-chelidonine	0.347	4	0.565	0.09734	0.1099	75
157	flucytosine	-0.472	4	-0.567	0.09777	0.133	75
158	indoprofen	0.331	4	0.564	0.09803	0.2716	75
159	ceforanide	0.272	4	0.562	0.10032	0.2483	50
160	penbutolol	0.387	3	0.635	0.10051	0.2429	66
161	tyloxapol	-0.397	4	-0.563	0.10153	0.3663	75
162	exisulind	-0.433	2	-0.772	0.10233	0.0747	100
163	spiperone	0.221	2	0.774	0.10253	0.1818	50
164	metergoline	0.25	4	0.559	0.10414	0.2944	50
165	methylergometrine	-0.432	4	-0.56	0.10503	0.2024	75
166	CP-690334-01	0.214	8	0.405	0.10566	0.3636	50
167	ifenprodil	-0.421	4	-0.56	0.10583	0.2586	75
168	proguanil	0.411	3	0.626	0.10939	0.1469	66
169	erastin	0.333	4	0.553	0.10975	0.1854	75
170	succinylsulfathiazole	-0.307	4	-0.556	0.10981	0.0706	50
171	lithocholic acid	0.251	6	0.458	0.11249	0.0632	50
172	2-aminobenzenesulfonamide	0.275	4	0.549	0.11508	0.2143	75
173	thapsigargin	0.283	3	0.619	0.11744	0.5414	66
174	benzylpenicillin	-0.405	4	-0.549	0.11797	0.1492	75
175	homochlorcyclizine	0.279	4	0.545	0.11984	0.2772	50
176	tomatidine	-0.411	4	-0.548	0.12019	0.1807	75
177	MK-886	-0.43	2	-0.748	0.12539	0.0729	100
178	benperidol	0.225	4	0.54	0.12646	0.0872	50
179	probenecid	0.138	4	0.54	0.12646	0.0467	75
180	alcuronium chloride	-0.489	2	-0.747	0.12684	0.0735	100
181	phenindione	-0.249	4	-0.54	0.12895	0.1892	50
182	Prestwick-674	-0.305	6	-0.448	0.1292	0.3253	66
183	hydroflumethiazide	0.238	5	0.486	0.13159	0.0848	60
184	nilutamide	0.242	4	0.535	0.13292	0.1667	50
185	amodiaquine	0.307	4	0.534	0.13354	0.15	50
186	0316684-0000	-0.303	4	-0.535	0.13571	0.0962	50
187	methacholine chloride	-0.454	3	-0.604	0.13655	0.2827	66
188	carisoprodol	-0.247	4	-0.534	0.1368	0.0683	75
189	tranexamic acid	0.199	5	0.483	0.13694	0.4785	60
190	valinomycin	0.237	4	0.531	0.13812	0.5174	50
191	ketoprofen	-0.299	6	-0.442	0.13825	0.1099	50
192	pentetrazol	-0.392	4	-0.532	0.13895	0.1542	75
193	dropropizine	-0.264	4	-0.531	0.1409	0.1713	50
194	arachidonic acid	-0.361	3	-0.6	0.14105	0.218	66
195	simvastatin	0.235	4	0.528	0.14245	0.179	50
196	natamycin	-0.448	4	-0.528	0.14454	0.401	75
197	amikacin	-0.378	4	-0.527	0.14508	0.2211	75
198	enilconazole	-0.265	4	-0.526	0.14633	0.1429	50
199	CP-944629	-0.234	4	-0.526	0.14649	0.2033	75
200	captopril	-0.304	5	-0.475	0.14651	0.1799	60
201	ritodrine	-0.488	4	-0.525	0.14786	0.0621	75
202	STOCK1N-35215	-0.316	3	-0.595	0.14811	0.1269	66
203	betaxolol	-0.292	4	-0.525	0.14832	0.2872	50
204	famotidine	-0.28	5	-0.474	0.14927	0.1629	60
205	lumicolchicine	0.373	3	0.595	0.14991	0.0652	66
206	cefmetazole	-0.2	4	-0.524	0.15015	0.1064	75
207	galantamine	-0.273	4	-0.522	0.1526	0.1622	50
208	sulmazole	0.376	3	0.593	0.15275	0.4148	66
209	paracetamol	-0.272	4	-0.521	0.15429	0.118	75
210	pindolol	0.329	5	0.472	0.15458	0.3615	60
211	vinblastine	0.435	3	0.591	0.15532	0.3536	66
212	hemicholinium	-0.396	4	-0.519	0.15684	0.1889	75
213	calycanthine	0.22	4	0.516	0.15821	0.1302	50
214	labetalol	0.067	4	0.514	0.16014	0.1098	50
215	azaperone	-0.424	4	-0.517	0.1603	0.1894	75
216	Prestwick-984	-0.175	4	-0.516	0.16074	0.1833	75
217	Prestwick-1080	-0.227	4	-0.515	0.16332	0.3017	75
218	sulfasalazine	0.197	5	0.466	0.16544	0.062	60
219	bupropion	-0.265	4	-0.513	0.16585	0.2588	75
220	milrinone	-0.426	3	-0.582	0.16798	0.4194	66
221	colistin	0.234	4	0.508	0.16957	0.4451	50
222	metrifonate	0.186	5	0.464	0.16978	0.0345	60
223	praziquantel	-0.312	4	-0.509	0.1717	0.1063	75
224	harmaline	-0.296	4	-0.507	0.17486	0.2059	50
225	sulfamethizole	-0.354	4	-0.505	0.17751	0.1921	75
226	(-)-MK-801	-0.398	4	-0.503	0.18095	0.2162	75
227	adipiodone	-0.206	4	-0.503	0.18124	0.1564	75
228	dioxybenzone	-0.323	4	-0.502	0.18184	0.2419	50
229	trichlormethiazide	-0.21	4	-0.501	0.18413	0.1488	50
230	dicloxacillin	-0.293	4	-0.5	0.18461	0.1841	75
231	quipazine	-0.254	4	-0.5	0.18496	0.2013	50
232	etofenamate	-0.34	4	-0.497	0.1905	0.2525	50
233	lisinopril	-0.429	3	-0.568	0.19123	0.2378	66
234	raubasine	-0.266	4	-0.496	0.19193	0.1154	75
235	trioxysalen	-0.331	4	-0.496	0.19227	0.5432	50
236	enoxacin	0.306	4	0.493	0.19358	0.1667	50
237	carbenoxolone	0.23	4	0.493	0.19384	0.2353	50
238	risperidone	-0.194	3	-0.565	0.19556	0.1421	66
239	buflomedil	-0.279	4	-0.494	0.1964	0.3115	50
240	chlorambucil	-0.293	4	-0.492	0.19885	0.2662	50
241	flucloxacillin	0.263	4	0.49	0.20022	0.1883	50
242	5255229	0.196	2	0.682	0.20132	0.179	50
243	bezafibrate	-0.275	4	-0.49	0.20301	0.3366	50
244	tolazoline	-0.319	5	-0.445	0.20411	0.2013	60
245	lovastatin	0.228	4	0.487	0.20462	0.4317	50
246	dinoprostone	0.221	4	0.487	0.20486	0.3519	50
247	calcium pantothenate	-0.278	4	-0.489	0.20532	0.377	50
248	iohexol	0.194	4	0.485	0.20721	0.4743	50
249	etifenin	-0.248	4	-0.486	0.21087	0.2586	50
250	vincamine	0.263	6	0.404	0.21149	0.4085	50
251	hydroxyachillin	0.206	4	0.482	0.21262	0.0621	50
252	apigenin	-0.259	4	-0.485	0.21264	0.6522	50
253	ginkgolide A	-0.252	4	-0.484	0.21349	0.58	50
254	gliclazide	-0.306	4	-0.484	0.21383	0.53	50
255	quinidine	-0.407	3	-0.555	0.21529	0.1988	66
256	fenoprofen	-0.23	6	-0.403	0.21795	0.5714	50
257	fenbendazole	0.106	4	0.479	0.21978	0.356	50
258	phenylpropanolamine	-0.286	4	-0.48	0.22201	0.122	50
259	carteolol	0.343	4	0.477	0.22286	0.4196	50
260	debrisoquine	-0.118	4	-0.479	0.22523	0.1697	50
261	thioguanosine	-0.291	4	-0.478	0.22586	0.5775	50
262	cinoxacin	-0.259	4	-0.477	0.22841	0.3301	50
263	metacycline	-0.185	4	-0.477	0.22885	0.4819	50
264	luteolin	-0.347	4	-0.476	0.22996	0.6457	50
265	folic acid	0.316	4	0.473	0.23229	0.358	50
266	strophanthidin	0.139	4	0.472	0.23295	0.5695	50
267	mephenytoin	0.038	4	0.472	0.23384	0.2663	50
268	deptropine	-0.321	4	-0.471	0.24144	0.3881	50
269	alpha-yohimbine	-0.293	3	-0.541	0.24221	0.2966	66
270	acemetacin	0.18	4	0.467	0.24574	0.382	50
271	PF-00539745-00	0.341	3	0.539	0.24601	0.565	66
272	ranitidine	-0.181	5	-0.425	0.24746	0.3069	60
273	hymecromone	0.189	4	0.465	0.24894	0.2603	50
274	talampicillin	-0.217	4	-0.468	0.24944	0.4171	50
275	zomepirac	-0.258	4	-0.468	0.24944	0.4095	50
276	propafenone	-0.275	4	-0.466	0.25236	0.4012	50
277	Prestwick-864	0.196	4	0.463	0.25379	0.1417	50
278	3-acetylcoumarin	-0.308	5	-0.423	0.25379	0.3636	60
279	gramine	-0.317	4	-0.464	0.25724	0.2568	50
280	proscillaridin	0.349	3	0.534	0.25737	0.4951	66
281	lisuride	0.259	5	0.421	0.25786	0.6737	60
282	epivincamine	-0.402	4	-0.464	0.25799	0.3417	50
283	meglumine	-0.128	4	-0.463	0.25893	0.2208	50
284	STOCK1N-35874	-0.22	2	-0.641	0.25933	0.351	50
285	dequalinium chloride	-0.336	4	-0.462	0.26135	0.4828	50
286	ticarcillin	-0.391	3	-0.531	0.2614	0.236	66
287	tolazamide	0.135	3	0.532	0.26168	0.2429	66
288	apramycin	-0.252	4	-0.462	0.26199	0.5071	50
289	edrophonium chloride	-0.226	5	-0.418	0.26551	0.4059	60
290	etidronic acid	-0.263	4	-0.46	0.26571	0.3313	50
291	laudanosine	-0.257	4	-0.459	0.26768	0.2022	50
292	ifosfamide	-0.405	3	-0.528	0.26899	0.2606	66
293	pempidine	-0.324	5	-0.416	0.26983	0.3395	60
294	trapidil	0.3	3	0.524	0.27752	0.4467	66
295	protoveratrine A	-0.212	4	-0.455	0.27757	0.4689	50
296	dl-alpha tocopherol	-0.097	4	-0.455	0.27914	0.1202	50
297	lactobionic acid	0.194	4	0.451	0.28137	0.1778	50
298	Prestwick-664	-0.301	6	-0.377	0.28231	0.4682	50
299	idazoxan	-0.12	4	-0.453	0.28244	0.3207	50
300	arachidonyltrifluoromethane	-0.246	2	-0.625	0.28291	0.3006	50
301	triamcinolone	0.117	5	0.41	0.28337	0.2971	60
302	11-deoxy-16,16-dimethylprostaglandin E2	-0.336	4	-0.453	0.28373	0.3356	50
303	harman	-0.28	4	-0.453	0.28421	0.25	50
304	procainamide	-0.235	4	-0.451	0.28763	0.3472	50
305	meclofenoxate	-0.368	6	-0.375	0.28873	0.599	50
306	famprofazone	-0.308	6	-0.374	0.29296	0.4943	50
307	canadine	0.165	4	0.447	0.29338	0.6503	50
308	sulfadoxine	-0.342	3	-0.516	0.29475	0.419	66
309	thiethylperazine	0.099	4	0.444	0.30058	0.3297	50
310	xamoterol	0.319	3	0.51	0.30891	0.4157	66
311	levcycloserine	-0.251	4	-0.442	0.31061	0.4639	50
312	cyclobenzaprine	0.295	4	0.44	0.31065	0.5417	50
313	sulfacetamide	-0.289	4	-0.442	0.31142	0.3436	50
314	moroxydine	0.116	5	0.399	0.31305	0.3517	60
315	ciprofibrate	0.277	4	0.439	0.31542	0.3684	50
316	metitepine	-0.055	4	0.439	0.31542	0.4873	50
317	cefotetan	0.285	3	0.506	0.31848	0.2614	66
318	dicoumarol	-0.207	6	-0.365	0.31959	0.2389	50
319	BCB000039	-0.351	3	-0.504	0.32083	0.2609	66
320	ursolic acid	0.26	4	0.436	0.32334	0.4514	50
321	letrozole	-0.151	4	-0.437	0.32439	0.2014	50
322	citiolone	-0.244	6	-0.36	0.33378	0.4889	50
323	propoxycaine	0.218	4	0.43	0.33828	0.3224	50
324	indapamide	-0.21	6	-0.358	0.33882	0.3523	50
325	etofylline	0.012	5	0.389	0.34082	0.3361	60
326	neostigmine bromide	-0.184	4	-0.43	0.34339	0.3678	50
327	gemfibrozil	-0.291	5	-0.388	0.34405	0.4421	60
328	piracetam	-0.327	4	-0.428	0.35105	0.311	50
329	esculetin	0.139	3	0.491	0.35204	0.4872	66
330	molindone	-0.232	4	-0.427	0.35207	0.5365	50
331	eticlopride	0.21	4	0.425	0.3525	0.7222	50
332	tracazolate	-0.324	4	-0.427	0.35274	0.4767	50
333	5253409	0.341	2	0.579	0.35455	0.3897	50
334	pizotifen	0.156	4	0.423	0.35791	0.5255	50
335	cefadroxil	0.294	4	0.423	0.35831	0.3036	50
336	hecogenin	-0.274	4	-0.424	0.36032	0.4807	50
337	butacaine	0.237	4	0.421	0.36285	0.3465	50
338	bemegride	-0.235	4	-0.423	0.36301	0.3281	50
339	digitoxigenin	0.185	4	0.421	0.36422	0.7095	50
340	rofecoxib	0.048	6	0.348	0.36631	0.3212	50
341	BCB000040	0.047	4	0.42	0.36707	0.3886	50
342	scopolamine	-0.139	4	-0.421	0.37001	0.415	50
343	parthenolide	0.262	4	0.418	0.3721	0.6647	50
344	buspirone	-0.207	4	-0.42	0.37291	0.311	50
345	N6-methyladenosine	-0.181	4	-0.42	0.37383	0.4	50
346	Y-27632	-0.242	2	-0.568	0.37455	0.612	50
347	Prestwick-1085	-0.192	4	-0.418	0.37759	0.3314	50
348	mefexamide	0.28	4	0.416	0.3795	0.4479	50
349	triprolidine	-0.114	4	-0.417	0.38232	0.327	50
350	propranolol	0.266	4	0.414	0.38433	0.3258	50
351	selegiline	-0.175	4	-0.415	0.38682	0.3567	50
352	oxolamine	-0.222	4	-0.415	0.38785	0.4615	50
353	arcaine	-0.315	4	-0.415	0.38821	0.4647	50
354	danazol	0.22	4	0.412	0.39151	0.3636	50
355	flunisolide	-0.188	6	-0.342	0.39261	0.4588	50
356	meptazinol	-0.224	4	-0.413	0.39446	0.427	50
357	boldine	-0.19	4	-0.412	0.39515	0.4094	50
358	sisomicin	-0.313	4	-0.412	0.39641	0.3507	50
359	urapidil	-0.271	4	-0.412	0.39714	0.4765	50
360	furosemide	0.192	4	0.409	0.39935	0.5607	50
361	naringin	-0.234	4	-0.41	0.40104	0.5	50
362	8-azaguanine	-0.377	4	-0.41	0.40154	0.7063	50
363	estrone	-0.301	4	-0.41	0.40226	0.4368	50
364	BCB000038	-0.139	4	-0.41	0.40315	0.4603	50
365	gabexate	0.145	4	0.407	0.40554	0.5886	50
366	BAS-012416453	-0.135	3	-0.469	0.40984	0.3711	66
367	cytisine	-0.106	4	-0.405	0.41755	0.4238	50
368	docosahexaenoic acid ethyl ester	-0.277	2	-0.542	0.42008	0.4068	50
369	dexibuprofen	-0.164	4	-0.404	0.42203	0.3295	50
370	dosulepin	0.156	4	0.402	0.42231	0.5538	50
371	Prestwick-1082	0.145	3	0.462	0.42384	0.7368	66
372	tenoxicam	-0.148	4	-0.403	0.42442	0.5069	50
373	mycophenolic acid	0.101	3	0.462	0.42459	0.7437	66
374	anabasine	-0.241	3	-0.461	0.42911	0.5611	66
375	4,5-dianilinophthalimide	-0.273	2	-0.536	0.43041	0.7037	50
376	nizatidine	-0.159	4	-0.401	0.43251	0.5311	50
377	digoxin	0.093	4	0.398	0.43683	0.757	50
378	carmustine	0.106	3	0.457	0.43765	0.5732	66
379	fursultiamine	-0.342	4	-0.399	0.43767	0.3737	50
380	levobunolol	0.264	4	0.397	0.43828	0.6154	50
381	pirlindole	0.314	3	0.455	0.44307	0.5091	66
382	levopropoxyphene	0.121	4	0.395	0.4461	0.6793	50
383	ambroxol	0.121	4	0.394	0.44783	0.7059	50
384	etiocholanolone	0.232	6	0.325	0.44945	0.8165	50
385	dyclonine	-0.041	4	0.392	0.45455	0.5	50
386	pinacidil	-0.208	4	-0.394	0.45467	0.4199	50
387	mepacrine	0.233	2	0.522	0.45539	0.5313	50
388	primidone	0.02	4	0.391	0.45835	0.375	50
389	alfadolone	-0.329	3	-0.45	0.45898	0.4507	66
390	AR-A014418	-0.174	3	-0.449	0.4609	0.4438	66
391	zaprinast	-0.039	4	-0.392	0.4613	0.5092	50
392	tetroquinone	-0.297	4	-0.391	0.46223	0.3977	50
393	terconazole	0.101	4	0.389	0.4652	0.5137	50
394	cyclizine	-0.264	4	-0.39	0.46707	0.4907	50
395	nafcillin	-0.083	4	-0.39	0.4679	0.4802	50
396	pivampicillin	-0.21	4	-0.389	0.46904	0.5562	50
397	crotamiton	-0.209	4	-0.389	0.47083	0.5359	50
398	5248896	-0.311	2	-0.512	0.47495	0.7171	50
399	dinoprost	-0.249	4	-0.387	0.47516	0.4648	50
400	physostigmine	-0.164	4	-0.385	0.48324	0.3837	50
401	naftifine	0.108	4	0.383	0.4834	0.522	50
402	gabapentin	-0.178	4	-0.383	0.48778	0.5	50
403	tiletamine	-0.066	4	-0.383	0.48823	0.5966	50
404	SR-95639A	-0.242	4	-0.383	0.48992	0.449	50
405	chlortalidone	0.044	4	0.38	0.49215	0.5944	50
406	Prestwick-1103	0.26	4	0.379	0.49758	0.7143	50
407	amoxicillin	-0.324	4	-0.38	0.4977	0.6944	50
408	dorzolamide	-0.194	4	-0.38	0.49989	0.4932	50
409	levothyroxine sodium	0.104	4	0.376	0.50876	0.4626	50
410	5224221	0.386	2	0.497	0.51185	0.8101	50
411	kaempferol	0.127	4	0.374	0.51451	0.5833	50
412	albendazole	-0.326	3	-0.425	0.52548	0.6286	66
413	hydroquinine	0.09	4	0.371	0.52589	0.655	50
414	piribedil	-0.087	4	0.37	0.52955	0.5	50
415	thiocolchicoside	-0.207	4	-0.371	0.52963	0.6768	50
416	salsolidin	-0.186	4	-0.371	0.53039	0.5714	50
417	epitiostanol	-0.152	4	-0.37	0.53311	0.5926	50
418	acetylsalicylsalicylic acid	0.061	4	0.366	0.5424	0.4065	50
419	Prestwick-689	-0.17	4	-0.367	0.5457	0.6	50
420	oxybuprocaine	-0.161	4	-0.365	0.55271	0.6629	50
421	cyclic adenosine monophosphate	0.166	4	0.363	0.55324	0.7152	50
422	epiandrosterone	-0.268	4	-0.364	0.55527	0.6716	50
423	decamethonium bromide	-0.25	4	-0.363	0.55814	0.5385	50
424	metixene	-0.023	4	0.361	0.55873	0.7692	50
425	kinetin	-0.257	4	-0.36	0.56824	0.5094	50
426	5252917	0.231	2	0.482	0.56875	0.6233	50
427	prazosin	0.064	6	0.296	0.57115	0.5097	50
428	5194442	0.25	4	0.357	0.57334	0.6258	50
429	sulconazole	-0.314	4	-0.359	0.57357	0.7895	50
430	etanidazole	-0.264	4	-0.358	0.57471	0.6721	50
431	naftidrofuryl	0.114	4	0.356	0.57558	0.4717	50
432	leflunomide	-0.286	4	-0.358	0.57654	0.7037	50
433	benzydamine	-0.001	4	-0.357	0.57771	0.6708	50
434	zuclopenthixol	-0.073	4	0.355	0.57918	0.5519	50
435	theobromine	-0.17	4	-0.357	0.57962	0.5868	50
436	isopropamide iodide	-0.17	4	-0.356	0.58167	0.5886	50
437	asiaticoside	-0.165	4	-0.355	0.58461	0.4967	50
438	myosmine	0.124	6	0.293	0.58613	0.7405	50
439	melatonin	0.195	4	0.354	0.58631	0.7115	50
440	ozagrel	-0.215	4	-0.353	0.59339	0.5954	50
441	alpha-ergocryptine	-0.134	6	-0.289	0.60222	0.5679	50
442	bicuculline	-0.151	4	-0.35	0.60224	0.5989	50
443	glimepiride	-0.047	4	-0.347	0.6141	0.5257	50
444	lysergol	-0.334	4	-0.347	0.61471	0.6065	50
445	tacrine	-0.128	4	-0.346	0.61688	0.3856	50
446	isocorydine	0.251	4	0.345	0.61716	0.5818	50
447	noscapine	0.101	4	0.343	0.62164	0.5575	50
448	hydralazine	-0.28	6	-0.284	0.62584	0.6138	50
449	DL-thiorphan	-0.361	2	-0.466	0.62637	0.9148	50
450	suramin sodium	0.182	4	0.342	0.6275	0.6096	50
451	solasodine	-0.276	6	-0.283	0.63184	0.7135	50
452	sanguinarine	-0.32	2	-0.463	0.63567	0.825	50
453	flufenamic acid	-0.204	6	-0.279	0.64644	0.8171	50
454	pregnenolone	-0.159	4	-0.335	0.65335	0.707	50
455	Prestwick-692	0.261	4	0.331	0.66327	0.8849	50
456	arecoline	0.114	4	0.331	0.66389	0.82	50
457	cefepime	-0.153	4	-0.332	0.66598	0.6752	50
458	pralidoxime	-0.141	4	-0.332	0.66598	0.6608	50
459	5211181	-0.12	2	-0.453	0.67046	0.4889	50
460	10-methoxyharmalan	0.027	4	0.329	0.67079	0.7052	50
461	vinpocetine	0.043	4	0.328	0.67312	0.6179	50
462	pepstatin	0.251	4	0.327	0.67909	0.6667	50
463	santonin	-0.189	4	-0.326	0.68448	0.6191	50
464	meclocycline	-0.017	4	0.325	0.68535	0.7944	50
465	(-)-atenolol	-0.145	4	-0.326	0.68633	0.6705	50
466	metrizamide	-0.22	4	-0.324	0.69098	0.747	50
467	pergolide	-0.168	4	-0.323	0.69425	0.6889	50
468	gentamicin	0.08	4	0.321	0.69661	0.8688	50
469	sulfamonomethoxine	0.205	4	0.319	0.7025	0.8261	50
470	bretylium tosilate	0.172	4	0.317	0.71062	0.7077	50
471	ricinine	-0.133	4	-0.317	0.71601	0.6928	50
472	drofenine	-0.251	4	-0.315	0.72164	0.7484	50
473	cyclopenthiazide	0.204	4	0.313	0.72327	0.7087	50
474	hydrocotarnine	-0.294	4	-0.314	0.72506	0.8352	50
475	ramifenazone	-0.106	4	-0.313	0.72653	0.7006	50
476	oxantel	0.006	4	0.311	0.73208	0.6806	50
477	vidarabine	-0.165	4	-0.31	0.736	0.8063	50
478	droperidol	0.131	4	0.308	0.74215	0.6818	50
479	cefoxitin	-0.137	4	-0.306	0.74873	0.7066	50
480	methylprednisolone	-0.14	4	-0.305	0.75241	0.8268	50
481	trimethadione	0.083	4	0.3	0.76562	0.7361	50
482	chlormezanone	-0.199	4	-0.299	0.77063	0.7517	50
483	atropine	-0.102	4	-0.299	0.77177	0.8989	50
484	7-aminocephalosporanic acid	0.234	4	0.295	0.78293	0.755	50
485	harmol	0.087	4	0.294	0.78514	0.7907	50
486	0198306-0000	-0.124	4	-0.295	0.78547	0.8466	50
487	mercaptopurine	0.17	2	0.413	0.78856	0.7108	50
488	bumetanide	0.174	4	0.293	0.78872	0.8902	50
489	tonzonium bromide	-0.27	4	-0.291	0.79542	0.8535	50
490	kanamycin	0.077	4	0.29	0.79632	0.8201	50
491	isoetarine	-0.214	4	-0.289	0.8033	0.7593	50
492	profenamine	-0.004	4	0.286	0.80881	0.8098	50
493	hexylcaine	-0.059	4	-0.286	0.81076	0.807	50
494	adrenosterone	-0.148	4	-0.285	0.81515	0.8448	50
495	imatinib	0.238	2	0.402	0.81582	0.8951	50
496	isradipine	-0.151	4	-0.284	0.81718	0.785	50
497	lobeline	-0.158	4	-0.283	0.81949	0.7898	50
498	nitrofural	-0.283	4	-0.281	0.82715	0.8616	50
499	1,4-chrysenequinone	-0.295	2	-0.395	0.83152	0.8828	50
500	diclofenamide	-0.14	4	-0.275	0.84271	0.7811	50
501	acetohexamide	-0.097	4	-0.275	0.84316	0.8014	50
502	dobutamine	-0.216	4	-0.273	0.8483	0.8551	50
503	bergenin	-0.033	4	-0.271	0.85518	0.8766	50
504	fusaric acid	-0.282	4	-0.271	0.85615	0.9071	50
505	chlorphenamine	-0.06	4	-0.268	0.86383	0.8984	50
506	sertaconazole	-0.121	4	-0.262	0.87847	0.9091	50
507	terbutaline	-0.328	4	-0.261	0.88108	0.8176	50
508	zidovudine	-0.135	4	-0.26	0.88371	0.8926	50
509	(+)-isoprenaline	-0.211	4	-0.255	0.89508	0.8571	50
510	ciclacillin	-0.146	4	-0.252	0.90298	0.8994	50
511	octopamine	-0.03	4	-0.251	0.90443	0.9143	50
512	tubocurarine chloride	-0.144	4	-0.247	0.91661	0.934	50
513	spectinomycin	-0.135	4	-0.246	0.9181	0.881	50
514	cromoglicic acid	-0.024	2	0.317	0.96511	0.9466	50
515	TTNPB	0	2	0.296	0.98342	0.9938	50
516	DL-PPMP	0.68	1	0.987	---	---	100
517	gefitinib	0.618	1	0.973	---	---	100
518	1,5-isoquinolinediol	0.616	1	0.973	---	---	100
519	5152487	-0.717	1	-0.965	---	---	100
520	tyrphostin AG-1478	0.584	1	0.959	---	---	100
521	5149715	0.566	1	0.949	---	---	100
522	(-)-catechin	-0.677	1	-0.945	---	---	100
523	tioguanine	0.525	1	0.922	---	---	100
524	demecolcine	-0.625	1	-0.917	---	---	100
525	2-deoxy-D-glucose	0.492	1	0.899	---	---	100
526	phenyl biguanide	0.491	1	0.898	---	---	100
527	cantharidin	-0.593	1	-0.898	---	---	100
528	BW-B70C	0.471	1	0.884	---	---	100
529	phenanthridinone	-0.567	1	-0.881	---	---	100
530	oligomycin	0.463	1	0.876	---	---	100
531	splitomicin	0.462	1	0.875	---	---	100
532	5186324	0.405	1	0.831	---	---	100
533	fisetin	-0.483	1	-0.819	---	---	100
534	5151277	0.331	1	0.797	---	---	100
535	pararosaniline	0.329	1	0.796	---	---	100
536	5213008	-0.44	1	-0.785	---	---	100
537	sulindac sulfide	-0.431	1	-0.781	---	---	100
538	MS-275	0	2	0.776	---	---	0
539	3-aminobenzamide	-0.418	1	-0.773	---	---	100
540	N-phenylanthranilic acid	-0.405	1	-0.767	---	---	100
541	5286656	-0.394	1	-0.761	---	---	100
542	dimethyloxalylglycine	-0.382	1	-0.756	---	---	100
543	HC toxin	0	1	0.755	---	---	0
544	mefloquine	0.11	5	0.735	---	---	20
545	HNMPA-(AM)3	0	1	0.723	---	---	0
546	terfenadine	0	3	0.705	---	---	0
547	oxamic acid	0	1	0.698	---	---	0
548	suloctidil	0.097	4	0.698	---	---	25
549	tyrphostin AG-825	0	1	0.694	---	---	0
550	prenylamine	0	4	0.693	---	---	0
551	celastrol	0	1	0.691	---	---	0
552	MG-262	-0.182	3	-0.687	---	---	33
553	tiaprofenic acid	-0.128	4	-0.684	---	---	25
554	azacitidine	0.198	3	0.679	---	---	33
555	moxisylyte	-0.211	5	-0.677	---	---	40
556	5182598	0	2	-0.676	---	---	0
557	ethionamide	0	3	-0.67	---	---	0
558	astemizole	0	5	0.669	---	---	0
559	camptothecin	0	3	0.667	---	---	0
560	aminoglutethimide	-0.182	3	-0.666	---	---	33
561	scoulerine	0.096	4	0.665	---	---	25
562	MG-132	0	1	-0.664	---	---	0
563	5666823	0	1	0.661	---	---	0
564	perphenazine	0.107	5	0.659	---	---	20
565	STOCK1N-35696	0	2	-0.654	---	---	0
566	tomelukast	0	1	-0.65	---	---	0
567	topiramate	0	1	-0.647	---	---	0
568	exemestane	0	1	0.647	---	---	0
569	irinotecan	0	3	0.645	---	---	0
570	glafenine	0.109	4	0.641	---	---	25
571	nicotinic acid	-0.106	4	-0.64	---	---	25
572	amiprilose	-0.156	4	-0.634	---	---	25
573	menadione	0	2	0.63	---	---	0
574	methylbenzethonium chloride	0.129	6	0.63	---	---	33
575	salsolinol	-0.277	3	-0.629	---	---	33
576	NU-1025	0	2	-0.629	---	---	0
577	maprotiline	0.156	4	0.626	---	---	25
578	dienestrol	0.133	3	0.625	---	---	33
579	prasterone	0.089	4	0.624	---	---	25
580	calmidazolium	0	2	0.623	---	---	0
581	diethylstilbestrol	0.24	6	0.621	---	---	33
582	suprofen	-0.153	4	-0.615	---	---	25
583	clorgiline	0	4	0.615	---	---	0
584	12,13-EODE	0	1	-0.613	---	---	0
585	5186223	0	1	-0.611	---	---	0
586	ioxaglic acid	0	3	-0.611	---	---	0
587	phenoxybenzamine	0	4	0.61	---	---	0
588	emetine	0.092	4	0.608	---	---	25
589	L-methionine sulfoximine	-0.124	4	-0.603	---	---	25
590	piperacillin	-0.217	5	-0.602	---	---	40
591	16-phenyltetranorprostaglandin E2	-0.186	4	-0.601	---	---	25
592	puromycin	0	4	0.6	---	---	0
593	benzethonium chloride	0	3	0.599	---	---	0
594	daunorubicin	0	4	0.597	---	---	0
595	tocainide	-0.145	4	-0.597	---	---	25
596	meclofenamic acid	-0.123	5	-0.595	---	---	20
597	blebbistatin	0	2	0.593	---	---	0
598	0297417-0002B	0	3	0.593	---	---	0
599	torasemide	-0.139	4	-0.593	---	---	25
600	decitabine	0	1	-0.592	---	---	0
601	LM-1685	0.093	3	0.591	---	---	33
602	oxybutynin	0.179	4	0.588	---	---	25
603	conessine	-0.178	4	-0.588	---	---	25
604	nifuroxazide	0.105	4	0.586	---	---	25
605	atracurium besilate	0	3	-0.586	---	---	0
606	moracizine	-0.143	4	-0.585	---	---	25
607	5279552	0	2	-0.585	---	---	0
608	pimozide	0	4	0.583	---	---	0
609	bromocriptine	0.086	5	0.582	---	---	20
610	5114445	0	1	0.582	---	---	0
611	U0125	0	1	0.581	---	---	0
612	lansoprazole	-0.187	4	-0.581	---	---	25
613	cytochalasin B	0	1	0.579	---	---	0
614	trimipramine	0.114	4	0.578	---	---	25
615	carbinoxamine	0.088	4	0.573	---	---	25
616	convolamine	-0.118	4	-0.573	---	---	25
617	tribenoside	0	4	0.572	---	---	0
618	rottlerin	0	3	0.568	---	---	0
619	alsterpaullone	0	3	0.568	---	---	0
620	5162773	0	1	-0.567	---	---	0
621	racecadotril	-0.132	4	-0.562	---	---	25
622	fasudil	0	2	0.561	---	---	0
623	mebendazole	0	5	0.56	---	---	0
624	GW-8510	0	4	0.558	---	---	0
625	scriptaid	0.187	3	0.553	---	---	33
626	idoxuridine	0.209	5	0.552	---	---	40
627	quinostatin	0	2	0.551	---	---	0
628	ganciclovir	-0.148	4	-0.551	---	---	25
629	alexidine	0	4	0.549	---	---	0
630	clobetasol	0	3	0.548	---	---	0
631	rifabutin	0	3	0.547	---	---	0
632	N-acetyl-L-leucine	-0.201	4	-0.547	---	---	25
633	STOCK1N-28457	-0.211	3	-0.546	---	---	33
634	suxibuzone	-0.117	4	-0.545	---	---	25
635	phenacetin	-0.184	4	-0.545	---	---	25
636	oxybenzone	0.134	4	0.545	---	---	25
637	perhexiline	0	4	0.542	---	---	0
638	quinethazone	0.091	4	0.539	---	---	25
639	thioridazine	0.025	20	0.537	---	---	5
640	dopamine	0	1	-0.537	---	---	0
641	furaltadone	-0.207	6	-0.535	---	---	33
642	levamisole	-0.176	4	-0.534	---	---	25
643	0225151-0000	0.16	3	0.533	---	---	33
644	methazolamide	-0.163	4	-0.532	---	---	25
645	alfaxalone	0	3	-0.53	---	---	0
646	piperidolate	0	3	-0.53	---	---	0
647	proadifen	0	4	0.53	---	---	0
648	clemastine	0.23	3	0.528	---	---	33
649	PHA-00665752	0	1	-0.528	---	---	0
650	rimexolone	-0.11	4	-0.527	---	---	25
651	butoconazole	0.112	4	0.527	---	---	25
652	ionomycin	0	3	-0.526	---	---	0
653	semustine	0	4	-0.525	---	---	0
654	canavanine	0	3	-0.524	---	---	0
655	dexverapamil	0	1	0.524	---	---	0
656	celecoxib	-0.073	5	-0.524	---	---	20
657	hexetidine	0.11	4	0.524	---	---	25
658	trichostatin A	0.082	182	0.522	---	---	20
659	mifepristone	0.141	4	0.522	---	---	25
660	econazole	0.159	4	0.522	---	---	25
661	estriol	-0.151	4	-0.521	---	---	25
662	6-azathymine	-0.16	4	-0.519	---	---	25
663	sulfaphenazole	-0.151	4	-0.519	---	---	25
664	hexamethonium bromide	-0.189	5	-0.519	---	---	40
665	mometasone	0.106	4	0.516	---	---	25
666	miconazole	0	5	0.515	---	---	0
667	palmatine	-0.122	4	-0.514	---	---	25
668	trifluoperazine	0.029	16	0.514	---	---	12
669	retrorsine	-0.144	4	-0.512	---	---	25
670	pilocarpine	-0.139	4	-0.511	---	---	25
671	fluphenazine	0.087	18	0.51	---	---	27
672	scopoletin	0	2	-0.51	---	---	0
673	niclosamide	0.188	5	0.509	---	---	40
674	5109870	0	1	0.509	---	---	0
675	todralazine	-0.105	5	-0.509	---	---	40
676	nomegestrol	0.249	3	0.509	---	---	33
677	citalopram	0	4	-0.509	---	---	0
678	depudecin	0	2	0.507	---	---	0
679	CAY-10397	0.159	3	0.506	---	---	33
680	Prestwick-1100	0.087	4	0.506	---	---	25
681	butyl hydroxybenzoate	0.08	5	0.505	---	---	20
682	biotin	-0.31	3	-0.505	---	---	33
683	15(S)-15-methylprostaglandin E2	-0.174	4	-0.505	---	---	25
684	prochlorperazine	0.067	16	0.504	---	---	18
685	5140203	0	1	-0.504	---	---	0
686	repaglinide	-0.125	4	-0.504	---	---	25
687	nabumetone	0.083	4	0.503	---	---	25
688	skimmianine	-0.234	4	-0.503	---	---	25
689	hexestrol	0	4	0.499	---	---	0
690	stachydrine	-0.147	4	-0.499	---	---	25
691	triflusal	-0.266	3	-0.498	---	---	33
692	Prestwick-972	0.191	3	0.497	---	---	33
693	PF-00875133-00	0.154	3	0.492	---	---	33
694	SC-58125	0.105	4	0.49	---	---	25
695	pyrvinium	0.15	6	0.49	---	---	33
696	trazodone	-0.23	3	-0.489	---	---	33
697	acetazolamide	-0.114	4	-0.489	---	---	25
698	riboflavin	-0.104	4	-0.488	---	---	25
699	monobenzone	0.095	4	0.488	---	---	25
700	betonicine	-0.171	6	-0.487	---	---	33
701	sulfanilamide	-0.119	4	-0.485	---	---	25
702	diperodon	0.333	3	0.485	---	---	33
703	orciprenaline	0.095	4	0.482	---	---	25
704	colecalciferol	-0.206	4	-0.481	---	---	25
705	dihydroergotamine	0.129	5	0.48	---	---	20
706	parbendazole	0	4	-0.479	---	---	0
707	(-)-isoprenaline	0	4	0.479	---	---	0
708	corticosterone	0	4	0.478	---	---	0
709	etamivan	-0.139	4	-0.477	---	---	25
710	mestranol	-0.039	4	0.476	---	---	25
711	clofilium tosylate	-0.125	3	-0.474	---	---	33
712	wortmannin	0.185	18	0.471	---	---	38
713	testosterone	-0.088	5	0.471	---	---	0
714	sulpiride	-0.04	5	-0.47	---	---	20
715	isoconazole	0.174	5	0.469	---	---	40
716	prednisolone	0.152	5	0.469	---	---	40
717	fipexide	-0.237	3	-0.467	---	---	33
718	meticrane	-0.252	5	-0.467	---	---	40
719	desoxycortone	-0.171	4	-0.467	---	---	25
720	C-75	0	4	0.463	---	---	0
721	benzthiazide	-0.15	4	-0.463	---	---	25
722	nortriptyline	-0.013	4	0.462	---	---	25
723	acacetin	-0.136	6	-0.461	---	---	16
724	oxprenolol	-0.144	4	-0.461	---	---	25
725	resveratrol	-0.071	9	0.461	---	---	0
726	Prestwick-920	-0.117	4	-0.46	---	---	25
727	genistein	0.224	17	0.459	---	---	47
728	procarbazine	0	3	0.459	---	---	0
729	ergocalciferol	0.149	4	0.458	---	---	25
730	atovaquone	-0.219	3	-0.457	---	---	33
731	fluorocurarine	-0.131	4	-0.456	---	---	25
732	aminophylline	-0.116	4	-0.456	---	---	25
733	CP-863187	0.151	4	0.455	---	---	25
734	H-89	-0.143	3	-0.454	---	---	33
735	bephenium hydroxynaphthoate	-0.204	5	-0.454	---	---	40
736	homosalate	0.094	4	0.453	---	---	25
737	nocodazole	0.115	6	0.453	---	---	16
738	Prestwick-1084	-0.168	4	-0.452	---	---	25
739	nicardipine	0	4	0.451	---	---	0
740	demeclocycline	-0.227	6	-0.45	---	---	33
741	dirithromycin	0.127	3	0.45	---	---	33
742	cinchocaine	-0.038	5	0.448	---	---	20
743	fluocinonide	-0.251	5	-0.448	---	---	40
744	metoclopramide	0	6	-0.445	---	---	0
745	lorglumide	-0.15	5	-0.444	---	---	20
746	corbadrine	0	4	0.444	---	---	0
747	chlorphenesin	-0.112	4	-0.443	---	---	25
748	AG-028671	0.194	3	0.443	---	---	33
749	florfenicol	0.1	4	0.442	---	---	25
750	H-7	0.088	4	0.441	---	---	25
751	dydrogesterone	0	4	0.44	---	---	0
752	memantine	-0.018	4	-0.44	---	---	25
753	SB-203580	-0.185	5	-0.439	---	---	40
754	cortisone	0	3	0.439	---	---	0
755	meropenem	0	4	-0.439	---	---	0
756	SB-202190	0	5	0.438	---	---	0
757	pheniramine	0.102	5	-0.437	---	---	0
758	deferoxamine	-0.208	8	-0.437	---	---	37
759	azapropazone	-0.009	3	0.437	---	---	33
760	harmine	0	4	-0.437	---	---	0
761	bromperidol	0.178	3	0.437	---	---	33
762	clotrimazole	0.099	5	0.436	---	---	20
763	lomustine	0.028	4	-0.436	---	---	25
764	metyrapone	-0.071	4	0.436	---	---	25
765	mebhydrolin	0.104	4	0.434	---	---	25
766	6-benzylaminopurine	-0.252	5	-0.434	---	---	40
767	halofantrine	0.204	3	0.433	---	---	33
768	solanine	-0.179	4	-0.433	---	---	25
769	tiratricol	-0.114	4	-0.43	---	---	25
770	alprostadil	0	7	0.43	---	---	0
771	flavoxate	0.034	4	0.428	---	---	25
772	nifedipine	-0.195	7	-0.426	---	---	42
773	desipramine	0	4	0.426	---	---	0
774	triamterene	-0.094	5	-0.424	---	---	40
775	chloramphenicol	0	4	-0.423	---	---	0
776	azlocillin	-0.168	4	-0.423	---	---	25
777	iocetamic acid	-0.097	4	-0.422	---	---	25
778	amprolium	-0.202	5	-0.421	---	---	40
779	2,6-dimethylpiperidine	-0.154	5	-0.421	---	---	40
780	propidium iodide	0.155	4	0.42	---	---	25
781	15-delta prostaglandin J2	0.219	15	0.42	---	---	40
782	articaine	-0.251	3	-0.419	---	---	33
783	allantoin	-0.146	5	-0.418	---	---	40
784	benfluorex	-0.243	4	0.417	---	---	0
785	PHA-00846566E	-0.179	3	-0.417	---	---	33
786	hesperidin	-0.025	4	0.416	---	---	25
787	SC-560	-0.116	3	-0.416	---	---	33
788	thiostrepton	-0.141	4	-0.416	---	---	25
789	cyproheptadine	0.048	5	0.416	---	---	40
790	dacarbazine	-0.248	4	-0.415	---	---	25
791	baclofen	-0.204	5	-0.415	---	---	40
792	vorinostat	0.029	12	0.411	---	---	8
793	F0447-0125	0	4	0.41	---	---	0
794	benzathine benzylpenicillin	0.089	4	-0.41	---	---	0
795	lidoflazine	0	3	0.41	---	---	0
796	dexpropranolol	-0.043	3	-0.408	---	---	33
797	glipizide	-0.013	5	0.407	---	---	20
798	propofol	0	4	0.407	---	---	0
799	mesalazine	-0.019	5	-0.406	---	---	20
800	iopromide	0.14	4	-0.406	---	---	0
801	CP-319743	0	4	0.406	---	---	0
802	piromidic acid	-0.032	4	-0.406	---	---	25
803	fenspiride	-0.275	5	-0.406	---	---	40
804	amoxapine	0.063	5	0.405	---	---	40
805	sirolimus	0.037	44	0.405	---	---	20
806	bethanechol	0	4	-0.405	---	---	0
807	corynanthine	-0.197	3	-0.404	---	---	33
808	verteporfin	-0.179	3	-0.403	---	---	33
809	pridinol	-0.125	4	-0.403	---	---	25
810	pimethixene	-0.131	3	-0.402	---	---	33
811	moxonidine	-0.164	3	-0.402	---	---	33
812	Gly-His-Lys	0.158	3	0.402	---	---	33
813	etacrynic acid	0.235	3	0.401	---	---	33
814	PNU-0293363	-0.254	3	-0.4	---	---	33
815	isometheptene	0	4	0.399	---	---	0
816	felodipine	-0.041	7	0.398	---	---	28
817	mephenesin	-0.107	5	-0.398	---	---	20
818	ketanserin	-0.046	4	-0.398	---	---	25
819	cobalt chloride	0	3	0.398	---	---	0
820	nisoxetine	-0.125	4	-0.397	---	---	25
821	syrosingopine	-0.039	4	0.397	---	---	25
822	acenocoumarol	0	5	-0.397	---	---	0
823	cloperastine	-0.026	6	0.396	---	---	16
824	cinchonine	0.113	4	0.396	---	---	25
825	furazolidone	0	4	-0.396	---	---	0
826	piperacetazine	0.125	4	0.395	---	---	25
827	dimenhydrinate	0	4	0.394	---	---	0
828	clioquinol	0	5	0.394	---	---	0
829	bisoprolol	-0.11	4	-0.394	---	---	25
830	PF-00539758-00	0.119	3	0.393	---	---	33
831	iopamidol	0.085	4	0.393	---	---	25
832	riluzole	0.198	5	0.393	---	---	40
833	Trolox C	-0.126	4	-0.393	---	---	25
834	carbachol	-0.189	4	-0.391	---	---	25
835	metolazone	-0.11	5	-0.391	---	---	20
836	brompheniramine	-0.14	4	-0.39	---	---	25
837	oxolinic acid	-0.161	5	-0.389	---	---	20
838	oxamniquine	0.038	4	-0.389	---	---	25
839	AH-23848	0	3	-0.389	---	---	0
840	cisapride	-0.136	4	0.388	---	---	0
841	flunarizine	-0.041	4	0.388	---	---	25
842	fluorometholone	-0.159	4	-0.387	---	---	25
843	flunixin	-0.326	5	-0.387	---	---	40
844	sulfamethoxazole	-0.157	5	-0.386	---	---	20
845	etynodiol	0.1	4	0.386	---	---	25
846	diloxanide	0	4	0.386	---	---	0
847	copper sulfate	-0.11	4	-0.385	---	---	25
848	troleandomycin	-0.147	4	-0.385	---	---	25
849	chlortetracycline	0.043	5	0.385	---	---	40
850	valdecoxib	-0.158	3	-0.385	---	---	33
851	pentoxifylline	0.156	5	0.385	---	---	40
852	quinpirole	0.117	4	0.385	---	---	25
853	ajmaline	0	3	0.384	---	---	0
854	papaverine	-0.095	4	-0.384	---	---	25
855	hydrastine hydrochloride	-0.176	4	-0.383	---	---	25
856	ikarugamycin	0	3	-0.383	---	---	0
857	adiphenine	0.211	5	0.382	---	---	40
858	ivermectin	0	5	0.382	---	---	0
859	pargyline	-0.101	4	-0.382	---	---	25
860	lymecycline	-0.128	4	-0.381	---	---	25
861	ebselen	0	3	0.381	---	---	0
862	clenbuterol	0.007	5	0.38	---	---	40
863	guanethidine	-0.072	3	-0.38	---	---	33
864	PHA-00767505E	0.145	4	0.38	---	---	25
865	tacrolimus	-0.181	3	-0.379	---	---	33
866	dizocilpine	0.101	5	0.378	---	---	20
867	merbromin	0.112	5	0.378	---	---	40
868	sulfadimethoxine	0.2	5	0.376	---	---	40
869	oxetacaine	-0.21	5	-0.376	---	---	40
870	mevalolactone	-0.088	3	-0.376	---	---	33
871	sparteine	0.129	4	0.376	---	---	25
872	dapsone	0.134	5	0.374	---	---	40
873	clorsulon	0.126	4	0.374	---	---	25
874	securinine	0.181	4	-0.373	---	---	0
875	heptaminol	0.129	5	0.373	---	---	40
876	dihydroergocristine	0.076	4	0.373	---	---	25
877	thiamine	0.144	3	0.373	---	---	33
878	brinzolamide	-0.119	4	-0.373	---	---	25
879	AG-012559	-0.174	3	-0.372	---	---	33
880	cycloserine	-0.119	4	-0.372	---	---	25
881	mitoxantrone	0	3	0.371	---	---	0
882	demecarium bromide	0.029	4	-0.371	---	---	25
883	phenelzine	-0.1	6	-0.37	---	---	16
884	bambuterol	-0.047	4	-0.37	---	---	25
885	spironolactone	-0.042	5	0.369	---	---	20
886	guanadrel	-0.071	5	-0.369	---	---	40
887	alimemazine	-0.096	4	-0.369	---	---	25
888	cefamandole	0	4	-0.368	---	---	0
889	pioglitazone	-0.148	11	-0.368	---	---	36
890	gallamine triethiodide	-0.115	5	-0.368	---	---	20
891	trimethobenzamide	0.19	5	0.368	---	---	40
892	4-hydroxyphenazone	-0.07	5	0.368	---	---	0
893	terazosin	0.106	4	0.367	---	---	25
894	prednicarbate	0.127	3	0.366	---	---	33
895	caffeic acid	-0.126	3	-0.366	---	---	33
896	mexiletine	0	6	0.365	---	---	0
897	Prestwick-559	-0.263	3	-0.365	---	---	33
898	timolol	0.151	4	0.365	---	---	25
899	mafenide	0.118	5	0.365	---	---	40
900	loracarbef	0.173	4	0.365	---	---	25
901	Prestwick-983	0	3	0.364	---	---	0
902	meteneprost	0.193	4	0.364	---	---	25
903	guaifenesin	-0.179	6	-0.364	---	---	33
904	butein	0	2	-0.363	---	---	0
905	cinchonidine	-0.018	4	-0.363	---	---	25
906	imipenem	0	4	-0.362	---	---	0
907	gossypol	0.085	6	0.362	---	---	16
908	staurosporine	-0.021	4	-0.362	---	---	25
909	theophylline	-0.166	4	-0.361	---	---	25
910	acetylsalicylic acid	-0.153	13	-0.36	---	---	38
911	doxycycline	-0.056	5	-0.359	---	---	20
912	IC-86621	-0.037	4	-0.358	---	---	25
913	oxaprozin	0	6	-0.358	---	---	0
914	naringenin	0	4	-0.356	---	---	0
915	nitrofurantoin	0.055	5	0.356	---	---	20
916	isosorbide	-0.036	4	-0.355	---	---	25
917	Prestwick-967	-0.037	4	-0.353	---	---	25
918	amphotericin B	-0.164	4	0.353	---	---	0
919	felbinac	0.086	4	0.352	---	---	25
920	5155877	0.085	4	0.351	---	---	25
921	benserazide	-0.231	5	-0.35	---	---	40
922	monensin	0.244	6	0.35	---	---	33
923	Prestwick-682	0	4	0.349	---	---	0
924	pirinixic acid	0	5	0.349	---	---	0
925	roxarsone	-0.099	4	-0.349	---	---	25
926	ethosuximide	-0.133	4	-0.348	---	---	25
927	bacampicillin	0.189	4	0.348	---	---	25
928	tetramisole	-0.003	4	-0.348	---	---	25
929	thiamazole	0.14	6	0.346	---	---	33
930	adenosine phosphate	0	4	0.346	---	---	0
931	nimesulide	0	4	-0.346	---	---	0
932	ribostamycin	0.011	4	0.345	---	---	25
933	tamoxifen	0.134	7	0.345	---	---	42
934	aminophenazone	-0.204	5	-0.345	---	---	40
935	neomycin	0	5	0.345	---	---	0
936	Prestwick-691	0.031	3	-0.344	---	---	33
937	iobenguane	0.013	4	-0.344	---	---	25
938	epirizole	-0.198	5	-0.344	---	---	40
939	karakoline	-0.046	6	0.344	---	---	33
940	cefazolin	0.144	5	0.343	---	---	20
941	mefenamic acid	-0.092	5	-0.343	---	---	20
942	paromomycin	0.118	4	0.343	---	---	25
943	flumetasone	-0.181	6	-0.343	---	---	33
944	ethotoin	-0.198	6	-0.342	---	---	33
945	phenformin	-0.141	7	-0.342	---	---	28
946	methyldopate	-0.007	4	-0.342	---	---	25
947	quinisocaine	0	4	0.342	---	---	0
948	sodium phenylbutyrate	-0.102	7	0.341	---	---	0
949	terguride	-0.22	8	-0.341	---	---	37
950	acepromazine	0	4	-0.341	---	---	0
951	vigabatrin	-0.133	3	-0.34	---	---	33
952	ampicillin	0.131	4	0.34	---	---	25
953	aciclovir	0.07	6	0.34	---	---	16
954	cefaclor	0.112	4	-0.34	---	---	0
955	naphazoline	0.084	5	0.34	---	---	20
956	amiloride	-0.138	5	-0.339	---	---	20
957	pyrithyldione	-0.064	4	-0.339	---	---	25
958	amrinone	0.112	4	-0.339	---	---	0
959	ellipticine	0	4	0.339	---	---	0
960	3-acetamidocoumarin	-0.052	4	-0.338	---	---	25
961	pyrimethamine	0.182	5	0.338	---	---	40
962	reserpine	-0.005	3	0.338	---	---	33
963	diazoxide	0.138	5	0.337	---	---	40
964	beclometasone	0.215	3	-0.337	---	---	0
965	0317956-0000	0.092	8	0.336	---	---	37
966	disopyramide	0.113	4	0.336	---	---	25
967	tolbutamide	0.132	7	0.335	---	---	42
968	pheneticillin	0.025	4	0.335	---	---	25
969	harpagoside	0.127	4	-0.334	---	---	0
970	nadolol	0.127	4	0.334	---	---	25
971	Prestwick-642	0.108	4	-0.334	---	---	0
972	tetracycline	0.103	5	0.333	---	---	40
973	chlorprothixene	-0.039	4	0.333	---	---	25
974	biperiden	0.096	5	0.331	---	---	20
975	bacitracin	0.216	3	0.331	---	---	33
976	lincomycin	0.196	3	0.33	---	---	33
977	naftopidil	-0.091	3	-0.33	---	---	33
978	metanephrine	-0.092	5	-0.33	---	---	20
979	oxytetracycline	-0.004	3	0.33	---	---	33
980	chenodeoxycholic acid	0	4	-0.329	---	---	0
981	cefapirin	-0.018	4	-0.329	---	---	25
982	xylometazoline	-0.035	4	0.328	---	---	25
983	orlistat	-0.19	5	-0.328	---	---	40
984	haloperidol	0.183	32	0.328	---	---	37
985	streptomycin	-0.021	4	-0.328	---	---	25
986	tropicamide	-0.003	6	0.328	---	---	33
987	eldeline	-0.122	6	-0.328	---	---	16
988	diflorasone	-0.094	4	-0.327	---	---	25
989	monastrol	0	8	0.327	---	---	0
990	cotinine	-0.034	6	0.327	---	---	16
991	ornidazole	-0.076	5	-0.327	---	---	40
992	thioproperazine	-0.015	5	0.327	---	---	40
993	netilmicin	-0.14	4	-0.327	---	---	25
994	Prestwick-1083	-0.054	3	-0.326	---	---	33
995	naltrexone	-0.105	5	-0.326	---	---	20
996	antazoline	0.171	4	0.326	---	---	25
997	cimetidine	0.148	5	0.326	---	---	20
998	tranylcypromine	-0.164	5	0.326	---	---	0
999	cicloheximide	-0.055	4	0.326	---	---	25
1000	dicycloverine	0.11	5	0.326	---	---	20
1001	zardaverine	-0.134	4	-0.325	---	---	25
1002	iloprost	0.03	3	0.325	---	---	33
1003	prednisone	0	5	0.325	---	---	0
1004	pipemidic acid	-0.169	3	-0.325	---	---	33
1005	fludroxycortide	0.062	5	0.324	---	---	40
1006	kawain	0.108	5	0.324	---	---	40
1007	etodolac	-0.07	5	0.324	---	---	40
1008	remoxipride	-0.106	4	-0.323	---	---	25
1009	methotrexate	-0.008	8	0.323	---	---	12
1010	thioperamide	0.104	5	0.322	---	---	20
1011	ticlopidine	0	5	-0.322	---	---	0
1012	methoxamine	-0.022	4	-0.322	---	---	25
1013	fenbufen	0.065	6	0.322	---	---	33
1014	podophyllotoxin	0.101	4	0.321	---	---	25
1015	Prestwick-665	-0.204	5	-0.321	---	---	40
1016	ethoxyquin	0.066	5	0.321	---	---	20
1017	acebutolol	0.107	5	0.32	---	---	40
1018	gibberellic acid	0.018	4	-0.32	---	---	25
1019	fulvestrant	0.073	40	0.32	---	---	25
1020	mecamylamine	-0.086	3	-0.319	---	---	33
1021	rifampicin	-0.077	4	-0.319	---	---	25
1022	sulfathiazole	0.098	5	-0.319	---	---	0
1023	PHA-00745360	0.127	8	0.319	---	---	25
1024	doxorubicin	-0.198	3	-0.318	---	---	33
1025	minocycline	0.075	5	0.317	---	---	20
1026	tetryzoline	-0.259	3	-0.317	---	---	33
1027	ramipril	0	4	-0.317	---	---	0
1028	etilefrine	-0.132	4	-0.316	---	---	25
1029	clomipramine	0.116	4	0.316	---	---	25
1030	aminocaproic acid	-0.258	3	-0.316	---	---	33
1031	noretynodrel	0.134	4	0.316	---	---	25
1032	carbamazepine	0.116	8	0.316	---	---	25
1033	sulfaguanidine	-0.195	5	-0.315	---	---	40
1034	betamethasone	0.008	3	0.315	---	---	33
1035	flurbiprofen	-0.041	5	-0.314	---	---	20
1036	mephentermine	-0.147	5	0.314	---	---	0
1037	PNU-0230031	0.065	8	0.314	---	---	12
1038	fluvastatin	0	4	-0.314	---	---	0
1039	josamycin	0.022	5	-0.314	---	---	40
1040	SC-19220	-0.127	4	-0.313	---	---	25
1041	glycocholic acid	0.034	4	0.313	---	---	25
1042	harmalol	0.212	3	0.312	---	---	33
1043	piperlongumine	0	2	-0.312	---	---	0
1044	rilmenidine	0.02	4	-0.311	---	---	25
1045	tolmetin	-0.017	4	-0.311	---	---	25
1046	norethisterone	-0.157	4	-0.311	---	---	25
1047	cefsulodin	0.102	4	0.311	---	---	25
1048	bepridil	0	4	0.311	---	---	0
1049	cyclopentolate	-0.146	4	-0.311	---	---	25
1050	diphemanil metilsulfate	0.057	5	0.308	---	---	40
1051	nalidixic acid	-0.21	5	-0.308	---	---	40
1052	0179445-0000	-0.079	8	-0.308	---	---	12
1053	tolnaftate	0.054	5	-0.307	---	---	20
1054	dipivefrine	0	4	-0.306	---	---	25
1055	guanfacine	0.089	5	0.306	---	---	40
1056	artemisinin	-0.061	3	-0.306	---	---	33
1057	berberine	0	4	0.305	---	---	0
1058	diphenhydramine	0.107	5	0.305	---	---	20
1059	hyoscyamine	-0.134	5	-0.305	---	---	40
1060	zimeldine	-0.212	5	-0.305	---	---	40
1061	trimethoprim	0.105	5	0.304	---	---	40
1062	meclozine	-0.177	5	0.304	---	---	0
1063	nitrendipine	-0.185	5	-0.302	---	---	40
1064	hesperetin	-0.123	5	-0.302	---	---	40
1065	dehydrocholic acid	-0.121	5	-0.302	---	---	40
1066	seneciphylline	-0.049	4	0.302	---	---	25
1067	benzamil	0.091	6	0.302	---	---	16
1068	dantrolene	-0.112	6	-0.302	---	---	33
1069	lasalocid	0.099	4	0.301	---	---	25
1070	minaprine	-0.022	5	-0.301	---	---	40
1071	flupentixol	-0.196	4	-0.301	---	---	25
1072	proglumide	0.069	5	0.301	---	---	20
1073	flutamide	-0.068	5	-0.3	---	---	20
1074	butamben	0.032	4	0.3	---	---	25
1075	benfotiamine	-0.185	5	-0.3	---	---	40
1076	beta-escin	-0.095	6	-0.299	---	---	16
1077	carbarsone	-0.038	4	0.298	---	---	25
1078	sulfachlorpyridazine	0.032	5	-0.298	---	---	20
1079	fludrocortisone	0.123	8	0.298	---	---	25
1080	Prestwick-981	0.034	3	0.298	---	---	33
1081	clindamycin	0.125	5	0.297	---	---	40
1082	vancomycin	0.142	4	0.297	---	---	25
1083	0175029-0000	-0.029	6	0.297	---	---	16
1084	dexamethasone	0.036	8	0.296	---	---	25
1085	propantheline bromide	0.084	4	0.296	---	---	25
1086	latamoxef	-0.093	3	0.296	---	---	33
1087	picotamide	-0.048	5	-0.295	---	---	20
1088	imidurea	0.022	3	-0.295	---	---	33
1089	iodixanol	-0.168	3	-0.294	---	---	33
1090	AG-013608	-0.015	8	0.294	---	---	25
1091	halcinonide	0.16	5	0.294	---	---	40
1092	isoxicam	0.096	5	0.294	---	---	40
1093	phenazopyridine	-0.143	4	-0.293	---	---	25
1094	betazole	-0.026	5	0.293	---	---	20
1095	0173570-0000	-0.165	6	-0.293	---	---	33
1096	sulfafurazole	-0.225	5	-0.292	---	---	40
1097	minoxidil	0.043	5	0.292	---	---	40
1098	chloroquine	-0.109	4	0.291	---	---	0
1099	cinnarizine	0.109	4	0.291	---	---	25
1100	orphenadrine	-0.103	6	-0.291	---	---	33
1101	methyldopa	0.046	5	0.29	---	---	40
1102	amiodarone	-0.168	5	-0.288	---	---	20
1103	pentetic acid	-0.062	5	-0.288	---	---	40
1104	spiradoline	-0.056	4	-0.288	---	---	25
1105	atractyloside	0.144	5	0.288	---	---	40
1106	loxapine	0.04	4	0.288	---	---	25
1107	homatropine	-0.096	5	-0.287	---	---	20
1108	nifenazone	0.18	5	0.287	---	---	40
1109	cyanocobalamin	0.126	4	0.287	---	---	25
1110	nalbuphine	-0.128	5	-0.287	---	---	40
1111	alfuzosin	-0.115	5	0.287	---	---	0
1112	ceftazidime	0.157	3	0.287	---	---	33
1113	alclometasone	0.005	4	-0.286	---	---	25
1114	levodopa	-0.029	5	-0.286	---	---	20
1115	pancuronium bromide	-0.135	4	-0.286	---	---	25
1116	proxymetacaine	-0.117	4	-0.286	---	---	25
1117	bisacodyl	-0.067	4	0.285	---	---	25
1118	rolipram	-0.156	4	-0.284	---	---	25
1119	clopamide	-0.131	4	-0.284	---	---	25
1120	Chicago Sky Blue 6B	0.115	4	0.283	---	---	25
1121	trimetazidine	0.116	4	0.283	---	---	25
1122	khellin	0.224	5	0.282	---	---	40
1123	lycorine	0.176	5	0.281	---	---	40
1124	SR-95531	0.023	4	0.281	---	---	25
1125	alprenolol	0.126	4	0.281	---	---	25
1126	fenoterol	-0.227	3	-0.28	---	---	33
1127	tropine	0.004	4	0.279	---	---	25
1128	fusidic acid	-0.05	4	0.278	---	---	25
1129	amylocaine	0.08	5	0.277	---	---	40
1130	promazine	-0.04	6	0.277	---	---	16
1131	benzonatate	-0.083	5	-0.277	---	---	40
1132	rolitetracycline	0.127	4	0.277	---	---	25
1133	bendroflumethiazide	0.162	6	0.276	---	---	33
1134	chlorogenic acid	-0.082	4	0.276	---	---	25
1135	ascorbic acid	0	4	-0.276	---	---	0
1136	naloxone	-0.172	6	-0.275	---	---	33
1137	isoxsuprine	-0.165	5	-0.273	---	---	40
1138	pramocaine	-0.126	5	-0.273	---	---	40
1139	trimethylcolchicinic acid	0.104	4	0.273	---	---	25
1140	equilin	0.041	5	0.272	---	---	40
1141	phenazone	0.128	3	0.271	---	---	33
1142	pentamidine	0.154	5	0.271	---	---	40
1143	myricetin	-0.015	4	0.27	---	---	25
1144	dilazep	-0.022	5	0.27	---	---	20
1145	protriptyline	0	4	-0.27	---	---	0
1146	(+/-)-catechin	-0.128	4	-0.27	---	---	25
1147	altizide	-0.175	4	-0.269	---	---	25
1148	methocarbamol	-0.024	3	-0.269	---	---	33
1149	paclitaxel	-0.098	6	0.269	---	---	16
1150	bufexamac	-0.096	4	0.268	---	---	25
1151	aconitine	0	4	-0.268	---	---	25
1152	carcinine	-0.037	4	0.268	---	---	25
1153	altretamine	-0.185	4	-0.267	---	---	25
1154	diclofenac	-0.129	5	-0.267	---	---	40
1155	paroxetine	-0.094	4	0.266	---	---	25
1156	clomifene	0.039	4	0.266	---	---	25
1157	alvespimycin	-0.029	12	0.265	---	---	41
1158	azathioprine	0.089	7	0.265	---	---	42
1159	piroxicam	-0.185	4	-0.265	---	---	25
1160	primaquine	0.013	4	-0.263	---	---	25
1161	atropine oxide	0.098	5	0.262	---	---	40
1162	nimodipine	0.043	4	0.262	---	---	25
1163	cefalonium	0.102	3	0.262	---	---	33
1164	pivmecillinam	0.133	4	0.262	---	---	25
1165	sulfamerazine	-0.061	5	-0.262	---	---	40
1166	novobiocin	-0.022	9	-0.261	---	---	11
1167	chlorpropamide	0.016	6	0.261	---	---	33
1168	pentolonium	-0.021	5	0.261	---	---	40
1169	rosiglitazone	0.069	14	0.261	---	---	42
1170	mianserin	-0.104	5	-0.261	---	---	20
1171	benzocaine	0.012	4	0.261	---	---	25
1172	ciclosporin	-0.002	6	-0.261	---	---	33
1173	glycopyrronium bromide	-0.185	5	-0.26	---	---	40
1174	sotalol	0.131	4	0.259	---	---	25
1175	fluvoxamine	0.116	4	0.259	---	---	25
1176	serotonin	-0.04	5	0.259	---	---	20
1177	lobelanidine	-0.109	4	-0.259	---	---	25
1178	diphenylpyraline	-0.063	6	-0.258	---	---	33
1179	tanespimycin	0.041	62	0.258	---	---	22
1180	vitexin	-0.019	4	0.257	---	---	25
1181	nystatin	-0.096	3	0.256	---	---	0
1182	sulfadimidine	-0.077	6	-0.255	---	---	33
1183	pyridoxine	-0.026	4	0.255	---	---	25
1184	ribavirin	0.022	4	-0.254	---	---	25
1185	ethisterone	-0.06	6	-0.254	---	---	16
1186	atropine methonitrate	-0.025	3	0.254	---	---	33
1187	N-acetyl-L-aspartic acid	-0.059	4	0.253	---	---	25
1188	phensuximide	-0.037	4	-0.253	---	---	25
1189	antimycin A	-0.071	5	0.253	---	---	20
1190	PHA-00851261E	-0.104	8	-0.252	---	---	25
1191	androsterone	-0.056	4	-0.252	---	---	25
1192	nadide	-0.11	4	0.252	---	---	0
1193	ciprofloxacin	-0.117	5	-0.251	---	---	40
1194	domperidone	0.009	4	-0.251	---	---	25
1195	ethambutol	-0.164	5	-0.25	---	---	40
1196	abamectin	0.008	4	-0.249	---	---	25
1197	cloxacillin	0.03	4	0.249	---	---	25
1198	dipyridamole	-0.185	6	0.249	---	---	16
1199	hydrastinine	-0.024	5	0.248	---	---	20
1200	amantadine	0.079	4	0.248	---	---	25
1201	isotretinoin	-0.136	4	-0.248	---	---	25
1202	phentolamine	-0.026	7	0.248	---	---	42
1203	meprylcaine	-0.23	4	-0.248	---	---	25
1204	coralyne	-0.118	4	-0.248	---	---	25
1205	metformin	-0.015	10	-0.246	---	---	40
1206	aceclofenac	-0.109	4	-0.246	---	---	25
1207	salbutamol	-0.122	5	-0.245	---	---	20
1208	tiapride	-0.1	5	-0.245	---	---	40
1209	piperine	0.069	4	0.244	---	---	25
1210	chlorzoxazone	-0.025	4	0.243	---	---	25
1211	betulin	0.029	3	0.243	---	---	33
1212	sulfapyridine	-0.126	4	-0.242	---	---	25
1213	3-nitropropionic acid	-0.077	4	-0.241	---	---	25
1214	clozapine	0.118	17	0.241	---	---	41
1215	oleandomycin	-0.134	5	-0.24	---	---	40
1216	esculin	-0.033	4	-0.24	---	---	25
1217	procyclidine	0.049	4	0.24	---	---	25
1218	megestrol	0.067	4	0.239	---	---	25
1219	fosfosal	0.035	4	0.238	---	---	25
1220	fluspirilene	-0.118	4	-0.238	---	---	25
1221	norcyclobenzaprine	-0.108	4	-0.238	---	---	25
1222	clemizole	-0.027	5	0.238	---	---	20
1223	3-hydroxy-DL-kynurenine	-0.014	6	0.237	---	---	33
1224	pirenperone	-0.038	5	0.236	---	---	40
1225	ciclopirox	0.018	4	-0.236	---	---	25
1226	ondansetron	-0.101	4	0.235	---	---	0
1227	foliosidine	0.011	6	0.234	---	---	33
1228	monorden	0.013	22	0.234	---	---	18
1229	sulfabenzamide	-0.021	4	0.234	---	---	25
1230	tinidazole	-0.124	6	-0.234	---	---	33
1231	PF-01378883-00	-0.09	4	0.234	---	---	25
1232	gliquidone	0.004	4	0.234	---	---	25
1233	lidocaine	-0.157	5	-0.233	---	---	40
1234	hycanthone	-0.119	4	-0.233	---	---	25
1235	cefotiam	-0.114	4	-0.233	---	---	25
1236	mimosine	0.025	3	0.232	---	---	33
1237	cefalexin	-0.024	5	0.232	---	---	20
1238	naproxen	0.081	9	0.232	---	---	44
1239	ampyrone	0.016	5	-0.232	---	---	40
1240	ofloxacin	-0.113	5	-0.232	---	---	40
1241	methoxsalen	-0.062	3	-0.231	---	---	33
1242	pseudopelletierine	-0.135	4	-0.23	---	---	25
1243	colforsin	-0.162	5	-0.23	---	---	40
1244	trifluridine	-0.058	4	-0.229	---	---	25
1245	probucol	-0.031	6	-0.228	---	---	16
1246	metoprolol	-0.086	4	-0.226	---	---	25
1247	PF-00562151-00	-0.129	8	-0.226	---	---	37
1248	promethazine	-0.074	4	0.225	---	---	25
1249	sulfadiazine	-0.2	5	-0.225	---	---	40
1250	bromopride	-0.028	6	-0.225	---	---	33
1251	methanthelinium bromide	0.002	4	-0.225	---	---	25
1252	heliotrine	-0.033	6	-0.224	---	---	33
1253	mesoridazine	-0.037	4	-0.224	---	---	25
1254	S-propranolol	-0.021	4	-0.223	---	---	25
1255	cefixime	-0.17	4	-0.221	---	---	25
1256	clonidine	-0.15	4	-0.221	---	---	25
1257	flumequine	-0.016	4	0.22	---	---	25
1258	practolol	-0.14	4	-0.22	---	---	25
1259	molsidomine	0.005	4	0.22	---	---	25
1260	yohimbine	0.021	5	0.218	---	---	20
1261	hydrochlorothiazide	-0.017	5	0.218	---	---	20
1262	metronidazole	0.09	5	0.217	---	---	40
1263	ethaverine	-0.057	4	0.217	---	---	25
1264	colchicine	-0.061	6	-0.217	---	---	33
1265	oxedrine	-0.169	4	-0.217	---	---	25
1266	diprophylline	-0.194	5	-0.217	---	---	40
1267	etoposide	-0.125	4	-0.216	---	---	25
1268	verapamil	-0.012	6	-0.215	---	---	16
1269	benzbromarone	-0.003	3	0.215	---	---	33
1270	tetraethylenepentamine	0.064	6	0.215	---	---	33
1271	saquinavir	-0.037	4	-0.214	---	---	25
1272	sulfaquinoxaline	-0.01	3	0.214	---	---	33
1273	tolfenamic acid	-0.008	4	0.214	---	---	25
1274	niflumic acid	-0.078	4	0.213	---	---	25
1275	diflunisal	-0.021	5	-0.21	---	---	20
1276	griseofulvin	-0.015	5	-0.21	---	---	40
1277	isocarboxazid	-0.007	5	0.21	---	---	20
1278	chloropyramine	0.019	4	0.208	---	---	25
1279	dimethadione	-0.085	4	-0.208	---	---	25
1280	progesterone	-0.017	4	0.207	---	---	25
1281	nomifensine	0.028	5	0.207	---	---	40
1282	methapyrilene	0.004	4	-0.205	---	---	25
1283	CP-320650-01	0.068	8	0.204	---	---	25
1284	alpha-estradiol	0.039	16	0.203	---	---	31
1285	clidinium bromide	0.003	4	0.202	---	---	25
1286	6-bromoindirubin-3'-oxime	-0.025	7	-0.202	---	---	14
1287	PNU-0251126	-0.031	6	0.199	---	---	33
1288	tridihexethyl	-0.05	4	0.196	---	---	25
1289	bupivacaine	-0.004	4	-0.196	---	---	25
1290	midecamycin	-0.069	5	0.195	---	---	20
1291	estradiol	0.009	37	-0.194	---	---	24
1292	pipenzolate bromide	-0.003	4	0.192	---	---	25
1293	monocrotaline	-0.023	4	0.192	---	---	25
1294	flecainide	0.031	6	0.189	---	---	33
1295	lomefloxacin	-0.106	6	-0.189	---	---	33
1296	spiramycin	-0.047	6	-0.188	---	---	33
1297	finasteride	-0.018	6	0.188	---	---	33
1298	prilocaine	0.06	6	0.186	---	---	33
1299	geldanamycin	0.092	15	0.186	---	---	33
1300	dihydrostreptomycin	-0.047	5	-0.172	---	---	20
1301	sulindac	-0.009	7	0.17	---	---	28
1302	tretinoin	-0.008	22	0.167	---	---	18
1303	raloxifene	-0.045	7	-0.167	---	---	28
1304	erythromycin	-0.071	5	0.166	---	---	20
1305	nordihydroguaiaretic acid	-0.105	15	-0.163	---	---	40
1306	LY-294002	-0.015	61	0.161	---	---	24
1307	valproic acid	0.064	57	0.144	---	---	28
1308	troglitazone	-0.01	16	0.128	---	---	18
1309	chlorpromazine	-0.095	19	-0.126	---	---	26

## Sheet: (B) By cmap name and cell line
rank	cmap name and cell line	mean	n	enrichment	p	specificity	percent non-null
1	wortmannin - MCF7	0.331	10	0.657	0.00014	0.1342	60
2	loperamide - PC3	0.666	2	0.984	0.00048	0	100
3	disulfiram - PC3	0.635	2	0.976	0.00093	0.017	100
4	azacyclonol - MCF7	0.607	2	0.968	0.00173	0.0277	100
5	betulinic acid - MCF7	0.632	2	0.968	0.00173	0.0053	100
6	cetirizine - MCF7	-0.746	2	-0.969	0.00207	0	100
7	nefopam - MCF7	-0.595	3	-0.891	0.0025	0.0065	100
8	amitriptyline - PC3	0.605	2	0.961	0.00262	0.0099	100
9	valproic acid - PC3	0.272	10	0.54	0.00305	0.0385	60
10	sulfamethizole - MCF7	-0.724	2	-0.962	0.00322	0	100
11	sirolimus - PC3	0.228	8	0.585	0.00379	0.2059	50
12	hydroflumethiazide - PC3	0.584	2	0.952	0.00416	0.0127	100
13	thiamphenicol - PC3	0.574	2	0.949	0.00481	0.0164	100
14	procainamide - MCF7	-0.744	2	-0.951	0.00515	0	100
15	cephaeline - MCF7	0.485	3	0.85	0.00641	0.2657	100
16	citiolone - PC3	-0.701	2	-0.945	0.00664	0	100
17	metitepine - MCF7	0.552	2	0.939	0.00726	0.0246	100
18	digoxigenin - MCF7	0.579	3	0.844	0.00731	0.0628	100
19	ritodrine - MCF7	-0.766	2	-0.942	0.00732	0	100
20	helveticoside - MCF7	0.464	3	0.838	0.00833	0.1272	100
21	Prestwick-685 - PC3	-0.699	2	-0.937	0.00841	0.0099	100
22	viomycin - MCF7	0.573	2	0.932	0.00865	0.0313	100
23	delsoline - MCF7	-0.75	2	-0.933	0.00926	0.0061	100
24	chloropyrazine - MCF7	0.564	2	0.927	0.01044	0.0136	100
25	metamizole sodium - PC3	-0.665	2	-0.928	0.01093	0.0259	100
26	ornidazole - PC3	-0.653	2	-0.927	0.01105	0.0191	100
27	digitoxigenin - MCF7	0.601	2	0.921	0.01233	0.0578	100
28	acebutolol - MCF7	0.606	2	0.92	0.01247	0	100
29	parthenolide - MCF7	0.523	2	0.918	0.01324	0.15	100
30	11-deoxy-16,16-dimethylprostaglandin E2 - MCF7	-0.673	2	-0.918	0.01368	0.0188	100
31	milrinone - MCF7	-0.639	2	-0.916	0.01447	0.0223	100
32	SB-203580 - PC3	-0.693	2	-0.914	0.01503	0.0103	100
33	diltiazem - MCF7	-0.662	2	-0.912	0.01555	0.0059	100
34	troglitazone - HL60	-0.347	4	-0.705	0.01566	0.0437	50
35	iproniazid - PC3	0.639	2	0.909	0.0171	0.0227	100
36	acetylsalicylic acid - MCF7	-0.285	8	-0.514	0.01771	0.1023	50
37	phthalylsulfathiazole - MCF7	-0.508	3	-0.793	0.01801	0.0529	100
38	levomepromazine - MCF7	0.619	2	0.906	0.01817	0.07	100
39	pronetalol - MCF7	-0.627	2	-0.903	0.01869	0.0469	100
40	vincamine - PC3	0.519	2	0.904	0.01889	0.0548	100
41	genistein - MCF7	0.288	11	0.439	0.01905	0.259	63
42	metampicillin - MCF7	0.512	2	0.901	0.02006	0.047	100
43	metaraminol - PC3	-0.63	2	-0.898	0.0206	0.0333	100
44	chrysin - MCF7	-0.632	2	-0.898	0.02066	0.0272	100
45	fendiline - MCF7	0.567	2	0.898	0.02163	0.0794	100
46	adiphenine - PC3	0.526	2	0.898	0.02171	0.0725	100
47	zaprinast - MCF7	-0.587	2	-0.892	0.02356	0.0115	100
48	dyclonine - MCF7	0.552	2	0.892	0.02404	0.0246	100
49	budesonide - MCF7	-0.597	2	-0.886	0.02591	0.0114	100
50	PHA-00816795 - PC3	-0.623	2	-0.884	0.0267	0.0102	100
51	scopolamine N-oxide - PC3	-0.574	2	-0.884	0.0269	0.0329	100
52	sulindac - PC3	0.486	2	0.885	0.02732	0.0538	100
53	helveticoside - PC3	0.487	2	0.884	0.02752	0.0596	100
54	fenofibrate - MCF7	0.521	2	0.882	0.02847	0.0455	100
55	chlorpromazine - HL60	-0.538	4	-0.665	0.02851	0.0272	75
56	alverine - PC3	0.515	2	0.879	0.02929	0.0066	100
57	amylocaine - MCF7	0.501	2	0.877	0.03026	0.0529	100
58	solasodine - PC3	-0.611	2	-0.875	0.03127	0.0489	100
59	meclofenoxate - PC3	-0.603	2	-0.875	0.03129	0.0242	100
60	famprofazone - PC3	-0.584	2	-0.874	0.03177	0.0506	100
61	PF-00539745-00 - PC3	0.512	2	0.873	0.03284	0.0571	100
62	nipecotic acid - MCF7	-0.57	2	-0.871	0.03306	0.0177	100
63	co-dergocrine mesilate - MCF7	0.484	2	0.871	0.03374	0.0333	100
64	piribedil - MCF7	0.473	2	0.87	0.0344	0.0305	100
65	erastin - PC3	0.492	2	0.87	0.03455	0.0449	100
66	amoxapine - PC3	0.465	2	0.868	0.03591	0.0602	100
67	proscillaridin - MCF7	0.523	2	0.867	0.03595	0.1593	100
68	mepenzolate bromide - PC3	-0.635	2	-0.866	0.03626	0.0173	100
69	levocabastine - MCF7	-0.558	2	-0.865	0.03628	0.0615	100
70	thalidomide - MCF7	-0.278	4	-0.646	0.0375	0.0242	50
71	methacholine chloride - MCF7	-0.681	2	-0.862	0.03817	0.0778	100
72	ifosfamide - MCF7	-0.608	2	-0.861	0.03857	0.0117	100
73	levonorgestrel - PC3	-0.658	2	-0.859	0.03937	0.033	100
74	propylthiouracil - MCF7	-0.607	2	-0.859	0.03966	0.0508	100
75	naftidrofuryl - MCF7	0.467	2	0.857	0.04163	0.0185	100
76	meticrane - PC3	-0.629	2	-0.856	0.04165	0.0892	100
77	morantel - PC3	-0.59	2	-0.856	0.04181	0.03	100
78	zuclopenthixol - MCF7	0.464	2	0.856	0.04231	0.0896	100
79	flunisolide - PC3	-0.543	2	-0.854	0.04255	0.0793	100
80	sitosterol - MCF7	-0.573	2	-0.853	0.04306	0.0538	100
81	carbimazole - MCF7	0.451	2	0.853	0.04354	0.0341	100
82	doxylamine - MCF7	-0.528	2	-0.852	0.04388	0.1272	100
83	nicergoline - PC3	0.442	2	0.851	0.04479	0.0171	100
84	bicuculline - MCF7	-0.566	2	-0.85	0.04485	0.0718	100
85	merbromin - MCF7	0.49	2	0.849	0.04575	0.0532	100
86	lysergol - MCF7	-0.669	2	-0.847	0.04726	0.0357	100
87	5194442 - MCF7	0.5	2	0.847	0.04736	0.0843	100
88	oxyphenbutazone - MCF7	0.55	2	0.847	0.0475	0.1386	100
89	pyrvinium - MCF7	0.226	4	0.627	0.0485	0.3955	50
90	LY-294002 - PC3	0.148	12	0.375	0.04925	0.4546	58
91	fluphenazine - HL60	0.226	4	0.625	0.04933	0.1597	75
92	sulfametoxydiazine - MCF7	-0.544	2	-0.842	0.05012	0.0567	100
93	5230742 - MCF7	-0.531	2	-0.841	0.0507	0.0437	100
94	colistin - MCF7	0.468	2	0.841	0.05108	0.0497	100
95	W-13 - MCF7	0.426	2	0.84	0.05135	0.0429	100
96	pentoxyverine - MCF7	-0.559	2	-0.839	0.05173	0.0466	100
97	proxyphylline - MCF7	-0.636	2	-0.838	0.05247	0.0316	100
98	adipiodone - MCF7	-0.615	2	-0.838	0.05255	0.0707	100
99	moxisylyte - MCF7	-0.529	2	-0.837	0.05283	0.0857	100
100	guanabenz - MCF7	0.464	2	0.838	0.05306	0.0398	100
101	flufenamic acid - PC3	-0.604	2	-0.836	0.05326	0.0619	100
102	isoniazid - PC3	0.43	2	0.837	0.05368	0.0974	100
103	ceforanide - MCF7	0.544	2	0.837	0.0538	0.1579	100
104	azathioprine - PC3	0.429	2	0.837	0.0539	0.05	100
105	anisomycin - MCF7	0.553	2	0.836	0.05426	0.2332	100
106	alpha-estradiol - PC3	0.361	3	0.695	0.05556	0.064	66
107	chlorhexidine - PC3	0.559	2	0.834	0.05563	0.0385	100
108	AH-6809 - PC3	-0.61	2	-0.832	0.05615	0.0503	100
109	pralidoxime - MCF7	-0.517	2	-0.832	0.05622	0.0226	100
110	glibenclamide - MCF7	-0.587	2	-0.83	0.05728	0.057	100
111	methylergometrine - MCF7	-0.628	2	-0.829	0.0577	0.0442	100
112	metampicillin - PC3	0.497	2	0.83	0.0578	0.1243	100
113	Prestwick-685 - MCF7	-0.642	2	-0.827	0.05873	0.0719	100
114	ioversol - MCF7	-0.507	2	-0.827	0.05923	0.0649	100
115	Prestwick-860 - MCF7	-0.557	2	-0.826	0.05947	0.0718	100
116	tolazoline - PC3	-0.551	2	-0.826	0.05968	0.0611	100
117	ranitidine - PC3	-0.501	2	-0.825	0.06022	0.0927	100
118	levomepromazine - PC3	0.52	2	0.827	0.0603	0.0651	100
119	guanabenz - PC3	0.448	2	0.827	0.06048	0.0805	100
120	lynestrenol - PC3	0.408	2	0.827	0.06066	0.0926	100
121	cefotaxime - MCF7	0.483	2	0.826	0.06082	0.0204	100
122	rotenone - PC3	0.431	2	0.826	0.06112	0.0585	100
123	indometacin - MCF7	-0.394	4	-0.607	0.06135	0.0909	75
124	cefotaxime - PC3	0.405	2	0.826	0.06145	0.0625	100
125	methylbenzethonium chloride - MCF7	0.259	3	0.685	0.06159	0.215	66
126	sulfamethoxypyridazine - MCF7	-0.362	3	-0.687	0.06185	0.1071	66
127	tetracycline - PC3	0.495	2	0.824	0.06239	0.0822	100
128	mepyramine - MCF7	-0.527	2	-0.822	0.06257	0.0743	100
129	estradiol - ssMCF7	0.453	2	0.823	0.0632	0.0994	100
130	withaferin A - MCF7	0.448	2	0.823	0.06334	0.2646	100
131	16,16-dimethylprostaglandin E2 - PC3	-0.548	2	-0.82	0.0638	0.1606	100
132	lisuride - PC3	0.387	2	0.821	0.0646	0.0556	100
133	N-acetylmuramic acid - MCF7	0.514	2	0.819	0.06563	0.0338	100
134	flucytosine - MCF7	-0.622	2	-0.817	0.0665	0.0546	100
135	ricinine - MCF7	-0.531	2	-0.817	0.06662	0.09	100
136	metacycline - MCF7	-0.545	2	-0.817	0.06672	0.0874	100
137	protoveratrine A - MCF7	-0.593	2	-0.816	0.06682	0.172	100
138	levcycloserine - PC3	-0.501	2	-0.816	0.06742	0.0683	100
139	canrenoic acid - PC3	-0.502	2	-0.814	0.06829	0.0904	100
140	calcium folinate - MCF7	0.467	2	0.816	0.06875	0.1622	100
141	moroxydine - MCF7	0.418	2	0.815	0.06901	0.1065	100
142	tolnaftate - MCF7	0.462	2	0.814	0.07046	0.1609	100
143	PNU-0251126 - MCF7	0.415	2	0.813	0.07124	0.1566	100
144	sulfadiazine - PC3	-0.499	2	-0.811	0.07128	0.051	100
145	thalidomide - PC3	-0.484	2	-0.81	0.07171	0.104	100
146	griseofulvin - PC3	-0.492	2	-0.81	0.07203	0.0491	100
147	ifenprodil - MCF7	-0.513	2	-0.809	0.07221	0.0424	100
148	rotenone - MCF7	0.415	2	0.811	0.07261	0.0743	100
149	halcinonide - PC3	0.399	2	0.81	0.07293	0.125	100
150	triamcinolone - PC3	0.417	2	0.81	0.07304	0.0839	100
151	captopril - PC3	-0.666	2	-0.808	0.07326	0.101	100
152	bupropion - MCF7	-0.567	2	-0.807	0.07338	0.0473	100
153	cefmetazole - MCF7	-0.477	2	-0.801	0.0774	0.0719	100
154	tetracaine - MCF7	0.37	2	0.804	0.07784	0.0823	100
155	hydrocortisone - MCF7	-0.628	2	-0.799	0.07887	0.0983	100
156	benzylpenicillin - MCF7	-0.515	2	-0.799	0.07897	0.0899	100
157	oxantel - MCF7	0.417	2	0.802	0.07929	0.0423	100
158	Prestwick-675 - PC3	-0.514	2	-0.798	0.07965	0.164	100
159	lomefloxacin - MCF7	-0.367	3	-0.657	0.08036	0.0538	66
160	carisoprodol - MCF7	-0.643	2	-0.795	0.08203	0.0671	100
161	0198306-0000 - PC3	-0.453	2	-0.795	0.08241	0.139	100
162	tobramycin - MCF7	-0.552	2	-0.793	0.08368	0.1045	100
163	Prestwick-1082 - MCF7	0.499	2	0.796	0.08376	0.1366	100
164	pyrazinamide - MCF7	-0.592	2	-0.792	0.0847	0.1038	100
165	clofibrate - MCF7	-0.5	2	-0.791	0.08495	0.0408	100
166	harmol - MCF7	0.437	2	0.794	0.08505	0.1974	100
167	betahistine - MCF7	-0.585	2	-0.791	0.08555	0.0894	100
168	alpha-ergocryptine - PC3	-0.468	2	-0.789	0.08664	0.0796	100
169	pirenzepine - MCF7	-0.478	2	-0.789	0.08692	0.0723	100
170	monensin - MCF7	0.487	3	0.65	0.08715	0.3883	66
171	mebeverine - MCF7	-0.487	2	-0.788	0.08792	0.0844	100
172	cytisine - MCF7	-0.474	2	-0.788	0.08806	0.0575	100
173	etiocholanolone - PC3	0.427	2	0.791	0.08825	0.1145	100
174	carmustine - MCF7	0.352	2	0.79	0.08837	0.1265	100
175	pentolonium - PC3	-0.5	2	-0.787	0.08893	0.0964	100
176	bretylium tosilate - MCF7	0.344	2	0.789	0.08925	0.1401	100
177	hexylcaine - MCF7	-0.529	2	-0.786	0.08933	0.0294	100
178	etofylline - PC3	0.364	2	0.789	0.08969	0.0443	100
179	quercetin - MCF7	-0.286	4	-0.575	0.09021	0.0565	50
180	eucatropine - PC3	-0.449	2	-0.784	0.09116	0.1421	100
181	profenamine - MCF7	0.463	2	0.786	0.09207	0.1133	100
182	difenidol - MCF7	-0.635	2	-0.783	0.09265	0.116	100
183	diprophylline - PC3	-0.485	2	-0.781	0.09402	0.125	100
184	metaraminol - MCF7	-0.521	2	-0.78	0.09489	0.0294	100
185	denatonium benzoate - MCF7	-0.545	2	-0.78	0.09505	0.0994	100
186	procaine - MCF7	-0.461	2	-0.779	0.09563	0.125	100
187	bucladesine - MCF7	-0.299	4	-0.568	0.09678	0.0994	50
188	natamycin - MCF7	-0.533	2	-0.778	0.09706	0.1354	100
189	medrysone - PC3	-0.586	2	-0.777	0.098	0.21	100
190	hecogenin - MCF7	-0.547	2	-0.777	0.09831	0.155	100
191	CP-944629 - MCF7	-0.453	2	-0.776	0.09877	0.035	100
192	liothyronine - MCF7	-0.442	2	-0.776	0.09895	0.1467	100
193	fulvestrant - HL60	0.259	6	0.468	0.09916	0.1337	50
194	CP-690334-01 - PC3	0.392	4	0.563	0.09966	0.2644	75
195	nafcillin - MCF7	-0.435	2	-0.774	0.10092	0.1292	100
196	dobutamine - MCF7	-0.433	2	-0.774	0.10136	0.131	100
197	exisulind - MCF7	-0.433	2	-0.772	0.10233	0.0747	100
198	gelsemine - MCF7	-0.435	2	-0.772	0.10271	0.0503	100
199	BCB000038 - MCF7	-0.541	2	-0.771	0.1034	0.1075	100
200	fusaric acid - MCF7	-0.564	2	-0.771	0.10374	0.1333	100
201	roxithromycin - MCF7	-0.53	2	-0.771	0.10378	0.1921	100
202	apomorphine - PC3	-0.448	2	-0.77	0.10396	0.1088	100
203	CP-645525-01 - MCF7	-0.439	2	-0.77	0.10432	0.2171	100
204	hemicholinium - MCF7	-0.508	2	-0.769	0.10517	0.1837	100
205	guaifenesin - PC3	-0.536	2	-0.769	0.10537	0.1357	100
206	scopolamine - MCF7	-0.541	2	-0.767	0.10686	0.1572	100
207	Prestwick-984 - MCF7	-0.523	2	-0.766	0.10738	0.1149	100
208	Prestwick-1080 - PC3	-0.415	2	-0.765	0.10875	0.1381	100
209	fludrocortisone - PC3	0.263	2	0.765	0.1111	0.1533	50
210	zidovudine - MCF7	-0.469	2	-0.76	0.11301	0.1379	100
211	terbutaline - MCF7	-0.656	2	-0.76	0.11378	0.0888	100
212	idazoxan - MCF7	-0.447	2	-0.759	0.11416	0.1062	100
213	lanatoside C - MCF7	0.388	3	0.622	0.11443	0.4977	66
214	albendazole - MCF7	-0.489	2	-0.759	0.11462	0.156	100
215	praziquantel - MCF7	-0.39	2	-0.759	0.1148	0.0892	100
216	ketorolac - MCF7	-0.523	2	-0.757	0.11651	0.1965	100
217	nordihydroguaiaretic acid - HL60	-0.46	3	-0.617	0.1192	0.1192	66
218	guanadrel - PC3	-0.423	2	-0.754	0.11977	0.1208	100
219	tiletamine - MCF7	-0.39	2	-0.754	0.12	0.1263	100
220	xylazine - MCF7	-0.504	2	-0.75	0.12408	0.2135	100
221	aztreonam - PC3	-0.423	2	-0.749	0.12444	0.1519	100
222	MK-886 - MCF7	-0.43	2	-0.748	0.12539	0.0729	100
223	meptazinol - MCF7	-0.448	2	-0.748	0.12547	0.1861	100
224	nialamide - MCF7	-0.45	2	-0.748	0.12557	0.1636	100
225	alcuronium chloride - MCF7	-0.489	2	-0.747	0.12684	0.0735	100
226	doxazosin - MCF7	-0.483	2	-0.747	0.12704	0.1568	100
227	spectinomycin - MCF7	-0.493	2	-0.746	0.12716	0.2262	100
228	aztreonam - MCF7	-0.362	2	-0.746	0.1276	0.096	100
229	benserazide - MCF7	-0.385	3	-0.61	0.12777	0.071	66
230	raubasine - MCF7	-0.443	2	-0.746	0.12796	0.0933	100
231	sulfinpyrazone - MCF7	-0.402	2	-0.745	0.12851	0.1314	100
232	benzydamine - MCF7	-0.355	2	-0.745	0.12913	0.1225	100
233	primidone - MCF7	-0.457	2	-0.744	0.12925	0.1132	100
234	mefloquine - MCF7	0.276	2	0.743	0.13116	0.2553	50
235	lynestrenol - MCF7	0.23	2	0.742	0.13243	0.1194	50
236	maprotiline - MCF7	0.312	2	0.741	0.13333	0.2371	50
237	fluoxetine - MCF7	0.218	2	0.738	0.13633	0.1658	50
238	rosiglitazone - MCF7	0.153	7	0.412	0.13644	0.1299	57
239	arachidonic acid - MCF7	-0.361	3	-0.6	0.14105	0.218	66
240	thioproperazine - PC3	0.312	2	0.727	0.14889	0.1975	50
241	pyrimethamine - PC3	0.166	2	0.726	0.15003	0.1677	50
242	diphenylpyraline - MCF7	-0.286	3	-0.592	0.15297	0.4097	66
243	terguride - MCF7	-0.44	4	-0.521	0.15409	0.2155	75
244	dipyridamole - PC3	0.153	2	0.716	0.1612	0.1482	50
245	AG-028671 - PC3	0.291	2	0.714	0.16313	0.1752	50
246	rescinnamine - MCF7	0.292	2	0.709	0.16869	0.3944	50
247	todralazine - PC3	-0.207	2	-0.709	0.16943	0.1696	50
248	prasterone - MCF7	0.177	2	0.708	0.1709	0.2353	50
249	tolnaftate - PC3	-0.328	2	-0.707	0.17126	0.1918	50
250	clomifene - MCF7	0.322	2	0.706	0.17239	0.3687	50
251	harman - MCF7	-0.365	2	-0.703	0.17679	0.2762	50
252	hesperetin - PC3	-0.184	2	-0.702	0.17748	0.2053	50
253	minaprine - PC3	-0.257	2	-0.701	0.1785	0.2965	50
254	indometacin - PC3	-0.31	2	-0.698	0.18186	0.2236	50
255	metamizole sodium - MCF7	-0.374	3	-0.573	0.18186	0.3315	66
256	sulfachlorpyridazine - MCF7	-0.233	2	-0.698	0.18239	0.151	50
257	suloctidil - MCF7	0.194	2	0.697	0.18297	0.4159	50
258	allantoin - PC3	-0.203	2	-0.697	0.18315	0.1235	50
259	metyrapone - MCF7	0.178	2	0.696	0.18404	0.1092	50
260	cefixime - MCF7	-0.34	2	-0.696	0.18472	0.1762	50
261	progesterone - MCF7	0.217	2	0.694	0.18629	0.1886	50
262	zoxazolamine - MCF7	-0.234	2	-0.694	0.18633	0.1976	50
263	chlorogenic acid - MCF7	-0.376	2	-0.694	0.18657	0.075	50
264	iocetamic acid - MCF7	-0.195	2	-0.694	0.18699	0.1543	50
265	betazole - PC3	0.19	2	0.693	0.1879	0.1173	50
266	memantine - MCF7	-0.228	2	-0.69	0.19154	0.329	50
267	PHA-00846566E - PC3	-0.269	2	-0.689	0.19257	0.1868	50
268	pyrantel - MCF7	-0.296	2	-0.689	0.19337	0.1369	50
269	droperidol - MCF7	-0.21	2	-0.688	0.19369	0.2256	50
270	flavoxate - MCF7	0.316	2	0.688	0.1938	0.0608	50
271	ketanserin - MCF7	-0.382	2	-0.688	0.19462	0.326	50
272	niclosamide - PC3	0.233	2	0.688	0.19478	0.3613	50
273	lomustine - PC3	-0.327	2	-0.687	0.19482	0.3381	50
274	tetraethylenepentamine - MCF7	0.275	3	0.566	0.19592	0.1438	66
275	meprylcaine - MCF7	-0.46	2	-0.686	0.19619	0.1989	50
276	betonicine - PC3	-0.18	2	-0.686	0.19689	0.1739	50
277	atropine oxide - PC3	-0.356	2	-0.685	0.1977	0.2951	50
278	altretamine - MCF7	-0.371	2	-0.684	0.19997	0.2581	50
279	nitrofurantoin - MCF7	0.137	2	0.683	0.2007	0.2247	50
280	vitexin - MCF7	-0.255	2	-0.683	0.201	0.3081	50
281	5255229 - MCF7	0.196	2	0.682	0.20132	0.179	50
282	salsolinol - MCF7	-0.416	2	-0.682	0.20194	0.157	50
283	vorinostat - PC3	0.176	2	0.681	0.20267	0.482	50
284	tiratricol - MCF7	-0.228	2	-0.68	0.20383	0.1598	50
285	baclofen - PC3	-0.405	2	-0.68	0.20404	0.3492	50
286	atractyloside - MCF7	-0.211	2	-0.68	0.20446	0.3465	50
287	azacitidine - MCF7	0.297	2	0.679	0.20532	0.4208	50
288	vinburnine - MCF7	0.178	2	0.679	0.20561	0.2808	50
289	velnacrine - MCF7	-0.339	2	-0.679	0.20575	0.1258	50
290	diethylstilbestrol - PC3	0.348	2	0.678	0.20641	0.1848	50
291	nicotinic acid - MCF7	-0.212	2	-0.678	0.20683	0.1926	50
292	Prestwick-691 - MCF7	-0.246	2	-0.678	0.2073	0.5143	50
293	karakoline - PC3	0.241	2	0.677	0.20802	0.25	50
294	omeprazole - MCF7	-0.409	2	-0.677	0.20824	0.3492	50
295	PHA-00767505E - MCF7	0.291	2	0.677	0.2084	0.2556	50
296	5707885 - MCF7	0.145	2	0.675	0.21013	0.3719	50
297	phenformin - MCF7	-0.341	4	-0.485	0.21198	0.1074	50
298	procaine - PC3	-0.213	2	-0.673	0.21416	0.3333	50
299	molindone - MCF7	-0.321	2	-0.673	0.21428	0.2833	50
300	nimodipine - MCF7	-0.187	2	-0.672	0.21607	0.3032	50
301	iopanoic acid - MCF7	-0.191	2	-0.671	0.21637	0.3539	50
302	sulfadimidine - MCF7	0.159	3	0.554	0.21745	0.1806	66
303	lanatoside C - PC3	0.34	2	0.669	0.2183	0.5377	50
304	buspirone - MCF7	-0.273	2	-0.67	0.21838	0.1829	50
305	N6-methyladenosine - MCF7	-0.199	2	-0.67	0.21878	0.3851	50
306	sulpiride - PC3	-0.334	2	-0.669	0.21903	0.3383	50
307	pivampicillin - MCF7	0.237	2	0.669	0.21917	0.2101	50
308	0316684-0000 - PC3	-0.299	2	-0.669	0.21955	0.3072	50
309	flecainide - PC3	-0.352	2	-0.667	0.22214	0.063	50
310	tolbutamide - MCF7	0.265	4	0.478	0.2223	0.2484	50
311	triprolidine - MCF7	-0.254	2	-0.667	0.22257	0.2386	50
312	hesperidin - MCF7	0.274	2	0.666	0.22259	0.0875	50
313	nifenazone - PC3	0.23	2	0.666	0.22297	0.3529	50
314	betazole - MCF7	-0.255	2	-0.666	0.22319	0.1875	50
315	hydroxyzine - PC3	-0.195	2	-0.666	0.22373	0.1818	50
316	aminoglutethimide - MCF7	-0.272	2	-0.666	0.22422	0.2849	50
317	clopamide - MCF7	-0.262	2	-0.665	0.22438	0.3916	50
318	scoulerine - MCF7	0.192	2	0.665	0.22452	0.3121	50
319	tiabendazole - MCF7	-0.221	2	-0.665	0.22488	0.3103	50
320	cotinine - PC3	0.178	2	0.663	0.22679	0.2	50
321	danazol - MCF7	0.143	2	0.662	0.22856	0.1697	50
322	boldine - MCF7	-0.388	2	-0.662	0.22882	0.1414	50
323	desoxycortone - MCF7	-0.342	2	-0.662	0.22898	0.1932	50
324	sisomicin - MCF7	-0.274	2	-0.662	0.22949	0.1886	50
325	paroxetine - MCF7	0.152	2	0.66	0.2313	0.1316	50
326	estrone - MCF7	-0.378	2	-0.66	0.23198	0.1667	50
327	chloropyramine - MCF7	-0.24	2	-0.659	0.23291	0.3044	50
328	perphenazine - MCF7	0.266	2	0.659	0.23309	0.449	50
329	etamivan - MCF7	-0.278	2	-0.658	0.2341	0.2737	50
330	khellin - PC3	0.218	2	0.658	0.2343	0.2675	50
331	imipramine - MCF7	-0.249	2	-0.657	0.2352	0.2374	50
332	cefalotin - MCF7	-0.154	2	-0.657	0.23601	0.2315	50
333	nocodazole - PC3	0.345	2	0.657	0.23615	0.2955	50
334	pyrantel - PC3	-0.263	2	-0.656	0.23739	0.5072	50
335	piromidic acid - MCF7	-0.29	2	-0.656	0.23774	0.4326	50
336	isoxicam - MCF7	-0.276	2	-0.655	0.23854	0.28	50
337	tenoxicam - MCF7	-0.287	2	-0.653	0.24114	0.1629	50
338	isocarboxazid - MCF7	-0.224	2	-0.652	0.24263	0.2279	50
339	ciprofloxacin - PC3	-0.264	2	-0.651	0.24381	0.2619	50
340	nizatidine - MCF7	-0.238	2	-0.651	0.24482	0.4129	50
341	clozapine - HL60	0.189	4	0.467	0.24536	0.5198	50
342	etamsylate - MCF7	-0.36	2	-0.65	0.24554	0.2513	50
343	isoconazole - PC3	0.211	2	0.65	0.24589	0.2767	50
344	glafenine - MCF7	0.217	2	0.649	0.24597	0.3435	50
345	tiapride - MCF7	0.299	2	0.649	0.24653	0.1304	50
346	16-phenyltetranorprostaglandin E2 - PC3	-0.372	2	-0.649	0.24655	0.2414	50
347	IC-86621 - MCF7	-0.291	2	-0.648	0.24816	0.253	50
348	pivmecillinam - MCF7	0.265	2	0.648	0.24836	0.3274	50
349	spironolactone - PC3	0.17	2	0.647	0.24923	0.2229	50
350	piperacillin - PC3	-0.305	2	-0.647	0.24925	0.179	50
351	syrosingopine - MCF7	0.264	2	0.647	0.24965	0.545	50
352	nifurtimox - MCF7	-0.308	2	-0.646	0.25122	0.2857	50
353	NS-398 - MCF7	-0.256	2	-0.646	0.2519	0.1726	50
354	tolazoline - MCF7	-0.246	2	-0.645	0.25373	0.2053	50
355	carbamazepine - PC3	0.275	2	0.644	0.25375	0.1862	50
356	quinethazone - PC3	0.182	2	0.644	0.25387	0.1527	50
357	glipizide - MCF7	0.172	2	0.644	0.25438	0.078	50
358	karakoline - MCF7	-0.253	3	-0.535	0.25439	0.2095	66
359	midecamycin - PC3	0.217	2	0.643	0.25576	0.1191	50
360	picrotoxinin - MCF7	-0.352	2	-0.642	0.25731	0.1977	50
361	scriptaid - PC3	0.281	2	0.641	0.2581	0.5872	50
362	STOCK1N-35874 - PC3	-0.22	2	-0.641	0.25933	0.351	50
363	oxolamine - MCF7	-0.157	2	-0.641	0.25959	0.2222	50
364	Prestwick-674 - MCF7	-0.399	3	-0.532	0.26086	0.6191	66
365	tamoxifen - MCF7	0.282	4	0.459	0.26324	0.3298	50
366	sulfachlorpyridazine - PC3	0.314	2	0.637	0.26331	0.0992	50
367	tetrandrine - MCF7	0.252	2	0.636	0.26432	0.3711	50
368	dinoprost - MCF7	-0.241	2	-0.637	0.26452	0.2308	50
369	practolol - MCF7	-0.28	2	-0.637	0.26516	0.2487	50
370	cyproheptadine - MCF7	0.237	2	0.636	0.26526	0.3418	50
371	R-atenolol - MCF7	-0.235	2	-0.636	0.2655	0.1515	50
372	penbutolol - MCF7	0.275	2	0.635	0.26643	0.4124	50
373	canrenoic acid - MCF7	-0.281	2	-0.636	0.26669	0.2209	50
374	cefsulodin - MCF7	0.203	2	0.634	0.26774	0.1971	50
375	physostigmine - MCF7	-0.373	2	-0.635	0.26816	0.2663	50
376	naftifine - MCF7	0.204	2	0.633	0.26933	0.4546	50
377	amiprilose - MCF7	-0.313	2	-0.634	0.26959	0.3315	50
378	medrysone - MCF7	-0.38	3	-0.527	0.27087	0.5954	66
379	SR-95639A - MCF7	-0.281	2	-0.632	0.27162	0.1726	50
380	ampyrone - MCF7	-0.205	2	-0.632	0.27275	0.3734	50
381	levonorgestrel - MCF7	-0.368	3	-0.526	0.27352	0.3871	66
382	prazosin - MCF7	0.186	4	0.455	0.27409	0.2899	50
383	homatropine - MCF7	-0.24	2	-0.631	0.27421	0.16	50
384	enalapril - MCF7	-0.256	2	-0.63	0.27538	0.1353	50
385	nialamide - PC3	-0.263	2	-0.63	0.27566	0.4683	50
386	estropipate - MCF7	-0.213	2	-0.628	0.27834	0.2676	50
387	iodixanol - MCF7	-0.252	2	-0.628	0.27888	0.2313	50
388	carteolol - MCF7	0.315	2	0.626	0.27989	0.3222	50
389	nalidixic acid - MCF7	-0.272	2	-0.626	0.28099	0.1813	50
390	0173570-0000 - MCF7	-0.236	2	-0.626	0.28166	0.3427	50
391	laudanosine - MCF7	-0.407	2	-0.625	0.28246	0.1758	50
392	arachidonyltrifluoromethane - MCF7	-0.246	2	-0.625	0.28291	0.3006	50
393	pentolonium - MCF7	0.224	2	0.624	0.28341	0.1841	50
394	equilin - MCF7	0.281	3	0.521	0.28467	0.5243	66
395	S-propranolol - MCF7	0.229	2	0.622	0.28679	0.1084	50
396	pramocaine - MCF7	-0.209	3	-0.519	0.2873	0.3179	66
397	orciprenaline - MCF7	0.189	2	0.621	0.28763	0.2041	50
398	valinomycin - PC3	0.201	2	0.621	0.28792	0.5191	50
399	salsolidin - MCF7	-0.373	2	-0.621	0.28955	0.4118	50
400	amprolium - MCF7	-0.245	2	-0.621	0.28969	0.4477	50
401	demecarium bromide - MCF7	-0.211	2	-0.621	0.29015	0.3822	50
402	epitiostanol - MCF7	-0.215	2	-0.62	0.29073	0.3974	50
403	acacetin - PC3	-0.408	2	-0.619	0.29252	0.5808	50
404	spiramycin - PC3	-0.383	2	-0.619	0.29309	0.1267	50
405	sulfamethoxazole - MCF7	-0.393	2	-0.618	0.29458	0.1813	50
406	acetylsalicylsalicylic acid - MCF7	0.22	2	0.616	0.29582	0.2857	50
407	ribostamycin - MCF7	0.304	2	0.616	0.29604	0.1667	50
408	cyproheptadine - PC3	0.236	2	0.616	0.29667	0.2222	50
409	rolipram - MCF7	-0.313	2	-0.615	0.29878	0.2967	50
410	suprofen - MCF7	-0.307	2	-0.615	0.29928	0.2458	50
411	cyclic adenosine monophosphate - MCF7	0.197	2	0.613	0.30091	0.2829	50
412	emetine - MCF7	0.183	2	0.61	0.30564	0.5682	50
413	fusidic acid - MCF7	-0.282	2	-0.61	0.30635	0.2515	50
414	bendroflumethiazide - PC3	0.248	2	0.608	0.3082	0.2792	50
415	etanidazole - MCF7	-0.213	2	-0.608	0.30916	0.337	50
416	leflunomide - MCF7	-0.201	2	-0.608	0.31041	0.3816	50
417	dinoprostone - PC3	0.251	2	0.607	0.31049	0.6201	50
418	idoxuridine - PC3	0.263	2	0.605	0.31286	0.3395	50
419	5707885 - PC3	0.199	2	0.604	0.31439	0.4575	50
420	isosorbide - MCF7	-0.31	2	-0.605	0.31474	0.269	50
421	vanoxerine - MCF7	0.169	2	0.604	0.31474	0.4375	50
422	asiaticoside - MCF7	-0.292	2	-0.605	0.31516	0.497	50
423	clebopride - MCF7	-0.283	2	-0.604	0.31626	0.3504	50
424	Prestwick-967 - MCF7	-0.268	2	-0.603	0.31791	0.462	50
425	paclitaxel - PC3	0.182	2	0.602	0.31795	0.1532	50
426	tolbutamide - PC3	0.239	2	0.601	0.32061	0.2109	50
427	fursultiamine - MCF7	-0.265	2	-0.6	0.32311	0.4088	50
428	6-azathymine - MCF7	-0.32	2	-0.6	0.32331	0.5341	50
429	doxylamine - PC3	-0.256	2	-0.599	0.32393	0.41	50
430	lithocholic acid - PC3	0.226	2	0.598	0.32405	0.523	50
431	pioglitazone - PC3	-0.247	5	-0.394	0.3245	0.6687	60
432	dantrolene - PC3	-0.231	2	-0.598	0.32594	0.6027	50
433	antimycin A - PC3	0.15	2	0.597	0.32679	0.4145	50
434	sulfapyridine - MCF7	-0.253	2	-0.597	0.32717	0.2903	50
435	hydroxyzine - MCF7	-0.29	2	-0.595	0.33021	0.1538	50
436	cefuroxime - MCF7	-0.388	2	-0.595	0.33053	0.2236	50
437	STOCK1N-35215 - PC3	-0.284	2	-0.595	0.33077	0.3094	50
438	0175029-0000 - MCF7	0.267	2	0.594	0.33172	0.5616	50
439	cefotiam - MCF7	-0.229	2	-0.594	0.3324	0.3704	50
440	torasemide - MCF7	-0.277	2	-0.592	0.33465	0.407	50
441	PF-01378883-00 - MCF7	0.141	2	0.589	0.3386	0.4233	50
442	ketoconazole - MCF7	-0.295	2	-0.589	0.33987	0.2793	50
443	conessine - MCF7	-0.357	2	-0.588	0.34156	0.1479	50
444	dihydroergotamine - PC3	0.323	2	0.587	0.3424	0.1926	50
445	flunixin - PC3	-0.38	2	-0.586	0.34403	0.401	50
446	piperine - MCF7	-0.229	2	-0.586	0.34447	0.2442	50
447	capsaicin - MCF7	-0.321	2	-0.586	0.34486	0.321	50
448	chlortetracycline - PC3	0.218	2	0.585	0.34588	0.1333	50
449	napelline - MCF7	-0.269	2	-0.585	0.34719	0.4065	50
450	chlorprothixene - MCF7	0.33	2	0.583	0.34896	0.3702	50
451	tetryzoline - MCF7	-0.388	2	-0.583	0.34966	0.1879	50
452	bromocriptine - PC3	0.215	2	0.582	0.34983	0.3085	50
453	tetracycline - MCF7	-0.238	2	-0.583	0.35019	0.4897	50
454	fenoprofen - MCF7	-0.23	3	-0.491	0.35149	0.4492	66
455	gemfibrozil - MCF7	-0.153	2	-0.582	0.35176	0.2638	50
456	cefepime - MCF7	-0.313	2	-0.582	0.35188	0.157	50
457	lactobionic acid - MCF7	0.285	2	0.581	0.35262	0.1473	50
458	pipenzolate bromide - MCF7	0.228	2	0.58	0.35298	0.3222	50
459	pregnenolone - MCF7	-0.286	2	-0.581	0.35316	0.3158	50
460	diphenylpyraline - PC3	0.24	2	0.58	0.35409	0.1513	50
461	5253409 - MCF7	0.341	2	0.579	0.35455	0.3897	50
462	tremorine - MCF7	-0.461	2	-0.58	0.35481	0.3871	50
463	cinnarizine - MCF7	0.218	2	0.579	0.35576	0.1613	50
464	cefapirin - MCF7	-0.206	2	-0.579	0.35751	0.385	50
465	azlocillin - MCF7	-0.336	2	-0.578	0.3586	0.311	50
466	dihydroergocristine - MCF7	0.153	2	0.576	0.35914	0.6851	50
467	diflorasone - MCF7	-0.348	2	-0.577	0.3594	0.4305	50
468	scopolamine N-oxide - MCF7	-0.209	2	-0.577	0.36071	0.262	50
469	Prestwick-664 - MCF7	-0.344	3	-0.487	0.36149	0.5361	66
470	norfloxacin - MCF7	-0.2	2	-0.576	0.36157	0.3169	50
471	florfenicol - MCF7	0.2	2	0.574	0.36292	0.4927	50
472	15(S)-15-methylprostaglandin E2 - PC3	-0.347	2	-0.575	0.36302	0.3934	50
473	tolfenamic acid - PC3	0.232	2	0.574	0.36353	0.2555	50
474	metrizamide - MCF7	-0.189	2	-0.574	0.36453	0.3618	50
475	fludroxycortide - PC3	0.177	2	0.573	0.36544	0.2721	50
476	telenzepine - MCF7	-0.369	2	-0.574	0.36566	0.2609	50
477	CP-320650-01 - PC3	0.257	4	0.419	0.36802	0.75	50
478	hydrastine hydrochloride - MCF7	-0.351	2	-0.572	0.36807	0.3873	50
479	diazoxide - MCF7	-0.21	2	-0.572	0.36878	0.4362	50
480	isradipine - MCF7	0.22	2	0.571	0.3688	0.3743	50
481	merbromin - PC3	-0.208	2	-0.571	0.37005	0.4615	50
482	0317956-0000 - MCF7	0.198	4	0.418	0.37176	0.5563	50
483	isopropamide iodide - MCF7	0.237	2	0.569	0.37208	0.2044	50
484	phentolamine - MCF7	0.095	4	0.417	0.37367	0.4472	50
485	pempidine - MCF7	-0.368	3	-0.482	0.37443	0.4162	66
486	Y-27632 - MCF7	-0.242	2	-0.568	0.37455	0.612	50
487	triflupromazine - MCF7	0.303	2	0.567	0.37471	0.5149	50
488	ethoxyquin - MCF7	0.166	2	0.566	0.37759	0.3556	50
489	flumetasone - PC3	-0.314	2	-0.567	0.37777	0.5529	50
490	riluzole - MCF7	0.202	2	0.565	0.37924	0.236	50
491	hydroxyachillin - MCF7	-0.28	2	-0.565	0.37934	0.4675	50
492	mafenide - MCF7	0.294	2	0.564	0.37976	0.3219	50
493	CAY-10397 - PC3	0.238	2	0.563	0.38202	0.2971	50
494	cloperastine - PC3	0.171	2	0.563	0.38246	0.5449	50
495	ramifenazone - MCF7	-0.228	2	-0.563	0.3833	0.2956	50
496	tyloxapol - MCF7	-0.227	2	-0.563	0.38379	0.6782	50
497	fenspiride - MCF7	-0.357	2	-0.563	0.38443	0.3757	50
498	racecadotril - MCF7	-0.264	2	-0.562	0.38562	0.4423	50
499	rilmenidine - MCF7	-0.271	2	-0.561	0.38664	0.3846	50
500	Prestwick-1100 - PC3	0.174	2	0.56	0.38689	0.3464	50
501	ofloxacin - MCF7	-0.224	2	-0.561	0.38733	0.3512	50
502	vidarabine - MCF7	-0.334	2	-0.56	0.38787	0.5926	50
503	rofecoxib - MCF7	0.122	4	0.412	0.39004	0.2533	50
504	oxybuprocaine - MCF7	0.233	2	0.557	0.3921	0.3056	50
505	piroxicam - MCF7	-0.37	2	-0.558	0.39266	0.4034	50
506	nabumetone - MCF7	0.166	2	0.556	0.39312	0.3892	50
507	butoconazole - MCF7	0.224	2	0.555	0.39489	0.4944	50
508	bupivacaine - MCF7	0.273	2	0.555	0.39582	0.2364	50
509	succinylsulfathiazole - MCF7	-0.219	2	-0.556	0.39616	0.2138	50
510	methylprednisolone - MCF7	-0.206	2	-0.555	0.39697	0.4157	50
511	tetroquinone - MCF7	-0.302	2	-0.555	0.39745	0.617	50
512	SC-19220 - MCF7	-0.254	2	-0.555	0.39775	0.3694	50
513	quinidine - MCF7	-0.336	2	-0.554	0.39801	0.3851	50
514	nordihydroguaiaretic acid - ssMCF7	0.213	2	0.552	0.40047	0.3333	50
515	hycanthone - MCF7	-0.238	2	-0.552	0.40147	0.5124	50
516	idoxuridine - MCF7	0.258	2	0.551	0.40167	0.5301	50
517	methanthelinium bromide - MCF7	-0.221	2	-0.552	0.40175	0.4402	50
518	0198306-0000 - MCF7	0.205	2	0.551	0.40254	0.3837	50
519	theobromine - MCF7	-0.309	2	-0.552	0.40268	0.6011	50
520	glycopyrronium bromide - PC3	-0.24	2	-0.551	0.40381	0.474	50
521	mefenamic acid - PC3	-0.231	2	-0.551	0.40463	0.1933	50
522	proglumide - PC3	0.173	2	0.55	0.40471	0.2975	50
523	chlormezanone - MCF7	-0.202	2	-0.549	0.40672	0.3333	50
524	PHA-00745360 - PC3	0.254	4	0.407	0.40685	0.6484	50
525	mianserin - MCF7	-0.259	2	-0.549	0.40755	0.3013	50
526	piracetam - MCF7	-0.322	2	-0.548	0.40934	0.3962	50
527	propantheline bromide - MCF7	0.37	2	0.546	0.41087	0.2443	50
528	N-acetyl-L-leucine - MCF7	-0.403	2	-0.547	0.41111	0.6201	50
529	suxibuzone - MCF7	-0.234	2	-0.545	0.41373	0.3911	50
530	metanephrine - MCF7	-0.229	2	-0.544	0.41598	0.3176	50
531	Prestwick-981 - MCF7	-0.246	2	-0.544	0.41699	0.3125	50
532	flumequine - MCF7	0.182	2	0.542	0.41759	0.3734	50
533	chlorambucil - MCF7	-0.26	2	-0.543	0.41884	0.3546	50
534	0225151-0000 - PC3	0.24	2	0.542	0.41912	0.4337	50
535	alpha-yohimbine - MCF7	-0.267	2	-0.541	0.4227	0.2956	50
536	diclofenamide - MCF7	0.292	2	0.539	0.42366	0.4403	50
537	isoetarine - MCF7	-0.228	2	-0.539	0.42497	0.506	50
538	pyrimethamine - MCF7	0.289	2	0.538	0.42632	0.3842	50
539	spiradoline - PC3	-0.327	2	-0.538	0.42715	0.5405	50
540	fluocinonide - MCF7	-0.418	3	-0.462	0.42719	0.5246	66
541	clofazimine - MCF7	0.256	3	0.461	0.42831	0.7688	66
542	triamcinolone - MCF7	0.202	2	0.537	0.42841	0.434	50
543	cefoxitin - MCF7	0.254	2	0.536	0.4297	0.4224	50
544	diazoxide - PC3	0.275	2	0.536	0.43079	0.3193	50
545	alclometasone - MCF7	-0.287	2	-0.536	0.43101	0.4671	50
546	bisacodyl - MCF7	0.239	2	0.535	0.43193	0.7546	50
547	nilutamide - MCF7	0.218	2	0.535	0.43268	0.2681	50
548	0316684-0000 - MCF7	-0.308	2	-0.534	0.43328	0.6191	50
549	furaltadone - PC3	-0.286	2	-0.534	0.43348	0.5955	50
550	hexamethonium bromide - PC3	-0.235	2	-0.534	0.43389	0.3757	50
551	oxprenolol - MCF7	-0.289	2	-0.533	0.43556	0.5333	50
552	promethazine - MCF7	0.21	2	0.533	0.43678	0.5476	50
553	pentetrazol - MCF7	-0.2	2	-0.532	0.43765	0.4294	50
554	valinomycin - MCF7	0.273	2	0.531	0.43962	0.7151	50
555	dropropizine - MCF7	-0.301	2	-0.531	0.43992	0.5031	50
556	erastin - MCF7	0.174	2	0.529	0.44284	0.5337	50
557	tropine - MCF7	0.257	2	0.529	0.44364	0.1538	50
558	clemastine - MCF7	0.344	2	0.528	0.44507	0.68	50
559	lobeline - MCF7	-0.233	2	-0.528	0.44562	0.2273	50
560	enilconazole - MCF7	-0.267	2	-0.526	0.44797	0.5839	50
561	mesoridazine - MCF7	0.191	2	0.526	0.44835	0.3898	50
562	clenbuterol - MCF7	0.012	3	0.453	0.44844	0.4132	66
563	naltrexone - MCF7	-0.262	2	-0.526	0.44847	0.4241	50
564	carcinine - MCF7	-0.363	2	-0.526	0.44904	0.3716	50
565	dexpanthenol - MCF7	-0.29	2	-0.525	0.4499	0.7468	50
566	betaxolol - MCF7	-0.313	2	-0.525	0.45038	0.6429	50
567	Gly-His-Lys - PC3	0.238	2	0.525	0.45063	0.6686	50
568	fludroxycortide - MCF7	0.233	2	0.524	0.45211	0.4	50
569	ranitidine - MCF7	-0.318	2	-0.524	0.45222	0.3987	50
570	kawain - MCF7	0.267	2	0.524	0.45254	0.3812	50
571	hydralazine - MCF7	-0.407	3	-0.452	0.45443	0.5596	66
572	galantamine - MCF7	-0.314	2	-0.522	0.45586	0.8653	50
573	econazole - MCF7	0.317	2	0.522	0.45656	0.7696	50
574	bergenin - MCF7	-0.184	2	-0.521	0.45777	0.3333	50
575	betulin - MCF7	-0.21	2	-0.52	0.45881	0.3171	50
576	(+/-)-catechin - MCF7	-0.255	2	-0.52	0.4605	0.4731	50
577	niridazole - MCF7	-0.291	2	-0.519	0.46149	0.3951	50
578	hexamethonium bromide - MCF7	-0.238	2	-0.519	0.46272	0.7744	50
579	aconitine - MCF7	-0.282	2	-0.518	0.4633	0.369	50
580	gabapentin - MCF7	-0.285	2	-0.518	0.46451	0.4824	50
581	PF-01378883-00 - PC3	-0.321	2	-0.517	0.46638	0.4675	50
582	mepenzolate bromide - MCF7	-0.345	2	-0.516	0.46793	0.5665	50
583	sulfadoxine - MCF7	-0.275	2	-0.516	0.46837	0.6738	50
584	morantel - MCF7	-0.351	2	-0.515	0.4692	0.7353	50
585	levodopa - PC3	0.185	2	0.515	0.46964	0.2571	50
586	tetrahydroalstonine - MCF7	0.316	2	0.514	0.47075	0.3662	50
587	atropine - MCF7	-0.241	2	-0.514	0.47171	0.7487	50
588	ursolic acid - PC3	0.262	2	0.513	0.4734	0.3286	50
589	5248896 - MCF7	-0.311	2	-0.512	0.47495	0.7171	50
590	digoxin - MCF7	0.254	2	0.51	0.47827	0.8311	50
591	norfloxacin - PC3	-0.371	2	-0.51	0.48	0.701	50
592	chlorpropamide - MCF7	0.224	4	0.384	0.48044	0.4737	50
593	niclosamide - MCF7	0.235	2	0.509	0.48097	0.7839	50
594	tiapride - PC3	-0.259	2	-0.509	0.48209	0.6359	50
595	nalidixic acid - PC3	-0.254	2	-0.508	0.48296	0.75	50
596	pindolol - PC3	0.229	2	0.507	0.48415	0.5223	50
597	PNU-0251126 - PC3	-0.255	4	-0.384	0.48593	0.64	50
598	harmaline - MCF7	-0.247	2	-0.507	0.4862	0.3314	50
599	calycanthine - MCF7	0.292	2	0.505	0.48777	0.3484	50
600	picotamide - MCF7	0.194	2	0.505	0.4892	0.4752	50
601	phensuximide - MCF7	-0.229	2	-0.503	0.493	0.5419	50
602	(+)-chelidonine - MCF7	0.24	2	0.502	0.49433	0.3129	50
603	dioxybenzone - MCF7	-0.174	2	-0.502	0.49439	0.5607	50
604	dehydrocholic acid - MCF7	-0.234	2	-0.502	0.49543	0.7033	50
605	domperidone - MCF7	-0.251	2	-0.501	0.49728	0.5746	50
606	edrophonium chloride - PC3	-0.241	2	-0.501	0.49749	0.7166	50
607	trichlormethiazide - MCF7	-0.15	2	-0.501	0.49761	0.596	50
608	quipazine - MCF7	-0.246	2	-0.5	0.49887	0.4	50
609	suramin sodium - MCF7	0.155	2	0.5	0.49911	0.4394	50
610	trimethadione - MCF7	0.21	2	0.5	0.49911	0.4803	50
611	eldeline - PC3	-0.365	2	-0.5	0.50066	0.8125	50
612	cloxacillin - MCF7	0.409	2	0.499	0.50243	0.6467	50
613	pentetic acid - MCF7	-0.3	3	-0.433	0.50419	0.5506	66
614	theophylline - MCF7	-0.332	2	-0.499	0.50421	0.7012	50
615	nadide - MCF7	-0.221	2	-0.498	0.50555	0.579	50
616	carbachol - MCF7	-0.378	2	-0.498	0.5061	0.8139	50
617	etomidate - MCF7	-0.459	2	-0.498	0.50656	0.7647	50
618	vinblastine - MCF7	0.389	2	0.498	0.50744	0.7101	50
619	meteneprost - MCF7	0.387	2	0.497	0.50934	0.5177	50
620	5224221 - MCF7	0.386	2	0.497	0.51185	0.8101	50
621	lomustine - MCF7	0.383	2	0.496	0.5131	0.6266	50
622	aceclofenac - PC3	-0.219	2	-0.496	0.51334	0.3376	50
623	dorzolamide - MCF7	-0.349	2	-0.496	0.51435	0.4467	50
624	ginkgolide A - MCF7	-0.241	2	-0.496	0.51485	0.8261	50
625	kanamycin - MCF7	-0.286	2	-0.496	0.51485	0.6951	50
626	trioxysalen - MCF7	-0.402	2	-0.496	0.5163	0.7429	50
627	disulfiram - MCF7	0.228	2	0.495	0.51936	0.6932	50
628	tropicamide - PC3	0.195	2	0.494	0.52052	0.4444	50
629	aminophylline - MCF7	-0.233	2	-0.494	0.52312	0.5125	50
630	buflomedil - MCF7	-0.368	2	-0.493	0.52439	0.6509	50
631	securinine - MCF7	0.362	2	0.493	0.5264	0.784	50
632	lovastatin - MCF7	0.118	2	0.493	0.5269	0.7979	50
633	triamterene - MCF7	0.093	2	0.492	0.52994	0.4015	50
634	chlorambucil - PC3	-0.326	2	-0.492	0.53002	0.6159	50
635	iloprost - MCF7	0.044	2	0.492	0.53098	0.6821	50
636	diethylcarbamazine - MCF7	-0.032	2	0.491	0.53296	0.1915	50
637	deptropine - MCF7	-0.41	2	-0.491	0.5332	0.6279	50
638	tranylcypromine - PC3	-0.41	2	-0.491	0.53368	0.8776	50
639	BCB000040 - MCF7	0.105	2	0.491	0.5342	0.4489	50
640	3-nitropropionic acid - PC3	-0.336	2	-0.491	0.53501	0.7433	50
641	esculin - MCF7	-0.248	2	-0.49	0.53839	0.6105	50
642	2,6-dimethylpiperidine - MCF7	-0.257	3	-0.42	0.53928	0.4526	66
643	loracarbef - MCF7	0.347	2	0.489	0.53994	0.5828	50
644	acetazolamide - MCF7	-0.228	2	-0.489	0.54356	0.8523	50
645	calcium pantothenate - MCF7	-0.312	2	-0.488	0.54416	0.7471	50
646	khellin - MCF7	0.343	2	0.488	0.54451	0.8352	50
647	norcyclobenzaprine - MCF7	-0.401	2	-0.488	0.54491	0.7481	50
648	riboflavin - MCF7	-0.208	2	-0.488	0.54551	0.7556	50
649	carbarsone - MCF7	-0.399	2	-0.488	0.5477	0.8192	50
650	primaquine - MCF7	0.231	2	0.487	0.54881	0.75	50
651	dinoprostone - MCF7	0.192	2	0.486	0.55062	0.4539	50
652	thapsigargin - MCF7	0.139	2	0.486	0.55062	0.7647	50
653	dl-alpha tocopherol - MCF7	-0.148	2	-0.487	0.55108	0.33	50
654	chlorpromazine - PC3	0.154	4	0.363	0.55267	0.7409	50
655	Prestwick-665 - MCF7	-0.192	2	-0.486	0.55286	0.52	50
656	nordihydroguaiaretic acid - MCF7	-0.153	8	-0.263	0.55319	0.6639	50
657	etodolac - PC3	-0.111	2	-0.485	0.55845	0.3965	50
658	ergocalciferol - MCF7	0.298	2	0.484	0.55905	0.5977	50
659	luteolin - MCF7	-0.391	2	-0.484	0.55929	0.8452	50
660	cinchocaine - PC3	-0.39	2	-0.484	0.5605	0.8856	50
661	dexamethasone - MCF7	0.071	4	0.361	0.56064	0.4507	50
662	paroxetine - PC3	-0.34	2	-0.484	0.56127	0.4628	50
663	colforsin - PC3	-0.156	2	-0.484	0.56185	0.5338	50
664	sotalol - MCF7	0.261	2	0.483	0.56277	0.391	50
665	fluorocurarine - MCF7	-0.261	2	-0.483	0.5635	0.5818	50
666	H-89 - PC3	-0.214	2	-0.483	0.56404	0.6494	50
667	acemetacin - MCF7	0.093	2	0.482	0.56746	0.48	50
668	talampicillin - MCF7	-0.362	2	-0.482	0.56813	0.6358	50
669	5252917 - MCF7	0.231	2	0.482	0.56875	0.6233	50
670	nomifensine - MCF7	-0.385	2	-0.481	0.56996	0.7677	50
671	famotidine - MCF7	-0.278	2	-0.481	0.5706	0.5417	50
672	phenazopyridine - MCF7	-0.286	2	-0.481	0.57205	0.4968	50
673	dicoumarol - PC3	-0.098	2	-0.48	0.57483	0.5838	50
674	PNU-0293363 - PC3	-0.381	2	-0.48	0.57668	0.4756	50
675	acetylsalicylic acid - PC3	0.144	2	0.48	0.5772	0.3817	50
676	ketoprofen - PC3	-0.143	2	-0.479	0.57829	0.4686	50
677	harmalol - MCF7	0.318	2	0.479	0.57961	0.5912	50
678	clemizole - PC3	-0.304	2	-0.479	0.58048	0.7665	50
679	phentolamine - PC3	0.064	2	0.479	0.5806	0.4214	50
680	lomefloxacin - PC3	0.231	2	0.478	0.58251	0.4657	50
681	gliclazide - MCF7	-0.378	2	-0.478	0.58281	0.7836	50
682	nitrofural - MCF7	-0.351	2	-0.477	0.58485	0.5705	50
683	probenecid - MCF7	-0.089	2	-0.477	0.58485	0.5097	50
684	streptozocin - MCF7	0.015	2	0.477	0.58551	0.5319	50
685	oxetacaine - MCF7	-0.252	2	-0.477	0.5866	0.6718	50
686	bezafibrate - MCF7	-0.179	2	-0.477	0.58796	0.8298	50
687	griseofulvin - MCF7	0.181	2	0.476	0.58861	0.4745	50
688	letrozole - MCF7	-0.096	2	-0.476	0.58913	0.3404	50
689	hydrochlorothiazide - PC3	-0.374	2	-0.476	0.58967	0.6343	50
690	oxymetazoline - PC3	0.023	2	0.476	0.59054	0.5362	50
691	risperidone - MCF7	0.014	2	0.475	0.59305	0.2714	50
692	colforsin - MCF7	-0.249	2	-0.475	0.59332	0.5574	50
693	clofilium tosylate - MCF7	-0.188	2	-0.474	0.59555	0.7303	50
694	melatonin - MCF7	0.154	2	0.474	0.59575	0.7321	50
695	dapsone - PC3	0.007	2	0.474	0.59637	0.3394	50
696	isoxsuprine - PC3	-0.272	2	-0.473	0.59913	0.6164	50
697	7-aminocephalosporanic acid - MCF7	0.31	2	0.473	0.59943	0.6912	50
698	cefadroxil - MCF7	0.263	2	0.473	0.60126	0.5039	50
699	PF-00562151-00 - PC3	-0.243	4	-0.351	0.6014	0.5964	50
700	isocorydine - MCF7	0.191	2	0.473	0.60205	0.5274	50
701	kaempferol - MCF7	0.023	2	0.473	0.60205	0.5706	50
702	trifluridine - MCF7	-0.371	2	-0.473	0.60221	0.625	50
703	folic acid - MCF7	0.307	2	0.473	0.60267	0.7485	50
704	thiocolchicoside - MCF7	-0.37	2	-0.472	0.60315	0.7143	50
705	ampyrone - PC3	0.058	2	0.472	0.60324	0.6437	50
706	dexibuprofen - MCF7	-0.302	2	-0.471	0.60706	0.5621	50
707	mephentermine - PC3	-0.368	2	-0.471	0.60776	0.7368	50
708	AR-A014418 - PC3	0.088	2	0.471	0.60861	0.6084	50
709	bisoprolol - MCF7	-0.22	2	-0.471	0.60893	0.539	50
710	hydrastinine - MCF7	0.122	2	0.47	0.6133	0.5278	50
711	mefexamide - MCF7	0.303	2	0.469	0.61627	0.4626	50
712	N-acetyl-L-aspartic acid - MCF7	-0.119	2	-0.469	0.61762	0.7301	50
713	(-)-MK-801 - MCF7	-0.184	2	-0.468	0.61814	0.6412	50
714	atractyloside - PC3	0.238	2	0.468	0.61927	0.7529	50
715	CP-863187 - MCF7	0.301	2	0.468	0.62058	0.7389	50
716	ethaverine - MCF7	0.149	2	0.467	0.62201	0.7099	50
717	isoniazid - MCF7	0.251	2	0.467	0.62362	0.5688	50
718	sulfaguanidine - MCF7	-0.268	2	-0.467	0.62446	0.6897	50
719	DL-thiorphan - MCF7	-0.361	2	-0.466	0.62637	0.9148	50
720	pindolol - MCF7	0.298	2	0.466	0.6271	0.7544	50
721	H-7 - PC3	0.177	2	0.466	0.62764	0.9148	50
722	hymecromone - MCF7	0.184	2	0.465	0.62885	0.7246	50
723	saquinavir - MCF7	-0.358	2	-0.464	0.63219	0.8989	50
724	gallamine triethiodide - MCF7	-0.287	2	-0.464	0.63275	0.7554	50
725	nordihydroguaiaretic acid - PC3	0.297	2	0.464	0.63323	0.5	50
726	prilocaine - PC3	-0.039	2	0.464	0.63364	0.4118	50
727	epivincamine - MCF7	-0.357	2	-0.464	0.63537	0.5595	50
728	santonin - MCF7	-0.357	2	-0.463	0.63621	0.6463	50
729	metrifonate - MCF7	0.296	2	0.463	0.6368	0.579	50
730	edrophonium chloride - MCF7	0.001	2	0.463	0.63762	0.375	50
731	sulfaquinoxaline - MCF7	0.234	2	0.463	0.63762	0.8095	50
732	diflunisal - MCF7	0.205	2	0.462	0.63869	0.3448	50
733	benzthiazide - MCF7	-0.3	2	-0.462	0.63935	0.8989	50
734	dequalinium chloride - MCF7	-0.293	2	-0.462	0.64078	0.6794	50
735	apramycin - MCF7	-0.136	2	-0.462	0.64195	0.6648	50
736	sertaconazole - MCF7	-0.198	2	-0.461	0.64293	0.7519	50
737	cyproterone - MCF7	-0.355	2	-0.461	0.64462	0.8782	50
738	metrifonate - PC3	-0.13	2	-0.461	0.64571	0.4754	50
739	etidronic acid - MCF7	-0.251	2	-0.46	0.6472	0.7152	50
740	Prestwick-1085 - MCF7	-0.321	2	-0.46	0.6477	0.763	50
741	proguanil - MCF7	0.292	2	0.459	0.64907	0.6832	50
742	chloroquine - MCF7	-0.217	2	-0.459	0.6507	0.677	50
743	fenbendazole - PC3	-0.017	2	0.458	0.6516	0.6597	50
744	fenoprofen - PC3	-0.346	2	-0.459	0.65243	0.8929	50
745	chlortetracycline - MCF7	-0.111	2	-0.458	0.65386	0.6418	50
746	oxamniquine - MCF7	0.076	2	0.457	0.65547	0.7047	50
747	dextromethorphan - MCF7	-0.352	2	-0.457	0.65694	0.5875	50
748	heptaminol - MCF7	0.289	2	0.456	0.65979	0.8301	50
749	amikacin - MCF7	-0.169	2	-0.456	0.66092	0.5372	50
750	Prestwick-1103 - MCF7	0.288	2	0.454	0.6651	0.8218	50
751	methapyrilene - MCF7	-0.242	2	-0.455	0.66553	0.8021	50
752	dosulepin - MCF7	0.249	2	0.454	0.66567	0.8396	50
753	homosalate - PC3	0.188	2	0.453	0.66816	0.5674	50
754	benzonatate - PC3	0.219	2	0.453	0.6686	0.4307	50
755	neostigmine bromide - MCF7	0.286	2	0.453	0.6686	0.8636	50
756	ciclopirox - MCF7	-0.271	2	-0.454	0.66923	0.7009	50
757	5211181 - MCF7	-0.12	2	-0.453	0.67046	0.4889	50
758	clidinium bromide - MCF7	0.252	2	0.452	0.67194	0.7862	50
759	meglumine - MCF7	-0.001	2	0.452	0.67323	0.8199	50
760	verapamil - PC3	0.275	2	0.452	0.67398	0.5594	50
761	Prestwick-1084 - MCF7	-0.336	2	-0.452	0.6749	0.896	50
762	sulfadimethoxine - MCF7	0.285	2	0.451	0.67611	0.8765	50
763	nifenazone - MCF7	0.219	2	0.451	0.6772	0.5245	50
764	amiloride - PC3	-0.345	2	-0.451	0.67834	0.5227	50
765	demeclocycline - PC3	-0.311	2	-0.45	0.68054	0.6721	50
766	allantoin - MCF7	0.283	2	0.449	0.68211	0.6549	50
767	3-nitropropionic acid - MCF7	0.181	2	0.449	0.68253	0.7241	50
768	10-methoxyharmalan - MCF7	0.2	2	0.449	0.68285	0.6076	50
769	calcium folinate - PC3	0.089	2	0.448	0.68553	0.7593	50
770	erythromycin - MCF7	-0.177	2	-0.449	0.68601	0.5954	50
771	lisinopril - MCF7	-0.343	2	-0.449	0.68601	0.7412	50
772	seneciphylline - MCF7	-0.325	2	-0.448	0.68669	0.9676	50
773	azaperone - MCF7	-0.203	2	-0.447	0.68983	0.6757	50
774	canadine - MCF7	0.281	2	0.447	0.69021	0.9235	50
775	foliosidine - PC3	0.21	2	0.446	0.69062	0.5704	50
776	phenformin - PC3	0.188	2	0.446	0.69118	0.7622	50
777	tridihexethyl - MCF7	0.212	2	0.446	0.6919	0.5625	50
778	ethotoin - PC3	-0.227	2	-0.447	0.69223	0.8023	50
779	midodrine - PC3	0.281	2	0.446	0.69241	0.8763	50
780	phenylpropanolamine - MCF7	-0.339	2	-0.446	0.69518	0.7389	50
781	salbutamol - PC3	-0.305	2	-0.445	0.69643	0.8227	50
782	bumetanide - MCF7	0.205	2	0.444	0.69824	0.8268	50
783	iopromide - MCF7	0.28	2	0.444	0.69824	0.8038	50
784	epirizole - PC3	-0.125	2	-0.444	0.69961	0.5273	50
785	promazine - PC3	0.222	2	0.443	0.70041	0.75	50
786	clindamycin - MCF7	0.245	2	0.443	0.70186	0.8365	50
787	prednicarbate - MCF7	0.19	2	0.443	0.70235	0.6527	50
788	heliotrine - PC3	-0.081	2	-0.443	0.70343	0.7321	50
789	chlorphenesin - MCF7	-0.224	2	-0.442	0.70416	0.7569	50
790	valdecoxib - PC3	-0.238	2	-0.441	0.70691	0.6767	50
791	nifedipine - MCF7	-0.126	4	-0.319	0.70889	0.7962	50
792	8-azaguanine - MCF7	-0.307	2	-0.44	0.71174	0.8774	50
793	(-)-atenolol - MCF7	0.084	2	0.439	0.71263	0.6281	50
794	pirenzepine - PC3	0.045	2	0.439	0.71359	0.7515	50
795	dicycloverine - MCF7	0.275	2	0.438	0.71659	0.8368	50
796	fenspiride - PC3	-0.332	2	-0.438	0.71818	0.8011	50
797	cinchonidine - MCF7	0.274	2	0.437	0.72066	0.7012	50
798	noscapine - MCF7	0.211	2	0.436	0.72245	0.5915	50
799	famotidine - PC3	-0.102	2	-0.436	0.72267	0.7943	50
800	strophanthidin - MCF7	-0.002	2	0.436	0.72297	0.8586	50
801	ursolic acid - MCF7	0.258	2	0.436	0.72345	0.9005	50
802	iobenguane - MCF7	0.273	2	0.435	0.724	0.6565	50
803	hesperetin - MCF7	-0.122	2	-0.435	0.72432	0.8382	50
804	etoposide - MCF7	-0.249	2	-0.435	0.72484	0.875	50
805	hyoscyamine - MCF7	0.167	2	0.435	0.72532	0.6276	50
806	metronidazole - MCF7	0.272	2	0.434	0.72689	0.9231	50
807	amphotericin B - MCF7	-0.327	2	-0.434	0.72814	0.6689	50
808	pyridoxine - MCF7	-0.319	2	-0.434	0.72903	0.954	50
809	aminophenazone - MCF7	-0.268	2	-0.433	0.72995	0.8409	50
810	midodrine - MCF7	0.271	2	0.433	0.73106	0.7006	50
811	ornidazole - MCF7	0.185	2	0.433	0.73106	0.6617	50
812	acetohexamide - MCF7	0.06	2	0.432	0.73299	0.6688	50
813	SR-95531 - MCF7	-0.313	2	-0.432	0.73301	0.6477	50
814	octopamine - MCF7	-0.21	2	-0.432	0.73377	0.8875	50
815	ofloxacin - PC3	-0.301	2	-0.432	0.73516	0.8785	50
816	glycopyrronium bromide - MCF7	-0.223	2	-0.431	0.73589	0.7419	50
817	isocarboxazid - PC3	0.206	2	0.431	0.73721	0.8323	50
818	benzocaine - MCF7	0.268	2	0.431	0.73772	0.8957	50
819	Prestwick-864 - MCF7	-0.22	2	-0.431	0.73796	0.9189	50
820	isoxsuprine - MCF7	0.179	2	0.431	0.73814	0.8471	50
821	noretynodrel - MCF7	0.268	2	0.431	0.73814	0.8615	50
822	terconazole - MCF7	-0.087	2	-0.43	0.73854	0.8487	50
823	pseudopelletierine - MCF7	-0.271	2	-0.43	0.739	0.8308	50
824	gibberellic acid - MCF7	0.206	2	0.43	0.73987	0.8477	50
825	3-hydroxy-DL-kynurenine - MCF7	-0.294	4	-0.309	0.73996	0.8289	50
826	hydralazine - PC3	-0.229	2	-0.43	0.74013	0.7966	50
827	xamoterol - MCF7	0.267	2	0.43	0.74067	0.9171	50
828	chlorcyclizine - PC3	0.08	2	0.429	0.74108	0.8554	50
829	hydroquinine - MCF7	-0.324	2	-0.429	0.74275	0.5944	50
830	diphenhydramine - PC3	0.267	2	0.429	0.74293	0.7759	50
831	fosfosal - MCF7	0.069	2	0.429	0.74337	0.7759	50
832	imidurea - MCF7	0.033	2	0.428	0.74434	0.7368	50
833	methoxamine - MCF7	0.182	2	0.428	0.74544	0.904	50
834	orlistat - PC3	-0.092	2	-0.428	0.74548	0.5814	50
835	tacrine - MCF7	0.091	2	0.427	0.74806	0.5605	50
836	diltiazem - PC3	-0.259	2	-0.427	0.74919	0.8986	50
837	hydrastinine - PC3	-0.183	2	-0.426	0.75084	0.8932	50
838	fluvoxamine - MCF7	0.232	2	0.426	0.75102	0.7712	50
839	naproxen - HL60	0.264	2	0.426	0.75204	0.8398	50
840	BCB000038 - PC3	0.263	2	0.423	0.75983	0.6714	50
841	piretanide - MCF7	0.057	2	0.423	0.76041	0.6618	50
842	BAS-012416453 - MCF7	0.029	2	0.422	0.76234	0.8322	50
843	gramine - MCF7	-0.317	2	-0.422	0.76355	0.9027	50
844	gemfibrozil - PC3	-0.317	2	-0.422	0.76442	0.9115	50
845	dihydrostreptomycin - MCF7	-0.117	2	-0.421	0.76506	0.6607	50
846	cicloheximide - MCF7	-0.109	2	-0.421	0.76576	0.8321	50
847	apigenin - MCF7	-0.21	2	-0.421	0.76657	0.9634	50
848	dilazep - MCF7	-0.056	2	-0.421	0.76657	0.7431	50
849	benzonatate - MCF7	-0.019	2	0.421	0.76677	0.7161	50
850	selegiline - MCF7	-0.317	2	-0.421	0.76713	0.8087	50
851	tonzonium bromide - MCF7	-0.316	2	-0.42	0.76806	0.8571	50
852	BCB000040 - PC3	-0.012	2	0.42	0.76951	0.7963	50
853	propafenone - MCF7	-0.314	2	-0.419	0.77053	0.7297	50
854	Prestwick-857 - MCF7	0.259	2	0.418	0.77433	0.7933	50
855	chlorphenamine - MCF7	-0.203	2	-0.416	0.77844	0.7953	50
856	SC-560 - MCF7	-0.173	2	-0.416	0.77934	0.8564	50
857	bambuterol - MCF7	0.258	2	0.416	0.78007	0.8947	50
858	levothyroxine sodium - MCF7	-0.08	2	-0.416	0.78007	0.7935	50
859	pheneticillin - MCF7	-0.229	2	-0.416	0.78039	0.8686	50
860	adrenosterone - MCF7	-0.292	2	-0.414	0.78413	0.8322	50
861	tretinoin - PC3	-0.174	4	-0.295	0.78442	0.8774	50
862	tetramisole - MCF7	0.257	2	0.414	0.78452	0.7248	50
863	metixene - MCF7	0.069	2	0.414	0.78506	0.8402	50
864	butamben - MCF7	0.064	2	0.413	0.78761	0.8294	50
865	sulfabenzamide - MCF7	-0.308	2	-0.412	0.7892	0.8889	50
866	amrinone - MCF7	0.223	2	0.411	0.79222	0.8	50
867	pheniramine - MCF7	0.255	2	0.411	0.79222	0.8758	50
868	naringin - MCF7	-0.071	2	-0.41	0.79375	0.8136	50
869	myricetin - MCF7	0.255	2	0.411	0.79393	0.9577	50
870	diflunisal - PC3	-0.257	2	-0.41	0.79548	0.8861	50
871	pergolide - MCF7	-0.091	2	-0.409	0.7958	0.8466	50
872	thiethylperazine - MCF7	-0.082	2	-0.409	0.79667	0.6383	50
873	alvespimycin - PC3	0.028	2	0.409	0.79788	0.7681	50
874	tomatidine - MCF7	-0.306	2	-0.409	0.79796	0.9526	50
875	furosemide - MCF7	0.035	2	0.409	0.79824	0.7609	50
876	clorsulon - MCF7	0.252	2	0.408	0.80085	0.9444	50
877	ciclacillin - MCF7	-0.183	2	-0.407	0.80228	0.7362	50
878	cyanocobalamin - MCF7	0.252	2	0.407	0.8027	0.6977	50
879	gabexate - MCF7	0.066	2	0.407	0.80349	0.9161	50
880	naproxen - MCF7	0.07	4	0.288	0.80469	0.9506	50
881	josamycin - PC3	0.05	2	0.406	0.80536	0.7925	50
882	piperacetazine - MCF7	0.251	2	0.406	0.80677	0.8605	50
883	corynanthine - MCF7	-0.296	2	-0.404	0.80902	0.9444	50
884	hyoscyamine - PC3	-0.061	2	-0.404	0.80902	0.6409	50
885	clindamycin - PC3	0.067	2	0.405	0.80922	0.7953	50
886	trimethoprim - MCF7	-0.013	2	0.404	0.81041	0.7467	50
887	thiamphenicol - MCF7	0.222	2	0.402	0.81441	0.9214	50
888	tranexamic acid - PC3	0.249	2	0.402	0.81524	0.9073	50
889	phenelzine - PC3	-0.301	2	-0.402	0.8153	0.6606	50
890	clonidine - MCF7	-0.3	2	-0.401	0.81647	0.7632	50
891	tinidazole - PC3	-0.3	2	-0.4	0.81862	0.8717	50
892	dehydrocholic acid - PC3	0.247	2	0.401	0.8188	0.8417	50
893	crotamiton - MCF7	-0.128	2	-0.4	0.81938	0.9301	50
894	indoprofen - MCF7	0.195	2	0.4	0.82111	0.9195	50
895	ethambutol - PC3	-0.159	2	-0.399	0.82168	0.8011	50
896	5155877 - PC3	0.169	2	0.399	0.82303	0.8935	50
897	podophyllotoxin - MCF7	0.202	2	0.398	0.82405	0.9529	50
898	methoxsalen - MCF7	-0.094	2	-0.398	0.82455	0.7097	50
899	methocarbamol - MCF7	0.236	2	0.398	0.82586	0.783	50
900	moroxydine - PC3	-0.127	2	-0.397	0.82632	0.8564	50
901	levobunolol - MCF7	0.245	2	0.397	0.82761	0.8679	50
902	zimeldine - PC3	-0.296	2	-0.396	0.82806	0.9261	50
903	amprolium - PC3	-0.26	2	-0.396	0.82844	0.9408	50
904	iohexol - MCF7	0.244	2	0.396	0.83045	0.9625	50
905	sulfathiazole - PC3	0.244	2	0.395	0.83206	0.8433	50
906	pentoxifylline - PC3	0.244	2	0.395	0.8324	0.956	50
907	levopropoxyphene - MCF7	0.243	2	0.395	0.83323	0.9595	50
908	troleandomycin - PC3	-0.294	2	-0.394	0.83367	0.865	50
909	ambroxol - MCF7	0.243	2	0.394	0.83425	0.9659	50
910	isoxicam - PC3	0.243	2	0.394	0.83449	0.9389	50
911	glipizide - PC3	-0.206	2	-0.394	0.835	0.9375	50
912	PF-00539758-00 - PC3	0.178	2	0.393	0.83614	0.8744	50
913	mimosine - MCF7	0.038	2	0.393	0.83765	0.8424	50
914	cyclopentolate - MCF7	-0.293	2	-0.393	0.83781	0.7898	50
915	IC-86621 - PC3	0.217	2	0.392	0.83912	0.9308	50
916	mestranol - MCF7	-0.077	2	-0.392	0.83944	0.8582	50
917	minoxidil - MCF7	0.031	2	0.392	0.84021	0.9342	50
918	Prestwick-689 - MCF7	-0.273	2	-0.391	0.84182	0.7727	50
919	debrisoquine - MCF7	-0.013	2	0.39	0.84405	0.8079	50
920	Prestwick-1080 - MCF7	-0.04	2	0.389	0.84532	0.7923	50
921	indapamide - PC3	-0.132	2	-0.388	0.84799	0.8359	50
922	flunarizine - MCF7	-0.287	2	-0.387	0.85145	0.932	50
923	baclofen - MCF7	0.192	2	0.386	0.853	0.9321	50
924	hydroflumethiazide - MCF7	0.011	2	0.386	0.853	0.8682	50
925	paracetamol - MCF7	0.03	2	0.385	0.85369	0.8447	50
926	copper sulfate - MCF7	-0.22	2	-0.385	0.85371	0.8525	50
927	bromopride - PC3	-0.076	2	-0.385	0.85477	0.8296	50
928	josamycin - MCF7	0.005	2	0.385	0.85518	0.8645	50
929	pentoxifylline - MCF7	0.146	2	0.385	0.85548	0.9317	50
930	CP-944629 - PC3	-0.014	2	0.383	0.85864	0.7826	50
931	tranexamic acid - MCF7	-0.037	2	0.382	0.85999	0.9042	50
932	atropine oxide - MCF7	0.224	2	0.382	0.86111	0.8976	50
933	BCB000039 - PC3	-0.254	2	-0.381	0.8628	0.753	50
934	sulpiride - MCF7	0.234	2	0.381	0.86294	0.9213	50
935	ciclacillin - PC3	-0.109	2	-0.381	0.86302	0.8294	50
936	meclocycline - MCF7	-0.088	2	-0.381	0.86365	0.8543	50
937	gentamicin - PC3	0.234	2	0.38	0.86367	0.9387	50
938	chlortalidone - MCF7	0.234	2	0.38	0.86399	0.9122	50
939	ketotifen - MCF7	0.233	2	0.38	0.86506	0.9514	50
940	(+)-isoprenaline - MCF7	-0.189	2	-0.378	0.86811	0.871	50
941	mephenytoin - MCF7	-0.053	2	-0.378	0.86916	0.8251	50
942	netilmicin - MCF7	-0.28	2	-0.376	0.87292	0.7778	50
943	oxetacaine - PC3	-0.273	2	-0.376	0.87381	0.9122	50
944	minoxidil - PC3	-0.28	2	-0.375	0.87445	0.9486	50
945	coralyne - MCF7	0.221	2	0.373	0.87856	0.9135	50
946	Chicago Sky Blue 6B - MCF7	0.23	2	0.373	0.87904	0.9231	50
947	brinzolamide - MCF7	-0.237	2	-0.372	0.88027	0.8431	50
948	AG-012559 - PC3	-0.261	2	-0.372	0.88141	0.8783	50
949	cycloserine - MCF7	-0.237	2	-0.372	0.88169	0.9602	50
950	myosmine - PC3	0.229	2	0.372	0.88216	0.8777	50
951	cyclopenthiazide - MCF7	0.186	2	0.371	0.8828	0.8468	50
952	diclofenac - PC3	-0.274	2	-0.371	0.88282	0.9371	50
953	trapidil - MCF7	0.229	2	0.37	0.88473	0.9071	50
954	xylometazoline - MCF7	-0.07	2	-0.369	0.88679	0.8914	50
955	trimethobenzamide - MCF7	0.17	2	0.369	0.88767	0.9583	50
956	thioproperazine - MCF7	-0.05	2	-0.368	0.88862	0.9404	50
957	butirosin - MCF7	-0.025	2	0.368	0.8898	0.9231	50
958	cinoxacin - MCF7	-0.271	2	-0.367	0.89095	0.8405	50
959	santonin - PC3	-0.021	2	0.366	0.89302	0.7719	50
960	epiandrosterone - MCF7	-0.266	2	-0.364	0.89584	0.9456	50
961	minaprine - MCF7	-0.07	2	-0.363	0.8967	0.9101	50
962	diphemanil metilsulfate - PC3	-0.037	2	0.363	0.89914	0.906	50
963	arecoline - MCF7	0.202	2	0.362	0.90029	0.9474	50
964	kinetin - MCF7	-0.193	2	-0.36	0.90226	0.8628	50
965	mecamylamine - MCF7	-0.129	2	-0.36	0.90226	0.9302	50
966	mafenide - PC3	0.001	2	0.359	0.9056	0.8571	50
967	verteporfin - MCF7	-0.268	2	-0.357	0.90735	0.9827	50
968	finasteride - PC3	-0.036	2	0.358	0.90785	0.9252	50
969	orphenadrine - PC3	0.193	2	0.358	0.90819	0.9835	50
970	pinacidil - MCF7	0.157	2	0.357	0.91055	0.8758	50
971	gentamicin - MCF7	-0.073	2	-0.354	0.91294	0.947	50
972	anabasine - MCF7	-0.007	2	0.354	0.91437	0.9333	50
973	ozagrel - MCF7	-0.082	2	-0.353	0.91507	0.9116	50
974	heptaminol - PC3	0.034	2	0.35	0.92051	0.9713	50
975	ciprofloxacin - MCF7	-0.03	2	0.349	0.92202	0.913	50
976	2-aminobenzenesulfonamide - MCF7	-0.092	2	-0.348	0.92262	0.9554	50
977	spiradoline - MCF7	0.215	2	0.348	0.92439	0.9762	50
978	glimepiride - MCF7	-0.088	2	-0.347	0.92487	0.858	50
979	esculetin - MCF7	0.013	2	0.347	0.92527	0.9203	50
980	aminophenazone - PC3	-0.242	2	-0.345	0.92821	0.8141	50
981	raloxifene - HL60	-0.258	2	-0.344	0.92932	0.9379	50
982	suramin sodium - PC3	0.21	2	0.342	0.93308	0.9767	50
983	aciclovir - PC3	0.21	2	0.342	0.93326	0.9828	50
984	tubocurarine chloride - MCF7	-0.17	2	-0.341	0.9334	0.8916	50
985	Prestwick-674 - PC3	-0.1	2	-0.341	0.93373	0.908	50
986	geldanamycin - PC3	0.209	2	0.341	0.9356	0.9774	50
987	kawain - PC3	-0.25	2	-0.338	0.93678	0.9408	50
988	etodolac - MCF7	-0.064	2	-0.338	0.93739	0.9649	50
989	4-hydroxyphenazone - PC3	-0.174	2	-0.336	0.93972	0.9198	50
990	erythromycin - PC3	-0.252	2	-0.334	0.94284	0.9282	50
991	oleandomycin - PC3	-0.027	2	0.335	0.94429	0.9231	50
992	lasalocid - MCF7	0.198	2	0.332	0.94833	0.9903	50
993	pizotifen - MCF7	-0.227	2	-0.327	0.95191	0.9339	50
994	zomepirac - MCF7	-0.248	2	-0.327	0.95207	0.9665	50
995	nalbuphine - PC3	-0.013	2	0.329	0.95222	0.9925	50
996	vinpocetine - MCF7	-0.019	2	0.328	0.95288	0.9422	50
997	captopril - MCF7	0.195	2	0.325	0.9569	0.9608	50
998	naloxone - PC3	-0.242	2	-0.32	0.96085	0.9952	50
999	metronidazole - PC3	-0.047	2	0.317	0.96531	0.9805	50
1000	dicloxacillin - MCF7	0.011	2	0.317	0.96562	0.974	50
1001	etofylline - MCF7	0.004	2	0.316	0.96626	0.958	50
1002	sulfaguanidine - PC3	-0.22	2	-0.314	0.9672	0.9849	50
1003	chlorhexidine - MCF7	-0.051	2	0.315	0.96747	0.9817	50
1004	diphemanil metilsulfate - MCF7	0.179	2	0.314	0.96843	0.9458	50
1005	flutamide - MCF7	-0.169	2	-0.312	0.96926	0.9932	50
1006	metformin - PC3	-0.038	2	0.312	0.97012	0.9881	50
1007	pirlindole - MCF7	0.145	2	0.309	0.97266	0.9937	50
1008	nomifensine - PC3	0.178	2	0.307	0.97507	0.9793	50
1009	labetalol - MCF7	-0.08	2	-0.3	0.97938	1	50
1010	todralazine - MCF7	-0.055	2	0.296	0.98328	0.9789	50
1011	mycophenolic acid - MCF7	-0.06	2	0.295	0.98394	0.9952	50
1012	iproniazid - MCF7	-0.06	2	0.294	0.98483	0.9939	50
1013	lidocaine - PC3	-0.062	2	0.291	0.98728	0.9533	50
1014	diperodon - HL60	1	1	1	---	---	100
1015	meclofenoxate - HL60	-1	1	-1	---	---	100
1016	dacarbazine - HL60	-0.992	1	-1	---	---	100
1017	Prestwick-984 - HL60	0.879	1	1	---	---	100
1018	benfluorex - HL60	-0.972	1	-1	---	---	100
1019	apomorphine - HL60	-0.947	1	-1	---	---	100
1020	tetracaine - HL60	0.875	1	1	---	---	100
1021	dioxybenzone - HL60	-0.945	1	-0.999	---	---	100
1022	sulfadimidine - HL60	-0.941	1	-0.999	---	---	100
1023	profenamine - HL60	-0.94	1	-0.999	---	---	100
1024	skimmianine - HL60	-0.935	1	-0.999	---	---	100
1025	biotin - HL60	-0.931	1	-0.999	---	---	100
1026	guanfacine - HL60	0.803	1	0.999	---	---	100
1027	amantadine - HL60	0.801	1	0.998	---	---	100
1028	thiamazole - HL60	0.796	1	0.998	---	---	100
1029	gabexate - HL60	0.795	1	0.998	---	---	100
1030	coralyne - HL60	-0.914	1	-0.998	---	---	100
1031	ramifenazone - HL60	0.775	1	0.998	---	---	100
1032	10-methoxyharmalan - HL60	-0.905	1	-0.998	---	---	100
1033	medrysone - HL60	-0.901	1	-0.997	---	---	100
1034	8-azaguanine - HL60	-0.896	1	-0.997	---	---	100
1035	adipiodone - HL60	0.772	1	0.997	---	---	100
1036	epivincamine - HL60	-0.895	1	-0.997	---	---	100
1037	allantoin - HL60	-0.891	1	-0.997	---	---	100
1038	cyclic adenosine monophosphate - HL60	0.771	1	0.997	---	---	100
1039	estropipate - HL60	-0.89	1	-0.997	---	---	100
1040	naftopidil - HL60	-0.888	1	-0.997	---	---	100
1041	meclozine - HL60	-0.884	1	-0.996	---	---	100
1042	oxytetracycline - HL60	0.765	1	0.996	---	---	100
1043	enoxacin - HL60	0.756	1	0.996	---	---	100
1044	hyoscyamine - HL60	-0.884	1	-0.996	---	---	100
1045	bacampicillin - HL60	0.755	1	0.996	---	---	100
1046	atropine oxide - HL60	0.754	1	0.996	---	---	100
1047	zardaverine - HL60	-0.879	1	-0.996	---	---	100
1048	chlorphenamine - HL60	0.754	1	0.996	---	---	100
1049	flunixin - HL60	-0.869	1	-0.996	---	---	100
1050	levonorgestrel - HL60	-0.862	1	-0.995	---	---	100
1051	nomegestrol - PC3	0.748	1	0.995	---	---	100
1052	prazosin - HL60	-0.862	1	-0.995	---	---	100
1053	carteolol - HL60	0.741	1	0.995	---	---	100
1054	nifedipine - HL60	-0.856	1	-0.995	---	---	100
1055	cimetidine - HL60	0.738	1	0.994	---	---	100
1056	dexpanthenol - HL60	-0.852	1	-0.994	---	---	100
1057	chlormezanone - HL60	-0.848	1	-0.994	---	---	100
1058	carisoprodol - HL60	0.736	1	0.994	---	---	100
1059	amiodarone - HL60	-0.839	1	-0.994	---	---	100
1060	ranitidine - HL60	0.735	1	0.994	---	---	100
1061	felodipine - HL60	-0.839	1	-0.994	---	---	100
1062	hydroxyachillin - PC3	0.734	1	0.994	---	---	100
1063	ipratropium bromide - MCF7	-0.837	1	-0.994	---	---	100
1064	piperine - HL60	0.734	1	0.994	---	---	100
1065	2-aminobenzenesulfonamide - HL60	0.731	1	0.993	---	---	100
1066	etilefrine - HL60	-0.837	1	-0.993	---	---	100
1067	fursultiamine - HL60	-0.836	1	-0.993	---	---	100
1068	vinpocetine - HL60	0.728	1	0.993	---	---	100
1069	cyclopenthiazide - HL60	0.727	1	0.993	---	---	100
1070	talampicillin - HL60	-0.836	1	-0.993	---	---	100
1071	Prestwick-1083 - HL60	-0.835	1	-0.993	---	---	100
1072	SR-95531 - HL60	0.72	1	0.993	---	---	100
1073	cefazolin - HL60	0.718	1	0.992	---	---	100
1074	oxybutynin - HL60	0.716	1	0.992	---	---	100
1075	pronetalol - HL60	-0.828	1	-0.992	---	---	100
1076	colecalciferol - HL60	-0.826	1	-0.992	---	---	100
1077	minoxidil - HL60	0.715	1	0.992	---	---	100
1078	molindone - HL60	-0.826	1	-0.992	---	---	100
1079	methyldopa - HL60	-0.822	1	-0.992	---	---	100
1080	dicloxacillin - HL60	-0.822	1	-0.991	---	---	100
1081	benzydamine - HL60	0.706	1	0.991	---	---	100
1082	pipemidic acid - HL60	-0.822	1	-0.991	---	---	100
1083	etacrynic acid - HL60	0.705	1	0.991	---	---	100
1084	chlorprothixene - HL60	-0.814	1	-0.99	---	---	100
1085	furosemide - HL60	0.698	1	0.99	---	---	100
1086	benzonatate - HL60	-0.813	1	-0.99	---	---	100
1087	dipyridamole - HL60	-0.81	1	-0.99	---	---	100
1088	oxantel - HL60	-0.809	1	-0.989	---	---	100
1089	oxolinic acid - HL60	-0.806	1	-0.989	---	---	100
1090	talampicillin - PC3	0.691	1	0.989	---	---	100
1091	cefalotin - HL60	-0.805	1	-0.989	---	---	100
1092	bergenin - HL60	0.689	1	0.989	---	---	100
1093	chlorpropamide - PC3	-0.802	1	-0.989	---	---	100
1094	etofenamate - HL60	-0.802	1	-0.988	---	---	100
1095	antazoline - HL60	0.685	1	0.988	---	---	100
1096	triflusal - HL60	-0.799	1	-0.988	---	---	100
1097	methyldopate - PC3	0.683	1	0.988	---	---	100
1098	ipratropium bromide - HL60	-0.798	1	-0.987	---	---	100
1099	DL-PPMP - MCF7	0.68	1	0.987	---	---	100
1100	arcaine - HL60	-0.797	1	-0.987	---	---	100
1101	lovastatin - HL60	0.675	1	0.987	---	---	100
1102	picrotoxinin - HL60	-0.795	1	-0.986	---	---	100
1103	Prestwick-1083 - MCF7	0.673	1	0.986	---	---	100
1104	naringin - HL60	-0.794	1	-0.986	---	---	100
1105	ciclosporin - PC3	0.673	1	0.986	---	---	100
1106	succinylsulfathiazole - HL60	-0.791	1	-0.986	---	---	100
1107	mepyramine - HL60	0.671	1	0.986	---	---	100
1108	phthalylsulfathiazole - HL60	-0.791	1	-0.986	---	---	100
1109	Prestwick-559 - HL60	-0.79	1	-0.986	---	---	100
1110	ciprofibrate - HL60	0.671	1	0.986	---	---	100
1111	chlortalidone - HL60	-0.788	1	-0.985	---	---	100
1112	atractyloside - HL60	0.668	1	0.985	---	---	100
1113	etomidate - HL60	-0.786	1	-0.985	---	---	100
1114	octopamine - HL60	0.667	1	0.985	---	---	100
1115	flupentixol - HL60	-0.785	1	-0.985	---	---	100
1116	hydrochlorothiazide - HL60	0.665	1	0.985	---	---	100
1117	lactobionic acid - HL60	0.664	1	0.985	---	---	100
1118	midecamycin - HL60	-0.781	1	-0.984	---	---	100
1119	ginkgolide A - HL60	-0.778	1	-0.984	---	---	100
1120	megestrol - HL60	0.66	1	0.984	---	---	100
1121	gliquidone - HL60	0.66	1	0.984	---	---	100
1122	N-acetylmuramic acid - HL60	0.658	1	0.983	---	---	100
1123	oxytetracycline - MCF7	-0.775	1	-0.983	---	---	100
1124	Prestwick-664 - HL60	-0.775	1	-0.983	---	---	100
1125	nicergoline - HL60	0.658	1	0.983	---	---	100
1126	hydrocotarnine - HL60	-0.775	1	-0.983	---	---	100
1127	dapsone - HL60	0.655	1	0.983	---	---	100
1128	pirlindole - HL60	0.653	1	0.983	---	---	100
1129	aminocaproic acid - PC3	-0.773	1	-0.982	---	---	100
1130	hydroxyachillin - HL60	0.65	1	0.982	---	---	100
1131	liothyronine - HL60	-0.773	1	-0.982	---	---	100
1132	aminohippuric acid - HL60	-0.772	1	-0.982	---	---	100
1133	cefadroxil - HL60	0.65	1	0.982	---	---	100
1134	bacitracin - HL60	0.649	1	0.982	---	---	100
1135	zuclopenthixol - HL60	-0.771	1	-0.982	---	---	100
1136	etamsylate - HL60	-0.771	1	-0.982	---	---	100
1137	folic acid - PC3	0.648	1	0.982	---	---	100
1138	betamethasone - HL60	0.648	1	0.981	---	---	100
1139	proguanil - HL60	0.648	1	0.981	---	---	100
1140	carbarsone - HL60	0.646	1	0.981	---	---	100
1141	beclometasone - PC3	0.645	1	0.98	---	---	100
1142	cetirizine - HL60	-0.765	1	-0.98	---	---	100
1143	flucloxacillin - HL60	0.643	1	0.98	---	---	100
1144	azaperone - HL60	-0.761	1	-0.979	---	---	100
1145	homochlorcyclizine - HL60	0.642	1	0.979	---	---	100
1146	Prestwick-692 - HL60	0.638	1	0.979	---	---	100
1147	pancuronium bromide - HL60	-0.759	1	-0.979	---	---	100
1148	(-)-MK-801 - PC3	-0.759	1	-0.979	---	---	100
1149	Prestwick-864 - HL60	0.634	1	0.978	---	---	100
1150	dequalinium chloride - HL60	-0.758	1	-0.978	---	---	100
1151	sulfametoxydiazine - PC3	0.632	1	0.978	---	---	100
1152	aminohippuric acid - PC3	-0.755	1	-0.978	---	---	100
1153	articaine - MCF7	-0.753	1	-0.977	---	---	100
1154	abamectin - HL60	0.63	1	0.977	---	---	100
1155	ketotifen - HL60	0.63	1	0.977	---	---	100
1156	lorglumide - HL60	-0.752	1	-0.977	---	---	100
1157	cyclobenzaprine - HL60	0.629	1	0.976	---	---	100
1158	velnacrine - HL60	-0.751	1	-0.976	---	---	100
1159	piribedil - HL60	-0.748	1	-0.976	---	---	100
1160	metoprolol - HL60	-0.748	1	-0.976	---	---	100
1161	azapropazone - PC3	0.625	1	0.976	---	---	100
1162	doxazosin - PC3	-0.747	1	-0.976	---	---	100
1163	lansoprazole - PC3	-0.747	1	-0.975	---	---	100
1164	isocorydine - HL60	0.624	1	0.975	---	---	100
1165	ronidazole - HL60	-0.747	1	-0.975	---	---	100
1166	rilmenidine - HL60	0.623	1	0.975	---	---	100
1167	(-)-atenolol - HL60	-0.746	1	-0.975	---	---	100
1168	amikacin - HL60	-0.746	1	-0.975	---	---	100
1169	methyldopa - PC3	0.623	1	0.974	---	---	100
1170	bisacodyl - HL60	-0.745	1	-0.974	---	---	100
1171	amodiaquine - PC3	0.621	1	0.974	---	---	100
1172	denatonium benzoate - HL60	-0.744	1	-0.974	---	---	100
1173	bezafibrate - PC3	-0.742	1	-0.974	---	---	100
1174	propidium iodide - HL60	0.62	1	0.974	---	---	100
1175	leflunomide - PC3	-0.742	1	-0.973	---	---	100
1176	gefitinib - HL60	0.618	1	0.973	---	---	100
1177	ramifenazone - PC3	-0.742	1	-0.973	---	---	100
1178	1,5-isoquinolinediol - HL60	0.616	1	0.973	---	---	100
1179	demeclocycline - HL60	-0.742	1	-0.973	---	---	100
1180	artemisinin - PC3	-0.741	1	-0.972	---	---	100
1181	10-methoxyharmalan - PC3	0.614	1	0.972	---	---	100
1182	halofantrine - HL60	0.613	1	0.972	---	---	100
1183	omeprazole - HL60	-0.74	1	-0.972	---	---	100
1184	naftopidil - PC3	0.613	1	0.972	---	---	100
1185	ciclopirox - PC3	0.613	1	0.972	---	---	100
1186	epirizole - HL60	-0.738	1	-0.972	---	---	100
1187	physostigmine - PC3	0.613	1	0.972	---	---	100
1188	amoxicillin - PC3	-0.738	1	-0.971	---	---	100
1189	pepstatin - HL60	0.612	1	0.971	---	---	100
1190	valproic acid - SKMEL5	0.612	1	0.971	---	---	100
1191	sertaconazole - HL60	0.612	1	0.971	---	---	100
1192	apramycin - HL60	-0.737	1	-0.971	---	---	100
1193	metformin - HL60	0.612	1	0.971	---	---	100
1194	penbutolol - HL60	0.61	1	0.971	---	---	100
1195	phenacetin - HL60	-0.736	1	-0.97	---	---	100
1196	napelline - HL60	-0.735	1	-0.97	---	---	100
1197	isoflupredone - PC3	0.609	1	0.97	---	---	100
1198	pivampicillin - HL60	-0.735	1	-0.97	---	---	100
1199	trimethobenzamide - HL60	0.609	1	0.97	---	---	100
1200	amodiaquine - HL60	0.608	1	0.969	---	---	100
1201	diltiazem - HL60	-0.732	1	-0.969	---	---	100
1202	ronidazole - MCF7	-0.731	1	-0.969	---	---	100
1203	dl-alpha tocopherol - HL60	0.607	1	0.969	---	---	100
1204	natamycin - HL60	-0.727	1	-0.968	---	---	100
1205	timolol - PC3	0.605	1	0.968	---	---	100
1206	diclofenamide - HL60	-0.724	1	-0.967	---	---	100
1207	tetrahydroalstonine - PC3	0.601	1	0.967	---	---	100
1208	sulfamethoxypyridazine - HL60	-0.723	1	-0.967	---	---	100
1209	metrifonate - HL60	0.599	1	0.966	---	---	100
1210	sulmazole - MCF7	0.599	1	0.966	---	---	100
1211	omeprazole - PC3	-0.72	1	-0.966	---	---	100
1212	arecoline - PC3	0.596	1	0.965	---	---	100
1213	alclometasone - HL60	0.596	1	0.965	---	---	100
1214	sulconazole - HL60	-0.718	1	-0.965	---	---	100
1215	5152487 - MCF7	-0.717	1	-0.965	---	---	100
1216	danazol - PC3	0.596	1	0.965	---	---	100
1217	tropicamide - HL60	-0.716	1	-0.965	---	---	100
1218	zaprinast - HL60	0.595	1	0.965	---	---	100
1219	promethazine - HL60	-0.716	1	-0.965	---	---	100
1220	viomycin - PC3	0.595	1	0.965	---	---	100
1221	pizotifen - HL60	0.594	1	0.964	---	---	100
1222	Prestwick-981 - HL60	0.594	1	0.964	---	---	100
1223	NS-398 - PC3	-0.715	1	-0.964	---	---	100
1224	oxymetazoline - HL60	0.593	1	0.964	---	---	100
1225	3-hydroxy-DL-kynurenine - HL60	0.592	1	0.963	---	---	100
1226	solanine - PC3	-0.714	1	-0.963	---	---	100
1227	acetylsalicylsalicylic acid - PC3	-0.714	1	-0.963	---	---	100
1228	Prestwick-864 - PC3	0.591	1	0.963	---	---	100
1229	nitrendipine - HL60	-0.713	1	-0.963	---	---	100
1230	tinidazole - HL60	-0.713	1	-0.962	---	---	100
1231	sodium phenylbutyrate - SKMEL5	-0.713	1	-0.962	---	---	100
1232	levopropoxyphene - HL60	0.59	1	0.962	---	---	100
1233	metamizole sodium - HL60	-0.713	1	-0.962	---	---	100
1234	cinchocaine - HL60	0.589	1	0.962	---	---	100
1235	lincomycin - HL60	0.589	1	0.962	---	---	100
1236	fipexide - MCF7	-0.712	1	-0.961	---	---	100
1237	pentetic acid - HL60	0.589	1	0.961	---	---	100
1238	methyldopate - HL60	-0.711	1	-0.961	---	---	100
1239	pindolol - HL60	0.589	1	0.961	---	---	100
1240	chlorhexidine - HL60	0.588	1	0.961	---	---	100
1241	decamethonium bromide - HL60	-0.711	1	-0.961	---	---	100
1242	dyclonine - HL60	-0.71	1	-0.961	---	---	100
1243	riluzole - HL60	0.588	1	0.961	---	---	100
1244	benperidol - HL60	0.588	1	0.96	---	---	100
1245	zoxazolamine - PC3	-0.709	1	-0.96	---	---	100
1246	procyclidine - HL60	0.588	1	0.96	---	---	100
1247	anabasine - HL60	-0.709	1	-0.96	---	---	100
1248	lumicolchicine - HL60	0.587	1	0.96	---	---	100
1249	Prestwick-691 - PC3	0.586	1	0.96	---	---	100
1250	sulfametoxydiazine - HL60	-0.708	1	-0.96	---	---	100
1251	cyproheptadine - HL60	-0.708	1	-0.959	---	---	100
1252	laudanosine - HL60	-0.707	1	-0.959	---	---	100
1253	droperidol - HL60	0.584	1	0.959	---	---	100
1254	tyrphostin AG-1478 - MCF7	0.584	1	0.959	---	---	100
1255	glibenclamide - PC3	-0.705	1	-0.959	---	---	100
1256	bambuterol - PC3	-0.704	1	-0.958	---	---	100
1257	trihexyphenidyl - HL60	0.582	1	0.958	---	---	100
1258	budesonide - HL60	0.582	1	0.958	---	---	100
1259	sisomicin - HL60	-0.703	1	-0.957	---	---	100
1260	dosulepin - HL60	0.581	1	0.957	---	---	100
1261	ketanserin - HL60	0.581	1	0.957	---	---	100
1262	levamisole - PC3	-0.703	1	-0.957	---	---	100
1263	terconazole - PC3	0.58	1	0.957	---	---	100
1264	carcinine - PC3	0.579	1	0.957	---	---	100
1265	doxylamine - HL60	-0.702	1	-0.956	---	---	100
1266	loxapine - HL60	0.579	1	0.956	---	---	100
1267	kanamycin - HL60	0.579	1	0.956	---	---	100
1268	sertaconazole - PC3	-0.7	1	-0.956	---	---	100
1269	ioversol - HL60	-0.699	1	-0.956	---	---	100
1270	dextromethorphan - HL60	-0.699	1	-0.955	---	---	100
1271	pyrantel - HL60	-0.699	1	-0.955	---	---	100
1272	altizide - HL60	-0.699	1	-0.955	---	---	100
1273	levothyroxine sodium - HL60	0.577	1	0.955	---	---	100
1274	cloxacillin - HL60	-0.699	1	-0.955	---	---	100
1275	bufexamac - HL60	-0.698	1	-0.955	---	---	100
1276	cefmetazole - HL60	0.576	1	0.955	---	---	100
1277	dl-alpha tocopherol - PC3	-0.698	1	-0.954	---	---	100
1278	ozagrel - PC3	-0.697	1	-0.954	---	---	100
1279	serotonin - HL60	-0.697	1	-0.954	---	---	100
1280	trihexyphenidyl - MCF7	0.575	1	0.954	---	---	100
1281	AR-A014418 - MCF7	-0.696	1	-0.954	---	---	100
1282	tetrandrine - HL60	0.574	1	0.954	---	---	100
1283	3-acetamidocoumarin - HL60	-0.696	1	-0.954	---	---	100
1284	dexibuprofen - HL60	0.573	1	0.953	---	---	100
1285	thioguanosine - HL60	-0.695	1	-0.953	---	---	100
1286	Prestwick-972 - HL60	0.572	1	0.953	---	---	100
1287	pinacidil - HL60	-0.694	1	-0.953	---	---	100
1288	tranexamic acid - HL60	0.572	1	0.953	---	---	100
1289	Prestwick-857 - PC3	0.572	1	0.952	---	---	100
1290	tacrine - HL60	-0.693	1	-0.952	---	---	100
1291	ketorolac - PC3	-0.692	1	-0.952	---	---	100
1292	thapsigargin - PC3	0.572	1	0.952	---	---	100
1293	hexylcaine - HL60	0.571	1	0.951	---	---	100
1294	trazodone - HL60	-0.69	1	-0.951	---	---	100
1295	harmaline - HL60	-0.69	1	-0.951	---	---	100
1296	liothyronine - PC3	-0.69	1	-0.951	---	---	100
1297	carbenoxolone - HL60	0.569	1	0.95	---	---	100
1298	phentolamine - HL60	-0.689	1	-0.95	---	---	100
1299	canadine - HL60	0.568	1	0.95	---	---	100
1300	nifurtimox - HL60	-0.689	1	-0.95	---	---	100
1301	doxycycline - HL60	-0.689	1	-0.95	---	---	100
1302	vancomycin - PC3	0.568	1	0.95	---	---	100
1303	meclocycline - HL60	0.568	1	0.95	---	---	100
1304	tubocurarine chloride - HL60	-0.689	1	-0.95	---	---	100
1305	N6-methyladenosine - HL60	-0.688	1	-0.949	---	---	100
1306	saquinavir - HL60	0.567	1	0.95	---	---	100
1307	5149715 - MCF7	0.566	1	0.949	---	---	100
1308	mevalolactone - HL60	-0.688	1	-0.949	---	---	100
1309	rescinnamine - HL60	0.565	1	0.949	---	---	100
1310	roxithromycin - HL60	-0.687	1	-0.949	---	---	100
1311	rifampicin - HL60	-0.687	1	-0.949	---	---	100
1312	pentetrazol - HL60	-0.686	1	-0.949	---	---	100
1313	aconitine - PC3	0.565	1	0.949	---	---	100
1314	tyloxapol - HL60	-0.685	1	-0.948	---	---	100
1315	6-benzylaminopurine - HL60	-0.685	1	-0.948	---	---	100
1316	levobunolol - PC3	0.565	1	0.948	---	---	100
1317	promazine - HL60	-0.684	1	-0.948	---	---	100
1318	piretanide - HL60	0.564	1	0.948	---	---	100
1319	syrosingopine - HL60	-0.683	1	-0.948	---	---	100
1320	niridazole - HL60	-0.683	1	-0.947	---	---	100
1321	iopanoic acid - HL60	-0.682	1	-0.947	---	---	100
1322	ciclosporin - HL60	-0.68	1	-0.947	---	---	100
1323	reserpine - PC3	0.563	1	0.947	---	---	100
1324	fenoterol - PC3	-0.68	1	-0.947	---	---	100
1325	mifepristone - PC3	0.563	1	0.946	---	---	100
1326	famprofazone - HL60	-0.68	1	-0.946	---	---	100
1327	myosmine - HL60	0.562	1	0.946	---	---	100
1328	urapidil - HL60	-0.679	1	-0.946	---	---	100
1329	ouabain - PC3	0.562	1	0.946	---	---	100
1330	strophanthidin - PC3	0.561	1	0.945	---	---	100
1331	oxedrine - PC3	-0.678	1	-0.945	---	---	100
1332	triprolidine - PC3	0.561	1	0.945	---	---	100
1333	thiethylperazine - HL60	0.561	1	0.945	---	---	100
1334	(-)-catechin - MCF7	-0.677	1	-0.945	---	---	100
1335	acebutolol - HL60	-0.676	1	-0.944	---	---	100
1336	diazoxide - HL60	0.56	1	0.944	---	---	100
1337	indoprofen - HL60	0.56	1	0.944	---	---	100
1338	metixene - HL60	-0.676	1	-0.944	---	---	100
1339	pheneticillin - PC3	0.558	1	0.944	---	---	100
1340	dicoumarol - HL60	-0.675	1	-0.943	---	---	100
1341	etofylline - HL60	-0.675	1	-0.943	---	---	100
1342	artemisinin - HL60	0.558	1	0.943	---	---	100
1343	ticarcillin - HL60	-0.675	1	-0.943	---	---	100
1344	ornidazole - HL60	0.558	1	0.943	---	---	100
1345	pyrithyldione - HL60	-0.674	1	-0.942	---	---	100
1346	chloropyramine - HL60	0.556	1	0.942	---	---	100
1347	ketoprofen - HL60	-0.673	1	-0.942	---	---	100
1348	nomifensine - HL60	0.555	1	0.942	---	---	100
1349	streptozocin - HL60	0.555	1	0.941	---	---	100
1350	metitepine - PC3	-0.672	1	-0.941	---	---	100
1351	selegiline - PC3	0.555	1	0.941	---	---	100
1352	2-aminobenzenesulfonamide - PC3	0.553	1	0.941	---	---	100
1353	caffeic acid - MCF7	-0.671	1	-0.94	---	---	100
1354	cyclobenzaprine - PC3	0.552	1	0.94	---	---	100
1355	piracetam - PC3	-0.665	1	-0.938	---	---	100
1356	hydroquinine - HL60	0.55	1	0.938	---	---	100
1357	capsaicin - HL60	-0.664	1	-0.938	---	---	100
1358	propranolol - HL60	0.55	1	0.938	---	---	100
1359	colchicine - HL60	0.55	1	0.937	---	---	100
1360	letrozole - HL60	-0.663	1	-0.937	---	---	100
1361	trimethoprim - HL60	0.549	1	0.937	---	---	100
1362	Prestwick-689 - HL60	-0.661	1	-0.936	---	---	100
1363	procainamide - HL60	0.548	1	0.936	---	---	100
1364	lidocaine - HL60	-0.66	1	-0.936	---	---	100
1365	isoxicam - HL60	0.547	1	0.936	---	---	100
1366	nimodipine - PC3	0.547	1	0.936	---	---	100
1367	neostigmine bromide - PC3	-0.659	1	-0.936	---	---	100
1368	buspirone - HL60	-0.658	1	-0.936	---	---	100
1369	ifenprodil - HL60	-0.658	1	-0.935	---	---	100
1370	aztreonam - HL60	-0.657	1	-0.935	---	---	100
1371	griseofulvin - HL60	0.545	1	0.935	---	---	100
1372	atovaquone - HL60	-0.657	1	-0.935	---	---	100
1373	betulinic acid - HL60	0.545	1	0.935	---	---	100
1374	antimycin A - HL60	-0.656	1	-0.935	---	---	100
1375	loperamide - HL60	0.544	1	0.935	---	---	100
1376	salsolidin - PC3	0.542	1	0.934	---	---	100
1377	triamterene - HL60	-0.654	1	-0.934	---	---	100
1378	azacyclonol - HL60	0.542	1	0.934	---	---	100
1379	molindone - PC3	0.542	1	0.933	---	---	100
1380	minaprine - HL60	0.542	1	0.933	---	---	100
1381	niflumic acid - HL60	-0.654	1	-0.933	---	---	100
1382	tracazolate - PC3	-0.654	1	-0.933	---	---	100
1383	methazolamide - HL60	-0.654	1	-0.933	---	---	100
1384	metergoline - PC3	0.541	1	0.933	---	---	100
1385	triamcinolone - HL60	-0.654	1	-0.932	---	---	100
1386	methylprednisolone - PC3	-0.653	1	-0.932	---	---	100
1387	zalcitabine - PC3	-0.652	1	-0.932	---	---	100
1388	etiocholanolone - HL60	0.538	1	0.932	---	---	100
1389	oxybenzone - HL60	0.537	1	0.931	---	---	100
1390	domperidone - PC3	0.537	1	0.931	---	---	100
1391	metitepine - HL60	-0.651	1	-0.931	---	---	100
1392	azapropazone - MCF7	-0.651	1	-0.931	---	---	100
1393	demecarium bromide - HL60	0.536	1	0.931	---	---	100
1394	dimethadione - HL60	-0.651	1	-0.931	---	---	100
1395	nafcillin - HL60	0.536	1	0.93	---	---	100
1396	pyridoxine - HL60	0.535	1	0.93	---	---	100
1397	neostigmine bromide - HL60	-0.65	1	-0.93	---	---	100
1398	hesperidin - PC3	-0.65	1	-0.93	---	---	100
1399	bromperidol - HL60	0.534	1	0.929	---	---	100
1400	edrophonium chloride - HL60	-0.649	1	-0.929	---	---	100
1401	(+)-chelidonine - HL60	0.533	1	0.929	---	---	100
1402	spaglumic acid - HL60	-0.648	1	-0.929	---	---	100
1403	atropine - HL60	0.533	1	0.928	---	---	100
1404	raubasine - HL60	-0.647	1	-0.928	---	---	100
1405	acemetacin - PC3	0.532	1	0.928	---	---	100
1406	flucytosine - PC3	-0.645	1	-0.928	---	---	100
1407	lumicolchicine - PC3	0.532	1	0.928	---	---	100
1408	gliquidone - PC3	-0.643	1	-0.928	---	---	100
1409	dipivefrine - HL60	0.531	1	0.928	---	---	100
1410	sulfabenzamide - HL60	0.531	1	0.927	---	---	100
1411	nilutamide - HL60	0.531	1	0.927	---	---	100
1412	tracazolate - HL60	-0.643	1	-0.927	---	---	100
1413	noscapine - HL60	0.53	1	0.927	---	---	100
1414	glimepiride - HL60	0.53	1	0.927	---	---	100
1415	metyrapone - HL60	-0.642	1	-0.926	---	---	100
1416	ribavirin - HL60	0.529	1	0.926	---	---	100
1417	sulmazole - HL60	0.529	1	0.926	---	---	100
1418	bicuculline - HL60	0.529	1	0.926	---	---	100
1419	kinetin - HL60	-0.641	1	-0.926	---	---	100
1420	dextromethorphan - PC3	-0.641	1	-0.925	---	---	100
1421	Prestwick-689 - PC3	0.528	1	0.925	---	---	100
1422	sanguinarine - HL60	-0.641	1	-0.925	---	---	100
1423	isoxsuprine - HL60	-0.64	1	-0.925	---	---	100
1424	difenidol - HL60	-0.64	1	-0.924	---	---	100
1425	vinblastine - PC3	0.528	1	0.924	---	---	100
1426	famotidine - HL60	-0.639	1	-0.924	---	---	100
1427	ricinine - PC3	0.527	1	0.924	---	---	100
1428	piretanide - PC3	0.527	1	0.924	---	---	100
1429	resveratrol - HL60	-0.639	1	-0.924	---	---	100
1430	paracetamol - HL60	-0.638	1	-0.923	---	---	100
1431	pyrazinamide - PC3	-0.636	1	-0.923	---	---	100
1432	scopolamine - HL60	0.526	1	0.923	---	---	100
1433	fluorometholone - HL60	-0.636	1	-0.923	---	---	100
1434	naftifine - PC3	0.526	1	0.923	---	---	100
1435	raloxifene - ssMCF7	0.526	1	0.922	---	---	100
1436	sulfacetamide - HL60	-0.635	1	-0.922	---	---	100
1437	tioguanine - MCF7	0.525	1	0.922	---	---	100
1438	equilin - HL60	-0.635	1	-0.922	---	---	100
1439	cytisine - HL60	0.524	1	0.922	---	---	100
1440	spiramycin - HL60	0.524	1	0.921	---	---	100
1441	STOCK1N-28457 - PC3	-0.634	1	-0.921	---	---	100
1442	ampicillin - HL60	0.524	1	0.921	---	---	100
1443	Prestwick-665 - HL60	-0.634	1	-0.921	---	---	100
1444	atropine methonitrate - HL60	0.523	1	0.92	---	---	100
1445	gramine - PC3	-0.633	1	-0.92	---	---	100
1446	dehydrocholic acid - HL60	-0.63	1	-0.92	---	---	100
1447	streptomycin - PC3	0.523	1	0.92	---	---	100
1448	rofecoxib - HL60	-0.629	1	-0.92	---	---	100
1449	norethisterone - HL60	-0.629	1	-0.92	---	---	100
1450	etanidazole - HL60	-0.629	1	-0.919	---	---	100
1451	latamoxef - HL60	-0.627	1	-0.919	---	---	100
1452	lisuride - HL60	0.519	1	0.919	---	---	100
1453	ambroxol - HL60	0.519	1	0.919	---	---	100
1454	picotamide - HL60	-0.627	1	-0.919	---	---	100
1455	sulindac - HL60	-0.627	1	-0.919	---	---	100
1456	tetrahydroalstonine - HL60	0.519	1	0.919	---	---	100
1457	Prestwick-1085 - PC3	-0.626	1	-0.918	---	---	100
1458	acetylsalicylsalicylic acid - HL60	0.518	1	0.918	---	---	100
1459	digoxin - HL60	-0.626	1	-0.918	---	---	100
1460	dexibuprofen - PC3	-0.626	1	-0.917	---	---	100
1461	nizatidine - PC3	-0.626	1	-0.917	---	---	100
1462	demecolcine - MCF7	-0.625	1	-0.917	---	---	100
1463	betamethasone - MCF7	-0.624	1	-0.916	---	---	100
1464	tiletamine - HL60	0.516	1	0.916	---	---	100
1465	sparteine - HL60	0.516	1	0.916	---	---	100
1466	mefexamide - PC3	0.515	1	0.915	---	---	100
1467	primidone - HL60	0.515	1	0.915	---	---	100
1468	tridihexethyl - HL60	-0.623	1	-0.915	---	---	100
1469	selegiline - HL60	-0.623	1	-0.915	---	---	100
1470	butacaine - HL60	0.515	1	0.915	---	---	100
1471	levocabastine - HL60	-0.622	1	-0.914	---	---	100
1472	propranolol - PC3	0.513	1	0.914	---	---	100
1473	cinchonidine - HL60	-0.62	1	-0.913	---	---	100
1474	dantrolene - HL60	-0.62	1	-0.913	---	---	100
1475	isopropamide iodide - PC3	-0.619	1	-0.913	---	---	100
1476	midodrine - HL60	0.512	1	0.913	---	---	100
1477	trifluridine - PC3	0.512	1	0.913	---	---	100
1478	oleandomycin - HL60	-0.617	1	-0.912	---	---	100
1479	tolazamide - MCF7	0.51	1	0.912	---	---	100
1480	nadolol - HL60	0.51	1	0.912	---	---	100
1481	apigenin - PC3	-0.615	1	-0.911	---	---	100
1482	amoxapine - HL60	-0.615	1	-0.911	---	---	100
1483	tolbutamide - HL60	-0.614	1	-0.911	---	---	100
1484	flurbiprofen - HL60	-0.614	1	-0.911	---	---	100
1485	gossypol - HL60	0.509	1	0.911	---	---	100
1486	harpagoside - PC3	0.509	1	0.91	---	---	100
1487	nalbuphine - HL60	-0.614	1	-0.91	---	---	100
1488	meclofenamic acid - HL60	-0.613	1	-0.91	---	---	100
1489	rolitetracycline - PC3	0.508	1	0.91	---	---	100
1490	kawain - HL60	0.508	1	0.91	---	---	100
1491	betulin - HL60	0.507	1	0.909	---	---	100
1492	cyclizine - HL60	-0.612	1	-0.909	---	---	100
1493	alprenolol - PC3	0.506	1	0.909	---	---	100
1494	methylprednisolone - HL60	0.506	1	0.909	---	---	100
1495	risperidone - HL60	-0.611	1	-0.909	---	---	100
1496	boldine - HL60	0.505	1	0.908	---	---	100
1497	prazosin - PC3	0.504	1	0.908	---	---	100
1498	dizocilpine - HL60	0.504	1	0.908	---	---	100
1499	etifenin - HL60	-0.61	1	-0.907	---	---	100
1500	androsterone - HL60	-0.61	1	-0.907	---	---	100
1501	monocrotaline - HL60	0.503	1	0.907	---	---	100
1502	Prestwick-1085 - HL60	0.503	1	0.906	---	---	100
1503	streptomycin - HL60	-0.609	1	-0.906	---	---	100
1504	thalidomide - HL60	-0.606	1	-0.905	---	---	100
1505	cefoperazone - MCF7	0.501	1	0.905	---	---	100
1506	estriol - PC3	-0.606	1	-0.905	---	---	100
1507	sulfasalazine - PC3	0.501	1	0.905	---	---	100
1508	sulfaphenazole - PC3	-0.606	1	-0.905	---	---	100
1509	Prestwick-860 - HL60	-0.606	1	-0.905	---	---	100
1510	cefepime - PC3	0.501	1	0.905	---	---	100
1511	cyproterone - PC3	-0.606	1	-0.905	---	---	100
1512	methapyrilene - HL60	0.5	1	0.904	---	---	100
1513	erythromycin - HL60	0.5	1	0.904	---	---	100
1514	luteolin - PC3	-0.605	1	-0.904	---	---	100
1515	epitiostanol - HL60	-0.604	1	-0.904	---	---	100
1516	isradipine - HL60	-0.603	1	-0.904	---	---	100
1517	3-hydroxy-DL-kynurenine - PC3	0.499	1	0.903	---	---	100
1518	amylocaine - HL60	-0.603	1	-0.903	---	---	100
1519	anisomycin - PC3	0.499	1	0.903	---	---	100
1520	chlortalidone - PC3	0.499	1	0.903	---	---	100
1521	diethylcarbamazine - HL60	-0.603	1	-0.903	---	---	100
1522	vanoxerine - HL60	0.499	1	0.903	---	---	100
1523	digoxigenin - PC3	0.498	1	0.902	---	---	100
1524	nitrendipine - PC3	-0.601	1	-0.902	---	---	100
1525	clebopride - HL60	-0.601	1	-0.902	---	---	100
1526	nortriptyline - HL60	0.497	1	0.902	---	---	100
1527	lisinopril - HL60	-0.601	1	-0.901	---	---	100
1528	fluticasone - HL60	-0.601	1	-0.901	---	---	100
1529	isoflupredone - MCF7	0.495	1	0.901	---	---	100
1530	atropine methonitrate - MCF7	-0.599	1	-0.9	---	---	100
1531	laudanosine - PC3	0.494	1	0.9	---	---	100
1532	levocabastine - PC3	0.494	1	0.9	---	---	100
1533	thioproperazine - HL60	-0.598	1	-0.9	---	---	100
1534	benfotiamine - PC3	-0.598	1	-0.9	---	---	100
1535	sulfamonomethoxine - HL60	0.493	1	0.9	---	---	100
1536	2-deoxy-D-glucose - MCF7	0.492	1	0.899	---	---	100
1537	gabapentin - PC3	-0.597	1	-0.899	---	---	100
1538	abamectin - PC3	-0.597	1	-0.899	---	---	100
1539	clofazimine - PC3	0.492	1	0.899	---	---	100
1540	baclofen - HL60	-0.596	1	-0.899	---	---	100
1541	isoniazid - HL60	0.491	1	0.899	---	---	100
1542	monocrotaline - PC3	-0.596	1	-0.898	---	---	100
1543	oxymetazoline - MCF7	0.491	1	0.898	---	---	100
1544	simvastatin - PC3	0.491	1	0.898	---	---	100
1545	tremorine - HL60	-0.595	1	-0.898	---	---	100
1546	phenyl biguanide - MCF7	0.491	1	0.898	---	---	100
1547	cantharidin - HL60	-0.593	1	-0.898	---	---	100
1548	digoxin - PC3	0.491	1	0.898	---	---	100
1549	doxorubicin - PC3	-0.593	1	-0.897	---	---	100
1550	ganciclovir - PC3	-0.593	1	-0.897	---	---	100
1551	fenbufen - HL60	0.49	1	0.897	---	---	100
1552	3-acetamidocoumarin - PC3	0.49	1	0.897	---	---	100
1553	butirosin - HL60	-0.592	1	-0.897	---	---	100
1554	guanadrel - HL60	0.49	1	0.897	---	---	100
1555	benzylpenicillin - HL60	-0.591	1	-0.896	---	---	100
1556	co-dergocrine mesilate - PC3	0.488	1	0.896	---	---	100
1557	levopropoxyphene - PC3	-0.591	1	-0.896	---	---	100
1558	cefoxitin - PC3	-0.591	1	-0.895	---	---	100
1559	1,4-chrysenequinone - HL60	-0.59	1	-0.895	---	---	100
1560	tetrandrine - PC3	0.487	1	0.895	---	---	100
1561	bucladesine - HL60	-0.59	1	-0.895	---	---	100
1562	cefalotin - PC3	-0.59	1	-0.895	---	---	100
1563	dorzolamide - PC3	0.487	1	0.894	---	---	100
1564	chlorcyclizine - HL60	0.486	1	0.894	---	---	100
1565	lycorine - PC3	0.485	1	0.893	---	---	100
1566	stachydrine - HL60	-0.588	1	-0.893	---	---	100
1567	lithocholic acid - HL60	0.485	1	0.893	---	---	100
1568	ursodeoxycholic acid - HL60	-0.587	1	-0.893	---	---	100
1569	glycocholic acid - HL60	0.485	1	0.893	---	---	100
1570	tobramycin - HL60	-0.587	1	-0.893	---	---	100
1571	ofloxacin - HL60	0.484	1	0.893	---	---	100
1572	chlorphenamine - PC3	-0.585	1	-0.892	---	---	100
1573	pizotifen - PC3	0.483	1	0.892	---	---	100
1574	sulfafurazole - HL60	-0.583	1	-0.892	---	---	100
1575	tetroquinone - PC3	-0.582	1	-0.891	---	---	100
1576	mepyramine - PC3	-0.582	1	-0.891	---	---	100
1577	primidone - PC3	0.48	1	0.891	---	---	100
1578	tenoxicam - HL60	0.479	1	0.89	---	---	100
1579	tocainide - HL60	-0.581	1	-0.89	---	---	100
1580	tiapride - HL60	-0.58	1	-0.89	---	---	100
1581	pivampicillin - PC3	-0.58	1	-0.889	---	---	100
1582	isosorbide - HL60	0.477	1	0.889	---	---	100
1583	orphenadrine - HL60	-0.579	1	-0.889	---	---	100
1584	reserpine - HL60	-0.579	1	-0.889	---	---	100
1585	crotamiton - HL60	-0.579	1	-0.889	---	---	100
1586	captopril - HL60	-0.579	1	-0.888	---	---	100
1587	imatinib - MCF7	0.475	1	0.888	---	---	100
1588	tomatidine - PC3	-0.578	1	-0.888	---	---	100
1589	retrorsine - PC3	-0.576	1	-0.888	---	---	100
1590	homochlorcyclizine - PC3	0.475	1	0.887	---	---	100
1591	imipramine - HL60	-0.575	1	-0.887	---	---	100
1592	theobromine - HL60	0.474	1	0.887	---	---	100
1593	telenzepine - HL60	-0.574	1	-0.886	---	---	100
1594	fenofibrate - HL60	0.473	1	0.886	---	---	100
1595	clemizole - HL60	0.473	1	0.885	---	---	100
1596	paromomycin - HL60	0.473	1	0.885	---	---	100
1597	oxolamine - HL60	-0.572	1	-0.884	---	---	100
1598	BW-B70C - MCF7	0.471	1	0.884	---	---	100
1599	ceftazidime - PC3	0.471	1	0.884	---	---	100
1600	melatonin - HL60	0.47	1	0.883	---	---	100
1601	myricetin - PC3	-0.571	1	-0.883	---	---	100
1602	moracizine - PC3	-0.57	1	-0.883	---	---	100
1603	raubasine - PC3	0.47	1	0.883	---	---	100
1604	niridazole - PC3	-0.57	1	-0.883	---	---	100
1605	pralidoxime - HL60	0.47	1	0.883	---	---	100
1606	dexpropranolol - MCF7	-0.569	1	-0.882	---	---	100
1607	beta-escin - HL60	-0.569	1	-0.882	---	---	100
1608	bupropion - HL60	0.469	1	0.882	---	---	100
1609	benzbromarone - MCF7	0.469	1	0.882	---	---	100
1610	betahistine - PC3	-0.569	1	-0.882	---	---	100
1611	hemicholinium - HL60	-0.569	1	-0.882	---	---	100
1612	proxyphylline - PC3	-0.568	1	-0.881	---	---	100
1613	vidarabine - HL60	0.468	1	0.881	---	---	100
1614	carbimazole - HL60	0.468	1	0.881	---	---	100
1615	phenanthridinone - MCF7	-0.567	1	-0.881	---	---	100
1616	cyproterone - HL60	-0.566	1	-0.88	---	---	100
1617	oxybuprocaine - PC3	-0.565	1	-0.88	---	---	100
1618	dorzolamide - HL60	-0.565	1	-0.88	---	---	100
1619	enoxacin - PC3	0.467	1	0.88	---	---	100
1620	yohimbic acid - HL60	-0.564	1	-0.879	---	---	100
1621	ribostamycin - HL60	-0.564	1	-0.879	---	---	100
1622	Prestwick-1103 - PC3	0.466	1	0.879	---	---	100
1623	bupivacaine - HL60	-0.564	1	-0.878	---	---	100
1624	thiocolchicoside - HL60	0.466	1	0.879	---	---	100
1625	thiostrepton - HL60	-0.563	1	-0.878	---	---	100
1626	doxepin - PC3	-0.563	1	-0.878	---	---	100
1627	mepacrine - HL60	0.465	1	0.878	---	---	100
1628	nizatidine - HL60	0.465	1	0.878	---	---	100
1629	trimetazidine - PC3	0.464	1	0.878	---	---	100
1630	Prestwick-1082 - PC3	-0.561	1	-0.877	---	---	100
1631	brompheniramine - HL60	-0.561	1	-0.877	---	---	100
1632	clomipramine - HL60	0.463	1	0.877	---	---	100
1633	cefalexin - PC3	0.463	1	0.876	---	---	100
1634	oligomycin - MCF7	0.463	1	0.876	---	---	100
1635	mebeverine - HL60	-0.56	1	-0.876	---	---	100
1636	ouabain - HL60	0.463	1	0.876	---	---	100
1637	PF-00875133-00 - PC3	0.463	1	0.876	---	---	100
1638	amoxicillin - HL60	-0.559	1	-0.876	---	---	100
1639	splitomicin - PC3	0.462	1	0.875	---	---	100
1640	etofenamate - PC3	-0.558	1	-0.875	---	---	100
1641	chlorzoxazone - PC3	-0.558	1	-0.875	---	---	100
1642	ketotifen - PC3	0.461	1	0.874	---	---	100
1643	diethylcarbamazine - PC3	-0.557	1	-0.874	---	---	100
1644	pilocarpine - HL60	-0.557	1	-0.874	---	---	100
1645	kaempferol - PC3	0.461	1	0.874	---	---	100
1646	dyclonine - PC3	-0.557	1	-0.874	---	---	100
1647	metergoline - HL60	0.46	1	0.873	---	---	100
1648	tolazamide - HL60	-0.555	1	-0.872	---	---	100
1649	docosahexaenoic acid ethyl ester - PC3	-0.554	1	-0.872	---	---	100
1650	asiaticoside - HL60	0.458	1	0.871	---	---	100
1651	fenbendazole - HL60	0.458	1	0.871	---	---	100
1652	thiocolchicoside - PC3	-0.552	1	-0.871	---	---	100
1653	etidronic acid - PC3	-0.551	1	-0.871	---	---	100
1654	hydroquinine - PC3	0.457	1	0.871	---	---	100
1655	chlorzoxazone - HL60	0.457	1	0.871	---	---	100
1656	tamoxifen - HL60	-0.551	1	-0.871	---	---	100
1657	spironolactone - HL60	-0.551	1	-0.87	---	---	100
1658	dexpanthenol - PC3	-0.551	1	-0.87	---	---	100
1659	quinidine - PC3	-0.55	1	-0.87	---	---	100
1660	Prestwick-857 - HL60	0.456	1	0.869	---	---	100
1661	metolazone - HL60	-0.55	1	-0.869	---	---	100
1662	alfadolone - MCF7	-0.549	1	-0.868	---	---	100
1663	noscapine - PC3	-0.549	1	-0.868	---	---	100
1664	trimipramine - HL60	0.455	1	0.868	---	---	100
1665	chlormezanone - PC3	0.454	1	0.868	---	---	100
1666	MG-262 - MCF7	-0.547	1	-0.867	---	---	100
1667	nortriptyline - PC3	-0.547	1	-0.867	---	---	100
1668	BCB000039 - MCF7	-0.547	1	-0.867	---	---	100
1669	cinchonine - HL60	0.454	1	0.867	---	---	100
1670	gabapentin - HL60	0.454	1	0.867	---	---	100
1671	seneciphylline - PC3	0.453	1	0.867	---	---	100
1672	doxepin - MCF7	-0.547	1	-0.866	---	---	100
1673	piromidic acid - PC3	0.452	1	0.866	---	---	100
1674	lynestrenol - HL60	-0.546	1	-0.866	---	---	100
1675	4,5-dianilinophthalimide - PC3	-0.546	1	-0.866	---	---	100
1676	isotretinoin - PC3	-0.546	1	-0.866	---	---	100
1677	sulfasalazine - HL60	0.452	1	0.866	---	---	100
1678	paclitaxel - HL60	-0.546	1	-0.865	---	---	100
1679	tolazamide - PC3	0.451	1	0.865	---	---	100
1680	disopyramide - PC3	0.451	1	0.865	---	---	100
1681	oxybuprocaine - HL60	-0.545	1	-0.865	---	---	100
1682	molsidomine - HL60	0.45	1	0.864	---	---	100
1683	doxazosin - HL60	-0.544	1	-0.864	---	---	100
1684	simvastatin - HL60	0.45	1	0.864	---	---	100
1685	cisapride - HL60	-0.544	1	-0.864	---	---	100
1686	tubocurarine chloride - PC3	0.45	1	0.864	---	---	100
1687	methocarbamol - PC3	-0.544	1	-0.864	---	---	100
1688	glimepiride - PC3	-0.544	1	-0.864	---	---	100
1689	pentolonium - HL60	0.449	1	0.863	---	---	100
1690	piribedil - PC3	-0.544	1	-0.863	---	---	100
1691	cefaclor - PC3	0.448	1	0.863	---	---	100
1692	arecoline - HL60	-0.543	1	-0.863	---	---	100
1693	methanthelinium bromide - HL60	0.448	1	0.862	---	---	100
1694	enalapril - PC3	-0.542	1	-0.862	---	---	100
1695	isoconazole - HL60	0.448	1	0.862	---	---	100
1696	sulfamerazine - HL60	-0.542	1	-0.862	---	---	100
1697	salsolidin - HL60	-0.542	1	-0.861	---	---	100
1698	metixene - PC3	0.447	1	0.861	---	---	100
1699	betaxolol - PC3	-0.542	1	-0.861	---	---	100
1700	S-propranolol - PC3	-0.542	1	-0.861	---	---	100
1701	iopanoic acid - PC3	-0.542	1	-0.861	---	---	100
1702	viomycin - HL60	0.446	1	0.86	---	---	100
1703	nefopam - PC3	0.445	1	0.86	---	---	100
1704	vinburnine - PC3	0.445	1	0.86	---	---	100
1705	trichlormethiazide - HL60	-0.54	1	-0.859	---	---	100
1706	spectinomycin - PC3	0.444	1	0.859	---	---	100
1707	sulconazole - PC3	-0.538	1	-0.858	---	---	100
1708	ursodeoxycholic acid - PC3	-0.538	1	-0.858	---	---	100
1709	epiandrosterone - HL60	-0.538	1	-0.858	---	---	100
1710	propoxycaine - PC3	0.442	1	0.858	---	---	100
1711	zomepirac - PC3	-0.537	1	-0.858	---	---	100
1712	trapidil - HL60	0.442	1	0.858	---	---	100
1713	pregnenolone - HL60	0.442	1	0.858	---	---	100
1714	cefotetan - PC3	0.442	1	0.857	---	---	100
1715	mephenesin - HL60	-0.536	1	-0.857	---	---	100
1716	zalcitabine - HL60	-0.536	1	-0.857	---	---	100
1717	spiperone - PC3	0.441	1	0.857	---	---	100
1718	hexetidine - PC3	0.441	1	0.857	---	---	100
1719	theobromine - PC3	-0.535	1	-0.857	---	---	100
1720	15-delta prostaglandin J2 - SKMEL5	0.44	1	0.856	---	---	100
1721	isopropamide iodide - HL60	-0.534	1	-0.856	---	---	100
1722	flecainide - HL60	0.439	1	0.856	---	---	100
1723	chloropyrazine - PC3	0.439	1	0.856	---	---	100
1724	asiaticoside - PC3	-0.533	1	-0.855	---	---	100
1725	ethosuximide - HL60	-0.533	1	-0.855	---	---	100
1726	dexpropranolol - PC3	0.439	1	0.855	---	---	100
1727	doxepin - HL60	-0.533	1	-0.855	---	---	100
1728	bephenium hydroxynaphthoate - HL60	-0.533	1	-0.854	---	---	100
1729	alverine - MCF7	0.437	1	0.854	---	---	100
1730	dipivefrine - PC3	-0.532	1	-0.854	---	---	100
1731	Prestwick-984 - PC3	-0.531	1	-0.854	---	---	100
1732	pirenperone - HL60	-0.53	1	-0.853	---	---	100
1733	ciprofibrate - PC3	0.436	1	0.853	---	---	100
1734	azaperone - PC3	-0.53	1	-0.853	---	---	100
1735	mesoridazine - PC3	-0.529	1	-0.853	---	---	100
1736	prilocaine - HL60	0.435	1	0.853	---	---	100
1737	vitexin - PC3	0.435	1	0.852	---	---	100
1738	butacaine - PC3	0.434	1	0.852	---	---	100
1739	indapamide - HL60	-0.527	1	-0.851	---	---	100
1740	3-acetylcoumarin - PC3	-0.527	1	-0.851	---	---	100
1741	tetramisole - HL60	-0.527	1	-0.851	---	---	100
1742	drofenine - HL60	-0.527	1	-0.851	---	---	100
1743	thiamine - HL60	0.433	1	0.851	---	---	100
1744	ethaverine - HL60	-0.527	1	-0.85	---	---	100
1745	R-atenolol - HL60	-0.526	1	-0.85	---	---	100
1746	probenecid - HL60	0.433	1	0.85	---	---	100
1747	adrenosterone - HL60	0.432	1	0.85	---	---	100
1748	eticlopride - PC3	0.432	1	0.85	---	---	100
1749	Prestwick-642 - HL60	0.431	1	0.849	---	---	100
1750	digoxigenin - HL60	-0.524	1	-0.849	---	---	100
1751	harmol - PC3	-0.524	1	-0.849	---	---	100
1752	quipazine - PC3	-0.524	1	-0.849	---	---	100
1753	enilconazole - PC3	-0.524	1	-0.849	---	---	100
1754	rofecoxib - PC3	0.43	1	0.848	---	---	100
1755	fluphenazine - SKMEL5	-0.523	1	-0.848	---	---	100
1756	ambroxol - PC3	-0.523	1	-0.848	---	---	100
1757	sulfacetamide - MCF7	-0.523	1	-0.848	---	---	100
1758	sulfadimethoxine - HL60	0.429	1	0.847	---	---	100
1759	labetalol - PC3	0.429	1	0.847	---	---	100
1760	phenindione - PC3	-0.522	1	-0.847	---	---	100
1761	physostigmine - HL60	-0.521	1	-0.846	---	---	100
1762	propoxycaine - HL60	0.428	1	0.846	---	---	100
1763	pempidine - PC3	-0.519	1	-0.846	---	---	100
1764	epitiostanol - PC3	0.426	1	0.845	---	---	100
1765	mevalolactone - PC3	0.425	1	0.845	---	---	100
1766	vinpocetine - PC3	-0.518	1	-0.845	---	---	100
1767	flunisolide - HL60	0.425	1	0.845	---	---	100
1768	trioxysalen - PC3	-0.518	1	-0.845	---	---	100
1769	mometasone - PC3	0.425	1	0.845	---	---	100
1770	zaprinast - PC3	0.425	1	0.845	---	---	100
1771	mycophenolic acid - PC3	0.424	1	0.845	---	---	100
1772	quercetin - PC3	-0.516	1	-0.845	---	---	100
1773	chlorogenic acid - PC3	0.424	1	0.844	---	---	100
1774	hydrocortisone - PC3	-0.516	1	-0.844	---	---	100
1775	terazosin - PC3	0.423	1	0.844	---	---	100
1776	budesonide - PC3	-0.515	1	-0.844	---	---	100
1777	streptozocin - PC3	0.423	1	0.843	---	---	100
1778	R-atenolol - PC3	-0.515	1	-0.843	---	---	100
1779	xamoterol - HL60	0.422	1	0.843	---	---	100
1780	levodopa - HL60	-0.514	1	-0.843	---	---	100
1781	naphazoline - HL60	0.421	1	0.843	---	---	100
1782	dinoprost - PC3	-0.514	1	-0.843	---	---	100
1783	nifuroxazide - PC3	0.421	1	0.843	---	---	100
1784	lymecycline - PC3	-0.513	1	-0.842	---	---	100
1785	gemfibrozil - HL60	-0.512	1	-0.841	---	---	100
1786	SC-58125 - HL60	0.419	1	0.841	---	---	100
1787	meglumine - PC3	-0.512	1	-0.84	---	---	100
1788	pronetalol - PC3	0.417	1	0.84	---	---	100
1789	tiaprofenic acid - PC3	-0.511	1	-0.84	---	---	100
1790	felodipine - PC3	0.417	1	0.84	---	---	100
1791	pyrithyldione - PC3	0.416	1	0.84	---	---	100
1792	trimethylcolchicinic acid - PC3	0.416	1	0.84	---	---	100
1793	helveticoside - HL60	0.416	1	0.839	---	---	100
1794	triprolidine - HL60	-0.51	1	-0.839	---	---	100
1795	cefotetan - MCF7	0.415	1	0.839	---	---	100
1796	fludroxycortide - HL60	-0.509	1	-0.839	---	---	100
1797	mebhydrolin - PC3	0.414	1	0.839	---	---	100
1798	ursodeoxycholic acid - MCF7	-0.508	1	-0.838	---	---	100
1799	paracetamol - PC3	-0.508	1	-0.838	---	---	100
1800	prednisolone - PC3	0.413	1	0.838	---	---	100
1801	trihexyphenidyl - PC3	0.413	1	0.838	---	---	100
1802	mepenzolate bromide - HL60	-0.507	1	-0.837	---	---	100
1803	idazoxan - PC3	0.411	1	0.836	---	---	100
1804	nipecotic acid - PC3	-0.506	1	-0.836	---	---	100
1805	flunarizine - PC3	0.411	1	0.836	---	---	100
1806	acetohexamide - HL60	-0.505	1	-0.836	---	---	100
1807	doxycycline - PC3	0.411	1	0.835	---	---	100
1808	pregnenolone - PC3	-0.505	1	-0.835	---	---	100
1809	hydroxyzine - HL60	-0.505	1	-0.835	---	---	100
1810	Trolox C - HL60	-0.505	1	-0.835	---	---	100
1811	ethambutol - HL60	-0.504	1	-0.834	---	---	100
1812	flurbiprofen - PC3	0.409	1	0.834	---	---	100
1813	ketoconazole - HL60	-0.503	1	-0.834	---	---	100
1814	cyclic adenosine monophosphate - PC3	-0.503	1	-0.834	---	---	100
1815	metrizamide - PC3	-0.502	1	-0.833	---	---	100
1816	nipecotic acid - HL60	-0.502	1	-0.833	---	---	100
1817	sulfamethizole - HL60	0.408	1	0.833	---	---	100
1818	flucloxacillin - PC3	0.407	1	0.833	---	---	100
1819	N-acetylmuramic acid - PC3	0.407	1	0.832	---	---	100
1820	naftifine - HL60	-0.501	1	-0.832	---	---	100
1821	nisoxetine - PC3	-0.501	1	-0.832	---	---	100
1822	progesterone - HL60	-0.501	1	-0.832	---	---	100
1823	eticlopride - HL60	0.406	1	0.832	---	---	100
1824	5186324 - MCF7	0.405	1	0.831	---	---	100
1825	Prestwick-692 - PC3	0.405	1	0.831	---	---	100
1826	pridinol - HL60	-0.5	1	-0.831	---	---	100
1827	cloperastine - HL60	-0.499	1	-0.831	---	---	100
1828	metoprolol - PC3	0.404	1	0.83	---	---	100
1829	repaglinide - PC3	-0.499	1	-0.83	---	---	100
1830	sulfaquinoxaline - HL60	-0.499	1	-0.83	---	---	100
1831	etynodiol - HL60	0.401	1	0.829	---	---	100
1832	tenoxicam - PC3	-0.498	1	-0.829	---	---	100
1833	ticarcillin - MCF7	-0.498	1	-0.829	---	---	100
1834	tolfenamic acid - HL60	-0.498	1	-0.829	---	---	100
1835	flavoxate - PC3	-0.497	1	-0.828	---	---	100
1836	zidovudine - PC3	0.399	1	0.828	---	---	100
1837	butyl hydroxybenzoate - HL60	0.399	1	0.828	---	---	100
1838	dienestrol - PC3	0.398	1	0.828	---	---	100
1839	tropine - PC3	-0.496	1	-0.828	---	---	100
1840	L-methionine sulfoximine - HL60	-0.495	1	-0.827	---	---	100
1841	iobenguane - PC3	-0.493	1	-0.826	---	---	100
1842	cinoxacin - PC3	-0.493	1	-0.825	---	---	100
1843	esculetin - HL60	0.39	1	0.825	---	---	100
1844	moxonidine - PC3	-0.492	1	-0.824	---	---	100
1845	pepstatin - PC3	0.39	1	0.824	---	---	100
1846	pergolide - PC3	-0.491	1	-0.823	---	---	100
1847	bemegride - HL60	-0.491	1	-0.823	---	---	100
1848	boldine - PC3	-0.491	1	-0.823	---	---	100
1849	clidinium bromide - HL60	-0.491	1	-0.823	---	---	100
1850	triflupromazine - PC3	0.388	1	0.822	---	---	100
1851	Prestwick-967 - PC3	0.388	1	0.822	---	---	100
1852	benzocaine - PC3	-0.49	1	-0.822	---	---	100
1853	hymecromone - HL60	0.388	1	0.822	---	---	100
1854	clomifene - HL60	-0.489	1	-0.822	---	---	100
1855	pentoxyverine - PC3	-0.488	1	-0.821	---	---	100
1856	cefepime - HL60	-0.488	1	-0.821	---	---	100
1857	calcium pantothenate - HL60	-0.488	1	-0.821	---	---	100
1858	memantine - PC3	0.385	1	0.821	---	---	100
1859	palmatine - PC3	-0.487	1	-0.82	---	---	100
1860	amantadine - PC3	-0.485	1	-0.82	---	---	100
1861	androsterone - PC3	0.384	1	0.82	---	---	100
1862	guanethidine - MCF7	-0.484	1	-0.819	---	---	100
1863	fisetin - PC3	-0.483	1	-0.819	---	---	100
1864	phenazone - MCF7	0.383	1	0.819	---	---	100
1865	monobenzone - HL60	0.382	1	0.818	---	---	100
1866	butirosin - PC3	-0.483	1	-0.818	---	---	100
1867	dirithromycin - HL60	0.38	1	0.818	---	---	100
1868	pentetrazol - PC3	-0.482	1	-0.818	---	---	100
1869	tolmetin - HL60	0.38	1	0.818	---	---	100
1870	cromoglicic acid - MCF7	0.379	1	0.818	---	---	100
1871	Prestwick-675 - HL60	-0.481	1	-0.817	---	---	100
1872	rifampicin - PC3	0.378	1	0.817	---	---	100
1873	fluoxetine - PC3	0.376	1	0.816	---	---	100
1874	benzbromarone - HL60	-0.479	1	-0.815	---	---	100
1875	drofenine - PC3	-0.479	1	-0.815	---	---	100
1876	(+)-chelidonine - PC3	0.375	1	0.815	---	---	100
1877	cefotaxime - HL60	-0.478	1	-0.815	---	---	100
1878	ipratropium bromide - PC3	0.375	1	0.815	---	---	100
1879	buspirone - PC3	0.375	1	0.814	---	---	100
1880	sulfadoxine - PC3	-0.477	1	-0.814	---	---	100
1881	indoprofen - PC3	0.374	1	0.814	---	---	100
1882	phenindione - HL60	-0.476	1	-0.814	---	---	100
1883	naftidrofuryl - PC3	-0.476	1	-0.814	---	---	100
1884	CP-645525-01 - PC3	-0.476	1	-0.814	---	---	100
1885	pentamidine - PC3	0.372	1	0.813	---	---	100
1886	ampyrone - HL60	0.372	1	0.813	---	---	100
1887	sulfanilamide - HL60	-0.476	1	-0.813	---	---	100
1888	norcyclobenzaprine - PC3	0.37	1	0.812	---	---	100
1889	tiabendazole - HL60	-0.475	1	-0.812	---	---	100
1890	fluspirilene - HL60	-0.474	1	-0.811	---	---	100
1891	finasteride - HL60	-0.474	1	-0.811	---	---	100
1892	sulfafurazole - PC3	0.367	1	0.811	---	---	100
1893	cefuroxime - PC3	-0.473	1	-0.81	---	---	100
1894	tamoxifen - ssMCF7	0.366	1	0.81	---	---	100
1895	fusidic acid - PC3	0.365	1	0.81	---	---	100
1896	methylergometrine - PC3	-0.472	1	-0.81	---	---	100
1897	canadine - PC3	-0.471	1	-0.809	---	---	100
1898	propafenone - PC3	-0.471	1	-0.809	---	---	100
1899	convolamine - PC3	-0.47	1	-0.809	---	---	100
1900	esculin - PC3	0.363	1	0.808	---	---	100
1901	gliclazide - PC3	-0.47	1	-0.808	---	---	100
1902	praziquantel - PC3	-0.47	1	-0.808	---	---	100
1903	N6-methyladenosine - PC3	0.361	1	0.808	---	---	100
1904	pipenzolate bromide - HL60	-0.469	1	-0.808	---	---	100
1905	thioguanosine - PC3	-0.469	1	-0.808	---	---	100
1906	droperidol - PC3	0.358	1	0.808	---	---	100
1907	benzathine benzylpenicillin - PC3	0.358	1	0.807	---	---	100
1908	proxymetacaine - PC3	-0.467	1	-0.806	---	---	100
1909	cefoxitin - HL60	-0.467	1	-0.806	---	---	100
1910	LY-294002 - ssMCF7	-0.467	1	-0.806	---	---	100
1911	phenylpropanolamine - PC3	-0.467	1	-0.806	---	---	100
1912	zimeldine - HL60	-0.467	1	-0.805	---	---	100
1913	Prestwick-920 - HL60	-0.466	1	-0.805	---	---	100
1914	carbenoxolone - PC3	0.353	1	0.805	---	---	100
1915	(-)-MK-801 - HL60	-0.466	1	-0.805	---	---	100
1916	carbinoxamine - HL60	0.352	1	0.805	---	---	100
1917	metacycline - PC3	0.35	1	0.805	---	---	100
1918	norfloxacin - HL60	-0.465	1	-0.804	---	---	100
1919	(+)-isoprenaline - PC3	-0.464	1	-0.804	---	---	100
1920	latamoxef - MCF7	0.35	1	0.804	---	---	100
1921	arcaine - PC3	-0.464	1	-0.804	---	---	100
1922	telenzepine - PC3	-0.464	1	-0.803	---	---	100
1923	galantamine - HL60	-0.464	1	-0.803	---	---	100
1924	tobramycin - PC3	-0.463	1	-0.803	---	---	100
1925	deptropine - PC3	-0.463	1	-0.802	---	---	100
1926	digitoxigenin - HL60	-0.463	1	-0.802	---	---	100
1927	BAS-012416453 - PC3	-0.463	1	-0.802	---	---	100
1928	felbinac - PC3	0.345	1	0.802	---	---	100
1929	zardaverine - PC3	0.343	1	0.801	---	---	100
1930	sulfamerazine - PC3	0.342	1	0.801	---	---	100
1931	niflumic acid - PC3	0.342	1	0.801	---	---	100
1932	mercaptopurine - PC3	0.341	1	0.8	---	---	100
1933	lactobionic acid - PC3	-0.459	1	-0.8	---	---	100
1934	trimethadione - PC3	0.34	1	0.8	---	---	100
1935	cefapirin - PC3	0.34	1	0.8	---	---	100
1936	vidarabine - PC3	-0.459	1	-0.8	---	---	100
1937	scopolamine N-oxide - HL60	-0.459	1	-0.8	---	---	100
1938	iopamidol - HL60	0.34	1	0.8	---	---	100
1939	ioversol - PC3	0.34	1	0.8	---	---	100
1940	protoveratrine A - PC3	0.34	1	0.799	---	---	100
1941	pirenperone - PC3	0.339	1	0.799	---	---	100
1942	atropine - PC3	-0.459	1	-0.799	---	---	100
1943	meclocycline - PC3	-0.458	1	-0.798	---	---	100
1944	cefoperazone - PC3	0.338	1	0.798	---	---	100
1945	tomatidine - HL60	-0.456	1	-0.797	---	---	100
1946	oxyphenbutazone - PC3	0.332	1	0.797	---	---	100
1947	5151277 - MCF7	0.331	1	0.797	---	---	100
1948	TTNPB - PC3	0.331	1	0.796	---	---	100
1949	pararosaniline - MCF7	0.329	1	0.796	---	---	100
1950	dosulepin - PC3	-0.454	1	-0.796	---	---	100
1951	pinacidil - PC3	-0.454	1	-0.796	---	---	100
1952	sulfamonomethoxine - PC3	0.326	1	0.796	---	---	100
1953	diflorasone - PC3	0.32	1	0.795	---	---	100
1954	dropropizine - PC3	-0.452	1	-0.795	---	---	100
1955	7-aminocephalosporanic acid - PC3	0.318	1	0.795	---	---	100
1956	16,16-dimethylprostaglandin E2 - MCF7	-0.452	1	-0.794	---	---	100
1957	methoxamine - PC3	-0.452	1	-0.794	---	---	100
1958	bufexamac - PC3	0.315	1	0.794	---	---	100
1959	pipemidic acid - PC3	0.314	1	0.794	---	---	100
1960	bergenin - PC3	-0.451	1	-0.793	---	---	100
1961	bemegride - PC3	-0.45	1	-0.793	---	---	100
1962	benperidol - PC3	0.313	1	0.793	---	---	100
1963	estrone - PC3	-0.449	1	-0.793	---	---	100
1964	phensuximide - PC3	0.311	1	0.793	---	---	100
1965	dimethadione - PC3	0.311	1	0.793	---	---	100
1966	zuclopenthixol - PC3	-0.449	1	-0.793	---	---	100
1967	napelline - PC3	-0.449	1	-0.792	---	---	100
1968	tolmetin - PC3	-0.449	1	-0.792	---	---	100
1969	cefalonium - PC3	0.307	1	0.792	---	---	100
1970	etilefrine - PC3	0.307	1	0.791	---	---	100
1971	tyloxapol - PC3	-0.449	1	-0.791	---	---	100
1972	tonzonium bromide - HL60	-0.447	1	-0.79	---	---	100
1973	debrisoquine - PC3	-0.447	1	-0.79	---	---	100
1974	kanamycin - PC3	0.3	1	0.79	---	---	100
1975	probenecid - PC3	0.298	1	0.789	---	---	100
1976	calycanthine - PC3	0.298	1	0.789	---	---	100
1977	nefopam - HL60	-0.445	1	-0.789	---	---	100
1978	caffeic acid - PC3	0.292	1	0.789	---	---	100
1979	colchicine - SKMEL5	-0.443	1	-0.789	---	---	100
1980	cyclizine - PC3	-0.443	1	-0.788	---	---	100
1981	spaglumic acid - MCF7	-0.443	1	-0.788	---	---	100
1982	bumetanide - PC3	0.286	1	0.788	---	---	100
1983	iohexol - PC3	0.285	1	0.788	---	---	100
1984	tiabendazole - PC3	-0.442	1	-0.787	---	---	100
1985	lobeline - PC3	0.272	1	0.787	---	---	100
1986	ribavirin - PC3	-0.441	1	-0.787	---	---	100
1987	guanethidine - PC3	0.269	1	0.786	---	---	100
1988	mephenytoin - PC3	0.259	1	0.786	---	---	100
1989	ginkgolide A - PC3	0.254	1	0.786	---	---	100
1990	rimexolone - PC3	-0.44	1	-0.786	---	---	100
1991	letrozole - PC3	0.252	1	0.786	---	---	100
1992	hexylcaine - PC3	0.251	1	0.785	---	---	100
1993	tetraethylenepentamine - ssMCF7	-0.44	1	-0.785	---	---	100
1994	5213008 - MCF7	-0.44	1	-0.785	---	---	100
1995	pancuronium bromide - PC3	0.22	1	0.785	---	---	100
1996	suloctidil - HL60	0	1	0.785	---	---	0
1997	adrenosterone - PC3	-0.44	1	-0.785	---	---	100
1998	mebendazole - HL60	0	1	0.785	---	---	0
1999	clorgiline - HL60	0	1	0.785	---	---	0
[truncated: 1,588 more rows]

## Sheet: (C) By atc code
rank	atc code	mean	n	enrichment	p	specificity	percent non-null
1	J01DF	-0.445	5	-0.747	0.00198	0	100
2	V08AC	-0.235	12	-0.505	0.0022	0	58
3	A02BC	-0.378	8	-0.581	0.00417	0.0142	50
4	A11HA	-0.366	11	-0.489	0.00606	0.0155	54
5	A07AB	-0.323	14	-0.421	0.00876	0.0739	57
6	H03BA	-0.399	4	-0.724	0.01176	0.0313	75
7	C08DB	-0.515	5	-0.646	0.01374	0.0469	80
8	A07DA	0.313	6	0.597	0.01377	0.1162	50
9	J04AC	0.371	5	0.637	0.01792	0.0331	80
10	M01AA	0.358	4	0.685	0.02109	0.1399	75
11	D08AC	0.321	5	0.615	0.02489	0.0279	80
12	R02AA	0.321	5	0.615	0.02489	0.0279	80
13	R07AB	-0.255	12	-0.409	0.02508	0.0744	50
14	D03AX	-0.387	8	-0.489	0.02776	0.0408	62
15	N05BB	-0.295	5	-0.596	0.03116	0.0196	60
16	R05CA	-0.266	10	-0.431	0.0332	0.1659	50
17	B02BX	-0.468	4	-0.65	0.03529	0.099	75
18	V04CH	-0.382	4	-0.638	0.04152	0.0926	50
19	C01AA	0.222	10	0.418	0.04268	0.5787	50
20	P03AA	0.345	5	0.575	0.04384	0.3006	60
21	P02BX	-0.459	4	-0.633	0.04418	0.0492	75
22	G03HA	-0.47	4	-0.63	0.04573	0.1123	75
23	P02CB	-0.306	4	-0.625	0.0491	0.0052	75
24	C02AA	0.189	6	0.505	0.06122	0.2011	50
25	S01AB	-0.284	13	-0.346	0.06775	0.1859	53
26	H03BB	0.246	9	0.409	0.0707	0.3468	55
27	V03AF	0.222	5	0.53	0.07792	0.3591	60
28	R01AX	-0.42	3	-0.654	0.08225	0.1891	66
29	R03BB	-0.42	3	-0.654	0.08225	0.1891	66
30	N02BE	-0.228	8	-0.42	0.08585	0.1129	50
31	J02AX	-0.472	4	-0.567	0.09777	0.133	75
32	G02AB	-0.432	4	-0.56	0.10503	0.2024	75
33	N01BX	-0.237	8	-0.407	0.10554	0.0702	62
34	P01BB	0.411	3	0.626	0.10939	0.1469	66
35	J04BA	0.193	10	0.359	0.1162	0.5368	50
36	N06DA	-0.2	8	-0.397	0.12061	0.0988	50
37	P01CC	-0.305	8	-0.396	0.12189	0.2105	50
38	J04AK	-0.293	9	-0.373	0.12539	0.1702	55
39	M03AA	-0.489	2	-0.747	0.12684	0.0735	100
40	L01AA	-0.341	7	-0.418	0.12738	0.0819	57
41	P02BA	-0.137	8	-0.389	0.13553	0.116	50
42	L01CA	0.435	3	0.591	0.15532	0.3536	66
43	C04AB	-0.148	12	-0.312	0.1561	0.0916	50
44	C07AG	0.067	4	0.514	0.16014	0.1098	50
45	N07BA	-0.265	4	-0.513	0.16585	0.2588	75
46	J01XB	0.234	4	0.508	0.16957	0.4451	50
47	P02BB	0.186	5	0.464	0.16978	0.0345	60
48	R05DA	-0.205	8	-0.369	0.17675	0.1482	50
49	N05AX	-0.194	3	-0.565	0.19556	0.1421	66
50	M02AX	-0.319	5	-0.445	0.20411	0.2013	60
51	L01XE	0.365	3	0.555	0.21519	0.1461	66
52	R01BA	-0.286	4	-0.48	0.22201	0.122	50
53	G02CA	-0.376	7	-0.37	0.23079	0.1986	57
54	B03BB	0.316	4	0.473	0.23229	0.358	50
55	A05AX	0.189	4	0.465	0.24894	0.2603	50
56	R01AC	-0.141	12	-0.278	0.25646	0.3041	50
57	S01GX	-0.069	12	-0.278	0.25646	0.3583	50
58	C01AB	0.349	3	0.534	0.25737	0.4951	66
59	M05BA	-0.263	4	-0.46	0.26571	0.3313	50
60	M03BA	-0.151	7	-0.355	0.27173	0.2727	57
61	J05AF	-0.216	8	-0.323	0.306	0.2566	50
62	C02CA	-0.211	14	-0.247	0.3075	0.5506	50
63	C01CX	0.319	3	0.51	0.30891	0.4157	66
64	J05AX	0.116	5	0.399	0.31305	0.3517	60
65	A05BA	-0.244	6	-0.36	0.33378	0.4889	50
66	N07AA	-0.184	4	-0.43	0.34339	0.3678	50
67	N05AE	-0.232	4	-0.427	0.35207	0.5365	50
68	A04AD	-0.139	4	-0.421	0.37001	0.415	50
69	N05CM	-0.139	4	-0.421	0.37001	0.415	50
70	N05BE	-0.207	4	-0.42	0.37291	0.311	50
71	N04BD	-0.175	4	-0.415	0.38682	0.3567	50
72	G03XA	0.22	4	0.412	0.39151	0.3636	50
73	D01AA	-0.18	12	-0.244	0.40301	0.4302	50
74	L01BB	0.289	3	0.467	0.41135	0.4483	66
75	R05CB	0.121	4	0.394	0.44783	0.7059	50
76	C02DG	-0.208	4	-0.394	0.45467	0.4199	50
77	N03AA	0.02	4	0.391	0.45835	0.375	50
78	G01AG	0.101	4	0.389	0.4652	0.5137	50
79	M09AA	0.09	4	0.371	0.52589	0.655	50
80	C03BD	-0.17	4	-0.357	0.57962	0.5868	50
81	N05CH	0.195	4	0.354	0.58631	0.7115	50
82	C02DB	-0.28	6	-0.284	0.62584	0.6138	50
83	P01CX	0.182	4	0.342	0.6275	0.6096	50
84	J01DE	-0.153	4	-0.332	0.66598	0.6752	50
85	N03AC	0.083	4	0.3	0.76562	0.7361	50
86	D08AF	-0.283	4	-0.281	0.82715	0.8616	50
87	J01XX	-0.135	4	-0.246	0.9181	0.881	50
88	A07EB	-0.024	2	0.317	0.96511	0.9466	50
89	R03BC	-0.024	2	0.317	0.96511	0.9466	50
90	P01BC	0.11	5	0.735	---	---	20
91	J04AD	0	3	-0.67	---	---	0
92	C04AC	-0.106	4	-0.64	---	---	25
93	C10AD	-0.106	4	-0.64	---	---	25
94	B02BA	0	2	0.63	---	---	0
95	A14AA	0.089	4	0.624	---	---	25
96	G03CB	0.204	9	0.621	---	---	33
97	L02AA	0.24	6	0.621	---	---	33
98	A07AX	0.105	4	0.586	---	---	25
99	C01BG	-0.143	4	-0.585	---	---	25
100	C05AX	0	4	0.572	---	---	0
101	C05CX	0	4	0.572	---	---	0
102	A07XA	-0.132	4	-0.562	---	---	25
103	P02CE	-0.176	4	-0.534	---	---	25
104	G03XB	0.141	4	0.522	---	---	25
105	A07AC	0	5	0.515	---	---	0
106	N07AX	-0.139	4	-0.511	---	---	25
107	P02DA	0.188	5	0.509	---	---	40
108	A10BX	-0.125	4	-0.504	---	---	25
109	N05AB	0.059	60	0.491	---	---	21
110	P02CX	0.15	6	0.49	---	---	33
111	R03AB	0.095	4	0.482	---	---	25
112	R03CB	0.095	4	0.482	---	---	25
113	G03BA	-0.088	5	0.471	---	---	0
114	G04BD	0.106	8	0.464	---	---	25
115	L01XB	0	3	0.459	---	---	0
116	N06DX	-0.018	4	-0.44	---	---	25
117	J01DH	0	4	-0.439	---	---	0
118	V03AC	-0.208	8	-0.437	---	---	37
119	V04CD	-0.071	4	0.436	---	---	25
120	P01BX	0.204	3	0.433	---	---	33
121	C01EA	0	7	0.43	---	---	0
122	N05AC	0.014	24	0.429	---	---	8
123	C02CC	-0.098	7	-0.428	---	---	42
124	C04AE	0.205	9	0.422	---	---	44
125	A05AA	-0.233	7	-0.418	---	---	42
126	C08EA	0.162	7	0.418	---	---	28
127	C01EB	-0.144	12	-0.417	---	---	33
128	G02CB	0.195	14	0.417	---	---	42
129	L01AX	-0.248	4	-0.415	---	---	25
130	C01CE	-0.201	13	-0.415	---	---	38
131	C08EX	0	7	0.41	---	---	0
132	R03BX	-0.275	5	-0.406	---	---	40
133	R03DX	-0.275	5	-0.406	---	---	40
134	S01LA	-0.179	3	-0.403	---	---	33
135	C03CC	0.235	3	0.401	---	---	33
136	A03AX	0.183	8	0.399	---	---	37
137	C02KD	-0.046	4	-0.398	---	---	25
138	D08AH	0	5	0.394	---	---	0
139	G01AC	0	5	0.394	---	---	0
140	P01AA	0	5	0.394	---	---	0
141	N07XX	0.198	5	0.393	---	---	40
142	P01AC	0	4	0.386	---	---	0
143	C04AD	0.156	5	0.385	---	---	40
144	A03AD	-0.095	4	-0.384	---	---	25
145	N07AB	-0.095	8	-0.383	---	---	12
146	P02CF	0	5	0.382	---	---	0
147	P01AX	0.019	9	0.382	---	---	22
148	C02KC	-0.101	4	-0.382	---	---	25
149	S01EX	-0.072	3	-0.38	---	---	33
150	D07XC	0.064	7	0.371	---	---	28
151	D07AD	0.1	8	0.369	---	---	25
152	C03DA	-0.042	5	0.369	---	---	20
153	N02CA	0.194	10	0.364	---	---	40
154	L01DB	-0.059	10	0.356	---	---	0
155	J01XE	0.055	5	0.356	---	---	20
156	L04AA	0.016	51	0.351	---	---	21
157	A16AX	-0.102	7	0.341	---	---	0
158	C03DB	-0.116	10	-0.339	---	---	30
159	N05CE	-0.064	4	-0.339	---	---	25
160	P01BD	0.182	5	0.338	---	---	40
161	C02DA	0.138	5	0.337	---	---	40
162	V03AH	0.138	5	0.337	---	---	40
163	A01AD	-0.117	17	-0.337	---	---	41
164	L02BG	-0.121	5	-0.337	---	---	40
165	V04CA	0.132	7	0.335	---	---	42
166	C10AA	0.154	12	0.334	---	---	33
167	N05AG	-0.059	8	0.333	---	---	0
168	B01AA	-0.149	15	-0.332	---	---	33
169	A08AB	-0.19	5	-0.328	---	---	40
170	J01GA	-0.021	4	-0.328	---	---	25
171	D05AD	-0.216	7	-0.327	---	---	42
172	D05BA	-0.216	7	-0.327	---	---	42
173	C09AA	-0.241	16	-0.325	---	---	43
174	P02CC	-0.199	9	-0.323	---	---	44
175	L01BA	-0.008	8	0.323	---	---	12
176	D06BB	0.125	15	0.322	---	---	26
177	C01DX	0.069	21	0.321	---	---	28
178	C02BB	-0.086	3	-0.319	---	---	33
179	L02BA	0.082	47	0.319	---	---	27
180	N03AX	-0.143	5	-0.318	---	---	40
181	G03DB	0.092	11	0.317	---	---	18
182	N03AF	0.116	8	0.316	---	---	25
183	L02BB	0.07	9	0.313	---	---	22
184	S01EB	-0.169	16	-0.311	---	---	37
185	R02AB	0.081	8	0.308	---	---	12
186	P01BE	-0.061	3	-0.306	---	---	33
187	J01EA	0.105	5	0.304	---	---	40
188	M03CA	-0.112	6	-0.302	---	---	33
189	A11CC	-0.029	8	0.302	---	---	12
190	N05AD	0.182	43	0.299	---	---	39
191	N02CX	0.003	8	0.298	---	---	25
192	J01XA	0.142	4	0.297	---	---	25
193	C01BB	-0.091	15	-0.294	---	---	20
194	G04BX	-0.143	4	-0.293	---	---	25
195	V04CG	-0.026	5	0.293	---	---	20
196	C02DC	0.043	5	0.292	---	---	40
197	N02BA	-0.117	18	-0.292	---	---	33
198	B03BA	0.126	4	0.287	---	---	25
199	N02AF	-0.128	5	-0.287	---	---	40
200	S03BA	0.067	16	0.287	---	---	31
201	N04BA	-0.029	5	-0.286	---	---	20
202	A06AB	-0.067	4	0.285	---	---	25
203	A06AG	-0.067	4	0.285	---	---	25
204	M04AB	-0.059	11	-0.282	---	---	45
205	A03AA	-0.082	12	-0.28	---	---	25
206	J01XC	-0.05	4	0.278	---	---	25
207	S01XA	-0.248	8	-0.276	---	---	37
208	G01AD	0	4	-0.276	---	---	0
209	J01EC	-0.178	10	-0.274	---	---	30
210	C04AA	-0.165	5	-0.273	---	---	40
211	S01EC	-0.146	20	-0.273	---	---	35
212	J01FF	0.152	8	0.272	---	---	37
213	G01AX	0.009	8	-0.271	---	---	12
214	J02AB	-0.121	9	-0.269	---	---	22
215	L01CD	-0.098	6	0.269	---	---	16
216	R03DA	-0.22	21	-0.268	---	---	42
217	C01BC	-0.091	10	-0.267	---	---	30
218	N07BB	0.12	10	0.267	---	---	30
219	G03GB	0.039	4	0.266	---	---	25
220	N06BX	-0.239	17	-0.264	---	---	47
221	A07EC	0.089	10	0.261	---	---	40
222	L04AD	-0.062	9	-0.261	---	---	33
223	B02AA	0.028	8	0.259	---	---	37
224	R06AX	0.021	36	0.258	---	---	22
225	J01BA	0.177	9	0.257	---	---	33
226	G04CA	-0.017	9	0.256	---	---	11
227	G04BE	-0.124	28	-0.254	---	---	32
228	N04AA	0.107	20	0.253	---	---	45
229	R06AB	-0.022	13	-0.253	---	---	23
230	D10BA	-0.136	4	-0.248	---	---	25
231	N04BB	0.079	4	0.248	---	---	25
232	J01CE	-0.097	12	-0.244	---	---	33
233	A03BA	-0.12	9	-0.244	---	---	44
234	C07AA	0.189	36	0.243	---	---	36
235	R06AC	-0.073	12	-0.243	---	---	41
236	G01AF	0.039	37	0.242	---	---	24
237	L02AB	0.067	4	0.239	---	---	25
238	J01DD	0.094	22	0.237	---	---	40
239	P01BA	0.071	12	0.237	---	---	25
240	M01AG	-0.117	20	-0.237	---	---	30
241	A02BA	-0.116	19	-0.236	---	---	42
242	N02BB	-0.153	19	-0.235	---	---	36
243	M01AC	-0.167	8	-0.235	---	---	37
244	A04AA	-0.101	4	0.235	---	---	0
245	N02BG	-0.15	9	-0.234	---	---	44
246	S02DA	-0.157	5	-0.233	---	---	40
247	N05AF	-0.103	12	-0.232	---	---	33
248	D09AA	0.015	18	0.232	---	---	27
249	D01AE	-0.074	21	-0.231	---	---	33
250	R05DB	-0.179	23	-0.231	---	---	43
251	C01BD	-0.017	9	0.23	---	---	22
252	V08AB	-0.042	26	-0.229	---	---	23
253	H03AA	-0.005	8	-0.229	---	---	25
254	G03DC	0.008	19	0.229	---	---	21
255	G03AC	-0.153	19	-0.228	---	---	42
256	C03CA	0.132	16	0.226	---	---	43
257	J01ED	-0.143	23	-0.225	---	---	43
258	N03AD	-0.085	8	-0.223	---	---	25
259	N05AL	-0.08	14	-0.223	---	---	28
260	G02CC	0.056	13	-0.223	---	---	30
261	A03FA	-0.077	24	-0.221	---	---	25
262	N07CA	-0.122	12	-0.217	---	---	33
263	D06BX	0.09	5	0.217	---	---	40
264	M04AC	-0.061	6	-0.217	---	---	33
265	L01CB	-0.125	4	-0.216	---	---	25
266	C08DA	-0.012	6	-0.215	---	---	16
267	G03CA	-0.033	45	-0.215	---	---	26
268	J05AE	-0.037	4	-0.214	---	---	25
269	A10BA	-0.067	17	-0.214	---	---	35
270	G01AA	-0.077	19	-0.213	---	---	31
271	M03BX	-0.077	22	-0.211	---	---	27
272	N05AA	0.033	37	0.211	---	---	27
273	N06AA	0.033	46	0.21	---	---	23
274	S01ED	0.116	16	0.21	---	---	31
275	D01BA	-0.015	5	-0.21	---	---	40
276	G03CC	0.002	17	0.209	---	---	17
277	M03BB	-0.112	8	-0.208	---	---	37
278	N05AH	0.103	21	0.208	---	---	38
279	J01MB	-0.144	25	-0.207	---	---	32
280	G03DA	-0.017	4	0.207	---	---	25
281	C10AX	-0.116	10	-0.203	---	---	20
282	B01AC	-0.116	35	-0.201	---	---	28
283	J01EB	-0.125	28	-0.2	---	---	32
284	C07AB	-0.094	21	-0.199	---	---	28
285	A11DA	-0.062	8	0.196	---	---	25
286	H02AA	0.025	12	0.192	---	---	16
287	L01AD	0.096	15	0.191	---	---	40
288	J04AB	-0.071	11	-0.188	---	---	18
289	G04CB	-0.018	6	0.188	---	---	33
290	V03AB	-0.15	18	-0.187	---	---	38
291	D07AA	-0.131	12	-0.187	---	---	41
292	N03AB	-0.103	10	0.186	---	---	20
293	S01BC	-0.136	30	-0.185	---	---	36
294	N01BA	0.026	12	-0.184	---	---	33
295	C10AB	-0.052	18	-0.184	---	---	38
296	R01AA	0.04	16	0.184	---	---	31
297	R01AB	0.04	16	0.184	---	---	31
298	S01EA	-0.075	8	-0.181	---	---	25
299	R03AC	-0.163	21	-0.18	---	---	33
300	R06AE	-0.175	19	-0.18	---	---	42
301	D07XB	-0.037	23	0.178	---	---	21
302	C03AA	0.086	24	0.178	---	---	33
303	A07EA	-0.064	23	-0.177	---	---	30
304	A01AB	0.038	53	0.177	---	---	26
305	D07XA	-0.126	8	-0.174	---	---	37
306	D07AB	-0.031	27	0.173	---	---	22
307	J01GB	-0.146	33	-0.172	---	---	39
308	M01AH	-0.04	14	-0.171	---	---	28
309	M01AB	-0.126	49	-0.169	---	---	38
310	N06AX	-0.065	18	-0.169	---	---	27
311	C01BA	-0.066	18	-0.167	---	---	22
312	G03XC	-0.045	7	-0.167	---	---	28
313	S02AA	0.017	42	0.166	---	---	21
314	S01AX	-0.098	30	-0.164	---	---	40
315	J01XD	-0.042	16	-0.164	---	---	31
316	P01AB	-0.042	16	-0.164	---	---	31
317	R02AD	-0.069	13	-0.164	---	---	38
318	N06AB	-0.008	21	0.163	---	---	19
319	C03BA	-0.109	28	-0.163	---	---	28
320	M01AE	-0.05	54	-0.162	---	---	25
321	A02BX	0.029	14	0.16	---	---	28
322	N04BC	-0.135	18	-0.16	---	---	38
323	D04AB	-0.02	30	0.158	---	---	26
324	G02AD	-0.014	8	0.158	---	---	25
325	M02AA	-0.07	83	-0.157	---	---	27
326	D06AA	-0.034	19	0.154	---	---	26
327	S01FA	-0.089	23	-0.153	---	---	30
328	S03AA	0.066	28	0.153	---	---	32
329	J01MA	-0.087	25	-0.152	---	---	36
330	D10AA	-0.057	16	-0.152	---	---	25
331	J01CF	0	12	0.15	---	---	33
332	S02BA	-0.037	19	0.148	---	---	26
333	J01DB	0	22	-0.147	---	---	22
334	S01BA	-0.097	45	-0.146	---	---	31
335	S01GA	-0.002	20	0.146	---	---	25
336	L04AX	-0.097	22	-0.146	---	---	31
337	D07AC	-0.055	35	-0.142	---	---	28
338	C05AD	-0.073	32	-0.142	---	---	34
339	R06AD	-0.024	12	0.142	---	---	25
340	R03CC	-0.144	25	-0.14	---	---	32
341	D10AD	-0.027	26	0.137	---	---	15
342	S01CB	-0.058	23	0.134	---	---	21
343	B05CA	-0.052	18	0.134	---	---	27
344	M01AX	0	19	0.134	---	---	21
345	P02CA	-0.12	16	-0.134	---	---	37
346	A03AB	0.005	13	-0.132	---	---	23
347	A01AC	-0.056	16	0.132	---	---	31
348	D06BA	-0.049	23	-0.132	---	---	30
349	J05AB	0.013	23	0.131	---	---	21
350	D06AX	-0.031	24	-0.131	---	---	20
351	D04AA	0.002	20	0.129	---	---	25
352	C04AX	-0.017	37	0.128	---	---	21
353	J01FA	-0.095	37	-0.128	---	---	35
354	N01AX	-0.084	14	-0.128	---	---	21
355	N03AG	0.054	60	0.125	---	---	26
356	S01HA	-0.07	26	-0.124	---	---	34
357	L01XX	-0.038	34	-0.124	---	---	17
358	J01DC	0.001	35	-0.121	---	---	22
359	R03BA	-0.053	29	-0.12	---	---	34
360	D10AF	0.011	18	0.12	---	---	27
361	D01AC	-0.063	35	0.118	---	---	14
362	C01CA	-0.106	35	-0.116	---	---	34
363	R06AA	-0.047	23	-0.115	---	---	26
364	D11AX	-0.041	29	-0.114	---	---	31
365	A10BB	-0.056	41	-0.112	---	---	34
366	N01BB	-0.06	23	-0.11	---	---	26
367	A07AA	0.004	32	0.11	---	---	21
368	J01CA	-0.052	41	-0.102	---	---	26
369	S01AA	-0.096	68	-0.102	---	---	33
370	C05AA	-0.093	28	-0.102	---	---	28
371	J01AA	-0.032	41	-0.101	---	---	21
372	C02AC	-0.035	16	0.1	---	---	18
373	S01AD	-0.001	23	0.097	---	---	21
374	R01AD	-0.011	42	0.095	---	---	28
375	C08CA	-0.097	31	-0.091	---	---	32
376	A10BG	-0.02	41	-0.089	---	---	26
377	H02AB	-0.028	40	0.087	---	---	22
378	N06AF	-0.069	25	-0.086	---	---	28
