# Supplementary material for: Identification of Nifurtimox and Chrysin as Anti-Influenza Virus Agents by Clinical Transcriptome Signature Reversion
Source: Int J Mol Sci. 2022 Feb 21;23(4):2372. doi: 10.3390/ijms23042372 (PMC8876279; doi:10.3390/ijms23042372)
Supplement: Supplementary file 1 [file ijms-23-02372-s001.zip › Supplementary Materials (ID ijms-1576548)-the final version/Table S2. Data from GSE111368 for signature computation.txt]

Table S2. Data from GSE111368 for signature computation.
!Sample_characteristics_ch1	subject id: HC0012	subject id: 10160	subject id: 2066	subject id: HC0021	subject id: 2176	subject id: HC0030	subject id: HC0020	subject id: HC0002	subject id: 10156	subject id: 10159	subject id: 2108	subject id: 2197	subject id: 10141/2	subject id: 10147	subject id: HC0005	subject id: 2050	subject id: 2043	subject id: 2150	subject id: 2189	subject id: 2142	subject id: 2137	subject id: HC0031	subject id: 2169	subject id: 2174	subject id: 10164	subject id: 10152	subject id: HC0026	subject id: 2147	subject id: HC0010	subject id: 10169	subject id: 10165	subject id: 10171	subject id: 10157	subject id: 2183	subject id: HC0003	subject id: HC0036	subject id: HC0006	subject id: 2135	subject id: 10140/2	subject id: 2172	subject id: 2156	subject id: 2125	subject id: HC0017	subject id: 2029	subject id: 2084	subject id: HC0008	subject id: 2180	subject id: HC0007	subject id: 2173
!Sample_characteristics_ch1	flu_type: HC	flu_type: HC	flu_type: HC	flu_type: HC	flu_type: HC	flu_type: HC	flu_type: HC	flu_type: HC	flu_type: HC	flu_type: HC	flu_type: HC	flu_type: HC	flu_type: HC	flu_type: HC	flu_type: HC	flu_type: HC	flu_type: HC	flu_type: HC	flu_type: HC	flu_type: HC	flu_type: HC	flu_type: HC	flu_type: HC	flu_type: HC	flu_type: HC	flu_type: HC	flu_type: HC	flu_type: HC	flu_type: HC	flu_type: HC	flu_type: HC	flu_type: HC	flu_type: HC	flu_type: HC	flu_type: HC	flu_type: HC	flu_type: HC	flu_type: HC	flu_type: HC	flu_type: HC	flu_type: HC	flu_type: HC	flu_type: HC	flu_type: HC	flu_type: HC	flu_type: HC	flu_type: HC	flu_type: HC	flu_type: HC
!Sample_characteristics_ch1	timepoint: HC	timepoint: HC	timepoint: HC	timepoint: HC	timepoint: HC	timepoint: HC	timepoint: HC	timepoint: HC	timepoint: HC	timepoint: HC	timepoint: HC	timepoint: HC	timepoint: HC	timepoint: HC	timepoint: HC	timepoint: HC	timepoint: HC	timepoint: HC	timepoint: HC	timepoint: HC	timepoint: HC	timepoint: HC	timepoint: HC	timepoint: HC	timepoint: HC	timepoint: HC	timepoint: HC	timepoint: HC	timepoint: HC	timepoint: HC	timepoint: HC	timepoint: HC	timepoint: HC	timepoint: HC	timepoint: HC	timepoint: HC	timepoint: HC	timepoint: HC	timepoint: HC	timepoint: HC	timepoint: HC	timepoint: HC	timepoint: HC	timepoint: HC	timepoint: HC	timepoint: HC	timepoint: HC	timepoint: HC	timepoint: HC
!Sample_characteristics_ch1	day of illness: HC	day of illness: HC	day of illness: HC	day of illness: HC	day of illness: HC	day of illness: HC	day of illness: HC	day of illness: HC	day of illness: HC	day of illness: HC	day of illness: HC	day of illness: HC	day of illness: HC	day of illness: HC	day of illness: HC	day of illness: HC	day of illness: HC	day of illness: HC	day of illness: HC	day of illness: HC	day of illness: HC	day of illness: HC	day of illness: HC	day of illness: HC	day of illness: HC	day of illness: HC	day of illness: HC	day of illness: HC	day of illness: HC	day of illness: HC	day of illness: HC	day of illness: HC	day of illness: HC	day of illness: HC	day of illness: HC	day of illness: HC	day of illness: HC	day of illness: HC	day of illness: HC	day of illness: HC	day of illness: HC	day of illness: HC	day of illness: HC	day of illness: HC	day of illness: HC	day of illness: HC	day of illness: HC	day of illness: HC	day of illness: HC
!Sample_characteristics_ch1	Sex: Male	Sex: Female	Sex: Female	Sex: Male	Sex: Female	Sex: Female	Sex: Male	Sex: Female	Sex: Female	Sex: Female	Sex: Male	Sex: Male	Sex: Female	Sex: Female	Sex: Female	Sex: Male	Sex: Female	Sex: Female	Sex: Male	Sex: Male	Sex: Female	Sex: Male	Sex: Male	Sex: Female	Sex: Male	Sex: Female	Sex: Male	Sex: Female	Sex: Male	Sex: Female	Sex: Female	Sex: Male	Sex: Male	Sex: Female	Sex: Female	Sex: Male	Sex: Female	Sex: Female	Sex: Female	Sex: Female	Sex: Female	Sex: Male	Sex: Male	Sex: Female	Sex: Female	Sex: Male	Sex: Female	Sex: Female	Sex: Female
!Sample_characteristics_ch1	age: 22	age: 29	age: 21	age: 31	age: 38	age: 25	age: 33	age: 25	age: 63	age: 38	age: 23	age: 28	age: 45	age: 28	age: 40	age: 67	age: 50	age: 29	age: 25	age: 38	age: 33	age: 32	age: 23	age: 28	age: 35	age: 21	age: 27	age: 54	age: 35	age: 49	age: 39	age: 43	age: 34	age: 51	age: 33	age: 25	age: 37	age: 52	age: 31	age: 47	age: 25	age: 64	age: 26	age: 22	age: 33	age: 27	age: 41	age: 37	age: 24
!Sample_characteristics_ch1	ethnicity: White	ethnicity: White	ethnicity: Black	ethnicity: White	ethnicity: Black	ethnicity: White	ethnicity: White	ethnicity: White	ethnicity: White	ethnicity: White	ethnicity: Asian	ethnicity: Asian	ethnicity: White	ethnicity: White	ethnicity: White	ethnicity: White	ethnicity: Black	ethnicity: White	ethnicity: Other	ethnicity: White	ethnicity: White	ethnicity: White	ethnicity: White	ethnicity: White	ethnicity: White	ethnicity: White	ethnicity: White	ethnicity: Black	ethnicity: Black	ethnicity: White	ethnicity: White	ethnicity: Black	ethnicity: White	ethnicity: White	ethnicity: White	ethnicity: White	ethnicity: White	ethnicity: Black	ethnicity: White	ethnicity: White	ethnicity: White	ethnicity: Black	ethnicity: White	ethnicity: Black	ethnicity: White	ethnicity: White	ethnicity: White	ethnicity: White	ethnicity: White
!Sample_characteristics_ch1	t1severity: HC	t1severity: HC	t1severity: HC	t1severity: HC	t1severity: HC	t1severity: HC	t1severity: HC	t1severity: HC	t1severity: HC	t1severity: HC	t1severity: HC	t1severity: HC	t1severity: HC	t1severity: HC	t1severity: HC	t1severity: HC	t1severity: HC	t1severity: HC	t1severity: HC	t1severity: HC	t1severity: HC	t1severity: HC	t1severity: HC	t1severity: HC	t1severity: HC	t1severity: HC	t1severity: HC	t1severity: HC	t1severity: HC	t1severity: HC	t1severity: HC	t1severity: HC	t1severity: HC	t1severity: HC	t1severity: HC	t1severity: HC	t1severity: HC	t1severity: HC	t1severity: HC	t1severity: HC	t1severity: HC	t1severity: HC	t1severity: HC	t1severity: HC	t1severity: HC	t1severity: HC	t1severity: HC	t1severity: HC	t1severity: HC
ID_REF	GSM3029333	GSM3029339	GSM3029340	GSM3029343	GSM3029344	GSM3029346	GSM3029349	GSM3029350	GSM3029353	GSM3029356	GSM3029358	GSM3029360	GSM3029366	GSM3029367	GSM3029368	GSM3029369	GSM3029370	GSM3029372	GSM3029379	GSM3029380	GSM3029382	GSM3029386	GSM3029387	GSM3029388	GSM3029389	GSM3029390	GSM3029392	GSM3029393	GSM3029397	GSM3029398	GSM3029402	GSM3029405	GSM3029408	GSM3029410	GSM3029411	GSM3029413	GSM3029417	GSM3029424	GSM3029429	GSM3029431	GSM3029433	GSM3029441	GSM3029447	GSM3029449	GSM3029454	GSM3029455	GSM3029456	GSM3029460	GSM3029463
ILMN_1343291	13.68926565	13.76455216	13.32281702	13.92038822	13.83484312	13.7419467	13.86714615	13.83484312	13.72337839	13.43708589	13.50388527	13.86714615	13.71360669	13.92038822	13.68176189	13.5562843	13.92038822	13.57814103	13.81263253	13.86714615	13.69707529	13.62706691	13.70495236	13.76455216	13.67511975	13.69707529	13.57367758	13.92038822	13.75328431	13.83484312	13.64990252	13.66207996	13.68926565	13.86714615	13.76455216	13.70495236	13.7419467	13.61179689	13.61658018	13.79336928	13.76455216	13.73241276	13.72337839	13.73241276	13.70495236	13.92038822	13.6379105	13.75328431	13.92038822
ILMN_1343295	9.499466914	9.886933015	9.485440164	9.778573138	9.532185353	9.768364956	9.60909067	9.812615969	9.416565252	9.546589122	9.812615969	10.03359228	9.903404865	9.784294978	10.30053364	9.587143869	9.693945205	10.09271622	10.37736966	9.734968959	9.926047355	9.849769646	9.508678187	9.907321514	9.901140567	9.876483601	10.20323048	9.695676523	9.863027515	9.755799076	10.10253134	9.816957453	9.997224881	9.882664171	9.416565252	9.871502557	9.874574197	9.574584407	9.961759234	10.00526357	9.602622492	9.8257922	9.658953391	10.07576985	9.368554986	9.687410661	9.577634488	9.679597429	9.732217169
ILMN_1651228	11.3414803	11.45557615	11.16518146	11.67820299	11.50977639	12.07242148	10.39764435	11.11887606	11.12117125	11.45283771	11.38679647	11.49795165	10.84910023	10.38238446	10.61230578	10.10396666	10.62158356	10.20633589	10.11112057	10.72729984	10.96507216	10.51971157	10.80797945	10.71155155	10.92183916	10.62158356	11.06968771	10.77066689	10.72919643	10.76381521	10.87668048	11.03248762	11.27072165	11.18452043	11.25535109	11.38144317	11.48627667	11.91894688	11.17981611	11.56345917	10.84710147	11.57538373	11.12613005	11.58116623	11.54553271	11.59995246	11.61787806	11.30436799	11.58116623
ILMN_1651229	5.793088369	5.804364747	5.454754079	5.440194037	5.646183118	5.390968136	5.871167567	5.646813216	5.882487315	5.619055116	5.694692126	6.10900983	5.590820132	5.816539316	5.577640164	5.74219506	5.398359295	5.88235497	5.893528586	5.907186619	5.830165143	5.409466218	6.044561879	6.147953448	6.071421785	5.395490622	5.886669303	5.47104897	5.682029521	5.485153829	5.849072769	5.546149456	5.960826783	6.0046427	5.589121327	5.621499938	5.661827617	5.558781272	5.304577335	5.761113069	5.553772046	5.578643323	5.80008127	6.027089517	5.906871775	5.16381849	6.120676841	5.633369552	4.93091419
ILMN_1651237	4.345213558	4.051766089	3.836490855	4.071487817	4.132054416	4.103755826	3.791386958	3.797036899	4.625159598	4.114322067	4.015227312	4.305276396	3.585999854	4.088113478	4.131730474	4.486374023	4.408679389	4.672351748	4.28585644	3.979830724	3.712080075	3.64371324	3.959733121	4.294787292	4.920350214	4.13557838	3.907078982	4.695350856	4.373612617	4.158469433	4.220756543	4.42230971	4.605812015	3.969514672	3.841027558	4.491336106	4.028770962	3.863735998	4.728730681	4.65173266	3.474795641	4.6122272	4.549359321	4.11974611	4.315769819	3.968160155	4.419254018	4.373658854	4.043814529
ILMN_1651254	9.697354655	9.545690231	9.876483601	9.491274264	8.50699768	9.307643354	9.499466914	9.649110799	9.755237912	9.656833181	9.198813062	9.531153182	9.791420791	9.206461613	9.382696137	10.0537384	9.826994393	9.620674788	9.875191207	9.902246356	10.09004325	9.234295843	9.414761284	9.879491088	9.570318213	9.666563858	9.745555123	9.581808014	9.645883671	9.488401099	9.955324042	9.853478622	9.839643148	9.51312377	10.09405137	9.657922837	8.728860574	8.994562759	9.764450487	9.154482996	9.647024235	9.537400605	9.850975935	9.360277154	9.65293449	9.591396049	9.788962345	9.588236444	9.342755737
ILMN_1651259	5.099498507	5.134339354	5.597221724	5.435006934	5.23875214	5.41590522	4.847525712	5.270276219	5.49565662	5.765642733	5.350861185	4.976880476	4.694607022	5.219265409	4.690131396	5.472761003	5.44849347	4.974362317	5.058768488	5.049598703	5.473350529	5.195362712	5.320095402	5.02551893	5.23924221	5.636667	5.136417934	5.590438129	5.577762944	5.214906367	5.223190555	5.393944375	5.068940675	5.140590775	5.156696209	5.497363452	4.960449727	4.809920881	5.66530688	5.620452549	5.34352443	5.477396477	5.544973959	5.588439912	5.345182281	5.229613626	4.655626721	5.111946111	5.336434398
ILMN_1651262	8.95815482	9.076223027	8.881123284	8.967991789	8.777441627	9.060267918	9.068374986	8.477331473	8.910742724	9.070753344	9.00959899	8.824123195	8.967275742	8.809203723	8.757037904	8.440410821	8.320477015	8.23770969	8.440732838	9.021731585	8.765295933	9.207356545	8.973994297	9.265361564	8.880367779	8.876161015	8.833925144	8.104891453	9.048447581	8.995319034	8.40936921	8.59086845	9.042832621	9.119712594	9.055123863	9.272539465	8.938227659	8.492727679	8.973994297	9.00653902	9.015652213	8.639503216	9.019504605	9.025631853	8.305338918	8.378960591	8.936393467	8.79105963	8.764609949
ILMN_1651278	6.933883509	6.400341064	6.321777801	6.995454001	6.378122706	7.056529425	7.311565046	7.086018661	6.747707381	6.887187022	7.021693129	7.129768066	7.284293956	6.898888615	7.082102351	6.447964914	7.023769025	6.215382287	6.796277014	6.971201306	7.015850463	7.141598073	6.988656381	7.271004894	6.993117604	6.954846646	7.156217514	6.679778342	7.117368372	7.462618626	6.867604017	6.940004745	6.777442308	7.028578568	6.803442429	7.043701689	6.986454595	6.9039413	6.855682757	6.962126797	7.164435181	7.19120194	7.155005977	6.783119677	6.846061918	6.889748386	6.99212025	6.966845495	6.678179816
ILMN_1651282	5.318015267	4.37914134	4.704392362	4.817609187	4.21132269	5.005037353	4.713380901	5.063559558	4.762959521	4.879077711	4.619987899	5.082664537	4.53308067	4.717419862	4.557901089	4.171837894	5.426413293	4.934912125	5.654138505	4.505827652	4.778948703	5.116289845	4.774472425	4.767703212	4.61527426	4.445566463	5.426867567	3.819729479	3.87254085	4.787816009	5.159437967	5.105744907	4.677954157	4.770210576	4.062019519	4.871143518	4.661534679	4.100352267	5.234492276	4.287511792	4.139352367	4.880659937	5.090939291	4.762918824	5.503337627	4.703879109	4.716386904	4.630612029	5.023725934
ILMN_1651296	5.349797369	4.84878323	6.102385867	5.355015168	5.991886788	5.070127424	5.271994769	5.177736075	5.572049166	5.128505772	5.438604723	5.380895408	5.711426074	5.2623551	5.302896416	5.194649894	5.221711648	5.013044618	5.027867422	5.48260507	5.045017013	5.293054472	5.513367524	5.232479377	5.50793125	5.581746933	5.140185079	5.03539373	5.475694148	5.436747179	6.023888042	5.093699601	5.104825448	5.465285347	5.733991822	5.380645043	5.405706018	4.987150946	5.317147144	5.395947714	5.198162177	5.432095379	4.933951464	5.109169654	5.402575121	5.15762708	5.145733496	5.038438676	5.558949946
ILMN_1651315	7.477160391	7.62623638	7.75650014	8.119961928	6.934407087	7.738292768	7.726854971	7.614778905	7.412474603	7.196995906	7.522168476	7.710696366	7.300804148	7.775008024	8.233257935	7.630852866	7.427969082	7.718565435	8.226841223	7.80739511	7.638519214	8.047381779	7.226179265	7.627731055	7.456557919	7.733671234	7.70923867	8.054581889	7.821469763	7.793088633	7.849987676	7.816846159	8.045847047	7.77045111	7.202681979	7.729369108	7.462618626	7.672150562	7.511956174	7.672150562	7.491407348	7.471700068	7.583258083	7.730417203	7.211218781	8.039847662	7.801506823	7.72776399	7.664599411
ILMN_1651316	5.992495944	6.981598556	5.918247994	6.276829638	6.447166116	6.488791227	6.120944003	5.870512261	6.931523858	6.090692093	6.531110974	6.518551623	5.585562976	6.117030061	5.384603177	5.880539582	5.892219156	5.742005302	5.970528433	5.790087029	4.968706259	5.405643883	5.853211872	5.588333208	6.15118724	5.816304087	6.151480868	5.652197024	5.804817959	6.069436458	6.021358685	6.157004784	6.18496138	5.780574321	6.126150053	6.177635894	5.985839747	5.969351982	5.89876762	5.924743685	6.065535843	6.274164959	6.143863665	6.968190782	6.418144076	6.128100062	6.022253544	6.430531756	6.15067472
ILMN_1651328	5.555878382	5.176169029	5.268523055	5.362685162	5.110090226	5.237272324	4.834700708	4.926022591	5.395490622	5.17814835	5.315621751	5.651319899	4.700557407	5.032579872	5.274563036	4.93218768	5.389372806	4.802995216	5.000217134	5.40531936	5.208012767	5.343118405	5.279871229	5.575655629	5.205161406	5.63111976	5.328975555	5.190024688	5.723155327	5.640806567	5.601409413	5.139234174	5.3463813	5.004338883	5.655791016	5.14910005	5.097139763	5.413608062	5.214578216	5.401006503	5.232132697	5.219517892	5.661230099	5.21596848	4.772991515	5.086978124	5.197280913	5.182726319	5.669274787
ILMN_1651336	5.675934727	5.064372877	4.655334881	5.595925335	5.073782556	5.158337765	5.210499925	5.63906138	4.849903848	5.294309918	5.514112064	5.295286999	5.331451051	5.655221011	5.224656615	5.170683045	5.148023398	4.934912125	5.186971391	5.008737705	4.977958031	5.233288713	5.478094111	6.058001669	5.477473583	5.354879564	5.504638825	5.08659923	5.14696515	5.436747179	5.531905963	5.411835703	5.203997528	5.140590775	5.194826352	5.417651752	5.383806043	4.728201174	5.398625249	5.488178694	5.123362608	5.083475418	5.125267621	5.196478084	5.051416728	5.223975474	5.25215064	4.641039518	5.674614178
ILMN_1651341	4.187312703	4.042528261	4.835524668	4.669758661	4.528047863	4.546272725	4.115506808	4.266519029	5.132190865	4.962165913	5.061738219	4.959058532	4.741623713	4.854265321	4.099572516	5.012952992	4.468994755	4.736994703	4.648911167	4.940969912	4.98532866	4.738118098	4.731622515	4.498469543	4.584295081	4.659785726	4.715530025	4.091534546	4.70810556	3.909969287	5.093849514	4.863908937	5.047184979	5.208467148	4.924175141	4.608374634	5.176920313	4.66157096	4.756061394	4.705653201	5.097041806	4.390750544	4.879542207	4.866403813	4.341143445	4.534248628	4.851629457	4.46171396	4.513272095
ILMN_1651343	4.754473968	4.965708407	4.344360217	5.063217236	5.753660768	4.937237689	4.980281667	4.136366837	4.96902839	4.910968762	5.161665465	5.105889215	4.539888626	5.048715029	4.596821499	4.927404992	5.073419331	5.251484858	4.804093717	4.500346709	4.57723173	4.955887068	4.700353512	3.82175124	4.945883614	4.840670799	4.653105425	5.209277479	4.231027062	4.734156853	4.004799596	4.870511972	4.89816743	4.822331855	4.513938692	4.637288751	4.567421525	5.261414447	4.756061394	5.130978596	4.860439134	4.77609113	5.248510432	4.740222932	4.98034743	5.102926179	5.387605838	4.89811249	4.910158061
ILMN_1651346	7.037535762	6.948690309	6.807097758	6.828955524	7.271004894	7.06150763	7.12161196	6.727386957	6.94746204	7.081537923	7.089002073	6.898395797	7.266249231	6.868563293	6.800081329	7.755351126	7.068952771	7.227296876	7.114501553	6.88805274	6.718188785	6.613548001	7.098896532	7.354695681	6.776130469	6.609212503	7.456164812	6.95284302	6.713358455	6.777442308	7.041285711	6.629753192	6.94991433	7.442228945	6.651333219	7.001696763	7.188663558	6.712875403	6.708116048	6.509347623	6.982283209	6.616964968	7.367381384	7.072657295	7.093656399	6.593381509	7.23104391	7.077779377	7.547609611
ILMN_1651347	9.19630525	8.996531244	9.020249083	9.236880047	9.035372806	9.442408268	8.58965831	9.207356545	9.057154847	8.912644412	8.988899712	8.938992882	9.159999708	9.076974077	9.091287153	8.676210106	9.012617597	8.955237438	8.835683059	8.883295672	9.469768565	9.471348789	9.222101561	9.096083556	8.735891557	9.256089176	9.232560855	9.215191604	9.542645961	8.976615043	8.995319034	8.473881283	9.031497892	9.256910441	9.193832953	9.273864281	9.031881493	9.270326998	9.066772368	8.934520349	9.076223027	9.208280219	8.749986525	9.221646729	9.059504689	9.346912983	9.122910631	9.11138266	9.264500999
ILMN_1651354	5.380577919	3.891839315	4.963187073	4.864413433	4.725172999	5.192561619	5.815856206	5.041259146	5.906768541	4.653800951	5.294309918	4.281725721	5.144724131	4.411459061	4.878717134	4.884389771	5.122567915	5.656738528	5.150602769	5.020359599	4.604731161	4.892487135	5.396261114	4.892090437	4.463324713	4.338891317	5.339013627	4.379078063	3.736878723	5.756925226	4.803032506	5.421688936	5.141203078	5.045720392	4.928439354	4.207028463	4.28584266	4.728201174	4.734144491	4.874125306	4.896292663	5.349966895	4.894621679	5.14263798	5.485955045	5.751072467	4.419254018	5.097139763	4.578643659
ILMN_1651358	4.53431613	3.483223582	3.958341199	4.006280572	4.887377748	4.275127248	4.003629426	4.067776671	4.258182092	3.836272977	4.636420017	4.53519388	4.5648776	4.375771391	4.775782453	4.43544304	4.312684454	4.687638091	5.174098689	3.551268935	3.197492673	4.416428816	4.184078222	3.684274504	3.93764543	4.625536233	4.366857639	3.599393172	4.542438284	4.373489089	3.586830023	4.567421525	4.703984974	4.641039518	4.305966004	4.570599512	4.463324713	3.981561168	4.473752705	4.188994114	4.029851451	4.805542004	4.332418614	4.47184038	4.40941866	4.264718811	4.709614054	4.546429932	4.27965594
ILMN_1651364	5.309976529	5.059633051	4.523086616	5.211587689	4.822077363	5.233824806	5.111322649	4.990049417	5.444197879	5.123889684	5.350861185	5.367446115	5.017754558	4.994175722	5.192260287	4.980199451	4.959744959	5.025181265	4.883104899	5.4430644	5.426314402	5.156696209	5.546723472	4.869095995	5.058497323	5.398625249	5.191176791	5.269882803	5.343118405	4.884847455	5.042593348	4.783532976	4.956673192	5.03596819	5.35553315	5.19600927	4.64536144	5.039597211	5.304577335	5.194136792	4.883943578	5.561135499	4.930155333	5.235922288	4.999188714	5.195659322	5.07832606	5.097139763	4.970744814
ILMN_1651373	4.178078062	4.492030344	5.306338661	4.375202006	5.775917999	4.060267227	3.056317582	5.021724936	5.077358466	4.902535078	5.033623896	4.858580165	5.372691893	4.736304964	3.970082018	4.781922642	5.434601679	4.852689396	5.848586077	4.902357603	5.467096668	4.603191458	4.67375198	4.454670942	4.742739729	4.485823907	4.1991933	5.277825845	4.969539009	4.20261077	4.791229712	5.197741025	4.517314363	4.295966708	3.707881459	3.97139784	4.250623854	4.907260653	4.620755537	5.205161406	4.378822453	4.617034955	4.508853043	4.36066349	4.699965429	5.076126675	4.800898932	3.868508414	4.93886125
ILMN_1651378	7.295538339	7.063475573	6.621496863	7.409717018	7.779180779	7.60840223	7.298462853	7.020140064	6.737253956	7.306964941	7.246881015	7.434491924	6.885079882	7.154832525	7.296692656	7.012704144	7.014078369	6.963982717	7.408335341	7.417822324	7.371031564	7.534084852	7.322807943	7.165156011	7.186365106	7.424786243	7.573838331	7.143192575	7.079960295	7.253375905	7.449156045	7.60570719	7.260613782	7.41961855	7.282278227	7.47900525	7.289297845	6.892915842	7.37517033	7.269477362	7.060143065	7.392462076	7.246487835	7.616085448	7.084559458	7.108433184	7.684724971	7.021880885	7.279625939
ILMN_1651385	6.697378021	6.322777544	6.837356564	6.658384564	7.542394515	5.890894483	6.100968505	6.845706734	6.197349802	6.399751224	7.018772286	7.076727556	7.223965983	6.927888024	6.884399984	7.352538057	7.915169001	7.228982125	7.757389597	7.145190227	7.129041219	6.456009296	6.604036329	7.284458443	6.843065464	6.660948095	6.919046122	7.764756317	6.367939524	6.374822471	6.43460791	7.236354806	6.564771615	6.795802622	7.690912265	6.205463194	6.928848397	7.040435458	6.663774067	6.730032784	6.07279811	7.084559458	7.190451404	6.878596319	6.570398183	7.065918509	7.115567148	7.049268431	6.800433978
ILMN_1651403	5.735088764	6.214181684	6.003607902	6.29731859	5.740415578	6.499165565	5.672318925	5.854874808	6.368253532	6.539074576	5.98896258	6.115227235	6.573584423	6.345839809	5.935566545	5.849702896	5.966968124	5.852016113	6.089035776	6.366034227	7.450587293	5.894774277	6.44060062	6.12895829	6.266263846	6.836363732	5.436652888	6.427704407	6.70893564	6.081993333	6.11651229	6.179834995	6.429060842	6.428159744	6.433583797	6.427413921	6.589090856	6.404738213	7.106131387	6.636476981	5.948967555	6.371611662	5.639929375	5.919144352	5.860659851	5.759292026	6.514884182	6.149027461	6.066270511
ILMN_1651405	8.292018306	8.026265452	8.31069309	8.619640601	8.676210106	8.660817258	8.286039163	8.392700892	8.527103138	8.41906441	8.343049691	8.556889	8.132267593	8.538967329	8.574322972	8.239833922	8.468807253	8.061222504	8.38540271	8.288564023	8.25199163	8.3530282	8.596493423	8.395498757	8.396395468	8.3932694	8.42579276	8.470285127	8.150034698	8.496638378	8.573045206	8.424580299	8.411374661	8.474187555	8.337491288	8.729545965	8.428138516	8.102815102	8.28432653	8.52958874	8.360976933	8.471780044	8.120991514	8.642796613	8.179904788	8.304181494	8.396102284	7.86994022	8.270785388
ILMN_1651415	5.151382643	5.404365554	4.103353049	4.992715289	4.56517135	4.699125416	4.55959273	4.340548007	4.038011282	5.0271565	4.321063033	4.853709126	4.061438386	4.52098212	4.569066215	4.479790801	4.539601815	4.361626248	4.746064702	4.334247603	4.32629153	4.869941393	5.007002223	4.350346786	4.66301668	4.619326284	5.128816349	4.149606661	4.951533805	5.276052491	4.850561036	4.374686498	4.758449687	4.06830891	4.67208279	4.877490882	4.389001244	4.901408758	4.387660289	4.685333213	4.734765905	4.818719948	4.633916282	4.679564578	4.324583199	4.843912962	4.041730261	4.625945315	4.602253259
ILMN_1651429	5.522682241	5.712388205	5.447870774	5.656834812	6.019979586	5.544108558	5.370854634	5.429943427	5.745300225	6.232367254	5.756425908	5.92419718	6.103687594	5.978231299	5.913588773	5.59946513	5.586260413	5.424214096	5.770239001	5.840741318	5.802491757	5.797950234	6.286259269	5.799779317	5.893619837	6.026837601	5.558781272	5.841750356	6.374822471	6.262274099	6.14458077	6.121914574	5.670189102	5.551445092	6.119131818	5.69732335	6.170006074	6.194279016	5.646057502	6.292193884	5.732905177	6.430386358	5.738903809	5.525905843	6.153413853	5.260483775	5.513277312	5.955667531	5.916179007
ILMN_1651433	8.1677291	8.254821517	8.809532258	8.215973822	7.7665831	8.201834542	8.159269685	8.163274389	8.089126494	8.172374048	8.329257346	7.9535244	7.906093612	8.025500543	7.753133778	8.232459465	7.807148355	7.803587614	7.899752628	8.594940285	8.187043601	7.612425404	8.042950051	7.437623828	8.248835904	7.97339969	7.976365217	7.848835577	8.150034698	8.215693382	7.442645592	7.603146756	8.073449052	7.736648513	7.96097174	8.208109581	7.781484289	8.168285046	7.706388422	7.978371047	8.147460894	7.990271073	7.882689976	8.416698646	7.978371047	8.119691695	7.579017263	7.698290217	7.966525492
ILMN_1651438	6.060751833	6.875202093	6.351870432	5.713692475	6.466662157	6.724007066	5.882867518	5.729993924	6.594021657	6.053489469	6.089035776	6.963472355	6.235338148	6.23025753	6.444650364	6.041386901	6.348573065	5.945216829	6.312070769	6.342288807	6.340117249	6.555581123	6.299973496	6.332666701	7.112879581	6.728118472	6.336612199	6.268695433	6.193903858	6.610320329	6.266109889	6.681667223	6.707352609	6.723134951	6.189576194	6.27524036	6.56185128	6.629406681	6.552357559	6.398748284	5.882867518	6.525529086	6.165842852	6.5317373	6.267136625	6.085372874	6.36931387	6.314896631	5.655306483
ILMN_1651496	8.705336684	7.565497205	8.066641442	7.20803212	7.781050607	6.650766587	8.875451113	8.250550399	8.476068641	8.402331526	8.778140828	7.415238347	7.842998963	8.774707182	7.217393955	7.742548713	8.901061226	8.277084783	7.629285758	6.942454401	8.345045619	7.843713917	8.21485302	7.547820458	7.085685386	7.277681053	7.647528065	8.516181759	8.120466426	7.33553867	8.248568884	7.861708262	7.52071103	8.633632791	9.199257065	8.208109581	8.161098726	7.932212367	7.823603056	7.842057975	8.239293288	7.555164996	8.553756815	9.205603361	8.422553962	8.134924855	7.848835577	7.514102639	7.587695511
ILMN_1651498	5.064198111	4.526699645	4.456173098	4.540729071	4.513352399	4.479483002	4.959398241	4.676250728	4.08789043	4.66526149	4.343658232	4.038524291	5.22384823	4.844454159	4.391196887	5.051010919	4.97599423	4.921084344	4.770128343	4.366251764	4.058386867	5.057467209	4.758710481	3.914108097	4.748815449	4.233482316	4.618060105	4.844509852	4.563283763	4.595678724	4.771838103	4.325721229	4.869189083	4.966287313	5.088449569	3.721127051	5.050061912	4.542568482	4.402489726	4.59093497	4.742739729	4.944777498	4.538129691	4.36066349	4.61549039	4.082034026	4.689106283	5.143749252	4.906589732
ILMN_1651499	5.532539428	6.150828725	6.447470453	6.658384564	6.697252085	6.638491037	5.97967942	6.404351072	6.203316648	6.905791555	6.108107941	6.238965796	5.003585666	5.84535417	5.794428442	6.037552072	5.909440489	6.133465633	5.679009794	5.956849036	6.294570688	6.104883943	5.853211872	5.6902604	5.186745988	6.118499688	6.000407893	6.497936881	6.040436907	5.732682831	6.622942874	6.46252674	6.25517946	6.728261145	6.614680967	6.127940201	6.274009521	6.051149342	6.317750214	6.535613831	6.533536627	5.841342721	6.559258764	6.122563654	6.958881011	6.762876456	6.622603801	6.820940193	6.805636248
ILMN_1651504	6.289750519	6.212035422	6.23313502	6.60842066	6.128806631	5.965837248	6.504797341	6.23337883	6.084447684	6.255770105	5.999322681	6.357460357	6.736416701	6.452903573	6.348110855	6.22046381	6.092749855	6.210419924	6.560158787	6.206020098	5.836036376	6.384489525	6.679418817	6.387061326	6.022511117	6.135349217	6.009595408	6.303962782	6.178999125	6.279504687	6.543959082	6.596744391	6.269276906	6.442543678	6.337463659	6.409495088	6.568261878	6.131660043	6.175330596	6.405285747	6.459456394	6.485752655	6.386623752	6.073045303	6.052384258	6.330216418	6.780980621	6.173427386	6.05782869
ILMN_1651506	4.76722508	5.108744951	5.188197956	5.206820591	4.658812298	5.057683498	5.059064073	4.862029333	5.077358466	4.897739688	4.824324094	5.022583891	5.055390723	4.768575295	4.771208554	5.100175776	4.552376856	4.599428093	4.804093717	4.731176379	4.597986391	4.610363421	5.194620436	4.555572492	5.194524642	5.080631947	4.738302	5.008030587	5.06181559	5.056484436	5.004185003	4.876956249	4.992503746	4.655420966	4.919559944	4.980041581	5.102365719	4.681421459	5.186971391	5.197798159	5.081621557	5.054364697	4.839889678	4.577605413	5.235622016	4.967820381	4.995433739	4.809993286	5.242171689
ILMN_1651507	4.748633463	4.899224342	4.922635512	5.067869083	4.076675042	4.490142855	4.796882885	4.661794572	4.710823145	4.516747328	4.887071573	5.258174146	4.311555124	5.036416218	4.87142167	4.850760065	4.94535455	4.901872441	4.385289693	4.835800822	5.254188169	4.978917766	5.086331113	5.074531669	4.843258416	4.607477913	5.244235031	5.319464527	4.797608658	4.768425929	4.435449556	5.111556132	4.739853638	5.000179967	4.845675694	4.805694662	4.888833453	4.584539974	4.883166241	5.197798159	5.262551706	5.023816013	4.303240294	5.05901573	4.661433379	4.474619542	4.722650332	5.217729322	4.778915224
ILMN_1651513	7.262100617	7.188269873	7.25317383	7.124141399	7.132243869	7.247588587	6.965674605	7.204753028	6.944124812	7.154284181	7.312101662	7.392462076	7.020996418	6.944284643	6.729709528	6.882043395	6.807905962	6.658077784	6.615013157	6.81799114	6.831598835	6.980060302	6.906457346	6.485616477	6.777312196	6.6787965	7.019951478	6.893099385	7.090905096	7.16091414	6.595921614	7.154644004	6.842056162	7.178083156	7.017415863	7.057505747	6.968514733	7.161865883	6.803611329	7.128149863	6.837029462	7.304100333	6.887372882	7.423119819	7.271380554	7.290222862	7.076727556	6.869390276	7.007830533
ILMN_1651538	4.40221833	5.238525105	4.640586516	4.26857076	5.23875214	4.111227471	4.565004296	5.063559558	4.569547265	3.993804785	4.398224845	4.810376103	4.965924973	5.209202478	5.051971005	4.387510888	4.73773201	4.246959949	4.537625759	5.155769036	5.06856279	4.221875988	4.683707878	4.341478542	4.449377585	4.897506524	4.520377086	4.810547904	4.127649095	4.624634481	5.093849514	5.150434686	5.068940675	4.887087211	4.747393712	4.835912409	4.950818948	4.2962225	4.750053268	4.241211203	4.633094987	4.328060098	4.145367747	4.848728881	4.452912775	4.401685323	5.046538597	4.814198456	3.969625551
ILMN_1651557	5.342302416	5.76979301	5.692805966	5.691931705	5.870959212	5.455639987	5.466193646	5.221768854	5.545326137	5.718813729	5.684436258	5.640522914	5.972426135	6.078199899	6.123486583	5.833489863	5.880931333	5.304164746	5.577223173	6.380576117	5.203697872	5.947060835	5.918156345	5.771859348	6.154017552	5.847540519	5.775429044	5.355937583	5.667400188	6.033474527	5.445645564	5.792528794	5.733035322	5.806928012	5.9607029	5.634012245	5.638073878	5.798628388	5.578773013	5.863072395	5.464151347	5.944425125	5.899767733	6.101544424	5.883798894	5.429473545	6.003360903	5.634706558	5.410369987
ILMN_1651574	4.877200412	4.794208073	4.720487871	5.129802481	5.423894701	5.038471576	5.418564036	4.731483811	5.328975555	5.073782556	5.179535849	4.893774692	5.384844556	5.201384306	5.299816765	5.1134282	5.225096123	4.403840905	4.996985889	5.42483071	5.063419346	4.221875988	5.23846059	4.767703212	5.362169802	4.703011568	5.414519158	4.844509852	4.974443184	5.230310797	5.459974865	5.50568328	5.569703211	5.467927734	5.140196549	5.469404086	5.1372593	5.188836239	5.470850165	5.554565677	5.217780698	5.147169754	5.274563036	5.094106934	5.340031236	5.195659322	5.302815805	4.705044641	5.21087336
ILMN_1651610	5.477769958	4.54879485	4.946574547	4.680903552	5.295548367	5.119817753	4.749925376	4.855975737	6.077325115	5.170759358	5.786595468	5.341861359	4.88652041	4.506944827	5.255816955	4.671214072	4.956272986	4.780107797	5.084739549	5.123098183	5.508556515	5.473625305	5.447277323	4.884634647	5.175123416	5.092891239	5.368069055	4.844509852	5.2789375	4.958123686	5.459974865	4.76279954	4.873945384	5.379894451	5.512947659	5.24145577	4.795786677	5.193531771	5.14976592	5.241107551	5.25503487	5.11053342	4.97208024	5.250110723	4.324583199	5.241153196	4.314161686	5.256968906	5.359166767
ILMN_1651628	7.05544152	7.463855508	7.076881148	7.229534619	7.389975874	7.260613782	7.331672207	7.51175484	7.029263907	7.509871975	6.97242602	7.245531021	7.316166545	7.526649349	7.036858826	7.460416948	7.581823699	7.837616694	7.524048654	7.093459133	7.349628551	7.622094228	7.550972813	7.27253109	7.113969956	7.47900525	7.131382985	7.504814529	6.843548972	7.369737354	7.540716553	7.186192266	6.93266322	7.252208582	7.09328237	7.532069882	7.466137466	6.818448311	6.988438028	6.773036282	7.441634402	6.892438895	7.432785231	6.761943796	7.015850463	7.220062745	7.703321762	7.60550902	7.314983987
ILMN_1651642	5.287285559	5.490215019	5.542522713	5.354163835	5.340394016	5.367402142	5.343427133	5.704265931	5.521327435	5.128505772	5.431989823	5.404693286	5.655221011	5.474361456	5.425450371	5.448323563	5.268774288	5.21163666	5.372616251	5.632256866	5.929363558	4.843608124	5.723755839	5.617262916	5.296313151	5.543113575	5.417859979	5.566706242	5.300110432	5.539655109	5.569981623	5.105744907	5.166220691	5.35603614	5.842924019	5.735088764	5.303928828	5.206763555	5.333072169	5.470222887	5.37455227	5.416393954	5.384382064	5.211685631	5.262261862	5.46375104	5.507421383	5.280139069	5.652690804
ILMN_1651652	4.575896012	4.386702087	4.456173098	4.370340891	5.018731779	4.57606045	4.608975354	4.793410033	4.485151995	4.72923897	4.636420017	4.949503865	3.798213861	4.486146737	4.830824396	5.006068607	5.459923059	5.389687067	4.731590242	4.70985162	4.247112273	4.816546682	4.848113355	5.074531669	4.490121394	4.708866872	5.125205522	4.280156775	4.011492314	4.365075856	4.85657231	5.144547726	4.337137094	4.610300652	5.146734804	5.083475418	4.693425889	4.628467941	4.829802995	5.064198111	5.077294599	4.434599056	4.967321233	4.522518558	5.028895596	5.019855008	4.668940749	4.869615579	4.584329596
ILMN_1651680	13.57814103	13.40394531	13.52757741	13.62187654	12.51088105	13.50388527	13.57367758	13.16819365	13.52757741	13.76455216	13.45272022	13.49213087	13.61658018	13.37831978	13.31789967	13.40795084	13.27510294	13.22117632	12.98495131	13.40795084	13.39971323	13.66873227	13.2359336	13.39558714	13.69707529	13.61658018	13.5239563	13.34157857	13.59625025	13.52757741	13.1777903	13.1731607	13.22117632	13.54788326	13.39139622	13.7419467	13.3556032	13.52757741	13.07521448	13.21163146	13.45676218	13.52757741	13.2408915	13.36428179	13.19211948	13.43708589	13.12012073	13.05614513	13.43296022
ILMN_1651684	6.109142914	5.119581944	5.883413939	5.985424652	5.276052491	6.076145681	5.792410372	5.697929757	5.503674766	5.976853992	5.377509336	5.805205293	5.989072734	5.723539883	5.802180867	5.979304404	5.364174105	5.320717757	5.616573632	6.270139999	6.064961307	5.73386719	5.756330031	6.116381722	6.134541396	5.483369276	5.936529029	5.606024318	6.23403323	5.701880655	5.644836134	5.393944375	5.822686363	5.718813729	6.28086864	5.921354786	5.736548191	5.923242835	6.099803142	6.198835312	5.873560816	5.800187124	5.852868468	5.857072199	5.923503489	5.634012245	5.724836325	5.734842169	5.494260533
ILMN_1651692	7.900726107	8.476068641	7.889414093	7.98584912	8.200189308	7.89129612	8.234409457	8.222211155	7.841834538	8.103569807	8.068719319	8.065351725	8.553756815	8.381316077	8.159514532	7.898150894	8.352715195	8.098404796	8.329521496	8.260308319	8.150316571	8.429936566	8.322219243	8.448158693	7.977627347	8.133087593	8.180177198	8.160595021	7.73966537	8.01678815	8.30326873	8.55941217	8.256717671	8.196679206	8.02525754	8.104623909	8.231390046	7.702179043	8.22170425	7.969774659	8.236876287	8.046353366	8.089659964	8.00664259	7.780805274	8.262184309	8.385691319	8.123784488	8.090420974
ILMN_1651705	9.624420398	8.93750901	9.657922837	9.969462787	9.564689524	10.1152549	10.06588051	10.16529498	10.10529312	10.12364707	9.045275652	9.993297547	9.678347933	9.551836206	9.58071674	10.46289014	10.69595099	10.5768815	9.805457891	9.635465524	9.700646626	10.12506708	9.842687022	9.246429731	10.19004537	10.27686145	10.31294776	9.52113915	10.20183149	9.672982653	10.00789559	9.848535636	10.24464588	10.67480251	9.333028825	9.613243731	9.782037264	9.568271694	9.482165609	9.503876892	9.029167553	9.976861181	10.24464588	9.757524754	9.515177347	9.861800223	9.686299075	9.537973256	9.357113864
ILMN_1651712	4.801309456	4.628682485	4.447328631	4.982194475	4.658812298	5.265723549	4.992395337	5.159252224	4.733823563	4.906543208	4.586202028	4.959058532	5.216252201	5.143035639	4.415972945	4.9484818	4.815963385	4.199877947	4.822653635	4.932636697	4.88536556	5.138492638	5.130672101	4.791311883	4.59035819	4.920350214	4.727008311	4.72392902	4.107203298	5.133783316	4.595913527	4.995227377	5.285379708	4.226272367	5.191369221	4.686458988	5.316850975	4.991884711	4.761492193	5.139368603	4.863710747	4.941864915	5.002616977	5.005037353	4.88401351	5.16381849	4.840069878	5.227163911	5.417475847
ILMN_1651719	8.209180537	8.389493595	8.918471446	8.355278431	8.503972679	8.301617359	8.199136674	8.002394848	8.566062035	8.311598067	8.24563677	8.180697919	8.389194603	8.208109581	8.272999076	8.201292855	8.066641442	7.681051016	8.063529469	8.330959109	8.096308005	8.001164858	8.555642817	8.832205234	8.314761303	8.615335872	8.410184634	8.05914306	8.166138164	7.990271073	8.407325466	8.083957975	8.403457411	8.044316291	8.389792588	8.191565282	7.893268226	8.366963944	8.340029371	8.489754389	8.152717395	8.353663959	7.970724773	8.07573024	8.392985146	7.919038947	8.230309329	7.781936368	8.083706232
ILMN_1651735	9.03037572	8.794882201	8.965701359	8.877575271	8.796644339	9.150755314	9.37705852	9.113807405	8.759768763	9.140699425	9.070005316	9.110976541	9.373394499	9.418370242	9.485440164	9.505314063	9.025631853	9.314700597	9.367640931	9.210761479	9.203009991	9.572517755	9.436643909	9.730479472	9.147393109	9.433709306	9.399448207	9.405273408	9.357554744	9.033412439	9.208280219	9.590891916	9.439592919	9.451306505	9.362056129	9.374352686	9.357113864	8.877907265	9.070005316	9.134191353	9.230908359	9.10417341	9.204770863	9.028768993	9.323752038	9.065188543	9.316493232	9.060267918	9.1760936
ILMN_1651741	4.262827564	4.327152	4.704392362	5.067869083	4.902456566	4.713094118	4.625880408	4.750399368	5.115407425	5.475558942	4.959907579	4.921590534	4.51447286	4.459331857	4.847227841	5.1134282	4.941543965	5.051140782	5.076915015	4.951975733	4.92440331	5.267252321	4.839274437	4.480984417	4.816899415	4.432049341	4.832941466	4.627241666	4.388978821	4.794282335	5.20238067	4.830261365	4.709434073	4.556780295	4.649800402	4.570599512	4.567421525	4.27893751	4.903348452	4.925641218	4.860439134	4.652344791	4.813905181	4.746549724	4.707316104	4.321689229	5.067989715	4.271405568	4.982509161
ILMN_1651752	5.413468621	5.480793229	5.558576656	5.451348435	5.309180799	5.721570918	5.786142848	5.684543048	5.423174415	5.650428558	5.40594931	5.311820932	5.486092428	4.976957997	5.534213847	5.933380859	5.80592492	6.14006564	5.385758952	5.30909409	5.685984295	5.51852217	5.367402142	4.249828064	5.135342816	5.682412541	5.548159606	5.230064306	5.526921035	4.838694456	5.29104852	5.556379932	6.119796319	5.277288687	6.268990844	5.51964067	5.607305541	5.634706558	5.824098061	5.067426849	5.86207903	5.345489574	6.169728786	4.804566251	5.46312907	5.668275681	5.072991459	5.922521166	5.566583283
ILMN_1651767	6.923254874	6.859967535	6.681832663	6.027089517	7.110453084	6.487262461	6.593240066	6.718188785	6.629078077	6.694490116	6.600238862	7.07597406	7.112879581	6.870503071	7.059111179	6.737253956	6.946460268	7.110138903	7.33185694	6.899066946	7.05544152	6.685495329	7.254998958	7.199047631	6.791377673	6.954846646	6.281189757	6.716152179	6.888717663	7.000957106	6.972076708	6.589252972	6.887558743	7.030492911	6.723741496	7.001696763	6.648803962	6.668339456	6.450231167	6.795465673	6.966845495	6.547392621	6.743937842	6.673500383	6.433271761	6.74755967	6.99212025	6.750300129	6.796277014
ILMN_1651769	6.053333631	6.363737567	6.05525437	6.572821072	6.266263846	6.550293259	6.435695118	6.765242167	6.766957257	6.634892115	6.094813243	6.206688598	6.288464991	6.755978912	6.576809655	6.582976479	6.736585885	7.149374877	6.790682933	6.760982261	6.610647332	5.927193459	6.530798401	6.572167857	6.544563073	6.340742344	6.738976331	6.960947545	6.500978732	6.539910043	6.717148024	6.292193884	6.851641009	6.647394363	6.467239055	6.506634893	6.875530361	5.984844096	5.962127574	6.173031153	7.031343795	6.122440473	6.637727628	6.061860588	6.532148607	6.615954026	6.843739972	6.806603858	6.78299023
ILMN_1651776	6.824740391	7.13863992	7.187328257	6.688976569	7.62363669	6.596744391	6.670375791	6.937030603	6.920869037	6.67783414	7.038510973	6.857985334	7.426750551	7.250321133	7.248378594	7.253691268	7.146806234	6.923973699	6.912200866	7.296692656	6.771235753	6.887372882	7.413675571	7.570265733	6.70893564	7.150996116	6.380721369	6.691187864	6.892128662	6.745994471	7.384997254	6.898056814	7.144994871	7.059421769	6.482929128	6.784214277	6.604188044	7.031909075	7.002766582	7.11325258	6.988874735	6.463123294	6.799583699	7.026688896	6.882043395	6.793268617	6.976406113	7.030666914	7.030840917
ILMN_1651788	6.925553213	8.385691319	7.278062463	7.380989394	7.875553076	7.543832907	7.300009645	7.993202052	7.156953371	7.755124625	7.600254052	7.712662823	8.024761973	8.057842768	7.439243575	7.930769984	8.07473447	7.93773352	7.803362702	7.541337337	7.298462853	7.684089344	7.772758435	8.111801513	7.637470366	7.926710371	7.631876282	8.108475391	7.634040377	7.78327362	8.028273263	7.999912478	7.567778976	7.724102958	7.670396931	7.615179762	8.04559711	7.29807604	7.497450533	7.566082865	7.74148637	7.427367133	7.702868449	7.799675762	7.847697705	7.290222862	7.952088949	7.729135657	7.775258168
ILMN_1651799	8.754703587	9.203009991	9.011459469	8.973994297	8.964215752	9.155785911	8.536851877	8.612532521	8.771551424	9.44045033	9.078564554	9.19630525	9.473837956	8.979893989	8.396102284	8.709050813	8.757713961	8.853913092	8.717703741	8.925437691	9.2897026	8.645797387	9.057957938	9.162086034	8.792080172	8.808848299	8.833925144	8.827246646	8.745309155	9.060267918	8.959298123	9.424127739	9.088036057	9.241167038	8.676210106	8.98963075	8.556889	9.161671025	9.073852676	9.25346777	9.2473164	9.014145313	9.383666052	9.004885237	9.327155987	9.163354167	9.534285526	9.154911605	9.485440164
ILMN_1651800	5.15899591	4.303904476	4.696302749	4.963543216	5.102984492	5.079525352	5.127237098	5.058824558	4.551098738	5.311338682	4.976363999	5.469493743	4.988508772	4.479438692	5.308243615	5.06381866	4.760312489	4.830517378	5.058768488	5.457734512	5.447762611	5.542221537	5.13363427	4.995433739	4.838076398	5.035428523	4.936938104	5.052736757	5.049009307	5.462469751	4.60322651	5.51852217	5.043444612	5.273982141	5.686165447	5.034094448	5.478094111	5.093120947	5.01425569	5.254675654	4.680713463	4.857366204	5.379306082	4.827686788	4.306578081	4.829346946	4.928473834	5.124573124	5.278322738
ILMN_1651811	4.47743287	4.534098599	5.142078586	4.723860651	4.085979281	5.110009452	4.407236546	4.501282519	4.235321579	4.764391094	4.365457308	4.967839871	4.700557407	4.445649689	4.267351468	4.254255495	5.797560625	4.461833741	4.927108474	5.208467148	4.649753779	4.441773944	4.736057193	4.376201505	4.985302204	4.533220426	4.57606045	4.386074066	4.862290904	4.706500636	4.869468589	4.659064137	4.39717413	4.699125416	4.463099332	4.90501421	4.698502716	4.110116649	4.231180669	4.150231001	4.887307369	4.839450253	4.561133604	4.661396105	4.444657984	4.544607219	4.863696196	4.409386036	4.631726493
ILMN_1651819	7.243883908	7.462229139	7.436456209	7.623426397	7.901856907	7.188466715	7.545272302	7.420602319	7.192364014	7.628388391	7.508840263	7.390371124	7.599373513	7.157355148	7.672150562	7.511344438	7.778024256	7.30929497	7.326473776	7.607192891	7.450587293	7.37632667	7.584737599	7.356774948	7.744578908	7.254488529	7.474734196	7.379293687	7.597659347	7.342176383	7.063295681	7.628388391	7.111808878	7.58852535	7.561033942	7.182527915	7.545272302	7.566322035	7.30189878	7.736424348	7.486419479	7.762159748	7.439450946	7.504426132	7.582432068	7.196425445	7.452723378	7.039741099	6.956059947
ILMN_1651826	11.49504952	12.5245055	11.37866101	11.48899393	11.83862646	11.85876101	12.26649063	12.69509003	12.22881558	12.29911328	11.67176667	11.90505799	12.40867684	12.44354828	12.01258751	12.30712595	12.82307022	12.75005872	12.06519003	12.42208279	11.92240502	12.31562873	12.050694	12.617122	11.72074003	12.3488145	11.78449515	12.13482488	11.67176667	11.88017297	12.050694	12.33678912	11.94002825	12.31137178	12.10364443	12.18723983	12.617122	11.50409156	12.15923441	11.34660375	12.81361054	11.6944445	12.23334653	11.37597337	12.43924901	12.28656126	12.17517078	12.39094894	12.64469649
ILMN_1651828	7.181053704	7.066469606	7.699982019	7.471313641	7.00850776	7.513264589	6.771235753	6.65589872	7.438033976	7.167533457	7.060328764	7.569655538	7.331300957	7.132581469	7.127391647	7.328577096	6.824280289	7.234344822	6.95500725	6.81538612	7.067357224	7.275791397	7.094033248	7.102183096	6.594665466	6.729871156	6.958536297	7.078127433	7.239367384	7.286726173	7.055267634	6.857662738	6.926779247	7.189741556	7.06488353	7.231558168	6.939836783	7.62472707	7.054407881	7.213591861	6.812684544	7.317259561	7.093459133	7.191018542	7.513063208	7.387161702	7.291740266	6.797103274	7.463234028
ILMN_1651832	9.924768728	10.40416514	10.27050793	10.02752384	10.12790773	10.24464588	10.53201227	10.35825431	10.07439007	10.00654733	9.837880156	10.08150687	9.923543519	10.2948523	10.35981249	9.724299774	10.26733959	10.33706661	10.24906501	10.12104791	10.41753442	10.05939317	10.1870636	10.11964487	10.11675287	10.27531608	9.854079368	10.31552789	10.28777597	10.12790773	10.1936082	10.46289014	10.15808278	10.0228296	9.887540339	10.10667141	10.04559379	9.859442106	10.17539299	10.18562973	9.828177562	10.16529498	10.07168469	9.761597341	10.0039353	10.00789559	10.25645936	10.05306203	9.800863869
ILMN_1651850	12.94784538	13.3692552	13.07521448	13.26991289	13.26501741	13.59131648	13.02333196	12.97586868	13.23115041	13.57814103	13.12974273	13.42099596	13.57367758	13.12501288	13.04679342	12.99936974	12.90186482	13.03743168	13.04215103	13.1633469	13.39558714	13.33226337	13.51175344	13.04679342	13.12974273	12.93862659	13.04679342	13.0186026	13.27977193	13.34617243	13.35991947	13.24530401	13.16819365	13.03743168	13.31331061	13.24530401	13.38301022	13.45272022	13.11024391	13.39558714	12.92038478	12.97586868	13.22117632	12.88338807	12.96164322	13.02333196	13.12501288	13.2359336	13.03265707
ILMN_1651872	6.547525644	6.480751196	7.568624881	6.602963915	6.195884793	6.832887248	6.812512843	6.722361741	6.721674195	6.466502337	6.848754345	6.78299023	7.110775815	6.432409239	6.40964972	6.911874585	6.356164128	6.232814895	6.444205951	6.710165228	6.785309634	6.856181187	6.817342	6.297840176	7.073215842	6.741438331	6.642652382	6.355388859	6.941509845	6.534394142	6.498078797	6.677356977	6.357298663	6.518706881	7.196425445	6.609867724	6.850285547	7.109387576	6.837176604	7.102692274	6.875854381	6.8727199	6.729238812	6.692104391	6.354929648	6.615954026	6.336870657	6.529577996	6.871640826
ILMN_1651886	8.659591169	8.915978501	8.543985307	8.75132191	8.401760658	8.336626388	8.575568041	8.791730192	8.593674991	8.97700195	8.838679388	8.556265645	8.568549326	8.480564146	8.671983003	8.723668642	8.692650314	8.593674991	8.849110836	8.875451113	8.859656275	8.426716815	8.889644151	8.729870439	8.581511197	8.672662054	8.673672152	8.43896798	8.379580038	8.806711918	8.967275742	8.695935266	8.755062946	8.507288681	8.910742724	8.393847128	8.804906224	8.801400902	8.43228113	8.700496517	8.468510066	8.682641294	8.719070494	8.275445812	8.59708407	8.419656376	8.61861937	8.693646407	8.396688652
ILMN_1651899	12.81361054	12.82307022	12.75440237	13.27977193	13.32281702	12.99454932	12.91104423	12.617122	12.92503122	13.21163146	13.05614513	12.86476246	13.0851803	12.75440237	12.90425182	12.77705455	13.06554721	12.62623132	12.84673412	13.32768069	13.03265707	13.15852775	13.04679342	12.89725588	13.18263021	12.91104423	13.04215103	12.98978659	12.80439271	13.14342941	12.74568952	12.77705455	12.96164322	12.99454932	13.19211948	12.86931028	12.90186482	13.34617243	12.95728949	13.2553035	13.01379287	13.13434012	12.76824722	13.19211948	12.90186482	12.88338807	12.98022899	12.98978659	13.09011066
ILMN_1651936	5.980660512	6.191637421	5.757054612	5.9080079	5.623861355	5.865156465	5.836722717	5.873034798	5.533711174	5.916713012	6.111016059	5.651319899	6.293893653	6.070507825	5.931349991	5.930559735	6.162187939	6.409203403	6.127280242	5.621942044	5.929363558	5.859753055	6.082810248	6.14458077	5.782595333	5.666697454	5.855160479	5.602256529	5.619326839	5.701880655	6.097587958	5.802095146	5.929363558	5.875279552	5.655791016	5.939290682	5.847172646	5.845566699	6.056511952	5.807407274	5.851201959	5.641390773	6.003607902	5.857072199	5.726157752	5.80127819	5.999047079	5.91127503	6.009126586
ILMN_1651949	5.545619275	5.832786157	5.231028765	5.265095505	5.455713386	5.687220075	5.228810311	5.391845179	5.388721307	5.224029538	5.613102037	5.813818141	5.615019769	5.53329381	5.794428442	5.904657347	5.779199755	5.481408819	5.530781823	5.94272583	5.663011406	5.343118405	5.401006503	5.32787501	6.083776036	5.807407274	5.594875168	5.38335064	5.547823117	5.547493837	5.430983738	5.444574211	5.713465571	5.518805413	5.488389827	5.638324164	5.216082987	5.527978316	5.699111658	5.380645043	6.14458077	5.432095379	5.715448446	5.865726606	5.340031236	5.144213457	5.769910581	5.598111474	5.276326573
ILMN_1651950	6.602557077	6.072917284	5.306338661	5.113345114	5.656627926	5.674614178	7.338028093	7.500729161	5.995181431	7.312468201	5.950593026	5.109219079	5.785746076	5.705187247	6.490900335	5.681895283	5.607592397	6.625438808	6.686907689	6.326256609	6.239226968	6.702669222	5.695675592	4.921173692	5.557125483	5.486339689	5.823322076	5.493017133	6.176336588	6.587702941	5.993043911	5.720927928	7.011812305	5.894098341	5.878396222	6.584029022	5.447191298	5.278463934	6.016132565	5.305623325	6.088382853	5.393944375	6.723286157	5.544407368	6.318940842	6.954171887	5.857072199	6.205463194	5.446120264
ILMN_1651964	6.489671171	6.343873891	6.486186506	6.566792922	6.4693175	6.670061093	6.714620457	7.036858826	6.844871695	6.648036703	6.570565828	6.274164959	7.028398799	7.186541894	7.319564022	6.834206205	6.836704851	7.086018661	7.23265396	6.997671482	6.491714451	6.735272684	7.285585369	6.922259007	6.589252972	7.15357048	7.081537923	6.66012777	6.318648221	6.745081992	7.595724568	6.734008424	6.889748386	7.092915308	6.43445358	6.729070306	6.784528213	6.351692504	7.046013462	6.855487309	6.909919235	6.881864769	6.396590439	6.818962765	7.406397025	6.382299159	7.418793458	6.760210762	6.773202262
ILMN_1651966	4.447470464	4.882151521	4.253338259	4.761828679	4.681574745	4.324610714	4.425945219	5.128657913	4.769091582	4.811576171	4.789428764	5.223975474	5.79719336	5.413799259	4.91000473	3.453672832	5.136971738	4.635335508	5.007343177	4.587948479	4.668980534	5.35178475	4.81687621	5.182393422	4.765059724	4.999785876	5.128816349	4.938130409	5.044385667	5.219587299	4.920296458	4.552012466	4.841523553	4.390184422	4.644166797	4.686458988	5.186067184	4.809920881	4.744662113	4.608243594	4.420878408	4.630974537	5.002616977	4.794316833	4.869967559	4.887165078	4.510582246	4.303920121	4.860920183
ILMN_1651987	6.376841015	6.466662157	6.894964592	6.954846646	6.490900335	7.25760737	6.161037642	6.678323851	6.393957482	6.708257074	6.183167282	6.820101485	6.516066141	6.723134951	6.689768144	6.478830197	5.950038182	5.941064182	6.709073406	7.220258963	6.207961508	6.419978639	6.692583334	6.391416683	6.660424548	6.26656104	6.862293167	6.537464665	6.86446889	6.245114983	6.712702372	6.9318611	6.476849173	6.255455286	6.539578445	6.489966391	6.536693333	6.711424216	6.212035422	7.242563476	6.360915454	6.828639503	6.356749324	6.507543483	6.371465099	6.256804616	6.674943522	6.771758901	5.736272356
ILMN_1652000	5.262734377	5.534761787	5.510657535	5.679391011	5.117897898	5.447483709	5.421024494	5.729993924	5.461658672	5.346029112	4.994085565	5.36470621	4.973775832	5.341961994	5.615143495	5.151447359	4.948920379	4.729880133	6.083776036	5.463658571	5.400896358	5.317320968	5.910458531	6.061168285	5.631572237	5.027521061	5.500730052	5.225916177	4.951533805	5.038910543	5.10964012	5.150434686	5.091054188	5.467927734	5.019965759	5.598207995	5.402575121	5.103569541	5.069314453	5.401006503	4.989354267	5.054364697	5.340031236	5.813626576	5.485955045	4.821349171	5.781711	5.254853082	5.385596019
ILMN_1652003	7.202681979	7.527910366	6.906126019	6.728403818	6.789861506	7.453345449	7.168625744	7.727970168	7.561861645	7.740315609	6.774681314	6.987818987	6.748972255	6.297054576	5.926673535	6.707975022	7.47413147	7.19550702	5.842461641	6.394110238	6.761132443	6.760523407	6.35815281	6.82981602	6.100968505	6.863787089	6.696011838	6.722216745	6.911335996	6.439909673	7.269827199	6.762876456	6.631312499	6.93250778	6.83336976	6.96716534	7.889414093	6.716313169	7.152121511	7.056855583	8.503664419	7.247782299	7.800786668	7.414849962	7.614554928	7.418608193	8.01406504	7.514102639	8.353663959
ILMN_1652006	5.176030379	5.550391274	5.098367316	5.610092401	5.133311618	5.116174518	4.59776471	5.031983305	5.604051654	5.478502616	5.075163189	5.176608446	5.148587995	5.125847301	5.175865149	5.286540842	5.3250652	5.232330931	5.164329644	5.117257238	5.386414502	4.789866265	5.229750112	5.34124128	5.09832261	5.402230399	5.47454692	4.988316413	5.408754376	5.355015168	5.20238067	4.687525874	5.091054188	5.398359295	5.259952343	5.180068382	5.1372593	5.173090143	5.290315965	5.159594907	5.308928626	5.118773882	5.200548849	5.76396187	5.091012686	4.897215149	5.360147112	5.021724936	5.004185003
ILMN_1652008	5.332635668	5.249125963	5.399436715	4.990192336	5.198987363	4.959614221	5.390426965	5.212966872	5.42903663	5.257803397	5.041049272	5.109219079	5.237151939	5.594769578	5.106917264	4.99560537	4.743352277	4.908731635	5.30297517	4.990333408	5.286026213	4.944544172	4.945098425	5.067426849	5.231895688	5.152277818	4.898243034	5.326609485	5.390814945	4.896847616	4.623024416	5.015802111	5.065086841	5.219034613	4.901273864	5.119090508	5.568623362	4.901408758	5.487915127	5.29040053	5.175664678	5.148951053	5.679131628	5.56572959	5.061275011	5.375032665	5.124126267	5.479501709	5.584559904
ILMN_1652024	5.994428579	5.743835922	6.098594164	5.899137105	5.748846589	5.399269012	5.990375751	6.073424266	5.719116841	5.788840999	6.018172792	5.651319899	5.483002142	6.192082675	5.910318281	6.370444198	6.344705577	5.907538582	6.106494581	5.990968125	5.907646261	6.100968505	5.950173228	6.113215249	5.791644015	5.773226146	6.493310061	6.164000721	5.912824416	5.795097164	5.677371186	5.743478179	6.001354098	6.008329065	6.240968292	6.094431306	6.025097168	5.987567126	5.786595468	6.212035422	6.231448558	6.165132552	6.055399215	5.800543983	6.343873891	5.849400771	5.966968124	6.330216418	6.028684717
ILMN_1652065	6.085372874	5.444486009	5.703236865	6.160888324	5.879772376	5.367402142	6.044337799	6.05724041	5.655021249	6.028177479	5.701880655	6.028177479	6.25318174	6.134401577	6.399922261	6.748802309	5.91864058	5.800673817	5.989847852	5.277479709	5.625112411	6.154360945	5.98388561	6.1260257	6.103182694	5.771025295	6.900959381	6.071964917	5.699328765	6.053489469	5.641684379	5.867268499	6.015331246	5.99703935	5.716330928	5.70079288	5.81160319	5.278463934	5.783533661	5.515419486	5.612560012	5.749448745	5.896079992	5.824530228	5.663011406	5.668275681	5.620013831	6.190945865	6.020229606
ILMN_1652073	11.80757372	11.95048479	11.50708853	11.50708853	11.24274389	11.97193143	11.76769245	11.18961899	11.81100947	11.87302803	11.95048479	12.0543598	11.38402471	11.29668044	11.05773631	11.26814161	11.33315409	11.11157916	11.10240688	11.37066316	11.56649432	10.64205192	11.45557615	11.50409156	11.49504952	11.63366225	11.17015187	11.13839122	11.49504952	11.64936652	11.44428829	11.97193143	11.47526624	11.36539338	11.68164571	11.90505799	11.80084404	12.10364443	11.72745932	11.92953573	11.97193143	12.00886203	11.26060414	12.07649078	12.44354828	11.76435909	12.06519003	11.87302803	12.02807423
ILMN_1652082	8.348703206	8.822392382	8.461223934	8.64992218	8.244837434	8.656365121	8.630448468	8.872536232	8.844983388	8.355278431	8.700496517	8.666049877	8.900341109	8.474500718	8.783726197	8.811921798	8.670647729	8.732923324	8.980247957	8.553756815	8.617628211	8.93307701	8.82688538	8.895289226	8.731495971	8.510997932	9.185355993	8.990396054	8.495156225	8.568872588	8.848430667	8.655681237	8.614108855	8.342223705	8.281586372	8.647002868	8.832804765	8.512144385	8.61861937	8.515881869	8.513381864	8.323529265	8.796644339	8.541477228	8.26135892	8.621240717	8.543985307	8.598393067	8.709050813
ILMN_1652085	8.299602787	7.70923867	7.801027439	8.025014537	7.818259112	8.135671166	7.726854971	7.864537939	8.105401366	7.886932094	7.880314769	7.926966943	8.229502961	7.677161757	7.831076622	8.138589418	8.019012498	7.616085448	7.292823529	8.129675277	7.980414832	7.741253511	7.744092694	7.693696694	7.883187135	8.057345249	7.765667198	7.432785231	8.260036185	8.176993933	7.745951287	7.63961127	7.682333219	7.684724971	8.204888763	7.674736216	8.133618232	8.012279206	7.909119653	7.947968207	7.571479847	8.016041746	7.536945162	8.027785222	8.060167042	7.74811548	7.48069782	7.832756829	7.801027439
ILMN_1652113	5.151382643	4.843156323	4.922635512	4.616526244	4.46126611	4.377800046	4.687228091	4.288610399	4.710823145	3.919024758	4.619987899	4.658244961	4.479328963	4.711638446	4.304309738	4.901481626	4.507511996	4.453467329	4.461805899	4.543389447	4.447099615	4.625330804	4.731622515	5.332264148	4.748815449	4.674069235	4.366857639	4.521176394	4.340348583	5.017298508	4.560958896	4.63829692	3.982707509	4.669126518	4.206543668	4.812080654	4.688391426	3.971180434	4.379726725	4.375935435	4.788887862	4.630974537	4.743179426	4.78493214	4.61549039	4.089125771	5.025259894	4.894712754	4.452139976
ILMN_1652123	10.17608134	9.571344752	10.20471745	9.693945205	9.222101561	10.08292931	9.54969442	9.413380107	10.21398586	9.931174474	9.916007244	9.716355333	9.570318213	10.01057399	9.277991374	9.837880156	9.771729162	9.369483225	9.525167296	9.777440553	9.889976032	9.653488696	9.876483601	9.681847028	10.04559379	9.701782668	9.715273594	9.714171111	9.981372707	9.828177562	9.217321686	9.688499532	9.511196864	9.042832621	10.08716622	10.11112057	9.889976032	9.926047355	9.879491088	9.796141416	10.36614004	9.933677971	9.504821807	10.17399103	9.912358039	9.73386281	9.074573947	9.594435188	9.712930544
ILMN_1652128	10.52322949	10.21706107	10.26098897	9.960491817	9.489340232	10.39238638	10.35485062	10.30838491	10.09405137	10.33229156	10.2729942	10.13614781	10.28777597	10.21091398	10.19214703	10.07576985	10.11816515	10.43278445	10.08854234	10.23379946	10.20633589	10.50384467	10.52322949	10.22633329	10.39084981	10.23082288	10.36291041	10.51276913	10.07307001	9.98398995	10.10462989	9.977516909	10.34186791	9.986676827	10.20780692	10.31801397	10.24155929	10.12233898	10.15523298	10.02957301	10.5302315	10.20780692	10.10253134	10.28943494	10.12104791	10.3450498	9.902246356	10.00131594	9.991977486
ILMN_1652147	5.10368838	4.738221285	4.835524668	5.204981344	5.758459809	5.20897647	5.237703116	4.786961454	4.733823563	5.078280635	4.784413665	4.921590534	4.753381097	4.844454159	5.264351785	4.795591773	4.815963385	4.664407704	4.128690732	5.132080894	4.410917417	5.110775223	4.961436106	4.995433739	4.80220162	4.79900458	4.50142892	4.79408451	5.478724662	5.279489626	5.206059828	5.122092934	4.864576296	5.073147903	4.793912768	4.974601746	4.732065956	4.598684726	5.047552014	5.305623325	4.800592204	5.289524989	4.917870193	4.376201505	4.250793856	4.539601815	5.302815805	4.875985588	4.951636041
ILMN_1652160	5.857891796	6.329053558	5.974172977	5.899137105	6.41830321	6.385821801	6.115227235	6.020814788	6.507543483	6.306868964	6.148631287	6.330965695	6.038378741	5.824902737	6.307302111	6.251331449	6.493164048	6.22683167	6.376841015	6.171773444	6.403605461	6.100968505	5.825310931	5.912134634	6.367385161	5.7588428	6.311783086	6.183426779	6.092621544	6.327514683	6.234931384	6.076380823	6.271135211	6.752227992	6.365753452	6.452764366	6.210708174	6.110237121	6.180291519	6.23378622	6.318811829	6.465895572	6.668339456	6.141334335	6.132247607	6.425330669	5.881630965	6.217601	5.962239362
ILMN_1652163	5.561233023	5.666697454	5.399436715	5.233503495	5.699220211	5.60582608	5.500518559	5.597507382	5.295901131	5.163959212	5.478825902	5.647951052	5.682489495	5.734203108	5.365829505	5.962756103	5.589036915	5.355015168	5.883536532	5.838592252	5.464021515	5.936167775	5.763544677	5.817973443	5.648077118	5.620756173	5.509365211	5.905331129	5.588235402	5.79808884	5.733035322	5.638423686	5.716128589	5.709110675	5.627788681	5.600165903	5.81160319	5.952393922	5.480267805	5.874909863	5.814326944	6.005496388	5.542810835	5.761576374	5.648435817	5.46897162	5.690632597	5.237757638	5.797817629
ILMN_1652164	4.892738259	5.292771711	4.672047492	5.229532724	5.79719336	4.7223759	5.150708583	5.221768854	4.933310149	5.280212712	4.732169178	5.050226728	4.747266595	5.143035639	5.147831905	5.00981861	5.321854124	5.242662951	5.03508752	5.002484967	5.096987047	3.64371324	5.071113205	5.779432223	5.369828735	4.849903848	5.067037614	5.121572427	4.932549222	4.873261435	5.187348154	5.398625249	5.180147601	5.277288687	5.457213725	5.243815066	5.442002314	4.866906974	5.101927442	4.815880102	5.138440866	4.998329455	5.087506526	5.193045099	5.252644286	4.937160829	5.351442808	4.655159302	5.368885003
ILMN_1652185	7.787812825	8.654694148	7.696356931	7.965577919	8.611252265	7.884837306	8.176206037	8.108971631	8.273791656	7.825513241	7.970947521	8.765623269	8.176471838	8.732184238	8.104623909	8.356456454	9.028768993	8.984063375	8.110021092	8.949879977	8.323267502	9.267162359	8.220087082	9.184074329	7.9535244	8.64642016	8.147933834	8.205423846	8.735891557	8.325796132	8.658332497	8.515881869	8.221458819	8.269228106	7.942084507	8.282646273	8.40967188	8.568549326	8.099709409	8.443412261	8.299906704	8.231930713	7.971443071	7.778496172	8.16300986	7.900726107	8.926966365	8.183549896	8.861810793
ILMN_1652198	7.786917169	7.932897749	7.488065427	7.304641549	7.082963264	8.711444389	7.570466094	7.591715576	7.671280673	7.904131776	7.798727703	7.493284989	6.590643828	7.631876282	7.552834748	7.347635646	7.765667198	7.845373745	7.369737354	7.363384821	7.775985853	7.734378041	7.419213541	6.947147701	7.580707776	7.588941875	7.954464277	7.783992192	7.970022859	7.725481061	6.858130627	7.521956508	7.73966537	7.488483634	7.604872959	7.981409493	8.368150747	7.493484372	7.878562828	7.260016561	7.754001119	7.448752861	7.842742035	8.338636471	7.679778226	7.923494592	7.191961093	7.641571842	7.724102958
ILMN_1652199	8.651231265	8.033834732	9.696246102	9.799742288	8.859656275	9.332149633	7.728666509	8.162745332	8.682641294	8.491532354	9.07498363	9.129282313	7.95665502	8.380457228	8.855359524	8.589963918	7.949948831	6.334768674	9.456089156	11.80757372	7.642432777	9.566234886	8.776053996	9.69850744	8.563818292	8.991189317	10.2247342	8.240108663	8.844289779	9.703980352	8.169107682	8.324107475	8.137248736	8.504280939	9.322846978	10.12233898	8.996116486	9.662284169	9.283262731	9.878283192	9.559936519	9.144868643	9.961759234	9.006943923	9.055934677	9.643873485	7.702179043	7.688036472	8.071346181
ILMN_1652207	11.76435909	11.87662267	11.63678333	11.80417966	11.39496109	11.59357819	11.95410461	11.48627667	11.61469759	11.59357819	11.56345917	11.86920258	11.98625622	11.67507362	11.89446185	11.7078001	11.40046161	11.35754339	11.74471057	11.67820299	11.65251291	11.77816928	11.79759171	11.98271003	12.03953738	11.68164571	11.74794528	11.69764016	12.0357221	11.82878026	11.46656752	11.61168963	11.71733395	11.95048479	11.7911137	11.88017297	11.6944445	11.6399864	11.53962438	11.89446185	11.52480294	11.60274512	11.40046161	11.60573579	11.5486272	11.29401718	11.64936652	11.48899393	11.26305767
ILMN_1652215	5.245474719	5.324919506	4.880015171	5.269250783	5.495574938	5.473726241	5.676063257	5.18181577	5.827725965	5.481110735	5.574986653	5.434328	5.548675029	5.201384306	4.766527873	5.067356583	4.771453329	4.914941499	5.191037649	5.356657583	5.177066672	4.875741205	5.653649237	5.386989134	5.224814142	4.940564785	5.202200538	5.417994577	5.314999745	5.243552232	5.231257076	5.407486399	5.774281461	5.35603614	5.510573247	5.372895611	5.717628502	5.455929931	5.374465254	5.211082569	5.588333208	5.359854711	5.345077446	5.958764542	5.830523785	5.58144774	5.468025344	5.363880077	5.189358376
ILMN_1652223	5.955667531	5.86207903	5.949200666	5.624813469	5.753660768	5.721570918	5.810690332	5.946806449	6.06579869	6.167153876	5.870386491	5.508885269	5.758234061	6.078199899	5.62181079	5.732127661	5.868267188	5.77125744	5.995289086	5.934273643	5.561037976	5.801393769	5.782469286	5.734514278	5.50793125	6.104301271	5.651450256	5.863335992	5.939830862	5.995771225	5.612990495	5.930112046	5.832285573	6.167153876	5.140196549	5.877471426	5.653108305	5.778028286	5.92642776	5.561329122	5.672594928	5.875544721	5.824530228	6.141334335	5.877471426	5.365081544	5.629280942	5.702122475	5.578938136
ILMN_1652230	13.67511975	13.58271922	13.41217972	13.0186026	12.79559978	13.5562843	13.36428179	13.1874876	13.28443109	13.1731607	13.24530401	13.51577959	13.5562843	13.54365162	13.18263021	13.31331061	13.11495522	13.18263021	13.15852775	13.54788326	13.35991947	13.10007409	13.57367758	13.43708589	13.1731607	13.24530401	13.28900144	13.1973358	13.28900144	13.40394531	13.26501741	13.3692552	13.45676218	13.22598901	13.62706691	13.34157857	13.53933248	13.39139622	13.26991289	13.42099596	13.65610748	13.2408915	13.34617243	13.64353715	13.64990252	13.53542189	13.70495236	13.15852775	13.63204527
ILMN_1652237	4.617986022	5.354735356	5.142078586	5.372008645	5.675510584	5.000765974	5.220912686	4.127833925	5.484767767	4.962165913	5.509365211	5.113005594	5.032782714	5.240660544	4.886319287	5.3531767	4.948920379	5.405401108	5.407222831	5.303053924	5.524405902	5.121735351	5.282727682	5.571852257	5.09832261	5.389278393	5.488092962	5.066896853	5.300110432	4.873261435	5.44958976	4.342418086	5.084467725	5.301094289	6.113755112	5.168250514	5.509872771	5.459208478	4.552072457	5.374185916	4.689177202	5.246442168	5.240335857	5.072039887	5.666968603	4.774861373	5.203997528	5.154078359	5.091852434
ILMN_1652242	4.723240456	5.085235395	4.895946321	5.058497323	4.844468378	4.703957601	5.242171689	4.909680821	4.880348469	4.801733517	4.840643784	4.24910348	4.507846401	5.09519724	4.818090205	5.191107119	4.956272986	5.013044618	5.233337604	5.254188169	4.752144312	5.083824571	4.895751945	4.861507636	4.873588634	4.51271392	4.776195106	4.308248476	4.889624504	4.933807346	4.967193312	4.729408444	5.012669195	4.660225544	4.885403077	4.957742329	4.795786677	4.404245704	4.701765207	4.970291787	4.893385745	4.772095079	4.601417714	4.655334881	4.094804449	4.999346322	4.602333251	4.809993286	4.185275057
ILMN_1652277	4.554900871	4.843156323	4.696302749	4.51739684	5.495574938	5.179370954	5.405854767	5.203759151	4.654346767	5.073782556	5.081513715	4.352838181	4.876671772	4.880382481	4.775782453	4.707519729	4.596439423	5.110587991	4.543974212	4.912073613	4.868955649	5.063706088	5.212895433	5.162047021	4.765059724	4.725955223	4.776195106	5.710915446	4.514339685	4.857221925	4.722278228	4.755787743	4.936474223	5.079610479	4.712285696	4.783612479	4.883943578	4.895663817	4.744662113	5.00639332	5.014565001	4.715956627	5.078502491	4.109782209	4.902818668	4.974489446	5.145733496	4.595984059	5.142004793
ILMN_1652280	5.10368838	5.306403237	5.392766359	5.506461733	5.133311618	5.789512596	5.408303858	5.3118818	5.295901131	5.874681084	5.371097232	5.389904425	5.837741824	5.432552286	5.258870473	5.356657583	5.173090143	5.195437647	5.118813573	5.314256548	5.648546116	5.451423461	5.375655396	5.426772994	5.491799033	5.276838889	5.297050424	5.569887894	5.34009585	5.097041806	4.797007536	5.312738639	5.730623385	5.211246579	5.605925199	5.296403434	5.778835081	5.748290376	5.585656264	5.563409203	5.431884266	5.253931358	5.421024494	5.211685631	5.652057556	5.032362924	5.067989715	5.295371154	5.488476334
ILMN_1652331	5.335704194	5.852994628	5.474361456	5.770239001	6.06048528	5.612374574	5.510573247	5.586260413	4.987882414	5.291757174	5.595345236	5.722366973	5.175664678	5.963963912	5.244700122	5.580547031	5.980895084	5.256637123	5.285619002	5.224568922	5.76270798	5.773532531	5.507515208	5.02551893	5.224814142	5.663955503	5.664158959	5.233254644	5.622845853	5.29025851	5.590820132	5.493476342	5.53381933	5.617627571	5.406604895	5.472663494	5.028838165	5.311257095	5.552559467	5.191107119	5.22196085	5.246442168	4.998683493	5.754801335	5.600671283	5.323220893	4.695869913	5.8148865	5.497262023
ILMN_1652333	7.339735814	7.379100329	7.321512148	7.613483093	6.685495329	7.278247847	7.049459113	7.217752999	6.835022795	7.203033111	7.197753135	6.72798763	7.67344536	7.140093038	6.781491696	6.560329154	6.96228962	7.091671011	7.472863032	7.159411588	7.315953668	7.470143285	7.401483135	6.89364148	6.893462204	7.09185976	7.09204851	7.374782728	7.68736909	7.222134942	7.071213981	7.331672207	7.396369848	7.536361555	7.146806234	7.38080988	6.845231006	6.828797513	7.533334741	6.820101485	7.199047631	7.172814252	7.223965983	6.86792077	7.158662941	7.065918509	6.807777816	7.412474603	7.391364425
ILMN_1652357	6.284832369	6.366666536	6.655273189	5.874456248	6.563538621	6.389424944	6.295707324	5.503776584	6.486853789	6.607026954	6.495617965	6.490133263	6.093846294	6.290735388	6.120810422	6.599166078	6.30771213	6.229514205	6.263604947	6.294851373	6.210001308	5.690816802	6.023773794	6.246380889	6.163274423	6.31544937	5.720519573	6.524484836	5.78412381	6.68467973	6.569341678	6.232647376	6.366034227	6.193903858	6.49399044	6.447318284	6.051766256	6.760523407	5.970852956	6.412586064	6.457226477	6.800767526	6.097839279	6.579067701	6.508259653	6.096178538	6.57113872	6.303673873	6.325374618
ILMN_1652371	5.146902699	5.281482974	4.226637761	4.684311625	4.277186741	4.586305523	4.452460866	4.95381873	4.681638712	4.397383426	4.908437852	5.367446115	4.891658592	4.79622414	5.326775678	5.00981861	4.101688093	4.052668737	4.340148228	5.014138843	3.980707286	4.617761865	4.9647405	4.323550755	5.088704223	4.986208624	4.698502716	5.250697289	4.563283763	5.011773677	4.926035085	4.989943783	4.936474223	4.809894357	5.350658383	4.80907811	5.216082987	4.9242364	3.895682772	5.191107119	4.61918934	4.76014721	4.258032866	4.558259892	4.974153528	5.144213457	4.709614054	5.130223653	4.807108477
ILMN_1652379	7.618202357	7.316344304	7.371235218	7.889414093	7.33089947	7.614554928	7.541533406	7.274218045	7.215715116	7.739187195	7.83880284	7.674097809	7.682118538	7.170788114	7.317825255	7.555164996	7.017093783	7.111272016	7.186019425	7.424972712	7.286726173	6.973275587	7.293261548	7.744819501	7.770923213	7.22547229	7.698290217	7.432410829	7.497237514	7.721457702	7.312468201	7.090751697	7.501771405	7.29807604	7.738292768	7.435497074	7.563952869	8.107197735	7.578818149	7.654834076	7.543620466	8.119177164	7.320371175	7.383645748	7.117549254	7.598510979	7.546333443	7.541141268	7.691770535
ILMN_1652381	5.367171081	5.242863466	4.361375103	4.984538812	4.175767662	4.959614221	5.776499399	5.343309718	5.353319273	5.06138986	5.158074744	4.734556056	4.81610068	5.561329122	5.16074211	5.34207575	5.521841395	5.473350529	5.070490646	5.067326192	5.654515104	5.176300948	4.957473358	5.04560344	4.748815449	5.270276219	5.314103028	5.331363399	5.102811119	4.588681901	5.388404072	4.680142153	5.151743032	5.277288687	4.864693613	5.930992619	5.532449375	4.329937222	4.941382115	4.915730807	5.094071335	4.860439134	5.144016105	4.854702942	5.392958007	4.933222768	5.193531771	5.554565677	5.306403237
ILMN_1652394	7.321112522	8.046625703	7.477362078	7.710483096	8.152717395	7.766334791	7.519494445	7.635621321	7.584938312	7.73347288	7.51473359	7.599588394	7.558273038	7.782795469	7.378706289	7.996666925	8.014788415	7.972666877	7.780805274	7.267226973	7.327794856	7.810445574	7.688700695	7.652395295	7.410868418	7.33185694	7.359100213	7.486645695	7.510473974	7.24857718	7.997187848	7.56567045	7.620423678	7.791676072	7.049974089	7.546551851	7.692216008	7.561033942	8.009051171	7.133826418	7.804085343	7.737324922	8.168015691	7.910326279	7.814331753	7.825963228	7.757171309	7.831076622	7.587695511
ILMN_1652407	6.302707816	6.216322929	6.493310061	6.491714451	6.440215799	6.658540784	6.161037642	6.769100369	6.419830064	6.284274309	6.441857769	6.37350344	6.222922726	6.396299941	6.582107643	6.536540747	6.639291008	6.620150449	6.458256825	6.646935166	6.594665466	6.717291947	6.498368087	6.592232368	6.513060584	6.710613938	6.875369458	6.648803962	6.632245824	6.185092435	6.237875131	6.174703152	6.37308097	6.714125836	6.765749083	6.820423155	6.518551623	6.157323864	6.538732685	6.276567095	6.570565828	6.641437266	6.236179844	6.073045303	6.669427225	6.626371136	6.33517019	6.740942792	6.366666536
ILMN_1652409	5.229613626	5.233288713	4.930767293	5.387870905	5.173974672	4.795220188	5.190914627	5.291319856	4.813395556	5.424613508	5.552133981	5.223975474	5.456917793	4.971912082	5.438869222	5.26910733	4.73773201	4.56793699	5.141203078	5.147286285	5.28141086	4.911989562	5.360592843	5.274796174	5.362169802	5.339762341	5.220668779	5.099498507	5.356498062	4.939702877	5.149506012	5.197741025	5.258481644	4.770210576	5.088449569	5.185546282	4.805626762	5.348628803	5.190456107	5.318185165	5.136539225	5.225583176	5.114650728	5.30717294	5.096779044	5.132140711	5.128231203	5.385104438	4.718884179
ILMN_1652412	5.335704194	5.534761787	5.202741952	5.530976636	5.366893556	5.138210671	5.622651646	5.391845179	5.876648813	5.324956471	5.365081544	5.598517545	5.112187618	5.824902737	5.564769057	5.892458107	5.797560625	5.76743992	5.400551267	5.53707329	5.685984295	5.437487029	5.3730304	5.748414349	5.50793125	5.477769958	5.848160475	5.520839723	5.74912005	5.204059048	5.079115715	5.513542069	5.617551014	5.558865609	5.423741588	5.895116836	5.170683045	5.466419768	5.797075001	5.43851898	5.482315097	5.821066698	5.436167618	5.420829977	5.616359197	5.229613626	5.604436257	5.902987044	5.767825044
ILMN_1652417	5.618573712	4.971460753	4.473496169	4.97990709	4.56517135	5.628075904	5.287801892	5.260845115	5.227673445	5.277721184	5.151743032	5.054092174	5.292096004	5.641001448	4.447175366	5.024886811	4.97599423	4.867401242	4.918142672	4.650548884	5.151116106	4.764989506	4.788648912	4.276103547	4.382834031	4.906487947	5.459657166	4.942857461	5.569703211	4.679451475	4.797007536	4.595108574	4.884086083	5.609642111	5.104794935	5.266369203	4.475403413	4.890186831	5.17733165	5.549862125	5.265353392	5.164268017	4.650604582	5.676982849	5.091012686	5.119680425	5.000724143	5.074724459	5.529801188
ILMN_1652431	9.617543631	9.602622492	11.12854447	9.903404865	11.77816928	9.47538355	9.313038683	10.0228296	9.257751299	9.371362889	8.733576906	10.46107044	9.429808902	8.683600839	10.79533925	9.949003921	11.52480294	10.70951541	10.95869431	9.150755314	9.716355333	10.39764435	8.954475213	8.607434258	10.10598226	9.452252973	9.547547722	10.42261454	9.336530907	10.5338181	9.59893101	9.338357156	9.555898962	8.528947576	8.221949681	9.341855519	9.714171111	10.21253112	10.51098803	9.486392053	8.304181494	8.980601925	10.69979738	9.662284169	9.208280219	10.82646388	8.868240033	10.58240533	10.44593028
ILMN_1652434	5.545619275	5.48653752	5.590922583	4.880207806	5.166458752	5.161773011	5.198557251	5.063559558	5.223975474	5.534848155	5.371097232	5.44897295	5.655221011	4.914125313	5.009094914	5.274341415	5.321854124	5.538750231	5.326376425	5.484952336	5.679492053	5.282660078	5.525548278	5.188836239	5.032202086	5.326160026	5.040785382	5.84535417	5.371489953	5.390814945	5.336623385	5.441159365	5.449266833	5.179035739	5.054223326	5.403235509	4.493647496	5.069906791	5.637378854	4.71704775	5.257803397	5.356338849	5.002616977	5.188836239	5.184173545	5.107710496	5.699815665	5.330353641	5.185942822
ILMN_1652459	5.950593026	5.527895116	5.05017201	5.899137105	5.882967786	5.638423686	5.564859219	6.477890323	5.971249496	6.156213576	5.724744095	5.783906026	5.688247606	5.816539316	5.892117491	5.932182998	6.176201842	5.836920237	6.193019765	6.024557001	5.65986255	6.100968505	5.754220835	5.918490111	5.891314685	5.696426576	5.974566455	6.016906918	5.878396222	6.195373401	5.852255671	5.601974411	5.695675592	5.852255671	5.914967542	5.826546437	5.435979179	5.906537389	5.802095146	5.473915054	5.516484441	6.020939007	5.902609293	5.550284177	5.838848312	5.899527185	5.669749123	5.840085009	5.738588899
ILMN_1652472	4.562070305	4.738221285	4.404075815	4.877165091	4.75394141	4.855597979	4.89713797	4.904111371	5.260130365	4.476065552	5.002909905	4.722795541	4.629326443	4.528106913	4.766527873	5.067356583	5.257115927	4.934912125	4.988979388	4.984413138	4.852861498	4.581144305	4.872943341	4.294787292	5.002099713	4.854545307	4.992395337	4.953760192	4.631529927	4.602718774	4.71103038	4.80230533	4.779914067	4.655420966	4.283757528	4.856776765	4.62199149	4.522212429	5.018778462	4.60271176	4.274362812	4.276032302	4.86430343	4.722403656	4.728541491	4.458108307	4.875391199	4.962057859	4.833398468
ILMN_1652486	4.670162085	5.268188182	5.210003181	4.907709035	5.190617764	5.500100708	5.158853154	5.011336254	5.263792755	5.257803397	5.256882151	5.242101767	5.469859994	5.488007229	4.91000473	4.863908937	4.907222974	5.505881114	4.945883614	5.629839179	5.995429205	4.558300295	5.571356423	5.22551647	5.261991998	5.727529492	5.758234061	5.302735195	5.245604445	4.980267186	5.261790045	5.660268437	5.00535317	4.86658687	5.348525394	5.052377904	5.399526549	5.424906517	5.290315965	5.151743032	5.272507826	5.23556505	4.995267013	5.097182961	4.772991515	5.029038867	5.177913637	5.309874841	5.43321557
ILMN_1652487	5.151382643	5.336973844	4.464706077	5.493150054	4.016834055	4.917171688	5.237703116	4.811447871	5.379033477	5.201684132	5.033623896	5.113005594	5.489870745	5.345907467	5.210003181	5.32752408	4.849439838	4.927760854	5.400551267	5.401328496	5.194649894	4.481828423	5.055169112	5.306107351	5.123740462	5.339762341	5.408150215	5.134339354	4.957619088	5.056484436	4.71103038	4.735945873	5.338528751	4.875306808	4.666963222	4.677372964	5.447191298	4.9242364	5.307401943	5.108156355	5.336345033	4.97494493	5.476526309	5.163037099	5.230824563	5.086978124	5.177913637	4.914971762	5.106326355
ILMN_1652490	7.188095877	7.676721616	6.04744999	6.441711541	6.17858238	7.254659853	7.396186187	6.972751136	6.739619175	6.931523858	5.835454443	6.017563289	7.682752831	7.370481497	6.767344683	6.990724172	7.332820756	7.371235218	7.51175484	6.601148918	6.442543678	7.367768242	6.777011627	6.536693333	7.184558286	7.143377011	7.001696763	6.803155385	6.157490909	6.93788623	6.567605511	6.421998982	6.654342062	6.439472764	6.569482415	7.395021244	7.240857032	5.948456073	6.970311589	6.321246125	6.728403818	6.173715194	6.411703868	6.421998982	6.684351184	7.199047631	7.318037372	6.63539806	6.510743309
ILMN_1652505	6.231448558	6.119796319	6.271453583	6.362359457	6.392734103	6.338509438	6.348847114	6.12702198	6.292058308	6.594513058	6.517503426	6.5923945	6.477890323	6.612986981	6.40964972	6.276567095	5.920727136	6.247051826	6.424831559	6.671664129	6.055399215	6.243538649	6.394714529	6.473700077	6.620577321	6.267993482	6.475348576	6.38813601	6.395028846	6.434169713	6.274727437	6.464694984	6.637557925	6.371179203	6.296280405	6.552221211	6.389862065	6.086794721	6.170006074	6.720155286	6.034594508	6.314346509	6.077691669	6.34212479	6.335917416	6.160340081	6.086290286	6.311228573	6.313921364
ILMN_1652512	6.166403097	6.383309888	5.944689703	6.482929128	6.333637549	6.267993482	6.217730516	6.013028416	6.112573643	6.1692105	6.348415975	6.276692553	6.403605461	6.405730786	6.474614086	6.003253412	6.111681318	5.86690817	6.251593118	6.226066503	6.344113705	6.30771213	6.322496734	6.278469906	6.381452243	5.922734602	6.340742344	6.313777176	6.380304733	6.109575791	6.357804437	6.474319397	6.337798598	6.538326155	6.140870359	6.250448386	6.23313502	6.348110855	5.862389085	6.436126778	6.273854083	6.346739041	6.178372162	6.468276197	6.312640701	5.793175358	6.298765239	6.105223114	6.837705938
ILMN_1652521	7.390766442	7.192527903	6.934061167	7.021880885	6.860494649	7.159777907	7.004122849	7.130833131	7.183638654	7.133113351	7.194949661	7.306154459	7.000957106	7.370481497	7.194378307	7.245898789	7.33185694	6.919398795	6.82674686	6.957864154	7.259818657	7.019762893	7.478557263	7.229157792	7.41405863	7.183461002	7.185634842	7.030139435	7.070855719	7.214729332	7.380621682	7.062605985	7.049268431	7.056349318	7.181799262	7.224136043	6.956470129	6.858130627	7.066279561	7.35563081	7.106829461	7.443275485	6.964295463	7.030492911	7.328962247	7.000422955	7.380433484	7.292639598	7.151750147
ILMN_1652525	5.420586119	5.408303858	5.091012686	5.810588278	5.428313267	4.944805684	5.481577446	5.24813616	5.136853941	5.288940571	5.824902737	5.487754386	5.090413699	5.872212658	5.676181376	5.703450146	5.786359344	5.379588533	5.795341688	5.848586077	5.541639681	4.809993286	5.672233212	5.498079514	5.480267805	5.14006768	5.651450256	5.221077545	5.572233235	5.697831212	5.299328363	5.589430099	5.670189102	5.38427562	4.912424684	5.44134395	5.417162251	5.131977138	5.219303699	5.480682597	5.077294599	5.717825388	5.53694561	5.447483709	5.320226651	5.150708583	5.313667195	5.301028158	5.099165025
ILMN_1652533	5.961729503	5.170899337	6.450887665	6.703634347	6.266263846	6.247384522	6.135696102	5.976363625	6.341161438	6.68324763	6.615342689	6.191941817	6.06579869	6.308542387	6.31544937	6.018663543	5.692176932	6.579661444	5.951684256	5.89671085	6.870647996	6.442394122	6.126609122	6.19791946	5.989716966	6.036161481	6.642652382	6.375098788	6.685011781	6.504205686	6.482011544	6.516239932	6.821459968	6.759223686	6.858480192	6.46962735	6.258352144	6.353818414	6.476258357	6.495467487	6.598442333	6.573584423	6.564474899	6.303454938	6.755158244	6.57543556	6.62495426	6.792816533	6.433271761
ILMN_1652540	5.342302416	5.743835922	5.53558183	5.585232519	5.384668357	5.636046783	5.51797111	5.694817624	5.589121327	5.742965457	5.735921529	5.401328496	5.751072467	5.908132503	5.685479965	5.514223212	5.37593817	5.174578196	5.21680197	5.608870333	5.286026213	5.553541496	5.890544466	5.767825044	5.454240852	5.620756173	5.202200538	5.633015063	5.584964596	5.604544701	5.597507382	5.556379932	5.713465571	5.265938133	5.69618354	5.672835475	5.405706018	5.614424791	5.333072169	5.992808483	5.444316853	5.409466218	5.448058085	5.519011325	5.367402142	5.256191159	5.612560012	5.519526371	5.276326573
ILMN_1652580	5.367171081	5.54662389	5.617762064	5.015736726	5.095651422	5.603572846	5.194071488	5.442451891	5.476597285	5.003997087	5.192813881	5.593398388	5.284410214	5.661827617	5.324579563	5.558949946	5.261414447	5.609534132	5.347360545	5.69587589	5.189713892	5.606560951	5.680630679	5.65512113	5.41833674	5.905015848	5.235830516	5.526854169	5.482081675	5.129219576	5.515727923	5.415541666	5.335312467	5.816436208	5.563489028	5.333072169	5.501097947	5.455929931	5.153912689	5.585442408	5.267910429	5.647611949	5.459208478	5.68165615	5.25738834	5.339360847	5.308337005	5.351057956	4.996259418
ILMN_1652594	5.750576058	5.81777238	5.660711605	5.800673817	5.485153829	5.44134395	5.587131568	5.658744655	5.42903663	5.644009579	5.75444843	5.937400338	5.89727142	5.407039701	5.748166402	5.549679753	5.395385514	4.888647963	5.276389468	5.268774288	5.819475338	5.869134537	5.746214813	5.905673106	5.675510584	5.343309718	5.828499756	6.102812797	5.861300841	5.505264728	5.551120842	5.485583448	5.452199725	5.966038851	5.682489495	6.135696102	5.490564601	5.858510352	5.824098061	6.064834134	5.422286333	5.716128589	5.729908984	5.857072199	5.503337627	5.705950922	5.436747179	5.508556515	5.376400574
ILMN_1652631	10.76096305	10.9436279	10.65562039	10.49516369	10.67480251	10.58068767	10.98735676	10.93470453	10.73303638	10.70742398	10.82960859	10.77656106	11.11620025	11.37336051	10.69778203	11.22720583	10.98507744	11.3414803	11.15773933	10.80797945	10.66879823	11.18202304	10.8797214	11.13594104	10.74496673	10.97353956	10.93913174	11.06007051	10.82032267	11.01731558	10.90892491	10.90055998	10.96291692	11.02289859	10.91102041	11.0049835	11.18202304	10.4275579	10.64392424	10.54669436	10.79727519	10.82752142	10.95227106	10.61962247	10.82646388	10.6573918	11.14813147	10.75692861	10.71354363
ILMN_1652638	5.10368838	5.336973844	5.510657535	5.946806449	4.872348626	4.982663346	5.338748791	5.479088152	5.060792532	5.008875031	5.564859219	5.255282373	5.925885724	5.739345333	5.064318207	5.28334958	5.462824588	5.074676374	5.219692405	5.562586477	5.482159532	4.750697049	5.423272362	5.351357989	4.910802001	4.840670799	5.136417934	5.616751287	5.371489953	4.845193587	4.869468589	5.190914627	5.392681869	5.229750112	5.297739826	4.982339203	5.113935712	5.722366973	5.707483017	6.076760795	5.371583817	5.672233212	5.384382064	5.250110723	5.74655805	5.134826439	5.23994203	5.392339131	5.502223035
ILMN_1652647	5.146902699	5.306403237	5.342906666	4.851136104	4.300833386	4.782714947	5.127237098	5.274255254	4.949481927	4.897739688	4.917424089	4.963881873	5.175664678	5.122374693	5.106917264	5.162968752	5.257115927	4.795680401	5.054969266	5.373872304	4.584312339	5.127237098	5.378588934	5.376050577	4.901838898	4.953877268	4.912661692	5.705077012	5.018173612	4.046273019	5.569981623	4.80230533	4.864576296	4.977518407	4.859921717	5.024645246	5.222645712	4.815367879	5.320877283	4.407488136	5.061660847	4.832863849	5.095106449	4.848728881	4.956988083	5.243457452	5.092709329	5.16586724	4.996259418
ILMN_1652650	6.445878298	6.002228627	6.404738213	6.843739972	6.591750388	7.173132051	6.405730786	6.626684905	6.231986877	6.587850784	5.806601556	6.174420176	6.354233992	6.381832704	6.964473014	6.503673141	6.519938067	6.411703868	6.072440347	6.522608245	6.718188785	7.174430362	5.969351982	5.983755983	6.479282145	5.894098341	7.227660429	6.084829446	7.766334791	6.700410946	5.928704861	6.604188044	6.183319883	6.334898855	6.891295012	6.413464032	7.051264843	7.006049172	6.476258357	6.561525064	6.307835177	6.449197537	6.615823884	6.568740398	6.676897724	6.815899547	5.960579017	6.729070306	6.263128712
ILMN_1652662	5.229613626	4.806737806	4.447328631	4.998053186	4.948156314	5.045659757	5.076915015	5.260845115	4.987882414	4.653800951	5.357573476	4.848821422	5.65172715	5.209202478	5.202304244	5.229393194	5.310493437	6.100839911	5.579440922	5.28406305	5.447762611	5.496188708	5.258748625	5.415698163	5.557125483	5.238396075	5.51852217	4.927503605	5.065601181	4.945826946	4.540346894	5.444574211	5.203997528	5.188128455	5.116232181	5.14910005	5.014871492	4.707829023	5.297434146	4.498597491	4.928337874	5.153912689	5.209831217	5.310427025	4.9623379	5.155120602	5.145733496	4.773209205	4.926952718
ILMN_1652677	5.08884975	4.661960472	4.514719718	4.764989506	4.528047863	4.635017358	4.906412644	4.805133794	4.636787377	4.792187806	4.769595762	5.113005594	5.268373919	4.959245381	4.814273803	4.520163156	5.158533352	4.802995216	4.941340084	5.166965479	4.933788048	5.188993316	4.88692863	4.688743926	4.300881132	5.14006768	4.744180378	5.286613233	5.012998805	5.29025851	4.485069465	4.890186831	5.00535317	5.216252201	5.035357988	5.031341563	4.554089325	5.116545028	4.672647918	5.257803397	5.009094914	5.211752145	4.799175442	5.082380415	4.842082171	5.0092599	4.869165079	4.985754609	4.659894067
ILMN_1652680	7.928344863	8.22170425	7.783515867	8.023265853	7.394355388	9.054724454	8.16689755	8.871790858	8.287409769	7.972193557	8.188367655	7.56693723	7.28853646	8.237150094	7.806234281	8.366064952	7.651753311	8.599879922	8.22926058	7.336121902	8.606505596	7.954464277	7.34159517	7.396369848	7.347014382	8.366963944	7.919506357	8.244837434	7.590196427	7.291914033	7.643068549	8.417250476	8.994936341	8.287713177	8.046353366	8.324377709	8.516481649	6.728118472	8.839389872	7.865689759	8.870455605	7.468745295	8.437207958	7.87531972	8.670000762	8.87326395	9.127589117	8.420796657	8.792080172
ILMN_1652722	7.162581108	7.396002527	7.203033111	7.145568504	7.060514464	6.805455627	7.202511935	7.2920878	7.159022288	7.227494158	7.473717583	7.147322229	7.880314769	7.302433459	7.244062369	7.691330739	6.956762219	7.123248593	7.283593989	7.01653884	7.481098302	6.954023356	7.322807943	7.396369848	7.402453254	6.804298917	7.040094229	7.247976012	7.209933832	7.0093717	7.214379479	7.10304234	6.788402764	6.959747582	6.72077185	7.322973825	7.581597304	7.403996785	7.011282089	7.366343719	7.191389634	6.908490881	7.128686951	7.469136924	6.741756181	7.391534144	7.567976959	7.284458443	7.505860066
ILMN_1652735	5.441691741	5.54662389	5.558576656	5.595925335	5.566042951	5.24278203	5.400697425	5.347360545	5.836920237	5.342189505	5.395079447	5.282909532	5.417162251	5.432552286	5.467535406	5.40531936	5.547662439	5.379588533	4.878847353	5.403730053	5.239010005	5.773532531	5.879415334	6.307165986	5.855264104	5.537996804	5.453967409	5.523605054	5.719798332	5.180435409	5.128942424	5.353499597	5.265938133	5.687220075	5.566360271	5.526854169	4.845043362	5.667207795	5.258250845	5.436098689	5.514223212	5.658622486	5.125267621	5.514588772	5.362491016	5.207390501	5.244319084	5.549383027	5.346029112
ILMN_1652736	6.551240384	6.607793987	6.140171402	6.396299941	6.978313149	6.893282928	7.19550702	6.033648878	6.664901401	7.271192724	6.109897167	6.831429888	7.424347372	6.555140025	6.524634731	6.132923151	6.506471435	6.842056162	6.190649524	6.522608245	6.412731509	6.80581687	6.334898855	7.216839224	6.67783414	6.677185673	6.594513058	6.216880841	6.534831202	6.910995761	6.257946589	6.618397968	7.115405888	6.702198847	6.72077185	6.625604142	6.98745732	5.908724318	6.72092946	6.1902774	6.519163383	6.277187825	6.90426156	7.26702905	6.354929648	6.660276159	6.634104612	6.934868151	6.597941667
ILMN_1652749	5.49565662	6.049597174	4.785579319	5.639270381	5.610791434	5.614855131	6.153270852	6.217330187	5.646400688	6.036523233	5.468658278	5.953716015	5.849178171	6.270012187	5.879869733	5.817214664	6.412731509	6.124101829	6.112573643	6.01881133	5.612442019	5.993526907	6.208084521	5.971896789	5.559814648	5.864387675	5.737334046	6.077579371	5.702991318	5.823991814	5.917300238	5.966427272	6.157490909	5.682175652	5.679391011	6.015599512	6.000407893	5.274169094	5.301028158	5.653649237	5.875544721	5.879972674	5.914529671	5.459306694	5.597414022	6.087052726	6.384326761	5.712854738	5.893711088
ILMN_1652753	5.947789902	6.096457985	5.342906666	6.052757663	5.980140802	6.207074673	5.748936527	5.739614271	5.709299172	6.117544272	5.851201959	5.856713985	5.919689427	5.908132503	5.94272583	5.71658735	5.596594448	5.631880687	5.863478216	5.785746076	5.374378238	6.305273527	6.249953751	6.26385445	6.57113872	6.430941801	6.424526762	5.993156421	6.24068469	6.002350468	5.798337389	6.162708628	5.522031498	6.164128197	6.013186983	6.082236644	6.069826651	5.982409319	6.039470622	6.193612838	5.864387675	5.948456073	6.136113391	5.949686701	5.714146678	5.477396477	6.144833151	5.881864057	5.584559904
ILMN_1652754	9.262823566	8.921099487	8.477331473	8.957412893	8.524312621	8.996908511	9.1001842	8.691940294	9.117102486	8.435189352	8.804558469	9.009970445	8.521228589	8.845715337	8.777790727	8.744979156	8.401760658	8.465510159	8.695289944	8.930766288	8.54488972	9.1592037	9.061517526	8.543660146	9.071530144	8.60555294	8.647953935	9.144004003	9.154054387	8.646709173	8.684582119	9.087186857	8.954475213	8.632988337	8.981011509	8.921828749	8.830172823	8.812270848	8.512144385	9.019504605	8.640804727	8.788936279	8.808492876	8.871142514	8.429055362	9.123706573	8.562201935	8.729545965	8.74361665
ILMN_1652762	5.397317558	5.272903306	5.328475915	5.410881683	5.468465048	5.832547951	5.461431845	5.409820631	5.400551267	5.328615732	5.263140242	5.558357797	5.384844556	5.81346024	5.537525424	5.522204143	5.298658469	5.128755166	5.752411309	5.577037419	5.836036376	5.611288423	5.772118224	5.562968707	5.552669798	5.466948401	5.86977047	5.50811029	5.696943392	5.571852257	5.531905963	5.727833495	5.603962981	5.678635768	5.699708392	5.504072597	5.387870905	5.712759834	5.534386912	5.995569324	5.393037364	5.604658926	5.589776183	5.53707329	5.046271629	5.390891497	5.390891497	5.788840999	5.391480444
ILMN_1652763	4.394022333	4.534098599	4.464706077	4.79922104	3.917781614	4.828697273	4.681885348	4.855975737	4.710823145	4.888604565	4.8500088	4.722795541	5.007991356	4.773723388	4.569066215	4.513887534	4.956272986	4.823011141	4.461805899	4.650548884	5.141276755	4.139155901	4.793384462	4.359371725	4.776068306	4.725955223	5.082893307	4.99681357	5.049009307	4.405353196	5.123595101	5.139234174	4.226245738	4.708181684	4.67208279	4.90501421	4.912923919	4.562647072	4.844865022	4.596821499	4.706626593	4.953637444	4.752568763	4.710205864	4.736038225	4.365918445	5.092709329	4.833840573	4.648000085
ILMN_1652768	12.93862659	13.29905045	13.2068848	13.56512012	13.0186026	13.77867023	13.34157857	13.10007409	13.09490529	13.43296022	13.28443109	13.60132768	13.50771373	13.35084015	13.44852853	13.11024391	12.96637811	13.07521448	13.37398677	13.2068848	13.68926565	13.26991289	13.47673452	13.50771373	13.53933248	13.1973358	13.39139622	13.02333196	13.1633469	13.44103021	13.31789967	13.1777903	13.22598901	13.1973358	13.47673452	13.76455216	13.11024391	13.40394531	13.26020122	13.45272022	13.53933248	13.3556032	13.2359336	13.59131648	13.54788326	13.44852853	13.21636525	13.1633469	13.28900144
ILMN_1652777	6.281029199	5.952393922	6.454491566	6.239473504	6.319069855	6.603884614	7.007108008	7.632965363	6.393957482	6.588850603	7.231746324	6.117158759	7.004682584	6.535148167	6.280744759	6.336612199	6.356164128	6.923973699	6.630808745	5.847043793	6.207961508	7.50198994	6.090811824	6.731621297	5.810363979	5.902203777	6.47184756	6.79236329	6.661876684	6.460638835	6.559121608	6.601298606	6.567278214	6.70344306	6.068255705	6.977597571	6.886393858	5.915768118	5.857288559	6.170540128	6.62652802	5.796745729	7.23397517	5.925533472	6.400505117	6.592232368	6.659676856	6.706217087	6.565365068
ILMN_1652787	7.655075359	7.690261791	8.170460466	7.508453559	8.02525754	7.443065508	7.934342873	7.800119709	7.871893459	7.807148355	7.991972363	8.151668216	7.431546924	7.418793458	6.892751876	7.319564022	7.254998958	7.332441593	6.581593511	6.88805274	7.47205533	7.048569091	6.563402866	7.462034007	6.395928478	6.684185035	7.298840507	7.801268211	6.871640826	7.326473776	7.342887208	7.703972974	7.168791831	7.99544551	7.453345449	7.392279139	7.780559941	7.694559634	7.630168345	7.803587614	7.651544836	7.681051016	8.57996696	8.084761746	7.629722402	7.917098756	8.451319044	8.099448576	8.401473173
ILMN_1652790	6.909768783	6.936866501	7.315553695	6.593381509	6.667246201	7.021693129	6.951110798	7.551171925	7.214379479	7.523635091	6.605766901	6.439472764	6.023659546	7.524896723	6.575693831	6.968686225	7.11061567	6.982978618	6.64424303	7.129575064	7.491830623	6.941139487	6.956973887	7.072137232	6.917843555	7.251098432	6.757289327	7.182878688	7.136729971	6.711902732	6.393000939	6.824596924	7.260613782	6.958031433	6.875530361	7.095915859	6.574632856	6.760523407	7.256872482	7.164779427	7.659988929	7.123808353	7.232839725	7.221399749	7.322264615	6.952668936	6.780980621	7.419213541	7.624289181
ILMN_1652806	6.820582849	7.292823529	6.840374965	7.229534619	6.643765606	7.78327362	7.711580542	7.117182563	6.805291494	7.30315056	6.893977125	6.63046556	7.314606223	7.46812242	6.814154299	5.928958901	6.268990844	6.772283306	6.829125801	6.983157393	6.773364101	7.228786962	6.900407495	7.135078268	6.750945184	7.022742175	6.978313149	6.627700498	7.187132793	6.874065778	6.092397038	7.181053704	6.923101551	6.98412761	6.855487309	7.168459657	7.51175484	7.278664982	7.237518345	7.11325258	6.824280289	6.394714529	6.650095975	7.578610562	6.485453924	7.172101107	7.216474023	6.819134524	6.929510895
ILMN_1652819	4.963050516	4.738221285	4.768817437	4.608975354	4.202891204	4.951901127	4.91138108	4.628895565	5.207757857	5.04164588	4.023768317	4.829498016	5.017754558	4.432300593	5.088147849	5.200792048	4.83563531	5.025181265	4.503393465	5.1372593	5.2432232	4.905666717	4.869095995	4.580053807	4.726590179	4.915765117	4.992395337	4.651259327	5.400796891	4.581671855	4.659574928	4.63829692	4.329846356	4.86658687	5.169575009	5.037267357	5.444761927	5.420829977	5.000179967	5.014871492	4.905393608	5.020965005	5.149442348	4.704445449	4.98034743	4.708030016	4.602333251	5.010464495	4.681766204
ILMN_1652825	8.669684101	8.938227659	8.687564075	8.884006578	9.18579268	8.719742289	8.747581071	8.349573601	8.918095068	9.019108384	9.356672984	9.053969012	9.139089223	8.624538367	8.986643968	8.89110623	8.476670175	8.434323325	8.579018079	9.089637918	8.722656689	8.576585593	9.075393312	9.175246748	9.058726473	8.792430152	8.940103634	8.668672008	8.761559358	9.014145313	9.034614282	8.804906224	8.72558759	8.880367779	8.484073306	8.804210714	8.867481264	9.112979738	8.503086776	9.161671025	8.514626837	9.035372806	8.902855068	9.016054291	8.83497315	8.354183501	8.887529056	8.761559358	8.507937847
ILMN_1652846	5.391365412	5.144934058	4.13388533	5.656834812	5.004033901	5.29218004	5.59946513	4.995804421	5.356863753	5.544973959	5.276743514	5.419806563	5.090413699	5.555757465	5.175865149	5.00981861	4.94535455	4.901872441	5.476042856	5.706794431	5.305350369	4.703320063	5.415269155	5.175250958	5.367264624	5.701658102	5.261240602	5.499732504	5.008090679	5.323744728	5.466306707	5.082181993	5.072561237	5.482714112	5.35553315	5.655021249	5.350576579	5.311257095	4.977802912	5.313978739	5.190809553	5.602729792	5.056001159	5.602374108	4.87689175	5.078696372	5.625556201	5.170124198	4.793328861
ILMN_1652906	7.552834748	7.915659104	7.458599296	7.626456359	7.158498896	7.283771307	7.581597304	7.484562526	7.119819872	7.301165774	7.49972852	7.322064838	7.492447111	7.337258847	7.636664225	7.67019492	7.300992314	8.061222504	7.822869101	6.859464329	7.013908523	7.447114132	6.613398964	7.333783576	7.809026206	7.970262442	7.548670967	7.536754142	6.976406113	7.506057249	8.136202669	7.145385584	7.67194606	7.206271965	6.922608273	7.682752831	6.962634794	7.401675344	7.520924335	7.223619358	7.268293236	7.010256458	7.276691211	7.241048977	6.966688687	7.408335341	7.170974558	7.285954533	7.585583705
ILMN_1652907	7.078348007	6.733855914	7.355812928	6.913911637	7.174266518	7.398343593	7.291740266	7.199589546	7.007830533	6.516999468	7.166282324	6.86724784	6.898564083	6.944284643	6.634261249	6.957498811	6.824280289	6.866406365	6.761282626	6.671664129	6.754335172	6.6726105	6.629896507	6.895101838	7.141598073	6.688683403	6.831598835	6.688532232	6.993503685	6.93266322	6.891465801	6.886550709	7.157154259	7.158662941	6.844409915	6.902990282	7.225634161	6.865918371	7.404216711	6.598276404	7.259620753	7.075807313	7.247976012	7.239555778	7.1642513	7.452540043	7.183461002	7.387369764	7.457759349
ILMN_1652913	4.045965715	4.512466928	5.328475915	5.144579682	4.602197292	5.164647775	4.971560512	4.990049417	4.844353524	4.915820475	4.625291894	4.36843996	4.659756038	4.528106913	4.574580197	4.408296465	5.122567915	5.180147601	4.590152355	4.636303115	4.943710382	4.67559933	4.230687742	4.249828064	4.873588634	4.565527834	4.760689756	5.163793722	5.083179519	4.507445684	4.771838103	4.69468873	4.467971678	5.17529865	4.747393712	4.669585455	5.189779676	4.329937222	4.794818522	4.317072143	4.557391856	4.809273393	4.573172299	4.649296048	4.842082171	4.887165078	4.675517944	5.055350141	4.64247535
ILMN_1652918	5.790777074	5.678761863	6.341287447	5.360225161	5.640888392	5.591025034	5.323312328	5.287472656	5.193474038	5.472838028	5.604051654	5.802491757	5.331451051	5.180484292	5.459306694	5.636943905	5.521841395	5.174578196	5.385758952	5.497724486	5.353563591	5.287801892	5.807178866	5.421130515	5.734709266	5.879675018	5.346098644	5.258041133	4.932549222	5.327135245	5.261790045	5.546149456	5.452199725	5.131863171	5.287537605	5.61167367	5.110090226	5.274169094	5.108612353	5.043550873	5.306499719	5.620547668	5.185183553	5.810785956	5.230824563	5.274255254	5.105946894	5.423992397	4.787969294
ILMN_1652928	5.7597257	5.154078359	5.156118137	5.389604057	5.566042951	5.649468201	5.488178694	5.347360545	5.416393954	5.219845765	4.895584469	4.231252301	5.925885724	5.240660544	5.467535406	5.417241553	6.100968505	5.806491762	5.6278788	5.387605838	5.625112411	5.272716614	5.451573471	5.133372763	5.265647926	5.408754376	5.679492053	5.186067184	5.584964596	5.29025851	5.257476841	5.437894733	5.374730254	5.632576138	4.017715369	5.068106554	5.86989338	5.121865387	5.336623385	4.787061543	5.564315774	5.073620451	5.564193658	4.972874281	5.458734751	5.086978124	5.380078227	5.371784051	5.037380782
ILMN_1652929	5.665055422	5.575386742	5.590922583	6.414337537	5.76341793	5.628075904	5.247976511	5.679492053	5.509793934	5.632256866	5.395079447	5.60975009	5.530151897	5.702225286	5.922153609	6.2170216	5.80592492	6.12767921	5.67347781	6.094813243	6.534528718	6.567768013	5.754220835	5.835454443	5.282469067	6.123233537	6.43918016	6.077579371	6.357622051	5.723539883	5.77532565	6.119275311	5.826785214	6.246781476	6.123745724	5.809057298	5.853530941	6.19909364	5.98201985	5.739345333	6.169595201	5.670189102	5.917300238	5.671454202	5.773431773	5.759292026	5.706902362	6.105223114	5.558949946
ILMN_1652955	11.59040576	11.5985264	11.77122542	11.57538373	11.3440394	11.89086702	11.3386558	11.29925086	11.56345917	11.56035979	11.64316924	11.48079638	11.88389046	11.44130033	11.39779919	11.03022041	11.04623611	10.79727519	10.76096305	11.4056801	11.47815219	11.00048208	11.37066316	11.06734173	11.4193172	11.2209988	11.3017476	11.13103102	11.63036434	11.19697991	11.5127038	11.73415463	11.44428829	11.61469759	11.64635648	11.72745932	11.63678333	11.86920258	11.2350067	11.85198345	11.63366225	11.86559946	11.57832339	11.70417389	11.85538641	11.35495243	11.95048479	11.75788354	11.55163123
ILMN_1652989	7.427589683	7.467694065	7.845604469	7.625582774	7.020996418	7.37890697	7.688249026	7.310825392	7.937968215	7.452172581	7.720363006	7.822618692	7.529965952	7.429571862	7.280009959	7.526221966	7.658940533	7.351372995	7.372630569	7.87018963	7.358102945	7.269281774	7.629722402	7.322453339	7.671500711	7.650033902	7.301165774	7.647974064	7.339913221	7.779881045	7.219264892	7.333783576	7.211755722	7.513466123	7.295363498	7.572305182	7.488065427	7.664599411	7.562531477	7.824339701	7.53552859	7.517631435	7.127967383	7.692413755	7.553287237	7.333385695	7.177221578	7.26702905	7.695224301
ILMN_1653026	9.69850744	10.04024021	9.867841126	9.962426164	9.46881133	9.613243731	9.92738846	9.5009286	9.735540678	9.685215468	10.03749532	9.970761478	9.564194523	9.670956582	9.872720173	9.912358039	9.597435053	9.397086676	9.383666052	10.0201128	10.19284293	9.774052763	9.678347933	9.458013986	9.796141416	9.416565252	9.538545907	9.143157957	10.16089619	9.526153434	9.304550134	10.08011465	9.828177562	9.83545879	10.08430308	10.0646263	9.486392053	9.850975935	9.768364956	9.997224881	9.684076047	9.803249406	9.75810256	10.13765696	9.960491817	9.444829292	9.526153434	9.336530907	9.775208287
ILMN_1653039	8.744647614	8.535255653	7.309117781	8.619640601	6.385514427	8.606191524	7.966767124	7.583923535	7.712244408	8.090170471	8.536851877	7.973877613	7.848162898	7.523841873	7.142131564	7.038376593	6.69818018	7.075296242	7.004682584	7.294001182	7.803587614	6.42467916	7.502819833	7.780108327	7.708819591	7.87486286	7.726854971	7.419816356	7.768507502	7.379861043	7.93842126	8.280149549	7.403595154	8.240383405	6.414789475	8.093769771	7.726153075	7.530400725	7.449961932	8.716365597	7.945748446	6.974142325	7.300207467	7.521535131	8.447868127	7.736424348	8.272999076	8.197477731	7.943357774
ILMN_1653047	5.854367685	5.815429021	5.637699845	5.438429468	4.776490587	5.770570447	5.688247606	5.594029712	5.604051654	5.912927592	5.701880655	5.499544075	5.261414447	5.580782263	5.785296688	5.671081762	5.861037932	5.51471515	5.442821796	5.65512113	5.870138505	5.852868468	5.804722403	5.49406428	5.77509235	5.840011706	5.656414843	5.538841584	5.766620753	5.271425032	5.16420639	5.402963331	5.884755147	5.268602407	5.78602583	5.816304087	5.469197508	5.369931934	5.657360226	5.403408682	5.964215251	5.436265985	5.693225757	5.550284177	5.287878014	6.023773794	5.342975587	5.706794431	5.616027675
ILMN_1653115	9.04322434	9.187489897	9.004885237	9.11257982	8.764291547	8.528947576	8.878616457	8.842887095	8.944783453	8.718372586	9.270787289	9.256910441	9.435657889	9.014145313	8.953772041	9.134590076	8.890354167	8.662432928	8.608432192	8.877575271	8.89110623	8.909174586	9.1349888	9.261133441	9.3125811	8.908418423	8.890354167	8.792803107	8.980247957	9.068374986	8.876904753	9.041577706	9.027231703	8.920338547	9.071141744	8.986643968	8.867481264	9.156637728	8.966496328	9.341855519	8.893843578	9.134191353	8.620585081	8.892496561	8.858141099	8.64245347	8.840091985	8.586508527	8.703380309
ILMN_1653129	6.151759522	6.199485394	5.597221724	5.969755732	6.19316717	6.40543708	6.238817215	5.943418515	6.279048831	5.740052911	6.311783086	6.289318328	6.067032411	6.317480071	6.066162698	6.276567095	6.090962215	5.978603378	6.239649461	6.158412449	5.790777074	5.739614271	6.348415975	5.896079992	6.239473504	6.202522931	6.179991809	6.241415196	6.010364793	6.452903573	5.733035322	6.244019242	6.130521338	6.249166048	6.145763702	6.391416683	6.030403177	6.372136008	6.288220645	5.964355068	5.86207903	6.219675259	6.176052927	6.101544424	6.685495329	5.973704156	6.198964476	5.843940978	6.120007325
ILMN_1653134	8.06920595	8.139853084	8.357045807	8.108971631	7.711357778	8.064570195	8.768095835	8.620585081	8.006872947	8.230068183	8.198622106	7.679358048	7.454593463	8.434611738	7.638940767	8.015284053	8.302149181	8.386287151	8.149233784	7.88671126	8.323267502	8.317975541	7.927195259	8.437481189	8.175135393	8.131496128	8.12072897	8.357583183	7.641984143	8.043494289	8.258353519	7.927195259	8.174039232	8.0073454	8.333197145	8.152717395	8.27131185	7.853739251	8.17432089	7.965821916	8.310995029	7.861461835	8.295056654	7.817499273	7.988322326	8.543985307	7.647528065	8.38746148	8.249365385
ILMN_1653143	6.002462876	5.948967555	5.93439616	5.561037976	5.270700815	5.803391795	5.817672713	5.694817624	5.437802979	5.552669798	5.82948868	5.386532036	5.339545781	5.507831434	5.77509235	5.863987556	5.980895084	5.538750231	5.616573632	5.543113575	5.531685193	5.73386719	5.656414843	4.965961421	5.631572237	5.477769958	5.789753984	5.75619304	5.558865609	5.701880655	5.434216988	5.789250211	5.53087923	5.151202524	5.479773693	5.757366781	5.110090226	5.855589755	5.476597285	5.685596959	5.578065313	5.657050569	5.455821659	5.992926197	5.573452349	5.645477386	5.292678727	5.381871691	5.962239362
ILMN_1653165	5.890544466	6.429343662	5.673713093	6.409800148	5.893984822	5.996361513	6.612000696	6.16770828	6.448290251	6.222284795	6.007830999	6.596598531	6.467712841	6.409203403	6.188119128	5.855478742	5.894894113	5.523413715	5.842461641	6.015079388	5.914750243	6.062761309	6.418745993	6.323783011	6.006604686	6.114599134	6.037958455	5.768286648	6.134541396	6.295707324	6.032742461	6.046724733	5.994564394	5.727721466	5.816774418	6.310289061	6.249662947	5.87896468	6.506759777	6.240088883	6.162187939	5.859365162	6.282931794	6.303454938	6.101771332	5.965116385	6.405730786	5.924743685	6.09689463
ILMN_1653166	5.126739954	4.562765694	4.226637761	5.307475584	4.476371296	4.820238814	4.888971312	4.549862626	4.175266702	4.040032999	5.21087336	4.492706314	4.853544417	4.976957997	4.818090205	5.608241454	4.677303682	4.131500142	4.145106738	4.681957197	4.32629153	4.781802366	4.750518712	4.929120706	4.838076398	4.882668348	4.822782743	4.875296392	4.721250395	4.896847616	5.257476841	4.910210892	4.441474232	4.906324226	4.854602694	4.731044628	5.018966004	5.02849033	4.160548449	4.966801894	4.467463404	4.533978809	4.65665672	4.789638609	4.576245202	4.947556043	4.524778865	4.510674434	4.996259418
ILMN_1653180	6.450750533	6.564320304	6.271453583	6.097187641	7.550334922	6.752997856	6.421253338	6.494822729	6.564771615	6.287220351	6.482929128	6.357460357	6.125244896	6.354097494	7.132243869	7.29807604	7.405982291	7.560843005	6.974142325	6.684517334	7.37517033	6.936413213	6.446496107	6.643471127	6.910825704	6.215960446	7.17825311	6.472457686	7.249739438	6.657129219	6.64051149	6.845231006	6.620878233	6.287038096	6.461067451	6.29800941	6.155705837	6.917843555	6.941970436	6.398748284	6.723286157	6.767344683	6.39892024	6.101544424	6.601298606	7.131382985	6.040563972	6.540782583	6.528847268
ILMN_1653185	5.048465933	4.706956031	4.606901542	4.716837075	5.102984492	4.774161732	5.084467725	4.355646691	4.272828654	4.22347307	4.652560027	4.99104342	4.838461901	4.933515535	4.761539315	4.629019917	4.626173706	4.837604113	4.568433634	4.9553099	4.913333424	4.850798865	4.803125657	5.009654327	4.776068306	4.659785726	5.244235031	4.913460664	5.20884168	4.903567908	4.546891662	4.414070429	4.775065257	4.545695542	4.644166797	4.945940281	4.243651303	4.61356386	4.523805094	5.101395611	4.863710747	4.507860589	4.590697678	4.854702942	4.560153101	4.983769576	5.067989715	4.814198456	5.113770631
ILMN_1653198	4.830470482	4.806737806	5.124031424	4.661960472	4.609515201	5.144611639	4.55959273	4.5223964	5.022315846	5.018556857	4.235438341	4.36086096	4.3332077	4.834123983	5.023770973	4.532664005	4.631564861	4.867401242	4.741402968	4.510950194	4.70493378	4.730925109	4.383399492	4.376201505	4.516115721	4.996036793	5.23986095	4.627241666	4.936973216	4.381907732	4.740731957	4.07843193	5.050521595	4.703891671	5.449338721	4.665605054	4.677836347	5.003014732	4.717455258	4.974362317	4.890378028	4.72325116	5.018058264	2.847695466	4.306578081	4.795039678	4.386999949	4.999101945	4.464331171
ILMN_1653200	4.859684985	5.527895116	5.210003181	5.190617764	5.461983708	5.240272272	4.906412644	5.203759151	5.211378885	5.300353732	5.07832606	5.455376861	5.957501749	5.337902387	5.422739385	5.40531936	5.518805413	4.56793699	5.467096668	5.337569782	5.666152701	5.558156369	5.437733894	5.300436301	5.66006784	5.795220538	4.893024819	5.779078746	5.193860334	5.001928327	5.33235418	4.98447865	5.510465949	5.751338575	5.668684479	5.380645043	5.132797637	5.282469067	5.480267805	5.473915054	5.229750112	5.588333208	5.114650728	5.624206704	5.545326137	5.287346633	5.411553099	5.663210829	5.451714547
ILMN_1653203	5.210003181	4.813006721	5.115045161	4.938365208	4.56517135	5.633592162	4.9015928	4.915136435	4.992468953	4.858617836	4.286686476	4.99564707	4.736271709	5.259406754	5.181040178	4.800412204	5.037815757	5.309976529	5.318797263	5.08515266	4.53745485	5.237832173	5.200301705	5.274796174	4.970209293	5.361509638	4.838624168	5.273779766	5.180147601	4.973970233	4.70528782	4.870511972	5.116289845	5.632576138	5.152947834	5.108221883	4.787319516	5.274169094	5.065347389	4.74684914	5.20067082	5.073620451	5.309721459	5.420829977	5.046271629	5.280139069	4.888189169	5.252873979	4.951636041
ILMN_1653205	9.001002021	8.840091985	9.025267258	9.282340282	8.791394911	8.975852588	8.882918897	8.788264795	9.104961259	9.144868643	9.135385858	8.958523245	9.031881493	8.669343652	8.368994988	8.611565901	8.690574555	8.491237116	8.255077764	8.900341109	8.636232325	8.760880579	9.073852676	8.709050813	8.839389872	8.889644151	8.589042459	8.730844477	9.112179903	8.821690111	8.637587692	8.348980238	9.249922299	8.842887095	9.213881668	8.881858811	9.1349888	9.340975699	8.977372984	9.476910072	8.614108855	9.049194685	8.982902074	9.378041893	9.296874873	9.267162359	8.809860792	8.947643416	9.105705898
ILMN_1653220	8.746612435	8.692976585	8.596493423	8.565433295	8.814731808	8.294200843	8.678807366	8.417556381	8.550089102	8.485600652	8.535591143	8.458577428	9.237789283	8.537771058	9.014914398	8.54829145	8.731170224	8.570225184	8.758058522	8.895967073	8.680808637	8.399474182	8.804210714	8.860723633	8.719070494	8.755727322	8.01179213	8.775706893	8.418468509	8.409066539	8.833569517	8.786223676	8.729545965	8.754703587	8.660504295	8.857094342	8.423085563	8.573694231	8.757375932	8.644828232	8.476068641	8.798044423	8.454296968	8.866409544	8.690925356	8.378151688	8.763973145	8.554071061	8.522746503
ILMN_1653266	7.137576562	7.435896398	8.021834028	7.780334134	8.349276919	7.813153024	7.451210261	7.889658018	7.78327362	8.175937866	7.329536773	7.535948775	7.758477825	7.331487475	7.395645023	7.698939374	7.864537939	7.80739511	7.116996754	7.368751099	8.047381779	7.413483637	7.321865061	8.053318309	7.764062769	7.708378142	8.059424021	7.413867101	7.807148355	7.07249148	7.415044154	7.788719703	7.813874296	7.523428889	8.277674914	7.099593044	7.713349834	7.981651566	7.754898124	7.492650647	7.449354389	7.689600217	7.715097076	7.758047523	8.195644417	7.508032521	7.488663547	8.107941583	7.476958703
ILMN_1653292	9.75810256	8.817145251	8.971826844	8.94082552	9.634401445	9.47284341	9.918574975	9.886325691	9.56209514	9.696246102	8.737656813	8.927760514	9.587143869	9.727732312	9.590387784	9.854680114	9.379880825	10.1450014	10.04832277	9.488401099	9.561053724	10.11252071	9.256910441	9.678347933	9.137385507	9.449297872	9.846215002	9.636988537	9.387313878	9.544132115	9.67624752	9.453210881	9.667636073	9.473837956	9.366715146	9.563150374	9.512638081	9.133762122	9.492248051	8.784067972	9.754676749	9.109746786	9.533158536	9.264057734	9.211641373	9.452731927	9.936136195	9.618564515	9.250790895
ILMN_1653319	5.253984426	5.401194596	5.115045161	5.551232586	4.968615524	5.379167521	5.220912686	5.575867414	5.38520699	5.338664705	6.151759522	5.018173612	5.384844556	5.661827617	5.593095325	5.002572507	5.228942259	6.103182694	5.563409203	5.48260507	5.7747315	5.522334441	5.276963478	5.632761072	5.617551014	5.270276219	5.720519573	5.112187618	5.300110432	5.575545127	5.71563291	5.833286908	5.980895084	5.370203456	5.543947837	5.478094111	5.432789374	5.087793334	5.093849514	5.676982849	5.466419768	5.568361674	5.228942259	5.250110723	5.220991334	5.508031066	5.607305541	5.595345236	5.740415578
ILMN_1653337	5.592697666	5.92642776	4.97208024	4.888626264	4.822077363	5.15473693	5.625112411	5.533711174	5.153679395	5.407131266	5.176746065	4.506571234	4.776323501	5.555757465	5.446623745	5.289591466	5.68273348	5.748936527	5.44996583	5.633807835	5.547413121	5.598517545	5.658622486	5.49406428	5.590603114	5.42879596	5.578773013	5.529708834	5.150552255	5.382410537	5.407579388	5.312738639	5.624813469	5.53818058	5.322073255	5.463036242	5.28085712	5.07898097	5.395294009	4.874125306	5.941064182	5.054364697	5.212150775	5.42483071	5.282408807	5.617551014	5.43321557	5.698711933	5.989847852
ILMN_1653342	5.904657347	5.958174172	5.855721826	5.96812772	5.898908054	5.860556214	5.690381404	5.529708834	5.814108598	6.24068469	6.072917284	6.11901117	6.425122034	6.328768346	5.973294713	5.827866354	6.379546968	6.137743904	5.917434105	6.036863533	6.410837727	6.167934699	6.431097401	6.181662669	6.50810896	6.838223043	6.023888042	5.956187475	6.611411029	5.9603394	6.198311889	6.079146908	6.212926733	5.682175652	6.278902917	6.132505294	5.878214027	5.895345357	5.997673784	6.228654009	6.187429176	6.325074255	6.45202431	6.488126826	5.590106014	5.875802366	5.966968124	5.624496545	6.135349217
ILMN_1653367	6.802512876	6.983336168	6.840374965	6.930685267	6.909157554	7.405353867	7.543207001	6.849248314	6.981781008	7.335721907	6.851468567	6.72077185	7.130833131	7.186541894	6.875530361	7.38383465	7.472670337	7.209528639	7.429355273	7.144670921	6.733334039	7.11325258	7.526859587	7.2834117	7.107521756	7.258897473	6.920188852	6.643316826	7.019088486	6.804488927	7.161288957	7.089702453	7.115405888	7.187722802	6.823120779	7.206445285	7.43882509	6.612648361	7.107886663	6.487415275	7.057001635	6.976068838	6.928848397	7.015490242	7.156610078	7.096978009	7.321688604	7.456765839	7.054051792
ILMN_1653390	4.818171757	4.899224342	5.8466785	5.156545763	5.323468461	5.10737998	4.963379308	4.731483811	5.248621016	5.140371766	4.67437373	4.863624178	4.876671772	4.677111481	4.358367131	4.63946172	4.545998212	5.116289845	4.918142672	5.100246878	5.234420955	4.660238029	5.031595222	4.876737277	5.179035739	4.949297606	4.455269671	5.125708307	4.324114725	4.507445684	4.050620987	5.139234174	5.024236888	5.221481833	5.467607316	4.977314678	4.805626762	4.895663817	5.01425569	4.920918929	4.839105199	4.77609113	5.295901131	5.075547603	4.607900006	5.09380827	4.728735447	4.946498583	4.943802485
ILMN_1653394	4.677186405	4.762198736	4.531277314	4.21895743	4.528047863	5.110009452	4.760563329	4.473144328	4.492161521	4.603394434	4.803903337	5.060701676	4.876671772	4.742262274	4.685211632	5.108415167	4.665461956	5.505881114	5.011454527	4.987386583	4.913333424	4.869941393	4.64748896	4.472543657	4.754473968	5.03151418	5.257984818	4.967839871	4.449297871	5.320325413	4.456738001	4.462532218	4.628727039	4.694640526	4.649800402	4.845098077	4.937530692	4.569340119	4.544607219	4.830261365	4.706626593	4.968323093	4.616732906	4.515212079	4.736038225	4.67285807	5.145733496	4.837894848	5.095712158
ILMN_1653404	6.693232601	6.736416701	6.748063005	6.518706881	6.923626972	7.012897236	7.065396125	6.861966289	6.875691264	6.871480983	6.652116411	7.197753135	7.265101045	6.850759714	7.074489462	7.136381846	6.941324666	6.815003276	7.338768242	6.859464329	6.475186672	6.882738489	6.810720541	6.753144374	6.829296079	6.660948095	6.950938706	6.865739423	6.583730626	7.062605985	6.821305067	7.211218781	6.86792077	6.811694341	6.951605106	7.09147461	6.641754572	7.055615407	6.912200866	6.559258764	6.719033041	6.56322997	6.755317877	6.783119677	6.98412761	7.270402268	6.852922163	6.803298907	6.870647996
ILMN_1653412	7.746836295	7.691138668	8.891800877	8.518046875	8.217355993	8.556889	7.845844511	8.704991866	8.209718222	8.425192655	7.939632966	8.111801513	7.598719612	7.91780221	8.059666579	8.070298274	8.244837434	8.520631291	7.843255891	8.365189177	8.732923324	8.080834906	7.450785272	8.293669472	7.332820756	8.251100041	8.684906582	8.224138534	8.560943098	7.967769506	8.471216995	8.329785646	8.538354577	8.802824964	8.87326395	8.099187743	8.111550555	8.145632062	8.478450131	8.392700892	8.825126818	8.254212122	8.28377175	8.200691967	8.425496489	8.493297174	8.603966809	8.839389872	8.48206407
ILMN_1653429	6.309887052	6.060349478	6.714764182	6.549484259	6.18522349	6.738825667	6.327953949	5.958578999	6.184302487	6.366207063	6.33982222	6.071292016	6.22634849	6.256469888	6.041513394	6.340615165	6.191789619	6.044032914	6.168792264	6.394110238	6.24311084	5.894774277	6.20238041	6.449063377	6.392257843	6.19791946	6.454491566	6.183426779	6.468276197	6.250752594	6.157004784	6.478388746	6.176741507	6.634417887	6.43918016	6.348573065	6.056167802	6.622603801	6.793474202	6.280744759	6.379546968	6.353680539	6.210564049	6.000278455	6.262274099	6.175747618	6.46252674	6.117158759	6.65589872
ILMN_1653432	8.253679417	8.205145123	8.283485744	8.685876852	8.345327399	8.393558264	8.120466426	8.39822364	8.423692997	8.127089603	8.722989756	8.475737302	8.265971579	9.091682915	8.637933025	8.186500383	8.415453068	8.251100041	8.16990416	8.912274663	8.386287151	8.827246646	8.876532884	8.933441634	8.473881283	8.753693941	8.488285498	8.561262294	9.275203922	8.629803723	8.554071061	8.487383663	8.526133735	8.952228761	8.879332934	8.611252265	8.108208487	8.54859115	8.466156063	8.65534538	8.25780548	8.72558759	8.412575118	8.56638099	8.876904753	7.873296212	8.355004754	8.527718421	9.024082128
ILMN_1653438	6.044337799	6.436623071	6.874209088	6.642840434	6.934407087	5.962500129	5.616823986	6.185849779	5.971249496	6.103425015	5.917554771	6.038831385	5.883798894	6.106348768	6.473550912	6.049338442	5.990631271	6.560612704	6.548599972	6.342288807	6.233518322	6.35008038	6.732817625	6.135207832	6.51886214	5.970753997	6.164717599	6.026192984	5.965379595	6.964837119	6.182441515	6.38522329	6.48108181	6.579809633	6.375098788	6.116665143	6.103182694	6.479125667	6.464694984	6.370321844	6.425486255	6.307165986	6.058390847	6.989857179	6.710446647	6.043438768	6.723874281	7.074799304	6.284710072
ILMN_1653443	5.05901573	4.781643609	4.696302749	5.113345114	4.056508646	5.15473693	4.69731599	4.575931662	4.917343552	5.056879459	4.830313778	4.971862024	4.821829664	4.933515535	4.453542476	4.677168628	4.771453329	4.22834262	4.918142672	4.57381363	4.81937871	4.750697049	4.925597965	4.196121109	5.278859032	5.063706088	4.533173856	4.880800065	4.927217081	5.048016178	5.004185003	4.936524523	4.944460037	4.82635532	4.626831679	4.773192608	4.795786677	4.947556043	4.982105131	4.910637627	4.935202905	4.673923177	4.914080255	4.722403656	4.1746597	4.635195842	4.108957664	4.975035332	4.765481343
ILMN_1653466	6.134541396	5.821402068	8.032311657	7.186019425	7.705758445	5.806039437	7.017093783	7.140629337	6.701060142	6.419691239	6.351075989	7.194949661	7.36717531	6.845393544	6.779584063	7.506837369	6.71867776	6.583606207	6.602379587	6.610005863	6.968343242	6.60871713	5.893281719	7.745951287	6.853606684	7.46671621	6.847900521	8.429634065	6.840207752	7.297880901	7.098719115	6.970146586	7.342887208	7.795914885	8.324107475	6.790172337	7.280191921	7.453991065	7.238614132	7.789838559	6.113355182	7.264704931	7.02945294	7.476111069	6.362960847	5.920320583	5.567842657	6.525375819	7.529378723
ILMN_1653469	11.53064641	11.46656752	11.52480294	11.77461654	10.9565616	11.60573579	11.76091627	11.32802473	11.49504952	11.56345917	11.50977639	11.25794779	12.01258751	11.59040576	11.46394873	11.05078651	11.5157535	11.01411409	11.17015187	11.89086702	11.52773274	11.11395187	11.76435909	11.21485668	11.84537624	11.40311108	11.33315409	11.59040576	11.9157492	11.33072957	11.82878026	11.10467536	11.5127038	10.94797075	11.63366225	11.34660375	11.88750312	11.48627667	10.97353956	11.78763355	11.00282329	11.37066316	11.14077013	11.65251291	11.51854026	11.68164571	11.36029262	10.95436947	11.58436604
ILMN_1653480	4.908987241	4.825236669	4.572865915	4.553283078	4.421093244	5.132241018	5.30909409	4.816993528	4.880348469	4.868704791	4.562227651	5.487754386	5.027932238	4.92396951	4.889968612	4.79088045	5.015653953	5.110587991	4.895096177	5.069985479	4.06757316	5.051010919	5.095271742	4.751742142	4.901838898	5.008150772	4.822782743	4.57640923	4.669553104	4.652469374	5.021887161	5.166220691	5.269783698	5.413345221	4.840819794	5.151317926	4.683214781	4.210356457	4.494986119	4.472885113	4.746981418	4.968323093	5.0347328	4.860697371	4.400460355	4.5838256	4.716386904	4.709389981	4.648000085
ILMN_1653496	4.582878874	4.931193871	5.231028765	4.885571431	5.210700303	4.824650468	4.806355331	5.452744852	5.189427173	4.764391094	4.867452865	4.940785493	4.539888626	4.880382481	4.982768832	5.240765714	5.534761787	5.247228812	5.362347052	4.968672561	5.01662877	5.030247328	4.562410736	4.506830785	5.41833674	5.270276219	4.827866343	5.040330054	5.023646078	5.158139763	4.809167741	4.955062322	4.855566661	4.529422281	4.609606357	5.131898185	5.028838165	5.039597211	4.487997567	4.711532663	4.982884199	4.801700884	5.352865298	5.319155282	5.046271629	5.137971292	4.956114714	5.40349904	4.991987884
ILMN_1653498	8.666376879	8.612221062	8.382442041	8.516181759	9.121261295	9.001764049	9.465854172	9.503876892	8.286039163	9.568271694	8.26135892	8.101763737	9.40140017	9.239407278	9.428784676	9.44045033	8.763252537	9.523119314	8.962730007	8.979525856	9.191350235	9.873957186	8.388052088	8.882200467	8.889644151	8.721018681	9.481718644	8.795206126	9.711214529	8.936046067	8.50245472	9.53947858	9.315575288	8.519003766	9.116297885	9.035000807	9.536413381	8.594940285	9.166832095	8.245913398	8.880367779	7.675381006	9.398006707	8.875806064	9.506315337	9.558928886	9.046025269	9.919799244	9.235189542
ILMN_1653504	7.998185849	8.806711918	8.515212832	8.327551805	8.241227361	8.102279493	8.187858286	8.141836908	8.686214019	8.363998232	8.289149713	8.499977891	8.487987215	8.103569807	8.080099009	7.758477825	7.755124625	8.09998001	7.807602237	8.582144569	8.069754977	7.61907049	8.199699694	7.880314769	8.303873455	8.01179213	8.066641442	8.213207484	8.186228312	8.295056654	7.947754688	8.4862068	7.737324922	7.575287673	8.500573365	7.816193491	8.487987215	9.011076902	8.504576989	8.601127091	8.337768391	8.930766288	8.077291823	8.796644339	8.710065647	8.052305097	7.839018458	8.208373761	8.305338918
ILMN_1653514	4.931718047	4.788290167	5.427247815	5.061234928	4.725172999	5.148189398	4.872401314	5.317043072	5.256425711	4.925292261	5.344863703	5.133096422	5.284410214	4.844454159	5.069985479	5.220991334	4.721623357	5.201231955	4.857001493	5.152840662	5.054924829	5.321854124	5.149891971	4.62880119	4.726590179	4.991402571	4.912661692	5.168321707	5.245604445	5.334159507	5.407579388	4.514701684	5.492588121	4.854365102	5.482392804	4.620281774	5.379695099	5.220039623	4.712396847	5.085096846	5.340627542	5.206396403	4.926022591	5.116843504	5.137703083	5.533086555	5.177913637	5.200913332	5.011590238
ILMN_1653529	6.339129904	6.228654009	6.594021657	6.227518663	6.090336213	6.448290251	6.033268859	6.178999125	6.388279735	6.367385161	6.420556907	6.334242237	6.647394363	6.420127214	6.247384522	6.268990844	6.412731509	5.496960373	6.376841015	6.354233992	6.411565833	6.492699025	6.610144003	6.286406087	6.361509209	6.361210452	6.604491415	6.207360154	6.769100369	6.355713755	6.266109889	6.150290175	6.506162491	6.178372162	6.317333462	6.295134978	6.497587169	6.662515223	6.053489469	6.598276404	6.447166116	6.491424422	6.121380042	6.328768346	6.066625962	6.183014681	6.347177685	5.91380896	6.163155802
ILMN_1653553	4.998003294	5.252873979	5.697929757	5.818648148	5.699220211	5.361509638	5.269429735	5.940939099	5.093000517	5.288940571	5.409015373	5.692176932	5.460878345	5.921600714	5.789753984	5.243862765	4.795882902	5.044485901	5.555757465	5.403730053	4.929321798	5.51852217	5.687531309	5.775917999	5.421316524	5.636667	5.83420916	6.000149018	5.844557091	5.51387914	5.882867518	5.468168839	5.431118101	5.77125744	5.381345138	5.585562976	5.326304796	5.7096256	5.370705605	5.620452549	5.530151897	5.566272902	5.181926012	5.574159101	5.084739549	5.296403434	5.589776183	5.369391925	5.340849511
ILMN_1653573	5.371949533	5.098597615	5.357573476	4.877165091	5.681082064	5.225277862	5.423818145	4.978128218	5.971249496	5.311338682	5.154849093	5.286540842	5.688247606	5.561329122	6.292339926	5.05415775	5.197616331	4.974362317	5.359075554	5.227163911	5.482159532	4.973102613	5.513367524	5.251236239	5.346547674	5.603770072	5.380645043	5.697416061	5.569703211	5.53681793	5.73561343	5.802095146	5.122722845	5.224347114	5.262988444	5.407900157	5.31157848	5.625989994	5.552559467	5.878214027	5.478094111	5.23826181	5.497724486	5.402311422	5.569163407	4.967820381	5.177913637	5.788840999	4.860920183
ILMN_1653579	5.10368838	5.447687835	4.547653027	5.29025851	4.983053181	5.000765974	4.839220011	5.274255254	5.270402804	4.937326904	4.913070112	4.940785493	4.558300295	4.309417542	4.8388502	5.210062195	4.654728141	4.599428093	4.716809263	5.348170212	4.373658854	5.070292609	5.106044655	5.517852515	5.428313267	5.411835703	5.265167942	4.880800065	4.946398252	5.204059048	4.961436106	5.279170525	4.940695643	4.805497462	5.108744951	4.948692772	5.189779676	4.606011005	5.202042743	4.690360181	5.138440866	4.907458214	4.96282555	5.383671393	4.986819189	6.479717824	4.90027269	4.943313001	4.272727563
ILMN_1653599	9.092078678	9.470312523	8.895289226	8.988533645	9.399448207	8.876161015	8.662103633	8.688923873	9.23007411	9.191777984	9.36300945	8.807060095	8.785843287	8.821002446	8.928149146	9.090056179	8.889009216	8.565123511	9.25253925	9.117102486	8.628786101	8.534933	9.283262731	8.995701728	9.296874873	9.423157022	9.156211819	8.822731405	8.694640371	8.750333294	9.084808792	9.080535435	8.940103634	8.665054103	8.935654814	9.050331348	9.036874739	8.98963075	8.875100581	9.25733087	8.895967073	8.995701728	8.676210106	9.15160575	9.053588204	8.721018681	8.794558277	8.593378629	8.541780151
ILMN_1653601	5.538430008	4.864967066	4.74472338	5.244319084	4.822077363	5.289204186	5.280139069	5.409820631	4.943949193	5.201684132	5.311820932	5.085829854	4.217357949	5.165938343	5.088147849	5.843117656	5.707684072	5.247228812	5.523258278	5.385001886	5.550091081	5.237832173	5.086331113	5.009654327	5.16062119	5.523176034	5.392339131	5.125708307	4.808011074	4.927570999	5.704382427	5.532883712	5.433433119	5.459110263	5.386989134	5.264080547	5.166836808	4.753698042	5.085787276	4.950674529	5.419372652	5.085829854	5.167551912	5.082380415	5.478306277	5.701110852	5.292678727	5.262789182	5.708786523
ILMN_1653612	5.589121327	6.659200311	5.752321977	5.122142379	6.208826765	5.660711605	5.784214254	5.668852633	5.77125744	5.948331095	5.818526507	5.942103077	5.569703211	6.12702198	5.646512447	5.884493872	6.366933433	5.533711174	5.995289086	6.111415811	5.745078322	5.598517545	5.857072199	5.858868442	5.780155028	5.799107107	5.408150215	6.167934699	5.581109483	5.895116836	5.845842969	6.206957842	6.054990103	5.776282565	5.634349492	5.816304087	5.817672713	6.123486583	6.070746818	5.863072395	5.772358367	6.356164128	5.645477386	5.717311137	6.059210277	5.375032665	5.760729017	5.861300841	5.471168673
ILMN_1653613	5.872800386	5.219448484	4.334893682	5.537816016	5.024854773	5.233824806	5.63060166	5.194899664	5.552017364	4.983907869	5.130223653	5.105889215	5.275710555	5.215645045	5.249821241	5.210062195	5.244051177	4.908731635	5.241602799	5.231622259	5.648546116	5.606560951	5.174362096	5.051623357	5.495018831	5.373521026	4.600736361	5.282408807	5.078696372	5.198921593	4.588353312	4.98447865	5.053849339	4.977518407	5.389372806	5.106159902	5.181593819	4.70133797	5.241857126	4.981124575	5.061660847	5.073620451	5.271116846	5.170759358	5.397907492	4.836643132	5.000724143	5.140250674	5.38295741
ILMN_1653618	7.105042404	6.938250142	7.213977917	7.387161702	7.041285711	6.958367505	7.099073949	6.919046122	6.701060142	7.02945294	7.202852023	7.081187477	6.850106769	6.818285483	7.209731235	7.053893568	6.842736485	6.787224188	6.571847867	7.269281774	6.840542177	6.781817235	7.434131742	7.24200417	7.451592729	6.984485108	7.201917095	6.82776549	7.141598073	6.824596924	6.845857385	6.666011758	6.771579995	7.054051792	7.176278388	6.923973699	6.687709322	7.457547582	6.862984383	7.289843487	7.057001635	7.435696736	6.973448083	7.339558408	7.075640566	6.702669222	6.883723944	7.063817919	6.846432364
ILMN_1653622	4.270855913	4.756426711	4.564272784	4.952876207	4.261140798	5.331877368	5.034258576	5.208082987	5.536225363	4.454582193	5.12681498	5.041742402	4.724174284	4.700295413	4.78898296	4.387510888	4.252858886	5.195437647	4.993054614	4.971230911	4.570624446	5.355937583	4.653067285	5.00240769	4.726590179	4.66921438	4.859263843	4.854437626	4.974443184	4.602718774	5.231257076	4.735945873	4.729970945	4.94798801	4.762180703	5.007452882	4.960449727	4.100352267	4.695972836	4.95498753	4.832979894	4.880659937	4.686873158	4.773673524	4.528061124	4.501470059	4.722650332	4.858410189	4.74985012
ILMN_1653646	6.99801424	6.874209088	6.689768144	6.985176524	7.208598956	6.537911634	6.9318611	6.599639682	6.465412392	6.636476981	6.793860245	6.904451239	5.959724931	7.001132176	7.403776859	6.678632193	7.035789413	6.968190782	7.801983619	6.836200081	6.852591161	6.927529926	6.532290256	6.731621297	7.544045348	6.962634794	7.022558356	7.745732671	6.460210049	6.954320417	6.869563825	6.943301405	6.885766894	5.98896258	6.07404584	6.970476593	6.583464023	6.709842713	6.95500725	6.818448311	6.467573921	6.643162525	7.171148977	7.083320324	6.119553021	7.36318651	6.447964914	6.521000618	6.422729467
ILMN_1653652	8.619968222	7.893518856	8.46304197	8.657683265	7.94478307	9.227462833	8.357583183	8.521516764	8.184890897	8.732184238	7.824339701	7.29807604	8.373120696	8.803495299	9.059115581	9.534285526	9.439116949	9.517660039	7.698939374	8.834280771	9.13210194	9.59241514	7.115052423	8.382132538	8.036840087	8.624538367	9.134191353	8.763252537	9.804379212	8.422002239	8.021320623	8.072908126	8.274645199	8.430819644	8.964957462	7.892023601	9.804379212	9.004048508	8.719742289	8.229502961	9.626063642	8.52958874	8.593971352	8.647953935	9.174798029	9.50432955	7.437623828	9.332149633	8.854992524
ILMN_1653667	5.003585666	4.931193871	5.260599705	5.345077446	4.968615524	5.479577069	5.008227935	5.558357797	5.353319273	5.18535247	5.006938034	5.144667885	4.907185294	5.399526549	5.418949689	5.077358466	5.511661528	5.688355249	4.945883614	5.279619144	5.467096668	4.843608124	5.329714661	5.874681084	5.02349859	4.920350214	5.488092962	5.788114484	5.292096004	5.361884485	5.270615472	5.338476883	5.395490622	4.977518407	5.229000549	5.467027197	5.160064066	5.420829977	5.047552014	5.227814033	5.009094914	5.3730304	5.284772084	5.027251873	5.345182281	4.947556043	5.140185079	5.262789182	5.110009452
ILMN_1653670	4.789729271	4.287281021	5.115045161	4.669758661	5.714146678	4.635017358	4.872401314	5.391845179	5.200548849	4.545184231	4.840643784	4.592923945	4.443855149	4.459331857	4.886319287	4.717521473	4.795882902	4.494213728	3.850812709	5.227163911	4.836726816	4.558300295	4.812427712	4.368039793	4.566414732	4.424988469	4.664583237	4.810547904	4.769614811	5.260681177	4.323517982	4.406377823	5.03582565	4.887087211	4.940169546	4.744797592	4.912923919	4.642283247	4.459737247	5.341390803	4.378822453	4.660784899	4.732964208	4.544467058	4.623205651	5.253243068	5.092709329	4.908506248	4.482666
ILMN_1653708	7.657889062	6.954320417	7.271737473	7.465123355	7.26262455	7.808551561	7.693696694	7.484562526	7.307320316	7.590196427	7.737098799	7.57985858	8.328677079	7.890829603	7.687810529	7.999683286	7.368751099	7.527699818	7.808790144	7.545732446	7.918561495	7.594231505	7.706388422	7.700621569	7.91686539	7.247424744	7.598082576	7.934342873	7.356774948	7.667029969	7.568450987	7.047223194	7.720576445	7.749044678	7.79686741	7.836454983	7.909119653	8.025500543	7.604872959	8.066169247	7.687810529	7.186925738	7.320371175	7.715778785	7.141951624	7.477724902	7.341780418	7.561436984	7.365161599
ILMN_1653709	7.174266518	7.426750551	7.005896954	6.824883859	6.787050546	7.097143459	7.155536568	6.298765239	6.809198405	7.444613144	7.296511833	7.019426208	6.951995754	6.980215213	6.469175544	7.31025172	7.364960699	6.426615848	6.802344621	7.036858826	6.767679539	6.376841015	6.985176524	6.716313169	7.213591861	7.252971754	6.802027523	6.755805919	6.971201306	7.043321557	6.799273545	6.937696678	6.967677339	6.712875403	7.1642513	6.991581604	6.762090565	7.255548134	6.569341678	7.017415863	6.620150449	7.205870291	6.988136135	7.110935961	6.95180043	7.03957444	6.752376169	6.942288092	6.998551431
ILMN_1653711	5.506981337	5.81777238	5.218287182	5.934016634	4.909896989	4.790837065	5.795341688	5.089480647	5.411690462	5.679593095	5.732561652	5.054092174	5.840213803	5.711984397	5.962500129	6.110737161	5.170343637	5.726877936	5.379695099	5.48260507	5.824251959	5.9607029	5.486752482	6.058001669	5.606641745	5.421974779	5.504638825	5.392130746	5.157551876	5.736747881	5.587238239	4.78961798	5.262054767	6.012007042	5.20049115	5.400097065	5.394346506	5.278463934	5.794428442	5.043550873	5.306499719	5.169682924	6.011279593	5.641001448	5.444662412	5.583665928	6.081264334	5.694692126	5.626807314
ILMN_1653712	5.139033109	5.504072597	5.392766359	5.256882151	5.808688521	5.4265048	5.351527628	5.148515959	5.203997528	5.140371766	5.084863962	5.417067201	5.395079447	5.643554759	5.262054767	5.385001886	5.503878402	5.256637123	5.28283207	5.599210923	4.801756055	5.553541496	5.247307019	5.34124128	5.081548975	5.242171689	4.912661692	5.322844213	4.993421126	4.980267186	4.595913527	4.890186831	5.235678981	5.407131266	5.091623123	5.031341563	5.255999619	5.206763555	5.190456107	5.002099713	5.020061231	4.948156314	5.409220207	5.288092717	4.967909953	4.825499401	5.097528736	5.062935944	5.309669766
ILMN_1653718	8.41876646	7.941341502	7.981651566	8.279895036	8.029498242	8.410184634	8.390907369	8.613497841	8.157726769	8.105665064	8.248835904	8.239833922	8.460934476	8.755395134	8.568226065	8.180697919	8.050065453	8.40967188	8.469379102	8.166645969	8.547004364	8.343887414	8.472360702	8.404605623	8.281586372	8.203219942	8.415155589	8.281586372	8.204888763	8.427293303	8.82688538	8.518363425	8.406419051	8.468510066	8.383627126	8.291436421	8.064306789	8.321949538	8.144812234	8.365189177	8.286587381	8.457998241	8.059424021	8.248568884	8.401193458	8.639503216	8.284850708	8.319596478	8.384480923
ILMN_1653738	4.677186405	4.94312443	4.010819898	5.19600927	4.97599423	4.795220188	4.754832141	4.569133925	5.036772284	5.116610143	4.937160829	5.176608446	5.187070957	4.989372509	4.503688155	4.969851027	4.394481975	5.189495971	5.024886811	5.067326192	5.05000653	4.67559933	5.047552014	4.223695065	4.714330588	5.531062087	4.307967337	4.651259327	4.993421126	5.162355335	4.692353607	4.979114087	5.180147601	5.073147903	5.098412021	4.948692772	5.331627886	4.668245823	4.86328646	4.925641218	4.966538572	5.051623357	4.976295202	4.722403656	5.046271629	4.851165796	4.722650332	4.67769549	4.869824818
ILMN_1653793	6.139959879	6.157490909	6.175591225	6.477444732	6.932185966	6.814505786	6.6008428	6.200434345	6.224342587	6.330216418	6.043912414	5.792872562	6.564474899	6.345839809	6.242466174	6.56638926	6.522787951	7.061342336	6.546923945	6.462056857	6.436747976	6.543136384	5.606480156	6.326107972	6.342431612	6.356016004	6.773693991	5.870830238	6.699482061	6.064706961	6.027431609	6.140870359	6.396733495	6.45262516	6.161784737	5.915768118	6.976940037	6.293737065	6.292058308	5.798761738	6.478068189	5.834447574	6.266856344	6.375391142	6.37336299	6.843392513	5.888674338	6.143137445	6.165132552
ILMN_1653794	9.615411684	9.994610056	9.054724454	9.557930843	8.627763268	10.41585803	9.647554133	9.233406605	9.582846918	10.21253112	9.783108139	9.63646434	8.457689037	8.801400902	9.296874873	9.001764049	8.525799229	9.042391644	8.232719984	9.130102525	9.637512734	8.271574169	9.214302325	9.315575288	9.212522132	9.229627824	9.003308974	8.751668416	9.816340049	9.321948345	9.370422191	9.212522132	10.12506708	9.67404029	8.823070428	9.423157022	9.321948345	9.202134565	9.688499532	9.036107908	8.824447058	9.959194058	8.557197126	8.745309155	9.118000312	10.04024021	9.842687022	9.83904888	9.666017176
ILMN_1653797	10.6459627	10.51276913	11.17253108	10.56104784	10.93913174	10.26576116	10.82032267	10.69024312	10.58996884	10.63835711	10.63091589	10.77449548	10.16966773	10.22169615	10.6364481	10.84910023	11.03135402	10.47736002	10.73698281	10.49865542	10.96082693	10.42919903	10.97599236	10.77066689	10.66312947	10.58814956	10.69878971	10.6593622	10.49344352	10.50216686	10.5302315	10.43102123	10.71951199	10.51276913	10.59555006	10.59190856	10.41074119	10.61048727	10.53748207	10.45102112	10.2247342	10.5768815	10.70742398	10.45102112	10.09549153	10.51276913	10.3195255	10.54849112	10.16966773
ILMN_1653801	4.683591121	4.534098599	4.395266632	4.51739684	5.110090226	4.31874917	4.771374265	5.230898036	4.648149265	4.700483227	4.242618016	4.102113787	4.611443602	4.730233612	5.051971005	4.66139009	4.620464837	5.325674133	4.358735755	4.613086332	4.597986391	4.248239963	4.636544438	4.663142026	4.626713163	4.607477913	5.03268132	4.824433088	4.162684452	4.825499401	4.734312688	4.701426873	4.391028176	4.511624644	4.638200088	4.496542592	4.639575258	4.735334528	4.635174263	4.763106029	4.76722508	4.927961322	4.713558724	4.5516857	4.623205651	4.961768129	4.403288984	4.663298418	4.729997852
ILMN_1653814	4.789729271	4.800128432	4.523086616	4.146521222	4.925292261	4.536055208	4.729880133	5.054880391	5.171260275	4.476065552	4.69097396	4.800322847	4.551998844	4.088113478	5.047480515	5.03699381	5.210434003	4.453467329	5.30297517	4.960587084	4.197532749	4.535623784	4.143247198	4.736315841	4.732303636	4.753118176	4.653105425	4.633276636	4.797608658	4.093581354	4.595913527	4.78961798	4.920148112	4.779657102	4.229540573	4.149397584	4.912923919	5.093120947	4.473752705	4.479838387	4.664281587	4.900551806	4.359433639	4.244485918	5.078466656	4.210075164	4.777499136	4.510674434	4.755451719
ILMN_1653828	9.236022833	8.93152703	9.107338689	9.458013986	9.14864364	9.245524504	9.435657889	9.266695708	8.948335367	8.968384721	8.952617974	9.334401787	8.684906582	9.25858188	9.423157022	9.056346082	8.921099487	9.23007411	9.340079497	9.438640979	9.014145313	9.47538355	9.548601727	9.548601727	9.102969016	9.236880047	9.355737129	9.287603227	9.263614469	8.964586607	9.451779739	9.185355993	8.832804765	9.330357665	8.985165567	8.8868111	9.095202653	8.933806258	8.838679388	8.9024893	9.354817224	9.107761571	8.886134684	8.671637271	8.907189168	9.047677751	9.142747188	8.706385713	9.177738411
ILMN_1653856	7.227660429	7.653501705	7.66545443	7.039907757	7.425348347	7.464275905	8.11127343	7.867095906	7.694985313	7.332637872	7.407936784	7.516331408	8.10946733	7.924954142	7.498470288	7.848835577	7.593164202	7.620423678	7.759825691	7.95665502	7.348030109	7.81115723	7.713349834	7.317259561	7.595093824	7.577190764	7.26702905	7.60570719	7.639832099	7.30929497	7.62623638	7.214554406	7.450785272	7.817499273	7.373388338	7.648621341	7.622752504	7.307142629	7.613907148	7.435302828	7.332051127	7.387750549	7.070483769	7.325147544	7.055097909	7.453772465	7.548887767	7.612854133	7.683195061
ILMN_1653861	5.691597197	5.463658571	5.908598609	6.154490839	6.065926788	5.593589018	5.748936527	5.828728223	5.992652213	5.669409048	6.090692093	5.739345333	5.724836325	6.083178874	5.745794815	5.98388561	6.054339674	5.742005302	6.07019909	5.795097164	5.92147775	6.016756368	5.98388561	6.081107537	5.876394265	6.208826765	5.798227446	6.212658777	5.473166355	5.973422701	5.81553642	5.945216829	5.694282558	6.138106049	5.900591211	5.778702445	6.401154146	6.030525116	5.859615729	6.05782869	5.792410372	5.861901357	5.51997791	5.965837248	6.082661693	5.891758481	5.672835475	6.195218322	5.562777245
ILMN_1653871	11.19697991	11.56035979	11.38679647	10.71354363	10.9436279	11.10467536	11.32539878	11.72745932	11.19450157	11.42731947	10.71354363	10.78929812	11.58436604	11.94002825	11.01627324	11.71100744	11.90505799	12.29911328	11.60573579	11.69115648	11.81100947	11.71733395	11.21215174	11.72074003	11.04157904	11.59357819	11.12117125	11.6944445	10.80165327	11.60274512	11.33578226	11.29925086	11.24510524	11.1334395	11.32671175	11.63036434	11.15538311	10.65372707	11.28367421	11.3414803	12.17517078	11.07199737	11.61787806	11.12613005	11.62426561	11.56035979	11.72745932	11.70086608	11.82878026
ILMN_1653876	5.376751258	5.045017013	4.456173098	5.082496766	4.732233905	4.864749787	5.418564036	5.376177474	5.270402804	4.764391094	5.207757857	4.824650468	5.363662299	4.955016175	5.079223137	4.980199451	4.660326919	4.908731635	5.070490646	4.569041318	5.151116106	5.511544912	4.556842973	5.009654327	4.906277185	4.664870651	4.755638292	5.159252224	4.974443184	5.074424179	5.149506012	5.272716614	4.611335779	4.918552663	4.621026773	4.845098077	4.597855468	4.878910566	5.124472525	4.963085434	4.970148173	5.054364697	4.78871679	4.716001704	4.094804449	4.625147223	4.857929749	4.851346469	4.718884179
ILMN_1653896	5.142723639	5.408303858	5.357573476	5.29471598	5.882967786	5.721570918	5.326233166	4.95381873	5.372231632	5.530254598	5.86881829	5.651319899	5.812743606	5.895116836	5.709737418	5.151447359	5.289260415	5.394346506	5.593589018	5.6186839	5.732682831	5.267252321	5.442451891	5.579547649	5.107995575	5.531062087	5.480793229	5.721364529	5.912824416	5.697831212	5.491159124	5.966427272	5.492588121	5.424214096	5.410610461	5.54115344	5.490564601	5.542012208	5.274341415	5.547493837	5.34352443	5.70256806	5.251328029	5.496599243	5.478306277	5.622845853	5.929987649	5.301028158	5.76505596
ILMN_1654001	5.625800657	6.076490809	5.930340012	5.820959264	4.968615524	3.72335001	4.839220011	5.646813216	6.167153876	6.127151111	6.003938774	5.530781823	5.533195733	4.711638446	5.773226146	5.789026898	6.084706732	5.195437647	5.669749123	5.843020838	5.7747315	5.195362712	6.126609122	6.260451293	5.726036865	5.148080262	5.450512872	5.573532289	5.972302751	6.004903062	5.058288142	5.496904776	4.956673192	5.658254394	6.150939084	5.904907491	5.635163841	6.149423378	6.152036593	5.353800443	5.523413715	6.37350344	5.414239222	5.816642425	5.939830862	5.87771896	6.030876652	6.061285498	6.061581975
ILMN_1654010	5.163768953	4.806737806	4.904614164	5.389604057	4.695265778	4.963379308	5.18210854	5.128657913	4.917343552	4.957814881	4.940695643	5.179535849	4.973775832	5.337902387	5.043851019	5.492206971	5.17610256	5.157551876	5.107433343	5.229532724	4.902775619	4.944544172	5.279871229	5.263675891	5.301953019	5.076188827	5.392339131	5.186067184	4.829583918	5.043497742	4.634775503	4.923701447	5.492588121	5.039651617	5.206155594	5.022023945	5.170683045	5.253004884	4.90817533	4.925641218	4.863710747	4.927961322	5.453253146	5.035142885	4.661433379	4.799564168	5.110950872	5.097139763	5.25141982
ILMN_1654016	11.57832339	11.46961878	11.30436799	11.23228317	11.29925086	11.24274389	11.89446185	11.42217903	11.41655481	11.22720583	11.38144317	11.32023778	12.050694	11.75451889	11.66844079	11.76769245	11.36539338	11.62100209	11.72745932	11.59710034	11.38144317	11.52480294	11.50109855	11.69764016	11.43997358	11.71100744	11.39233252	11.44711142	11.48627667	11.37597337	11.65903268	11.44428829	11.49211029	11.60573579	11.44428829	11.48079638	11.53358896	11.4056801	11.4056801	11.54553271	11.67176667	11.33578226	11.27561345	11.40311108	11.20705158	11.45557615	11.37597337	11.20705158	11.5127038
ILMN_1654032	6.702669222	6.541569425	6.853437015	6.293033525	7.170238714	5.767646244	6.310289061	6.543136384	5.995181431	5.798447333	6.431492492	6.766239343	6.336235033	6.400815887	6.268843138	6.793474202	7.24857718	7.030999936	7.096082784	6.573163281	6.45960704	6.465292318	6.400962606	5.742965457	6.427012568	6.544691539	6.403157507	7.071025458	5.723155327	6.109575791	6.771758901	6.571847867	6.429060842	5.901509937	5.79808884	6.094431306	6.191116438	6.226476348	6.472603242	6.193612838	5.939608514	6.411846278	6.422889515	5.865726606	5.92147775	6.281502676	6.144833151	6.063507804	6.220754622
ILMN_1654060	7.628154095	7.49434574	7.591289411	7.356774948	7.648814396	7.740315609	7.618202357	7.671280673	7.218677926	7.717077786	6.723741496	7.168974033	7.938671136	7.521956508	7.896200369	7.689815955	7.975624997	7.87785328	7.629285758	7.857800914	7.610329426	8.129940216	7.396369848	7.731967885	7.095735682	7.653076266	7.679358048	7.363384821	7.398148042	7.43340429	7.917557766	7.543832907	7.506057249	7.365562708	7.40661408	7.67344536	7.654834076	7.104856669	7.425537513	7.418608193	7.953280874	7.445462842	7.663214057	7.094870979	7.60590536	7.93842126	7.511344438	7.378706289	7.366343719
ILMN_1654068	6.925553213	6.59436065	6.52181046	6.656824499	7.31687977	6.554236835	6.533230936	6.458256825	6.398322795	6.139232303	6.686621364	6.407967181	6.789191133	6.243259223	6.838049197	6.942288092	7.429138685	6.670873816	7.39756075	6.823936997	6.846598277	6.613548001	6.080338262	5.85536773	6.284056598	6.877721621	7.377110241	6.864173879	6.763985295	6.15288008	6.569341678	6.648648742	6.215644416	5.687220075	6.892438895	6.207217414	6.45692886	6.489109766	6.892438895	5.661947209	6.371465099	6.314346509	6.906457346	6.481357439	6.521552506	7.683416412	5.941064182	6.478068189	6.211502368
ILMN_1654099	5.611418929	5.346234199	5.468550784	5.396514089	5.302815805	5.367402142	5.552349868	5.668852633	5.127687896	5.494260533	5.279711367	5.440018618	5.140520488	5.374465254	5.732682831	5.59198508	5.328324433	5.08708589	5.414945995	5.376488964	5.689201859	5.272716614	5.344180381	5.506880327	5.610306129	5.480267805	5.598207995	5.461599837	5.962756103	5.591103475	5.456695089	5.055480226	5.462647008	5.85364635	5.93086628	5.565522044	5.379695099	5.674417655	5.606950579	5.690899529	5.63906138	5.422590226	5.291569234	5.534213847	5.467248048	5.460546301	5.548225645	5.367842999	5.526787302
ILMN_1654112	6.020939007	5.154078359	6.321777801	5.751534824	5.173974672	5.470850165	5.773532531	5.847540519	5.49565662	5.870606762	5.25141982	5.370854634	5.802491757	5.974911644	5.796665965	5.191107119	5.361071214	5.859365162	5.7456797	5.413018296	5.263675891	5.347360545	5.516484441	5.874681084	5.457104888	5.755871923	5.484680806	5.47720448	5.352547316	5.374185916	6.003938774	5.74912005	5.586355116	5.796197653	5.484391758	5.625556201	5.885308283	5.712759834	5.736456787	5.411911216	5.696077226	5.409466218	5.340031236	5.698477534	5.526165735	6.115535244	5.545519287	5.44375779	5.55609067
ILMN_1654118	12.16723823	12.52877291	13.27510294	12.4702853	13.20226152	11.66538394	11.98271003	12.57255623	12.08446987	12.02807423	12.31986794	12.90186482	11.50977639	11.64635648	12.84673412	13.02807866	13.38301022	12.24978084	13.33714593	12.19558318	12.27394965	12.37366244	11.9157492	11.60573579	12.69035642	12.36527917	12.21630837	12.74100268	11.60875834	12.46170205	12.30712595	12.55893506	12.42208279	11.76091627	11.53358896	12.11551171	11.71421362	12.44826153	12.56802742	11.74471057	11.3149387	12.13097226	12.77705455	12.25804694	11.46394873	12.36145178	11.92953573	12.79071864	11.92953573
ILMN_1654151	10.37904297	10.15026114	10.3195255	10.32120509	9.880105534	10.13055097	10.01590821	9.915378925	10.13055097	10.43768945	10.45777407	10.34339933	10.58996884	10.16815512	10.15246727	10.19586202	9.543614401	9.866653109	9.899858703	10.72919643	10.42261454	9.865493188	10.45102112	10.01872973	10.44761017	9.993297547	10.16365604	10.1480097	10.65372707	10.58996884	10.20633589	10.11390274	10.32976413	10.37583552	10.32271912	10.32419463	10.31294776	10.59943182	10.00919967	10.69210346	10.09846756	10.62730382	9.693945205	10.41074119	10.38406849	9.858262372	10.06395363	10.16365604	10.15664449
ILMN_1654187	4.076405095	4.750445272	4.280632548	4.526571237	4.50569244	4.096872391	4.980281667	5.148515959	4.927721034	4.509267537	5.45656584	5.113005594	5.22384823	5.403058012	4.993218443	5.274341415	5.077606806	4.934912125	5.191037649	5.011647148	5.389795746	4.319254918	4.663527914	4.463608309	4.430196145	4.809375703	5.231993276	5.186067184	5.049009307	4.868058984	5.073740632	4.816288649	5.108612353	4.937877364	5.22551647	5.110242993	5.432789374	5.270349185	5.516592297	5.269558032	4.807653966	5.379033477	4.757251293	4.866403813	4.39218859	5.537996804	5.151613227	4.687298963	4.865581626
ILMN_1654200	4.604443002	4.635303803	4.752568763	5.04907255	4.468980694	4.111227471	4.771374265	4.227736462	4.659587163	4.659761603	4.753720201	4.53519388	4.670278892	4.748090756	4.835093034	4.821016396	5.003669982	4.772947098	4.491852081	4.315176005	5.06856279	5.030247328	4.843803396	4.728158822	4.286171105	4.519702534	4.822782743	5.298579563	4.650852666	4.536805284	4.60322651	4.462532218	4.30876081	4.910537817	4.831603767	4.954883457	4.703767931	5.023725934	4.387660289	5.241107551	4.562805503	4.704810015	4.561133604	4.630772513	4.842082171	4.870387265	4.441377465	4.541566483	4.556531449
ILMN_1654210	5.870701264	5.760397648	4.768817437	5.85167104	5.656627926	5.128877532	5.485785024	5.539838628	5.367842999	5.598207995	5.613102037	5.579372751	5.709411394	5.223190555	5.799975415	5.866494544	5.344273062	4.888647963	5.560848315	5.559554345	5.393870695	5.267252321	5.743989643	5.567590618	5.235350988	5.607305541	5.558781272	5.659777645	5.569703211	5.610791434	5.392339131	5.279170525	5.269783698	5.925326862	5.610166402	5.512947659	5.268928449	5.634706558	5.483959208	5.536712286	5.63295562	5.643899911	5.0347328	6.031109236	5.510741823	5.323220893	5.58585902	5.517852515	5.471168673
ILMN_1654246	4.303875655	4.744321577	5.106462946	4.888626264	4.21132269	5.011037293	4.464851363	4.169870396	3.799272669	3.836272977	4.509253935	4.637932283	4.183619362	5.223190555	4.267351468	4.467455255	4.372826443	4.64261916	4.372656358	4.743996841	5.316667482	4.574122052	5.102867865	4.921173692	4.863703471	5.159816717	4.636053223	4.700894596	4.54966227	4.32378975	5.004185003	4.755787743	4.944460037	4.830261365	4.356644228	4.691444351	4.258007807	4.628467941	4.628270155	4.985355117	4.734765905	4.897275753	5.111663356	4.963864403	3.695846408	4.677465413	4.771767933	4.645990637	4.458457146
ILMN_1654262	8.536851877	8.629110955	8.711778918	8.190218987	7.251275158	8.18811297	8.195884721	8.1181629	8.753693941	8.643513949	8.518683595	8.193463521	8.278243301	8.201292855	8.326386315	8.145892932	8.265169367	8.484349313	8.368689347	8.05255989	8.253679417	8.129158404	8.577823809	7.856826817	7.955700521	8.316251403	8.268694973	8.272999076	8.049581129	8.339748441	8.141836908	8.221949681	8.338636471	7.800344145	8.522440013	8.10946733	8.054083952	8.246733255	7.929023821	8.302693421	7.950158129	8.277674914	8.058368106	8.050796413	7.611585708	7.897648106	7.921938293	7.521745819	8.259189553
ILMN_1654268	8.396395468	7.848606785	7.503042894	7.680628173	7.618846683	8.401473173	8.927760514	7.49972852	8.193463521	8.41107441	7.848835577	7.753577448	7.09185976	7.883187135	8.125577406	7.97487518	8.866409544	8.198622106	7.774523487	8.543334984	7.996412517	8.082107077	8.164307875	8.019012498	7.38442125	8.259764051	8.649582274	7.831320209	8.139087539	8.399172308	7.916385969	7.749743325	7.893009117	8.20348546	8.160846874	8.776053996	8.594291672	7.946005578	8.068719319	7.47900525	8.300804521	8.075245724	8.139087539	7.740774954	8.720063907	8.734886811	7.73482269	8.39439541	8.238462361
ILMN_1654287	5.083587818	5.194071488	4.663449025	4.658066402	4.695265778	5.05217135	5.008227935	5.041259146	4.890858562	5.481110735	4.980146196	4.99564707	4.68240701	5.516275977	5.226989241	5.207009598	5.162516104	4.830517378	4.456046789	5.064198111	5.531685193	5.070292609	5.221077545	5.432365206	5.252586458	4.809375703	5.143967353	4.865196558	5.213048109	5.330588771	5.098848447	5.398625249	5.126448002	5.332635668	5.094921058	5.252457239	4.741623713	4.598684726	4.653513887	5.260130365	5.364538801	5.398359295	5.155392333	5.158639916	4.890502692	5.38882295	5.151613227	5.062935944	4.958772764
ILMN_1654289	7.209528639	6.871849464	6.64409179	7.038877337	7.09147461	7.235413122	6.467097961	7.177562527	6.914100878	6.948361938	6.859967535	6.842736485	6.816829054	7.087921395	7.009022922	7.123248593	6.614839785	7.059609975	6.842197706	6.965189909	6.738013533	7.322642062	6.803013019	7.348616864	7.101820242	6.731175049	7.079203344	6.813610635	6.871640826	7.087921395	6.662359186	6.831910258	6.817342	6.883723944	6.876899904	7.189355507	6.608121677	7.024132224	6.777442308	6.990367744	6.510263203	7.080667492	6.921756219	6.869390276	6.53467996	6.979203278	7.080836479	6.82998842	7.046212373
ILMN_1654313	5.221224025	4.762198736	5.737518282	5.998502225	5.479007647	5.550284177	4.906412644	5.533711174	4.89533666	4.969809297	4.603505144	4.888746212	4.653920821	5.230123617	5.669749123	5.580547031	5.832547951	5.672063332	5.250385163	5.64447076	5.704265931	5.957606597	4.999188714	4.988508772	5.113505058	5.280285373	5.766392188	4.933093913	6.570069406	5.472761003	5.021887161	5.326515071	5.047184979	5.208467148	6.228654009	4.94306973	5.547662439	5.48017072	5.646057502	4.977853184	5.239999442	5.312243204	5.281991642	5.200200461	5.444662412	5.032362924	4.894465022	5.951566549	5.284226974
ILMN_1654318	4.836643132	5.089559231	4.655334881	4.941005911	5.379801666	4.843721847	5.042011723	4.700436912	4.733823563	4.671244753	4.983588246	5.352443583	5.072782195	4.802191012	5.381114835	4.850760065	5.389372806	4.672351748	5.329309389	5.1372593	5.194649894	5.364031286	5.086331113	4.815261632	4.858158841	4.784468796	5.346098644	5.150653284	4.829583918	4.787816009	5.275855541	5.493476342	4.547123155	5.0672958	5.162714285	4.935595983	4.845043362	5.470659771	4.982105131	5.09741813	5.049483749	4.880659937	4.514837438	5.319155282	5.017484561	4.616305578	4.741157427	5.240838496	5.227877391
ILMN_1654319	4.521129958	5.124941736	5.411835703	4.845527433	5.329968504	5.388459183	4.852836184	4.616018104	5.575465934	5.44534494	5.431989823	4.954164125	5.658167924	5.491612894	5.100439148	5.67307185	4.859543955	4.780107797	4.936607812	5.431773838	5.635392252	5.794549037	5.736747881	5.645931885	5.617551014	5.916843061	4.647360508	5.261562185	5.520952781	4.857221925	5.093849514	4.876956249	5.507164163	5.424214096	5.438429468	5.284953707	5.429473545	5.278463934	4.959482654	5.823322076	5.37455227	5.384789046	4.951185095	4.881578849	5.643899911	4.912692978	5.791220434	5.32293471	5.658254394
ILMN_1654320	8.719070494	8.806711918	9.572517755	9.487392151	9.355737129	9.813841688	9.365332053	9.514097765	9.307643354	9.489340232	9.492248051	9.27705486	8.183836918	8.546415705	8.975095197	8.457689037	8.555642817	9.297331986	8.35067909	8.641124804	9.214302325	9.146559497	8.710766236	8.80104152	8.428138516	8.978091473	9.319243868	8.986281531	9.199257065	8.670647729	9.302754792	9.232560855	9.384141828	9.783108139	9.826994393	9.050331348	9.228755103	9.31747843	9.115451804	9.720925503	9.515177347	9.555898962	9.154054387	9.446351488	9.798583278	9.492248051	9.473340683	9.822247019	9.227462833
ILMN_1654322	6.514110111	6.275709325	6.143576916	6.191351334	5.030929985	6.045889266	6.392126131	5.33210101	6.122839323	6.311228573	5.9607029	5.795971814	6.080436769	6.276441638	6.218262883	6.04547945	5.887182113	6.033268859	5.949460121	5.823991814	5.890544466	6.045889266	5.950173228	5.90045743	6.051519749	5.991886788	6.502431262	6.478539975	5.893528586	6.059369172	5.371489953	5.672715202	5.682974626	6.067185537	5.853530941	5.908365002	6.113075317	5.903849436	5.967842699	6.201802569	5.588333208	6.079813017	6.519163383	6.517187924	6.11651229	6.201021801	5.760729017	6.390005291	5.916179007
ILMN_1654357	5.387773795	5.089559231	6.098594164	5.27592306	5.095651422	4.937237689	5.376664306	4.904111371	5.252387063	5.602080792	5.347584723	5.319089473	5.050348565	5.345907467	5.420653656	5.422935078	4.937299381	5.344754797	5.276389468	5.422935078	5.141276755	5.037267357	5.038438676	4.823426398	5.150552255	4.966828365	5.368069055	5.408924982	4.856540996	5.505264728	4.85657231	5.156260592	5.129876692	4.981177356	5.35553315	5.370129368	5.376268192	5.069906791	5.42903663	5.420653656	5.246509611	5.524706505	5.493730964	5.749448745	5.444662412	5.380078227	5.046538597	5.283670996	5.584559904
ILMN_1654370	5.990504859	6.160749864	5.996478835	6.13277221	5.748846589	6.133069061	6.356300698	6.305116805	6.000616181	6.506634893	6.235048695	5.932650425	6.412271376	6.593533651	6.188119128	6.504797341	6.724705279	6.291353747	6.529577996	6.241571653	5.958671771	6.110339667	6.426306603	6.326107972	6.339569083	6.50508441	6.182441515	6.308650633	6.202239657	6.337149355	6.576952125	6.476556749	6.406950188	6.27524036	6.319656121	6.27524036	6.349624291	6.348110855	6.538732685	6.306868964	6.485616477	6.414493426	6.884399984	6.033137217	6.490900335	6.516239932	5.976363625	6.322777544	6.351514577
ILMN_1654385	4.993054614	5.139468717	4.614839162	5.030289242	5.095651422	5.125564257	5.224814142	4.827182397	4.722071245	4.879077711	5.044429597	5.30842335	5.410881683	5.432552286	5.431050919	5.724442237	5.136971738	5.08708589	5.018556857	4.871270389	4.963962551	5.200301705	5.028226367	5.212302956	5.555092984	5.336345033	5.014956858	4.99681357	5.189302826	5.001928327	5.378065773	4.80230533	5.251678888	4.966287313	5.062935944	4.977314678	4.782401935	5.63814926	5.14976592	4.486316462	5.601561608	5.262551706	4.616732906	5.277122242	5.046271629	5.226866579	4.983731419	5.30727026	5.281008414
ILMN_1654389	4.644110138	5.238525105	5.399436715	4.390916687	5.886330452	4.970578108	5.274796174	5.381551189	4.575676698	4.603394434	5.298040018	4.763218117	5.077358466	5.558454063	4.775782453	5.887680163	5.069652475	5.668109327	4.712039512	4.94841604	5.17298409	5.773532531	4.83037112	5.017130094	4.050238439	4.241294827	5.417859979	5.811098308	5.565037362	5.064040439	4.967193312	4.936524523	4.34455567	5.883299838	5.010015085	4.98447865	4.95563158	4.784023575	5.304577335	5.093331254	5.049483749	4.825162694	6.942632454	5.246577054	5.072420499	4.278742102	5.092709329	4.980689718	6.03722802
ILMN_1654392	6.813610635	7.345805574	7.094710995	6.896045879	7.300804148	6.992918024	7.054051792	7.212315532	7.240455675	7.084030262	7.169710022	7.317825255	7.938671136	7.358301714	7.371862927	7.52071103	7.471700068	7.407936784	7.535948775	7.324401053	7.555368112	7.226179265	7.725263633	7.840444041	7.2920878	7.31921201	7.381697528	7.663450267	7.062234445	7.146089893	7.901644871	7.665919485	7.22973578	7.242928589	6.706550597	6.824280289	7.199047631	7.414442551	7.200162438	7.293261548	7.240092263	6.968343242	7.158662941	7.119095743	6.789530835	7.392646313	7.238443348	7.304100333	7.095234695
ILMN_1654396	13.06554721	13.47284023	12.53311013	12.81784714	12.91583835	12.81784714	13.11495522	12.90186482	13.12974273	12.76371115	12.71847427	12.78621613	12.88784507	12.73231699	13.02807866	12.94329714	12.98022899	13.21163146	13.11495522	12.74100268	12.90186482	13.12012073	12.73646397	13.2553035	12.60833323	13.04679342	12.95257119	12.69035642	12.55893506	13.42916163	12.98495131	12.73646397	13.02333196	13.33714593	12.66700023	12.7817033	12.88784507	12.58121807	13.06070654	12.83228941	12.76371115	12.60833323	12.89725588	12.83723823	13.29905045	12.69035642	12.82769152	12.98022899	12.92503122
ILMN_1654398	5.022948206	5.281482974	4.955137924	5.14179188	5.05998471	5.192561619	5.133529812	5.036567401	5.971249496	5.616573632	5.41833674	5.325331523	5.660711605	4.985407107	5.521841395	6.122563654	5.47104897	4.974362317	5.294371588	4.860920183	5.498943302	5.272716614	5.363880077	5.477660324	5.404886276	4.902120316	5.0906785	5.48653752	5.128596437	5.562681861	5.235678981	4.507598897	5.228810311	5.669027077	5.486166269	5.397907492	5.1224243	5.087793334	5.392030488	5.594128193	5.323312328	5.300937334	4.930155333	5.239569536	5.205055777	5.238012586	5.387605838	5.328040413	5.198557251
ILMN_1654414	4.892738259	4.422167527	4.244543168	5.05159457	4.725172999	5.214296494	4.999824644	4.881320985	4.938559143	4.509267537	4.183425125	4.492706314	4.917134878	4.677111481	4.784676943	5.016482216	5.434601679	4.353076363	4.473707579	4.951975733	4.727582088	4.857888394	4.615784501	5.168392901	4.720227469	5.284120677	5.014956858	5.017002203	5.356498062	5.056484436	4.315604666	4.795591773	4.729970945	5.442451891	5.091623123	4.937557148	4.688391426	4.912985034	4.918080566	4.613804901	4.938234857	4.81284459	4.951185095	4.968405421	4.357672365	5.081548975	5.036294147	4.780223466	4.620562626
ILMN_1654421	6.036161481	5.934016634	6.094552558	5.827230165	5.407579388	5.379167521	5.82893903	5.194899664	5.732227059	5.991372445	5.522031498	5.758719853	5.429270685	5.716229758	5.512734651	5.569794166	5.739223009	5.315891681	5.28283207	5.949911591	5.817006475	5.727833495	5.796197653	4.712430807	5.96743257	5.73329531	5.552250599	5.72421371	5.901509937	6.111830816	5.721689845	5.598517545	5.737980674	5.632576138	6.068255705	6.05525437	5.074098086	5.972954577	5.89876762	6.201802569	5.42755777	5.936529029	5.53694561	5.895219723	5.778702445	5.46375104	5.567842657	5.730805899	5.669274787
ILMN_1654441	7.13103104	7.787593165	6.380151725	6.87097846	6.535306615	7.143561446	7.245531021	6.774372973	7.060514464	6.95500725	7.09004512	6.965870907	6.856029696	7.032092651	6.762090565	7.166820666	7.532438189	7.056529425	6.776496521	6.843065464	7.275602251	6.988874735	6.880186242	6.566792922	6.804658721	6.908016404	6.841198379	6.736266803	6.382703004	7.052317408	6.839166758	6.878408775	7.238443348	6.727560639	6.657446427	6.848426503	6.549970209	6.991950822	6.808034109	6.783582049	6.943774255	7.145190227	7.157355148	7.169882509	6.979722548	7.086197583	6.82998842	7.27942388	7.321865061
ILMN_1654445	7.898383916	7.89449401	8.147933834	8.169107682	8.056807442	8.528947576	8.135163105	7.580923836	7.770923213	8.234101026	8.241227361	8.317680299	8.669003203	7.662369353	7.507425827	7.507802103	7.905106985	7.487058712	7.632965363	7.71091569	7.954464277	7.67344536	8.115259409	8.027296711	8.174039232	8.008555996	7.828244482	7.53741029	8.180946229	7.858234772	8.299007921	7.772349795	7.996666925	7.970502025	8.431992984	7.803137789	8.464586599	8.075495881	8.129158404	8.156956421	8.139087539	8.267815384	7.717294611	8.146671932	8.253679417	8.03132167	8.281586372	7.974387023	8.564137478
ILMN_1654452	4.187312703	5.045017013	4.590338134	4.504791107	4.404895038	4.839667763	4.765591211	4.562968359	4.804190282	5.014024804	4.784413665	5.057647969	4.41510833	5.165938343	4.793179181	5.119284671	4.743352277	4.810332191	5.044429597	4.817609187	4.136548459	4.773209205	4.321063033	4.403235965	4.535537141	4.265322483	4.539568546	4.259270679	4.576073515	4.006261528	4.647020748	4.350729109	4.763641359	4.914585537	4.4439216	4.894552709	4.627987384	4.838461901	4.587516576	4.74684914	4.718956658	4.688247693	4.979575188	4.740222932	4.341143445	4.855284282	4.709614054	4.187529607	4.708973667
ILMN_1654457	5.266916344	4.327152	5.468550784	5.328559159	4.851678301	5.097596736	5.423818145	4.86847656	4.804190282	5.689940696	5.640017941	5.282909532	4.838461901	4.875494396	5.163599823	5.486023737	5.482498937	5.656738528	5.244403136	5.345567014	5.419032801	5.258870473	5.140126379	5.543947837	5.170835672	5.326160026	4.922873724	5.326609485	5.501597318	5.86989338	5.914529671	5.243815066	5.209669994	5.211246579	5.572910593	5.558454063	5.707132806	4.936004791	5.277955075	5.393768289	5.134339354	5.527379109	5.384382064	5.547493837	5.611887603	5.666308487	5.548225645	5.604658926	5.278322738
ILMN_1654488	7.159022288	7.495603732	7.24200417	6.355388859	7.370658417	7.505650427	6.858970464	7.923943404	7.398747017	7.1808538	6.620878233	6.613705244	7.76193926	7.607805438	7.39775662	6.86670966	7.303529675	7.735517954	7.260216482	7.250709763	7.939403982	7.109387576	6.846061918	7.409305137	6.8946276	7.91589951	7.026501929	7.489955981	6.887026537	7.67194606	7.616085448	7.080501817	6.921406579	7.344480772	7.415850598	6.977597571	7.513667657	7.836016686	7.512406723	7.363384821	7.837616694	6.784214277	7.087235722	7.242378623	8.222472629	7.013217967	7.62906438	7.454180391	7.995691278
ILMN_1654493	5.290950363	5.638073878	5.218287182	5.324175556	5.206002463	5.135342816	5.137408135	5.32129603	5.661018209	5.132752348	5.20539422	5.202602283	4.965924973	4.52098212	5.252788047	4.966801894	5.019569675	5.06817743	5.088616444	5.356657583	4.995433739	4.98408927	5.229750112	4.704475735	5.258365151	5.231376208	5.228413439	4.783411746	5.180147601	5.230310797	5.104266079	4.666217832	5.479443382	5.428880829	4.785261501	5.129007317	5.1224243	5.340394016	5.392030488	5.014871492	5.234563596	5.483859004	5.47454692	5.595997214	5.47454692	4.689973724	5.051322958	4.918463705	5.189358376
ILMN_1654497	7.100496359	6.928523418	7.206071128	6.900075052	6.585588511	7.170060612	6.921585636	6.727386957	7.235589079	7.287991427	7.055983638	6.86724784	6.657763494	6.939657412	6.672756472	6.967502858	6.891295012	6.701401394	6.667372209	7.073765238	6.856826292	6.722028834	6.956973887	6.341161438	7.52071103	6.882738489	6.837356564	7.034896063	7.011625784	7.046378099	6.629406681	7.07175744	6.877886777	7.081369487	6.774999747	6.877387079	6.986454595	6.722028834	7.089347879	6.932833653	6.778222407	7.052317408	7.096978009	7.52871397	7.072823111	6.882738489	6.671056517	6.711120702	6.844871695
ILMN_1654516	7.415044154	7.38695364	7.653501705	7.379100329	7.760530707	7.735282635	8.153794951	7.752920496	7.681672358	7.01653884	7.676506759	7.38938656	7.921461134	8.065351725	7.926966943	7.705082608	8.092741831	8.398862531	8.393558264	7.954220779	7.576720624	7.661529738	7.93551691	7.998947372	7.633812974	7.871415436	7.745951287	7.864978374	7.326473776	7.820981523	8.271049531	7.864318506	7.843484904	7.886042855	7.49828792	7.750902195	8.180946229	7.089873113	7.706388422	7.746380563	7.690685862	7.672355064	8.157998723	7.534727868	7.936552702	8.209463018	7.962471175	7.516106115	7.717077786
ILMN_1654518	9.358470443	9.375301322	9.353406678	9.308559146	9.340975699	9.628119109	9.20387976	9.728775725	9.295998888	9.55287163	9.035000807	9.23007411	9.344575253	9.778573138	10.03749532	8.853913092	9.313843051	9.720925503	9.491274264	9.469768565	9.537400605	9.812615969	9.726597605	9.624420398	9.280682125	9.909870253	9.424127739	9.314700597	9.530136842	9.400903826	9.581808014	9.481718644	9.443839337	9.672982653	9.551836206	9.810281299	9.145722666	9.166832095	9.220284852	9.511196864	9.46683474	9.387313878	9.239838858	9.574584407	9.309038355	9.178570233	9.843855073	9.444311785	9.450298042
ILMN_1654534	4.963050516	5.130062137	4.736580848	5.072877034	5.864248186	5.225277862	4.963379308	4.737649464	4.654346767	4.983907869	4.859897881	4.53519388	5.027932238	5.233663207	5.169380632	5.024886811	4.864643898	4.64261916	5.115458197	5.095234491	5.17298409	4.527811414	4.78397653	4.988508772	4.748815449	4.925720626	5.054364697	4.913460664	4.951533805	5.011773677	5.128942424	4.850870524	4.809341731	4.987352645	4.520615259	5.133872886	4.693425889	4.844093529	4.750053268	4.705653201	4.863710747	4.513174593	5.121261273	4.667300194	4.600422767	4.787209919	4.655626721	4.89811249	4.851346469
ILMN_1654541	4.527438603	4.806737806	5.335312467	4.93259296	4.140805002	5.30186518	4.230965362	4.926022591	4.36336741	4.962165913	4.685300425	4.83403493	4.592382177	4.785966779	4.471288531	4.717521473	4.859543955	4.318451826	4.922759527	5.110708893	4.483656035	4.696445477	4.913128337	5.322844213	4.781018333	4.79900458	4.988242184	4.757050934	4.650852666	4.499949244	4.450027674	5.021751993	4.650524323	4.9615433	4.859921717	4.963881873	4.258007807	4.051185586	4.894278902	4.963085434	4.353162224	4.652344791	4.532543137	4.610245332	4.921028929	4.863738162	4.369830117	4.73061238	4.787969294
ILMN_1654542	7.650244937	7.388174684	7.135078268	7.105772128	7.025174486	7.089347879	7.217393955	7.453553866	7.198672074	7.304818998	7.401867554	7.230087729	7.143561446	7.197377303	6.951605106	7.350598259	7.329151341	7.21102439	6.987304895	7.284622929	7.158662941	6.98501148	7.259063651	7.364570826	7.314606223	7.540289952	7.203214199	7.611802408	7.388174684	7.146089893	7.087420344	7.407004135	7.542610899	7.164779427	7.445462842	7.081537923	6.994746894	7.485560959	7.333194667	7.220062745	7.265477375	7.548670967	7.162953974	7.1808538	7.271380554	7.253884277	7.435108582	6.951995754	7.203399223
ILMN_1654543	8.586809869	8.431992984	8.243200679	8.115528398	8.161909904	8.299906704	8.503972679	8.193185365	8.250830259	8.214033167	8.511530261	8.220904085	8.443412261	8.113126584	8.24563677	8.297303612	8.285746683	8.393558264	8.406731437	8.241776194	7.94478307	8.042135548	8.02208575	8.119691695	8.454606619	8.234409457	8.068209422	8.187858286	8.483797298	8.240108663	8.437481189	8.408223352	8.185396992	8.195884721	8.343336296	8.327837958	8.375755053	8.266249936	8.388352746	8.278744255	8.309864199	8.593971352	8.2363201	8.297848607	8.279040578	8.020815143	7.982860229	7.988781783	8.272723422
ILMN_1654545	7.789618464	7.399344286	6.942810507	7.655474164	7.274036056	6.94991433	7.252777195	7.065571813	7.22267172	7.067884633	7.355448692	7.159605585	7.894744965	7.298462853	7.162953974	6.75206727	6.799583699	7.014440316	7.452172581	7.680416605	7.378706289	7.841155527	7.425919857	7.012704144	7.493703321	7.115052423	6.834206205	7.054605746	7.577577647	7.422681463	7.498908816	7.306154459	7.604232693	7.724102958	7.296692656	7.698504492	7.547820458	6.923254874	7.641094034	7.42250696	7.12629583	7.636237064	7.065747501	7.14645276	7.088651021	7.111808878	7.511344438	7.284458443	7.470143285
ILMN_1654552	7.89449401	7.588941875	7.522763038	8.021058939	8.098404796	8.069754977	7.925444113	8.014533923	7.726392456	7.711357778	8.17185558	8.239833922	8.014533923	7.847447606	7.95498107	7.41961855	7.790963627	7.93551691	7.405784613	8.295056654	7.888916107	7.987593986	8.185140594	8.274086819	7.854482109	7.981893638	7.94920216	8.012786187	8.0073454	8.229785572	7.860991755	8.064570195	7.859140098	7.910568117	8.144812234	8.112052472	7.980414832	8.020035593	7.927423574	7.995691278	7.73217005	8.189400138	7.860741108	7.952088949	7.725925782	7.973877613	8.121940807	8.114679586	8.053318309
ILMN_1654560	8.442458233	8.794882201	8.596493423	8.503664419	8.583388724	8.599571641	9.017939723	8.893163377	8.573694231	8.733920663	8.436609918	8.172374048	8.758724977	8.941544343	8.763973145	8.716365597	9.192982595	9.25733087	8.856019623	8.702399927	8.804906224	9.508194862	8.467056052	8.96198232	8.523351512	8.848430667	8.995701728	8.514018356	9.246429731	8.684582119	8.844289779	8.629457339	8.889644151	8.722989756	8.441029408	8.897442669	9.072371327	8.435780152	8.732923324	8.135940977	9.557930843	8.478450131	8.870455605	8.355883128	8.826150214	8.833569517	8.924671989	8.993822667	9.007348825
ILMN_1654566	7.092725009	7.099073949	6.840374965	6.661096709	6.407247723	7.08531287	7.144994871	6.979203278	6.777910852	7.144083777	6.884399984	7.19176921	7.19604978	7.22973578	6.926779247	7.056529425	7.302259809	7.042466623	7.086018661	7.245531021	6.972076708	7.169156236	7.069620667	7.324775636	6.745831889	7.182362555	7.241240921	7.35932964	7.244959373	7.066645863	7.267567181	6.945946633	7.160721091	7.284622929	6.8830722	7.17060167	7.082440989	6.860160795	6.872222363	6.972076708	7.316166545	7.249574729	7.032092651	6.884243589	7.226914836	6.861130186	7.202084571	7.049268431	7.182183246
ILMN_1654570	4.454778571	4.311464175	4.785579319	4.896188423	4.412739645	3.921731967	4.59229292	4.415499423	4.664962107	4.700483227	5.05043508	5.30842335	4.5459032	4.432300593	4.569066215	4.308217281	4.596439423	4.649657616	4.398797463	4.076862424	4.57723173	4.67559933	4.835339364	5.238917234	4.59708274	4.731783413	4.240378479	4.805278662	4.957619088	4.652469374	4.413002744	4.701426873	4.541403799	4.41510833	4.827131978	4.727287499	4.776811246	4.253468586	4.839504705	5.014871492	4.954921171	4.983907869	4.388068759	4.630772513	4.758348019	4.237924338	4.532318807	5.035639043	4.93091419
ILMN_1654571	6.506634893	6.285176123	5.498804306	6.123616991	5.972653698	6.010668802	6.313777176	6.307958223	5.885521226	6.175187622	5.921704531	6.066494089	6.956265038	6.452903573	6.267008409	5.866494544	6.344705577	6.267136625	6.714291707	6.130181979	5.90199109	6.091906093	6.390298318	6.257404238	6.219558876	6.15288008	5.966038851	5.996244191	5.791108751	6.159301379	6.121787679	5.798895088	6.467573921	5.835454443	5.659692741	6.423718186	6.145451011	6.17258939	6.326795684	5.783792506	5.974458273	5.723755839	5.867042814	6.427869235	6.072559641	6.183014681	6.336870657	6.397589491	5.949460121
ILMN_1654583	8.634951467	8.606505596	8.957040966	8.673978282	8.659292845	8.524615977	8.509726547	8.921464118	8.687233366	8.680478513	8.770522022	8.909566466	8.619968222	8.33376555	8.342223705	8.758403083	8.687564075	8.638571482	8.261888362	8.530250865	8.341943706	8.324107475	8.572044438	8.593971352	8.43775442	8.430529356	8.282646273	8.646131148	8.596788746	8.637587692	8.751999737	8.627763268	8.847055206	9.028768993	9.001764049	8.473575011	8.570866159	8.41906441	8.61861937	8.860346736	8.980601925	9.004885237	9.209918899	8.722989756	8.863624631	8.65671315	8.648928165	8.728860574	9.004885237
ILMN_1654586	6.392734103	6.787912568	6.549484259	6.61885389	6.743252706	6.923626972	6.426887934	6.474477361	6.71661874	6.450231167	6.412130032	6.985176524	7.408911744	6.668634104	6.913564563	6.740124099	6.653900063	6.709842713	6.779584063	7.112366201	6.944124812	6.332950625	6.74741196	6.925750217	7.050348854	6.426306603	6.40198348	6.738316685	7.051797026	6.687202154	6.662359186	7.115405888	6.536993766	6.410969069	6.578006199	6.486853789	6.512896164	6.554517283	6.799583699	7.083857955	6.783415586	6.620150449	6.009822018	6.907362475	6.312640701	6.471389962	6.762090565	6.368736533	6.729070306
ILMN_1654609	8.889009216	8.771551424	8.566698636	9.237789283	7.986845765	9.024492396	8.540530439	8.542083074	8.605877452	8.694640371	8.839389872	8.894190936	9.105333579	8.596493423	8.409066539	8.41906441	8.374292367	8.313543298	8.48858378	8.815072597	8.295056654	8.883651125	8.792430152	8.41107441	9.169319993	8.423085563	8.398862531	8.624538367	9.23007411	8.809532258	8.751999737	8.43896798	8.741518441	8.397894527	9.122033519	8.787555976	9.122033519	8.934520349	8.666730398	9.17434931	8.573371607	9.065188543	8.168554401	8.653938714	8.755727322	8.835328104	8.293406023	8.74361665	8.160595021
ILMN_1654612	6.197048799	6.457090418	6.637727628	6.607026954	5.939608514	6.067185537	5.697190944	6.422287228	5.910178031	5.97149668	6.027815494	6.427559164	6.196329787	6.425330669	6.601298606	6.417396441	6.305116805	5.818773825	6.173949777	6.171773444	6.992640762	6.264825666	6.924130753	6.34555285	7.018248295	6.193463707	6.430531756	5.913698866	6.277077275	6.676749545	6.38842346	6.415413661	6.622942874	5.915991478	6.681205612	6.041260409	6.083776036	6.617565008	6.337652037	6.432146772	6.268137742	6.781817235	6.062761309	7.055097909	6.456284513	5.791108751	6.540782583	6.476556749	6.295868582
ILMN_1654629	8.49242547	7.558064457	7.807809364	7.998699441	7.818259112	7.570065373	8.065602071	7.982128464	8.019279184	7.527489269	7.903905371	8.21051587	8.141330758	8.467918673	8.399776056	7.913754371	7.888176385	8.242913502	8.104356365	8.314476335	8.326386315	8.125067051	7.754898124	8.198067098	7.979431351	8.154056923	8.510997932	8.211103066	8.158507543	7.790058654	8.155618634	8.002643723	8.168554401	8.166394387	7.930769984	7.698075941	7.887929997	8.270785388	7.848835577	8.115259409	8.192926503	8.287409769	7.619741654	8.050796413	7.49972852	7.745060093	7.949948831	7.929737785	8.078848019
ILMN_1654630	6.175460911	6.585871372	6.117926743	5.989847852	6.664430289	6.662359186	6.656058526	6.735124614	6.336235033	6.893977125	6.288070435	6.299285281	6.976781077	7.089163965	6.744240148	6.855682757	6.502431262	7.788938791	6.791377673	6.316470406	7.003805974	6.93521009	6.491555905	6.881518684	6.324263894	6.525222553	6.875369458	6.663774067	6.761943796	6.547525644	7.090217127	6.679418817	6.781491696	6.779584063	6.273451983	6.596083375	6.554517283	6.214984464	6.569341678	6.388837601	6.715842498	6.595431851	6.751082121	6.332793804	6.512731745	6.402596009	6.902611434	6.831429888	7.025000163
ILMN_1654637	5.099498507	5.210700303	5.268523055	5.358430396	5.656627926	5.206117192	5.271994769	5.623960486	5.026721603	5.384382064	5.186254827	4.921590534	5.425562696	4.92396951	5.163599823	5.321029684	5.305067993	5.796956643	5.454921765	5.144289129	5.853416949	5.248406494	5.215532958	5.212302956	5.707132806	5.5532138	5.349165188	5.401901524	4.862290904	5.566114242	5.183553921	5.190914627	5.009045754	4.926273239	4.940169546	5.504072597	5.018966004	4.721205087	5.464666346	5.334969057	5.270349185	5.340849511	5.228942259	5.163037099	5.287878014	5.245914692	4.923436261	5.679786913	5.20465325
ILMN_1654639	6.618570728	6.726918264	7.343700911	6.617715929	7.143192575	6.801557098	6.698036242	6.994071115	6.86480014	6.478228468	7.347222971	6.328513638	7.46973976	6.683553071	6.864173879	7.410694382	6.781491696	6.648036703	6.942810507	6.900407495	6.736416701	6.332950625	7.13103104	6.948543677	6.679128152	6.663357149	6.721347353	7.159950229	6.632245824	6.9476557	6.422889515	6.322944544	6.453591321	6.900959381	7.93551691	6.710165228	6.668191745	7.036686326	6.621038568	7.128149863	6.573908316	6.56322997	6.741916182	6.653900063	6.97362058	6.119687239	6.569341678	6.582239231	7.443275485
ILMN_1654653	4.843042703	4.762198736	5.649937395	5.258959583	5.166458752	5.447483709	5.403815527	5.413703661	5.200548849	5.349797369	5.09519724	5.223975474	5.413799259	5.304406996	5.212374609	5.218452082	5.459923059	5.145270553	5.279711367	5.4430644	4.63699336	5.277825845	5.546723472	5.360225161	5.324993436	5.072039887	4.941671984	5.392130746	5.875544721	5.180435409	5.17544423	4.748709139	5.636262267	5.584052605	5.143918602	5.395808144	5.316850975	5.270349185	5.464666346	4.970291787	4.472859035	5.073620451	5.643409956	5.6186839	5.214841445	4.720976014	5.318717809	5.124573124	5.124434427
ILMN_1654685	5.139033109	6.096457985	6.414649315	6.144015816	5.915620101	6.277331704	6.178372162	5.627541497	5.852016113	5.718813729	5.747110114	5.831969014	6.543136384	6.303454938	6.662044308	6.986454595	6.756335217	7.002217428	6.144928011	6.022874293	6.63046556	7.156610078	5.621436392	6.477299007	5.692933401	6.099428452	6.719992096	6.38813601	6.979539705	5.886180885	6.268843138	5.353499597	6.18496138	6.085082584	6.401456852	6.240968292	6.582370819	5.893405153	5.789644519	5.779763854	6.15067472	5.827866354	6.32338312	5.827345638	5.581676328	6.437278975	5.731354479	6.618397968	6.03973393
ILMN_1654689	4.824363431	4.888141352	4.663449025	5.365635459	4.932804796	5.22794075	5.451141894	5.506981337	5.05043508	5.132752348	5.270786158	5.144667885	4.81610068	5.510272129	5.012439269	5.139468717	4.988024735	4.852689396	5.20317375	5.129266264	5.297434146	4.703320063	5.127756439	5.415698163	5.282469067	5.176702872	5.305623325	5.025482641	4.506995185	4.952064371	4.640921649	5.295286999	5.197548771	5.188128455	4.802287922	4.963881873	5.102365719	5.296043455	5.528267694	5.033980407	4.970148173	5.151382643	5.284772084	5.022812579	5.301953019	4.958420538	4.90667019	5.137648205	4.798721263
ILMN_1654690	7.692018261	7.454817209	7.179930154	7.723877894	7.305785466	7.705545259	7.592354468	7.268891494	7.543620466	7.349218356	7.735954324	7.62472707	7.596629417	7.431989354	7.57963243	7.547398764	7.058937648	7.493085607	7.460815282	7.50944768	7.176811877	7.742774403	7.53781441	7.834415153	7.608207979	7.578610562	7.876040696	7.05313179	7.708151129	7.709637126	7.630399021	7.22267172	7.74148637	7.746608429	7.373388338	7.585813461	7.731039407	7.448752861	7.276170209	7.848606785	7.769552709	7.324208301	7.643691439	7.562302839	7.350199748	7.236702489	7.311004362	7.489527814	7.699354587
ILMN_1654691	5.405142034	5.040357628	5.564004275	5.401272544	6.457786433	5.572233235	5.815856206	5.302896416	4.67046188	5.328615732	5.338110679	5.20986582	5.237151939	5.436029761	5.577640164	5.106044655	5.786359344	5.488936998	5.515316019	5.176300948	5.370556575	4.938154555	5.335312467	5.244986295	5.040926981	5.528267694	5.642815908	5.692933401	5.507421383	5.443980209	5.345443723	5.220092155	5.241602799	5.340849511	5.958174172	5.028895596	5.969490847	5.657170043	4.761492193	5.237513813	5.588333208	5.262551706	5.881512757	5.326001779	5.847810528	5.648435817	5.230064306	5.473266698	5.362787494
ILMN_1654692	4.807068815	4.888141352	5.644009579	5.432721243	5.334852304	5.211378885	5.099048682	4.562968359	5.488092962	5.06138986	5.123595101	5.1297077	3.585999854	4.160155803	5.328975555	5.002572507	5.090740523	4.502294245	4.611544126	5.335564186	5.06856279	5.253931358	5.356760668	5.486166269	4.469753623	4.930866663	5.305623325	4.718270541	5.184542372	4.862610452	5.037815757	5.716795114	4.873945384	5.121011272	5.655791016	5.458396742	4.965061346	5.366408022	5.145533205	5.183150101	5.308928626	5.488389827	4.95861039	4.897621083	5.109003734	5.177066672	5.302815805	5.320608777	5.306403237
ILMN_1654735	7.786240229	8.200440638	8.246455289	8.045347173	7.8891651	8.256994754	8.203219942	8.875451113	8.141836908	8.356456454	7.746380563	7.862668701	8.521228589	8.362499398	8.278744255	8.334609152	8.280703942	8.635277799	8.218452407	7.962717539	8.181186851	8.716045216	8.070816242	8.448158693	8.033602955	8.438033641	8.362185545	7.906556606	8.302693421	8.366369188	8.593971352	7.962471175	7.966767124	8.574629089	8.048134233	8.248311857	8.448449259	7.704652989	8.111550555	7.794222061	8.193741676	7.82664255	8.308699962	7.780334134	8.718038164	7.936552702	8.021320623	8.510667365	7.899752628
ILMN_1654737	5.659449193	5.539522861	5.624391661	5.664707672	5.60163939	5.262679573	5.376664306	4.894587194	5.289147957	5.483737446	5.887793747	5.734611772	5.65172715	5.606374356	5.384603177	5.453967409	5.228942259	5.379588533	5.635697029	5.330353641	5.50167462	5.42879596	5.571356423	4.981124575	6.221320023	5.270276219	4.455269671	5.159252224	5.588235402	5.610791434	5.694566628	5.926159324	5.411265319	5.301094289	5.522031498	5.578938136	5.761809686	5.795341688	5.026346919	5.461983708	5.385596019	5.466948401	5.059503834	5.54190432	5.553541496	5.377509336	5.724836325	5.245686934	5.336434398
ILMN_1654773	5.126739954	5.064372877	6.0663823	5.198369691	4.836643132	5.088777854	5.676063257	5.216888701	5.525774981	5.5721412	5.409015373	5.093331254	5.392130746	5.396261114	5.485583448	5.318797263	5.525774981	5.195437647	5.50811029	5.679690004	5.958671771	5.258870473	5.279871229	5.399122784	5.39259738	5.717112239	5.679492053	5.526854169	5.622845853	5.663011406	5.388404072	5.156260592	5.622205496	5.534213847	5.376177474	5.272576	5.643291767	5.034144226	5.093849514	5.661947209	5.634706558	5.271006311	5.132663051	5.185266466	5.397907492	5.201736689	5.26428993	5.156460091	5.27362521
ILMN_1654778	7.718150615	8.490370786	6.973784722	7.206618605	7.380621682	8.030017146	7.939403982	7.815011054	7.97487518	8.240383405	7.108249928	7.29807604	6.561688172	8.303873455	7.448558103	7.334934223	7.994715322	8.21051587	8.016288142	7.434131742	8.123522404	8.058615103	7.073765238	7.297880901	7.733671234	8.228744345	7.997187848	7.364570826	7.172814252	7.778740196	7.19604978	7.643691439	8.243725693	7.853057016	7.473515251	8.164307875	7.870926218	7.471108007	7.993202052	7.284293956	7.735954324	7.217752999	7.725012932	7.52071103	7.545502374	7.608013727	7.794483481	7.611585708	7.469136924
ILMN_1654812	5.685890551	6.249416168	6.325804771	5.884755147	6.182441515	5.744259589	5.92419718	6.572821072	6.050099853	5.501027148	6.371611662	6.176856844	5.815856206	6.14458077	5.782957022	7.186718682	6.282107531	6.465172245	6.278605597	5.396158017	5.811850335	6.110339667	6.056511952	6.220314295	5.927401215	5.96812772	6.351075989	6.281029199	5.823991814	6.335588981	6.430386358	5.89752553	6.610144003	6.107980943	6.222817371	6.083178874	6.306538613	5.941991744	6.243407605	6.025611691	6.14458077	5.753764736	6.478068189	6.519938067	6.174703152	5.977492608	6.008620046	5.611546299	6.457362535
ILMN_1654819	5.163768953	5.43321557	6.246380889	5.58749503	5.555356879	5.20317375	5.237703116	4.385841199	5.349689357	5.360052568	4.944500651	5.455376861	4.810675562	5.357490542	5.365829505	5.097302374	5.596594448	5.952778956	5.076915015	5.275590787	5.679492053	5.303053924	6.00607152	5.553032077	5.495018831	5.234563596	5.014956858	5.5532138	5.119876206	5.074424179	4.413002744	5.376086756	5.200735092	4.850156981	5.477769958	5.370129368	5.342548156	4.95789151	5.44958976	5.480682597	5.846369759	5.723755839	4.879542207	5.585232519	5.023219038	5.174098689	5.553541496	5.292864694	4.602253259
ILMN_1654823	5.585562976	5.130062137	3.500007141	5.19600927	4.244306549	5.206117192	5.606480156	4.838953658	5.286439837	4.879077711	5.182726319	4.188227675	4.249828064	5.513277312	5.212374609	5.321029684	5.622205496	4.209536309	5.989847852	4.973970233	4.173127687	4.809993286	4.44034378	5.206059828	4.990239612	3.754789943	3.837644834	4.602278167	5.038955862	4.405353196	4.568366634	4.896698684	5.395490622	4.631443272	4.771323933	5.671542965	4.982339203	4.576789175	5.018778462	5.64372638	4.995896718	4.688247693	5.052655245	4.507816524	4.99291703	4.54966227	5.193531771	4.645990637	4.991987884
ILMN_1654851	8.009051171	7.569017104	7.656330628	8.009787301	8.364878906	7.072314356	7.650033902	7.868536679	7.460616115	7.505860066	7.183262552	7.836921972	7.851182835	7.275791397	7.752255714	7.806002857	7.422123703	8.005166408	8.655681237	7.852833707	7.349628551	7.795445501	7.434131742	7.154284181	8.259764051	7.75650014	7.380433484	8.26135892	7.628154095	7.586869846	8.21485302	8.11390251	8.070298274	7.334165247	6.581126822	7.649606449	7.142131564	6.82981602	7.506648695	7.715551031	7.163488657	7.889414093	7.627942575	7.49972852	6.810048929	8.149233784	7.781710328	7.23731271	7.399906095
ILMN_1654861	6.376841015	6.391845778	6.184302487	6.296151756	6.963472355	6.561374716	6.276136525	6.001066779	6.530199423	6.313074133	6.68258378	6.610005863	6.472603242	6.432409239	6.320181789	6.419830064	6.497587169	6.627553148	6.616522797	6.617565008	6.405873158	6.704916225	6.246916651	6.341161438	6.493860789	6.513622982	6.386370257	6.684028676	6.255770105	6.89163659	5.328256194	6.843236055	6.768150049	6.435695118	6.127940201	6.434311646	6.574632856	6.109142914	6.499775538	6.383918262	6.097947204	6.397459986	6.30543025	6.570827946	5.267838504	6.372620263	6.381977418	6.592232368	6.228260675
ILMN_1654864	5.048465933	5.054294011	5.335312467	4.457670462	5.088616444	4.699125416	5.312428153	5.093452284	4.890858562	4.953664531	5.022664864	5.295286999	4.165968753	4.976957997	4.91000473	5.218452082	5.19034331	5.315891681	5.16074211	5.02833837	5.184890575	5.070292609	4.803125657	4.480984417	5.040926981	4.152068488	5.532539428	4.953760192	4.769614811	4.794282335	4.463702063	4.068529738	5.076126675	4.712591311	4.885403077	5.177258456	4.973664929	4.947556043	5.186971391	4.834358952	5.738588899	4.533978809	5.066177111	4.98140767	4.623205651	5.248697715	5.197280913	5.114056657	5.130787499
ILMN_1654866	5.15899591	4.622250023	4.946574547	4.817609187	5.597414022	5.286338831	5.483478213	5.093452284	5.30707562	5.608870333	5.033623896	5.40798964	5.032782714	4.79622414	5.020299343	4.9484818	4.877772271	4.551605112	4.606144654	5.42483071	5.151116106	4.327596633	5.15995692	4.33276402	4.286171105	4.902120316	4.898243034	5.002709112	4.797608658	4.933807346	5.15473693	5.372963006	5.327979756	5.308243615	5.402963331	5.126448002	4.604055114	5.173090143	5.169638219	4.8600704	5.145733496	5.319089473	5.41833674	5.547493837	5.569163407	5.27183049	5.326376425	5.381871691	5.346029112
ILMN_1654875	10.02078665	9.31789736	10.0786245	9.723749871	9.829380608	9.774052763	10.09915799	10.77656106	10.73097973	10.11816515	9.817574857	11.49504952	10.48658631	10.34979793	10.40079933	11.33578226	10.29412425	10.34650184	10.64980226	10.58814956	9.707416132	11.2350067	10.07439007	10.34186791	11.18202304	11.48627667	10.28943494	10.48658631	11.05312916	10.66688341	10.82443286	11.23775225	10.81836851	12.23334653	9.8342249	8.971826844	11.07915837	10.42576912	9.663831974	10.76474607	9.78780329	10.6593622	8.933806258	10.48159375	9.014914398	9.458013986	8.643155281	9.603729123	10.68620402
ILMN_1654890	5.064198111	5.354735356	5.01868374	4.642151517	4.688222115	5.091582065	5.176169029	5.347360545	5.411690462	4.623451687	5.256882151	4.971862024	5.003585666	5.184682202	5.331627886	5.356657583	4.980199451	5.051140782	5.031247262	5.556182041	5.254188169	5.156696209	4.793384462	5.133372763	5.246309711	5.354879564	5.086373451	4.917893934	4.868184918	5.138277772	5.349966895	4.896698684	5.108612353	5.260339521	4.797883622	5.185546282	5.152840662	5.46255838	5.137408135	5.124739007	5.30186518	5.332023483	5.266005187	5.547493837	5.345182281	5.160420049	5.308337005	5.094304277	5.235283117
ILMN_1654893	5.611418929	5.119581944	5.252387063	5.510272129	5.99813372	5.666968603	6.210280442	5.572324653	5.397907492	5.436975824	5.243623387	5.520204254	5.996763252	5.558454063	5.780038502	6.125728064	5.767566851	5.694391315	5.633074506	5.43851898	5.983626357	5.766392188	5.695675592	5.588333208	5.619687329	5.749896733	5.752617817	5.83420916	5.844557091	5.271425032	5.71563291	5.166220691	5.445645564	5.906983204	5.762593928	5.245914692	5.749448745	5.62877819	5.965116385	5.885040423	5.65151968	5.792980466	6.087857011	5.398699345	5.358073839	5.822170532	6.014305249	5.146407166	5.180371604
ILMN_1654915	5.635507531	5.421077504	4.598555314	5.180713196	4.65124107	5.716691232	5.863478216	5.078280635	5.127687896	5.219845765	5.558156369	5.223975474	5.702053797	4.823671551	5.375541447	5.31613783	5.980895084	5.742005302	5.714497402	5.46540651	5.234420955	6.091906093	4.689721935	5.719798332	5.800673817	5.214514391	5.220668779	5.117033142	5.99865253	5.068940675	5.128942424	5.556379932	5.445645564	5.310077433	5.640724741	4.980041581	5.085318129	4.741828532	5.290315965	4.966801894	5.564315774	5.59393123	5.411835703	4.630772513	5.407308121	6.442994078	4.735127391	5.614071925	4.825152113
ILMN_1654920	8.85744985	8.574940198	8.822731405	8.247804939	8.297848607	8.988899712	8.494202696	8.400065555	8.746295045	8.744316071	8.651581658	8.208898056	8.444311379	8.665722875	8.263058563	8.059909138	8.53182619	8.242058754	8.361627051	8.560063708	8.50088282	8.282381593	8.67952345	8.339467512	8.322488949	8.650578023	8.340029371	8.384480923	8.734886811	8.672995373	8.675561163	8.308992405	8.668340813	9.038084665	9.037278467	8.609054492	8.43952732	8.343887414	8.632988337	8.843579844	8.555019305	8.844983388	8.713787794	8.827246646	8.845715337	8.343887414	8.862515019	8.684257661	8.70838249
ILMN_1654939	9.242857798	8.94116725	9.426930504	9.412951555	8.62390826	9.500444357	9.218653842	8.901751753	9.1592037	9.232560855	8.983675765	9.297789099	8.798044423	9.140699425	9.04361606	9.012229817	8.906430198	8.988899712	9.087186857	9.259410267	9.031881493	9.097704175	9.045275652	9.172690178	9.281933077	8.878239259	9.403355937	9.088857825	9.278439083	9.221191897	8.761896787	9.06317709	9.143157957	8.689918133	8.855689574	8.982902074	8.957783857	8.964215752	9.097704175	9.1642299	9.231713869	9.340975699	9.098508246	9.220284852	9.049934955	9.212991571	8.825126818	8.747581071	9.113393571
ILMN_1654945	4.637705891	4.642414515	4.412904083	5.225136195	4.54314994	4.250339067	4.349050852	4.24311527	4.465629307	5.088203689	4.412150184	4.118676077	4.225518219	4.875494396	4.875234846	4.520163156	4.677303682	4.412051443	4.417381603	4.686514352	4.874862343	4.757435943	4.769478099	3.591423969	4.496751068	4.559020791	4.278416808	4.667887126	4.365690288	4.686130482	4.383399492	4.659064137	4.850760065	4.770210576	4.520615259	4.386862563	4.736957368	4.797084553	4.744662113	4.768575295	4.59843219	4.688247693	4.332418614	4.757461142	4.646335321	4.588424975	3.940640746	4.043111178	5.008030587
ILMN_1654946	7.83970445	7.777346389	7.966525492	7.967523586	7.592948449	8.503664419	7.691330739	7.729579731	7.872603893	8.145892932	7.920010057	7.464040363	8.015284053	7.536945162	7.841612903	6.851113537	8.110021092	8.140855954	7.959780717	8.147697364	7.488274531	7.886932094	8.551271668	8.225724299	8.238732999	8.018759552	7.309676679	7.719017683	8.051300349	7.515332565	7.860076595	7.611369009	7.73482269	8.022548995	8.086830117	8.098151673	7.710269827	8.009051171	7.697884961	7.972666877	7.551825546	8.05029979	7.425919857	7.645509259	7.960232495	7.379100329	7.304273487	8.172114814	7.570466094
ILMN_1655011	6.192478173	6.273306682	6.96413909	6.659822964	6.235048695	6.712875403	6.313777176	6.572821072	6.743252706	6.837356564	6.588499301	6.629078077	6.282396219	6.284165453	5.889434131	6.22046381	6.005361145	6.059070108	6.144928011	6.362223593	6.532148607	6.788402764	6.493310061	5.604658926	6.733334039	6.33727528	6.516842977	6.262863301	6.537311748	6.752851337	6.210001308	6.394110238	6.814676465	6.451024798	6.79236329	6.584029022	6.81799114	6.847390149	6.201802569	6.814154299	6.425486255	6.431372746	6.586170902	5.754801335	6.349139842	6.229648849	6.235338148	6.76667103	6.121091983
ILMN_1655046	6.427869235	6.500118551	6.170811491	7.304273487	6.483356758	6.485752655	6.71647416	6.543136384	6.324099449	5.892219156	6.461937087	6.507878534	6.358465543	6.466809512	6.990192693	6.419830064	6.379546968	7.071579972	6.623708988	6.324550378	5.898098599	6.746632434	6.589252972	6.58332184	6.589252972	6.388997516	6.70769754	6.554517283	6.415557342	6.711902732	6.729558423	6.308889449	6.701401394	6.522129201	6.23114481	6.194166517	6.950260066	6.671372045	6.985176524	6.658540784	6.474319397	6.191233886	6.656201103	6.164993818	6.347456012	6.532290256	6.716152179	6.869390276	6.441237742
ILMN_1655051	4.370283593	4.33519228	4.298607055	4.898527101	5.190617764	5.067094402	5.088203689	4.536191106	4.710823145	4.496738706	4.557412083	4.999993452	4.776323501	4.779756598	4.924437149	4.880756751	4.704691194	4.881382915	4.313538914	4.821269977	4.468764238	4.829874756	4.908506248	5.336723007	5.296313151	4.111045085	4.344611332	4.471483625	5.465007339	4.890858562	5.11458404	3.870116347	4.855566661	4.38389474	4.780084104	4.71940106	4.709291439	4.77844479	5.085787276	5.029353798	4.944838606	5.040424624	3.682723836	5.250110723	4.495539557	4.929624299	4.753031653	4.55133711	5.224412832
ILMN_1655068	5.349797369	5.181262616	4.556133419	4.761828679	5.133311618	5.116174518	5.403815527	5.474735971	5.318478268	4.965888525	4.79412244	5.370854634	5.407579388	4.763138864	5.370928259	5.194649894	5.132894815	5.168464251	5.51964067	5.020359599	4.98532866	5.446810175	4.857001493	4.913460664	5.197856062	5.284120677	4.687683485	5.265647926	5.176479175	4.734156853	5.473625305	5.666398232	5.133828101	5.303778917	4.979032677	5.647355074	4.672419157	4.866906974	4.834728917	4.915730807	5.401463085	5.104825448	5.021535961	5.519011325	5.209352479	5.692295345	5.186186284	5.571195121	4.842533198
ILMN_1655077	8.082920585	8.258619392	8.119691695	8.159024839	8.260036185	7.953280874	8.245913398	8.532441426	8.554702307	8.687894784	8.619968222	8.089919967	7.885070339	8.397894527	8.379895467	8.302149181	7.943357774	8.070557258	7.905566401	8.728860574	8.617628211	8.303873455	7.999439295	7.987355658	8.374004986	7.986845765	8.378656574	8.484974841	7.899752628	8.415755585	8.505469976	8.53182619	8.549515385	8.320180629	8.183549896	8.052814683	8.256994754	8.066641442	8.40936921	8.344469346	8.698175356	8.509726547	8.782011522	8.329785646	8.779202383	8.150866055	8.583064559	8.291730883	8.668340813
ILMN_1655093	4.865963099	4.408069136	4.556133419	4.943666829	4.016834055	4.832680476	4.924815181	4.931349225	5.241061906	5.201684132	5.041049272	4.917171688	4.526699645	4.694835606	5.026624407	5.012952992	4.776743012	4.694851775	4.890843285	4.951975733	4.813576962	4.717066514	4.562410736	5.200007805	4.584295081	4.571686176	4.664583237	5.137786718	5.498578003	4.567277693	3.820788393	4.896698684	4.628727039	4.92196171	4.928439354	5.19600927	4.888833453	5.566042951	5.22384823	4.608243594	4.734765905	5.139116484	4.887377748	4.623986284	5.0347328	5.147545143	4.353687748	4.837894848	5.027326408
ILMN_1655114	5.535808531	5.952393922	5.335312467	5.626136088	4.814226096	5.289204186	5.512786687	5.391845179	5.62889271	5.424613508	5.110775223	5.1297077	4.891658592	5.53329381	5.410713251	5.703450146	5.429189124	5.792980466	5.483002142	5.279619144	5.757054612	5.372831573	5.235283117	4.620464837	5.471652154	5.556916659	5.342906666	5.689940696	5.493017133	5.101863671	5.358984342	5.42483071	5.324175556	5.597221724	5.194826352	5.092709329	5.387870905	5.500923269	5.6907247	5.350576579	5.468765772	5.530781823	5.262988444	5.488178694	5.59393123	5.518585064	5.401694652	5.721041107	5.55609067
ILMN_1655117	6.105750753	6.295266053	6.495317008	6.562905381	6.303673873	6.109425895	6.066162698	6.436872882	6.604961795	6.222284795	6.242057536	6.37350344	6.60463333	6.247051826	6.859619302	6.376113596	6.376113596	6.03604032	6.23313502	6.793860245	6.696845246	6.638363794	6.254444814	6.43026253	6.241320985	6.45692886	6.12702198	6.476091464	6.686907689	6.391556909	6.380576117	6.106348768	6.467573921	6.327802354	6.609040031	6.375537156	6.087857011	6.191233886	5.842557513	6.470853633	6.401839313	6.165132552	6.06140271	6.222139643	6.343873891	6.242978826	6.58314916	6.086669782	6.219134798
ILMN_1655126	7.3419784	8.168015691	7.280535546	7.492447111	7.884375955	7.976113203	7.463670654	7.825738234	8.16744251	7.639165604	7.27689665	7.366771864	8.315684626	7.800344145	7.615634647	7.082615335	8.216248953	7.803137789	8.131496128	7.602947771	7.452723378	8.007103304	8.315684626	8.545497085	7.887929997	7.83228598	7.440452778	8.25394577	7.856826817	7.826874456	7.436276372	8.10946733	7.648404149	7.641984143	7.998185849	7.862435813	7.91686539	7.853739251	7.922422898	7.832056554	7.31743635	6.734630094	7.43340429	7.164779427	7.44025686	7.070483769	7.887450398	7.648814396	7.930769984
ILMN_1655137	7.144083777	7.328577096	7.347429309	7.329732178	6.896737778	7.268891494	7.190643274	7.558273038	7.614979334	7.553060993	7.170420192	7.401867554	7.58369253	7.732372214	7.79663608	7.342887208	7.841612903	7.356202958	7.26529638	8.039847662	7.754898124	7.348209528	7.803137789	7.914474379	7.230276074	7.909345174	7.541750465	7.743437234	7.861954689	7.395823775	7.463234028	7.459851666	7.691522809	7.458802135	7.847947803	7.863587071	7.025174486	7.656768848	7.155005977	7.251275158	7.420602319	7.425159181	7.182183246	7.712244408	7.637664793	7.574011824	7.460065021	7.546986639	7.905336693
ILMN_1655154	9.775208287	10.17399103	9.907321514	9.968227602	10.0039353	9.690620598	9.654556049	9.581808014	10.08854234	9.628119109	10.09133881	9.803814309	9.922321589	9.954056267	9.634401445	9.611161653	9.64808403	9.493269736	9.911148555	10.13614781	9.914750606	9.540007319	10.0646263	9.937458294	10.06328096	9.933677971	9.899858703	9.770651946	9.829959557	10.14951938	9.824600265	9.741274152	9.882664171	10.05939317	9.776332933	9.923543519	9.530136842	9.731050442	9.90921762	9.690620598	9.588236444	9.595536031	9.76945328	9.926047355	9.678347933	9.245084868	9.931174474	9.723199968	9.35296372
ILMN_1655163	10.30527129	9.926047355	10.25948894	9.902246356	9.601573383	10.14951938	10.06882057	9.960491817	10.1480097	10.11675287	10.11675287	10.11112057	10.37264356	10.38752204	10.2800148	10.06735365	10.10808822	9.903404865	10.41074119	10.07025894	10.00789559	10.22019082	10.40755352	9.911148555	10.05514842	10.08573369	10.24155929	10.0228296	10.10396666	10.18865037	10.16666552	10.20780692	10.26259062	10.15951236	9.955324042	10.00526357	9.744492544	9.94639223	10.23231973	9.91918711	10.04832277	9.991977486	10.00526357	9.896120332	10.00131594	10.06202072	9.934826582	10.24753567	9.813841688
ILMN_1655165	6.749477879	6.733855914	6.51961679	6.060621082	5.024854773	5.778835081	6.474005338	5.839334914	6.314482884	6.273725684	6.604491415	6.936866501	6.693403189	6.604491415	6.101999414	6.711424216	6.328910952	6.094431306	6.321651096	6.492067405	6.767679539	6.259675887	6.023773794	6.630163315	6.375244965	6.484556416	5.405491428	6.472457686	6.583730626	6.968190782	6.695551264	6.237357224	6.50508441	6.698682945	6.796448169	6.341817499	6.368736533	6.607320277	6.466956867	6.600717634	6.713048435	6.80378023	6.899245278	6.407398097	6.795465673	6.65119098	6.519163383	6.534528718	6.71851598
ILMN_1655167	5.271425032	4.83704222	4.895946321	4.530866385	4.175767662	4.921207626	5.049273573	4.894587194	4.757112922	4.776068306	4.987318707	4.99104342	4.950937123	4.802191012	4.453542476	5.100175776	4.710389909	4.209536309	4.473707579	4.769321704	4.813576962	4.645774573	4.991987884	4.62880119	4.884968731	4.559020791	5.187688416	5.201914894	4.916060012	5.001928327	4.815367879	4.870511972	4.912723733	5.073147903	4.944171639	5.108221883	4.99119972	5.151202524	4.98625422	5.585442408	5.277205464	4.2695025	4.394769425	4.897621083	5.061275011	4.737435511	4.273289969	4.862332107	4.878543908
ILMN_1655177	9.285007282	9.161671025	9.41200525	9.370422191	9.32109687	9.729342114	9.248660015	9.449797957	9.376186114	9.294339883	9.329480996	9.51715272	9.525167296	9.531153182	9.426930504	8.95889167	9.260726911	9.206461613	9.422118202	9.209508003	9.47489058	9.871502557	9.881404945	9.696246102	9.668688488	9.457012858	9.422118202	9.595536031	9.407255834	9.309517565	9.331265936	9.547547722	9.595536031	9.767248105	9.391963506	9.548601727	9.295134664	9.250790895	9.392395009	9.64808403	9.219414744	9.670417967	9.159601704	9.381831096	8.891453554	9.001764049	9.588791491	9.43083622	9.671961236
ILMN_1655190	5.078466656	4.831160709	4.844422771	4.751452601	4.587458938	4.847783771	4.924815181	4.781202367	4.808955335	4.83864065	4.568069003	4.839003271	5.198238825	4.96750834	4.894102359	4.753381097	4.826749628	5.044485901	5.272716614	4.937877364	4.699449266	4.543490609	4.936786462	4.323550755	5.104917104	4.432049341	4.868539305	4.978589767	4.590243112	4.55959273	4.560958896	5.015802111	4.42910359	5.221481833	4.873362732	4.926347734	4.826014956	4.584539974	4.817911064	4.74216321	4.931896064	4.607380866	4.668537648	4.78493214	4.584681973	4.887165078	4.166430739	5.231710179	4.820718273
ILMN_1655191	6.289750519	5.690632597	5.877338549	6.311936399	6.727065769	5.857551584	6.471684901	6.381977418	5.985424652	5.851201959	6.223301128	6.248767773	6.487109647	6.243259223	6.391045864	6.114921966	5.674417655	5.89671085	6.414649315	6.125876882	6.475186672	6.371852243	6.186881652	6.43026253	6.04683286	6.231846465	5.587599422	6.158280017	5.629413672	6.414101251	6.219915207	6.43445358	6.252914166	6.48108181	5.6532151	6.101097099	6.472603242	5.756330031	5.651189542	6.122975111	6.311399319	6.21508408	6.215233184	5.987333869	5.643899911	6.437278975	6.208084521	5.970852956	6.093730561
ILMN_1655194	7.248177303	7.300804148	7.248177303	7.087587863	7.42154854	7.031158956	7.349218356	7.172277763	7.448363345	7.374184907	6.901472508	7.13490874	6.970311589	7.345805574	7.675861705	7.271192724	7.33645913	7.380989394	7.341780418	7.535737563	7.550554311	7.470143285	7.512634275	6.940484877	7.425919857	7.593609483	7.385361095	7.546551851	7.135819947	7.332245314	7.147163772	6.943301405	7.116630003	6.801086896	7.038060871	7.145385584	7.392646313	6.832196351	7.19550702	7.049100526	7.305969962	7.205870291	7.555775708	7.345983558	6.552689886	7.216474023	7.008675344	7.281093929	7.213049657
ILMN_1655195	6.894964592	7.832056554	7.880314769	8.176206037	7.820733177	8.467624467	6.980952044	7.167533457	7.484562526	7.443678281	7.648186958	7.736424348	7.19793966	7.022192185	7.014440316	6.829643619	7.553486854	7.147163772	7.442437269	7.800565406	8.212941512	7.778252148	7.769339387	7.946262711	7.932897749	7.867346878	8.135940977	6.942810507	8.008803583	7.570265733	7.75650014	8.31324126	7.227494158	7.895953587	8.019279184	7.746836295	7.569655538	7.802468169	7.648404149	7.685833251	7.749988051	8.130205155	7.265101045	7.356970682	7.281876944	7.210290625	7.058084895	7.849276622	7.968986154
ILMN_1655206	8.281586372	8.162191075	8.083445019	8.212405935	8.244266397	8.236037721	8.291730883	8.690925356	8.323529265	8.208373761	7.985151823	8.032311657	8.343336296	8.418165397	8.06920595	8.237150094	8.509143958	8.717703741	8.660504295	8.270521245	8.538967329	8.753693941	8.138589418	8.680808637	7.946262711	8.423085563	8.338047983	8.343611855	8.226305531	8.134639579	8.647002868	8.195644417	8.369300629	8.312677117	8.284588619	8.525196761	8.21267554	7.717077786	8.219301467	8.035351049	8.717703741	7.778024256	8.49906429	7.629507135	8.144812234	8.538062817	8.519003766	8.34417838	8.15299423
ILMN_1655225	5.826546437	5.994683401	6.289608662	5.710701461	5.681082064	6.235655343	5.723539883	5.762593928	5.790663258	6.150290175	6.015331246	6.093730561	6.209211151	6.097444563	5.706574726	5.885714361	5.298658469	6.137743904	6.021725669	6.040691037	5.866824265	5.782839201	6.172023154	5.843365099	6.158022483	5.985142365	5.953838283	5.92642776	5.979803266	5.973422701	6.204164669	6.157004784	5.958889874	6.307958223	6.337463659	6.020361566	6.000407893	5.687763819	5.967842699	6.062861565	5.708518348	6.04985191	5.803302109	5.852599969	6.132247607	5.708038167	6.271312762	6.007053816	6.176471333
ILMN_1655244	6.551240384	6.394882205	6.08081511	7.187523721	6.268843138	6.938589571	7.283948625	7.137918933	7.141598073	7.338948899	6.980060302	6.820101485	7.104685345	6.610798009	6.995133166	6.470307113	6.396192378	6.188948938	6.691649269	6.838223043	6.676749545	6.447964914	6.903805382	6.623081459	7.316344304	6.601448294	6.811188103	6.415099808	7.241432613	6.789191133	6.680108737	7.10522814	6.341817499	6.627553148	6.932019591	7.248966863	6.802027523	7.09421283	6.532712838	7.253375905	6.510263203	7.171725019	6.799583699	6.980952044	6.804108907	7.005200157	7.039186057	6.897196822	6.479282145
ILMN_1655245	5.083587818	4.589757703	4.853618809	4.971560512	4.261140798	5.091582065	4.740425462	5.000765974	4.911595997	4.671244753	4.944500651	4.954164125	5.216252201	5.084556792	4.7479423	4.79088045	4.896453221	4.881382915	5.021924541	4.500346709	4.447099615	4.703320063	5.149891971	4.350346786	4.858158841	4.725955223	5.202200538	5.102867865	4.921500314	5.170835672	4.553580306	5.156260592	4.84594855	4.894301305	4.475445625	4.815036815	5.156189365	5.060304033	4.767339986	4.846851658	4.693140847	4.756185269	4.774595162	4.963864403	4.9623379	5.150708583	5.207831389	4.943313001	4.807108477
ILMN_1655261	6.593533651	7.007281793	6.202806648	6.706550597	6.300371201	6.842387902	7.003295116	7.083320324	6.995293584	6.927888024	6.796448169	7.081187477	7.116104647	7.165346217	6.702198847	6.633316115	6.852922163	6.498078797	6.336612199	7.184731381	6.855878205	7.123248593	7.166282324	6.84626645	6.752376169	7.109387576	6.674330948	6.789191133	6.79467951	6.901640586	6.945946633	6.59512217	6.653266263	7.115567148	6.83336976	6.613548001	6.694211946	6.572167857	6.366799984	7.025497681	6.945433717	6.96716534	6.40374538	7.051264843	6.459757686	6.629579937	6.975017205	6.921926802	6.658077784
ILMN_1655283	4.499811309	4.843156323	4.523086616	4.982194475	4.609515201	4.586305523	4.89713797	4.805133794	4.95918065	4.957814881	4.023768317	4.170019209	4.53308067	4.864594184	4.8388502	4.262176009	5.011794061	4.71546528	4.27205075	4.739942481	4.990286888	4.703320063	4.269954347	4.515148163	4.502809668	4.432049341	4.582500732	5.221077545	4.434340684	4.996934971	4.499187517	4.923701447	4.441474232	4.529422281	4.603699721	4.327554351	4.597855468	4.61356386	4.90817533	4.006719849	5.043353112	4.829301418	4.502390459	4.457736326	5.190091232	4.720976014	4.403288984	4.833840573	4.73496807
ILMN_1655296	5.65512113	5.61322119	6.376265225	6.29731859	5.787230108	5.810785956	6.135696102	6.238393059	6.234151834	6.498220713	5.7993102	5.879972674	5.605532921	6.276441638	6.063507804	6.137230422	5.826415658	5.719592051	5.719488296	6.135976267	6.261606676	6.674162555	5.656414843	5.61322119	5.8519047	6.286114586	5.958889874	6.026192984	5.644836134	5.842114379	5.917300238	5.761231622	5.896079992	6.25318174	6.258511428	6.085502354	5.961601485	5.569794166	5.937842951	6.009000142	6.136113391	5.716128589	5.994144253	5.704498922	5.883798894	5.714623041	5.817672713	5.530781823	6.267993482
ILMN_1655307	7.143001368	6.585871372	6.867775532	7.539255562	7.034531944	6.910995761	6.884556379	6.863323834	6.837356564	6.698992652	7.154832525	6.94346416	6.731347385	7.166820666	6.95450323	6.513784106	6.575869611	6.866406365	6.835698522	6.94346416	7.088087408	7.024132224	7.13103104	7.144277415	7.175108595	6.908016404	7.146271326	7.200739415	7.341228084	6.826584687	7.024836373	7.095234695	6.840699879	6.963626953	6.998721616	7.10141709	6.793268617	7.34235629	6.715380389	7.243883908	6.93235234	7.14865176	6.627134171	7.086376505	6.666641524	6.771937808	6.770709561	6.967677339	6.78299023
ILMN_1655311	5.987680841	5.945857156	5.866135687	6.310023844	6.333637549	6.176471333	6.167044076	6.556730676	5.971249496	5.851201959	5.986658175	6.086290286	7.201523609	6.158546487	6.131941949	6.247051826	5.865476328	5.806491762	6.131778002	5.941180484	6.097444563	6.120233215	6.371852243	5.976254021	6.336235033	6.091112606	5.934145138	6.195884793	5.977492608	6.13868502	5.975540521	5.969490847	5.644386451	6.259784487	5.880432767	6.018943804	6.40851955	6.330216418	5.973857622	6.348110855	5.849072769	5.970655039	5.594517709	5.615234326	5.981376072	5.669749123	5.99703935	5.8519047	5.993526907
ILMN_1655312	5.60778354	6.194684482	6.043438768	6.38522329	6.263604947	5.935182935	6.20431323	6.511650873	6.141016753	6.042540593	6.259232584	6.182112279	6.422889515	6.108880111	6.17697218	6.837029462	6.186585246	5.694391315	5.913298897	6.407967181	5.904907491	5.996116155	6.727708713	6.775978179	6.16853069	6.085901473	6.213575279	6.602224496	6.171332502	6.218671991	5.779653768	5.966427272	6.00572835	6.153154008	6.030016265	5.995289086	6.319656121	5.972954577	5.872800386	6.188410719	6.094682901	6.489400679	6.00742333	6.096457985	6.179834995	6.030278884	6.172465879	6.341413457	5.983251314
ILMN_1655316	9.056750464	8.758403083	9.109355898	9.340079497	8.96310063	8.908418423	9.084038306	8.941544343	9.071530144	9.049194685	9.12846816	8.633310564	8.696603516	8.897442669	8.947989391	9.10417341	8.946204566	9.22832867	8.734886811	9.344575253	9.180790074	8.786551222	8.863624631	8.982122123	8.329785646	8.899594752	8.897442669	9.271668271	9.386004958	8.859300467	8.674593156	8.670317422	8.748996501	9.065188543	8.840775824	9.104961259	9.435657889	8.918847825	8.978798325	9.045650461	9.452252973	9.255221027	8.999514589	9.235189542	8.921828749	9.094402008	8.609703067	8.97249697	9.095202653
ILMN_1655329	7.09421283	6.713959966	6.558632338	6.479282145	5.423894701	6.673826911	6.52021946	6.334242237	6.818786952	6.650635532	6.710950966	6.450487575	7.025817744	6.59872906	6.44060062	6.226953489	6.512568525	6.718188785	6.427559164	6.504356793	6.600592467	6.733334039	6.821949288	6.380721369	6.817664628	6.978121473	6.802691764	6.665422326	6.743761959	6.790172337	6.612986981	6.615954026	6.534394142	6.461067451	6.654639167	6.917843555	6.54917677	6.920869037	6.364729781	6.765081789	6.819306283	6.730207191	6.415099808	7.300009645	6.879818974	6.418550152	6.06875454	6.616658722	6.503059437
ILMN_1655340	9.123706573	9.199701069	8.325796132	9.064790224	8.696269391	8.839389872	9.378041893	8.808132353	9.068374986	8.99875418	9.336530907	8.96198232	9.148239246	9.170088138	9.114617862	8.959704575	8.908418423	8.929250522	9.295134664	9.027231703	8.750333294	9.089637918	9.072371327	9.220284852	9.300440313	8.355883128	9.056346082	8.401473173	9.066772368	9.058726473	9.187064877	8.638864606	9.160820152	9.098508246	9.090880796	8.917354802	9.243775322	8.484349313	9.110570422	9.100987234	9.001764049	8.92736344	9.181220653	8.353663959	9.181220653	9.046836847	9.267162359	8.946204566	8.714458802
ILMN_1655377	8.461513392	8.324647943	7.989030599	8.166394387	8.209463018	8.265169367	8.21267554	7.9631894	8.130205155	8.069754977	8.174602549	8.088050437	8.277379848	7.920261268	7.947507008	8.291730883	8.178023267	7.918561495	8.096826824	8.372189986	8.376349001	7.953280874	8.234967325	8.290580423	8.02704181	7.87486286	8.106438514	8.120991514	8.258087645	8.265693223	8.1888931	7.890132922	8.101523767	8.369300629	8.069480464	8.001164858	8.056089651	8.225196586	8.15615584	8.102021615	8.023757153	8.395498757	7.95084825	8.427293303	8.205964717	7.680416605	7.759607903	8.058862099	7.909345174
ILMN_1655414	8.307028482	7.822618692	7.285763557	7.766334791	7.398747017	8.381868398	8.61060648	8.16136373	7.737559937	8.057076345	7.729135657	7.484766117	8.469680577	7.990025861	8.324941466	8.02704181	8.449023358	8.326386315	8.307854193	7.383645748	7.889901943	8.217894345	7.360884729	8.345045619	7.574859748	8.043752924	8.723329199	7.789838559	8.041101281	7.815011054	8.185396992	7.87931877	7.767833259	8.092993599	8.033071473	8.098151673	8.441325977	7.319388016	8.00363184	7.673219821	8.334334457	7.413093507	7.927920159	7.51989183	8.795206126	8.307028482	7.697693981	8.61060648	8.03508208
ILMN_1655418	8.296433307	9.263614469	8.738926452	8.721664045	9.095202653	8.178023267	8.516481649	8.57996696	8.780257766	9.038798827	9.190430762	9.109746786	8.94116725	8.681417691	9.031114291	8.830172823	9.211641373	8.744647614	9.052387857	8.508590183	8.585856123	9.069203907	8.878993655	8.914913528	9.173935111	9.049194685	8.741876044	8.79105963	8.616946348	8.694965157	8.955237438	9.136978872	8.778490929	8.374579748	8.053318309	8.781321455	8.583975135	8.949082521	8.828357018	8.744979156	8.175402544	8.793860985	8.614108855	8.737303312	8.482947235	8.60809066	9.073852676	8.90536297	8.575884775
ILMN_1655422	9.310825284	9.237789283	9.080154376	9.060267918	8.481780825	9.242019696	9.197976986	9.084808792	9.33921508	9.534285526	9.281525873	9.200570042	9.893605691	9.25253925	9.1760936	8.861100531	8.775039672	8.704019706	8.930005418	9.482612575	8.95815482	9.391963506	9.410616386	8.964215752	9.436643909	9.595536031	8.715073279	9.177738411	9.340079497	9.410132965	9.00653902	8.640142326	9.364878761	9.146976303	9.568271694	9.202134565	9.277991374	9.54969442	8.93750901	9.535306785	9.18579268	9.144004003	8.712439856	9.308559146	9.148239246	9.156637728	8.290307286	9.323752038	9.088857825
ILMN_1655429	5.974793141	6.209211151	6.454491566	6.184302487	6.134541396	6.333637549	6.168080755	6.077043205	6.318940842	6.468414647	6.352692524	5.717726945	6.48486176	6.223922309	6.242466174	6.17258939	6.097444563	6.059070108	5.869006028	6.448290251	6.22723902	6.43026253	6.371852243	6.441998527	6.254184407	6.368253532	6.260451293	6.227671377	6.382703004	6.442693235	6.083890413	6.204164669	6.144138048	6.210564049	5.983755983	6.2170216	6.27598432	5.785081414	6.031371982	5.901762018	6.197349802	6.191233886	6.713203445	6.603450592	6.188410719	6.094431306	6.187053253	5.975783359	5.890416649
ILMN_1655433	4.915221807	5.321658317	5.53558183	5.29872127	4.617255944	5.462244693	4.967416466	5.434888704	4.619174923	5.352547316	4.990797473	5.233386494	5.467096668	5.341961994	5.130062137	5.280212712	4.849439838	5.23826181	5.177185262	5.090528667	4.830809075	5.195362712	5.305709566	5.154926673	5.163201735	5.08515266	5.656414843	5.066896853	4.979394141	5.056484436	4.463702063	5.496904776	5.390426965	5.146142562	5.130880395	5.335637629	5.145270553	5.044733732	5.313232624	5.085096846	5.484391758	5.012375715	5.254499297	5.341469147	5.046271629	4.961768129	5.347201199	5.190571799	5.145068101
ILMN_1655444	7.118931108	6.843236055	7.363014449	7.367768242	6.679273485	7.413291704	6.811188103	7.210842116	7.669151633	7.26702905	7.061913207	7.147322229	6.828639503	6.909471419	6.812341142	6.506307977	7.030999936	6.778052799	6.708116048	7.03957444	7.570898478	7.19384094	7.044208148	7.074799304	7.008167187	7.419213541	6.97137339	6.764743085	7.322973825	7.304457518	7.139375113	7.617375318	7.043511623	7.367381384	7.081904355	7.366771864	7.378305043	7.447114132	6.973093109	7.401483135	6.897696075	7.464040363	7.102350704	6.484556416	7.447760595	6.696011838	6.820761521	7.598719612	7.123974876
ILMN_1655469	6.493860789	6.859967535	6.534394142	7.266643014	6.162034369	6.608121677	6.484098028	6.671239217	6.953017104	6.673500383	7.174430362	6.447632737	6.073045303	6.287920226	6.541569425	6.260905195	6.24068469	6.244154985	6.068141628	6.866097319	6.203738327	6.864173879	6.296151756	6.249953751	6.698036242	6.650766587	6.38465229	6.102812797	6.488960996	6.977098996	6.167934699	6.480601443	6.374505577	6.404508858	6.556991429	6.917187455	6.540068647	6.583606207	6.228654009	6.515027299	7.071213981	6.780660774	6.291057173	6.90244129	6.357040063	6.793268617	5.916085243	6.029047353	6.78299023
ILMN_1655482	6.404738213	6.678323851	6.007700433	5.913698866	6.042770829	5.900733363	6.070992484	6.096457985	6.172465879	6.050627145	6.215513351	5.972653698	6.344866868	6.389424944	6.387325781	6.104720481	6.602379587	6.280474852	6.642325578	6.530944993	6.692271635	6.802176366	6.466049586	6.712384596	6.377698448	6.351692504	6.404508858	6.288220645	6.625921593	6.214642156	6.250280332	6.637727628	6.501829784	6.550293259	6.079146908	6.605766901	6.29731859	5.941991744	6.141934917	6.061285498	6.056295934	6.222139643	6.102947875	6.605619146	6.304226971	6.512057701	6.283439065	5.89752553	6.257810349
ILMN_1655485	5.916601367	6.186460442	5.855721826	5.896814415	4.894829635	6.028684717	6.128226921	6.046616606	6.091399017	5.605433635	6.151759522	5.725040259	6.021358685	6.211902429	5.512734651	6.321904506	5.862660091	6.22302808	5.943307744	5.610306129	6.383918262	5.742965457	5.595806503	5.874681084	6.27430249	5.922734602	5.963621615	5.825517631	5.757366781	5.651961377	5.551120842	5.693774381	5.998261499	5.49565662	5.610166402	6.049724542	6.04547945	5.722366973	7.048412707	5.675337248	6.045133029	5.893984822	5.902609293	5.529086304	6.028177479	6.061168285	5.666152701	5.44979233	6.035526601
ILMN_1655497	10.71155155	10.94141552	10.48489736	10.94141552	10.37982983	10.58433169	10.44260063	10.23835374	10.72919643	10.80165327	10.87155177	11.11395187	10.64012274	10.93041738	10.61048727	10.54669436	10.65562039	10.35981249	10.83063822	10.97353956	10.64980226	10.63835711	11.17253108	10.74712518	11.08165163	10.54849112	10.74712518	10.78073098	11.14571682	10.96507216	10.56630701	10.52322949	10.66125984	10.44925064	10.45777407	10.85111424	10.40247337	11.03022041	10.49698464	10.94469378	10.51605992	10.95436947	10.22633329	10.67095319	10.71155155	10.49010123	10.56988593	10.19284293	10.50559326
ILMN_1655525	5.458396742	4.904881166	5.703236865	5.432721243	7.758262674	5.175804434	5.514902264	5.828728223	4.551098738	5.666152701	5.006938034	4.963881873	5.175664678	5.157979909	5.593095325	4.98766043	5.332498959	4.914941499	5.951684256	4.990333408	5.199260427	5.757183997	4.731622515	5.640806567	6.420845384	5.799107107	5.070601729	5.072039887	4.921500314	6.148909401	4.647020748	6.845231006	6.028930553	4.470514964	5.332444212	5.634012245	5.222645712	6.616522797	5.877965922	4.640987206	4.941625518	5.762479876	5.58666859	4.515212079	5.023219038	6.673500383	5.041580585	5.884755147	5.388619663
ILMN_1655537	4.723240456	5.258307998	4.1238921	4.743866479	4.54314994	4.937237689	4.59229292	4.370824794	4.258182092	4.049923946	4.272638414	4.741088559	5.059797765	4.404354687	5.106917264	4.872675634	4.891079165	4.309983805	4.526538793	4.753918277	4.317912748	4.35255699	4.626625973	4.759473371	5.242863466	5.044799332	4.893024819	4.67943552	4.273507545	4.581671855	4.450027674	4.446789955	4.480667334	4.363591452	4.698181316	4.838757085	4.523242828	4.635426813	4.613804901	4.910637627	4.72278099	4.894092174	4.713558724	4.564480232	4.222442248	4.983769576	4.655626721	4.750019522	4.851346469
ILMN_1655545	4.47743287	4.915582659	4.752568763	4.926740441	4.948156314	4.198651135	5.137408135	5.306596201	5.141625132	4.603394434	5.395079447	4.631726493	5.288092717	4.597656009	5.033763055	4.99560537	4.448683964	5.110587991	4.660176397	4.918908756	4.74624287	4.898692668	4.460185753	4.775135795	5.224814142	4.953877268	4.300911696	4.236152202	4.695357808	4.666065668	5.021887161	4.673385571	5.019807972	4.035969501	4.632298648	4.919891291	4.328368645	4.26239236	5.132406591	4.226245738	4.266990112	4.743749808	4.639814478	4.623986284	4.926952718	4.787209919	4.863696196	4.941033066	4.608456691
ILMN_1655549	8.917724935	8.98701974	9.480758728	8.158507543	8.870455605	9.099370828	9.491274264	9.646453953	9.302754792	9.329480996	9.081286531	9.616467365	9.651230345	9.175670174	9.484489477	9.408149432	9.448802358	9.351031485	9.276106232	9.529189597	9.264500999	9.772935682	9.158377781	9.028768993	9.427877357	9.357554744	8.354731077	9.523634434	9.300011154	8.693989958	9.703980352	9.499466914	9.275655077	9.989244693	8.746612435	9.330357665	9.850975935	9.394704473	9.913574356	9.154482996	9.345539349	9.319243868	9.03037572	8.533689127	8.93271387	8.889644151	8.819549093	9.383666052	9.680157893
ILMN_1655557	8.008092191	7.91780221	7.177737864	8.205145123	7.932436008	8.400913744	7.878804503	7.954722674	7.798482348	7.813630701	7.551171925	7.780805274	8.174602549	8.11366003	7.808061172	7.952529845	7.928344863	8.063529469	8.081602811	8.065602071	8.253132881	7.93842126	8.066169247	8.051785937	7.788488912	7.864074683	8.230550475	7.919506357	8.086305082	7.788488912	7.501150972	8.001164858	8.35392373	7.986347645	7.792413017	8.200691967	7.806683652	7.680416605	8.051543143	7.506057249	8.121456176	8.04559711	8.350106376	7.765667198	7.8903639	7.805262215	7.859140098	7.970724773	7.858234772
ILMN_1655561	11.28618097	11.12117125	11.00721253	11.06734173	11.11395187	10.9828403	11.5127038	11.03022041	11.48356648	11.34660375	11.16020242	11.19697991	11.00048208	11.51854026	11.19450157	11.48356648	11.3149387	11.38144317	11.5127038	11.05773631	11.24016646	11.17734424	11.30677689	10.8636132	11.37597337	11.54553271	11.27305046	11.37866101	11.24016646	11.41655481	11.16020242	10.99823422	11.20705158	11.23775225	10.78732976	11.26814161	11.33578226	10.97599236	11.25024858	11.20705158	11.32802473	11.20449415	11.38144317	11.16266962	11.25024858	11.20949523	10.9283659	11.22217572	11.15038751
ILMN_1655563	4.843042703	5.268188182	4.395266632	4.687815944	4.65124107	5.085546103	4.452460866	5.109555339	5.203997528	4.888604565	4.69097396	5.383750138	5.027932238	4.937433351	5.264351785	5.084556792	4.877772271	5.031595222	5.459657166	5.033623896	4.919140946	4.683320283	5.15995692	4.767703212	5.088704223	4.403250238	4.468672333	4.890896687	5.14696515	4.985813832	5.341077329	5.076188827	5.254932197	4.934265799	5.216082987	5.031341563	5.05415775	4.66157096	5.104917104	5.029353798	4.938234857	4.870413651	5.098757662	4.891732771	4.584681973	4.685783277	5.212070247	5.027326408	5.294575179
ILMN_1655564	4.604443002	4.478057825	4.280632548	4.958185935	5.011522382	4.650511608	4.580881411	4.050611835	5.003184623	4.247741685	4.158507493	4.440007354	4.960477884	5.146237928	4.397597867	4.428736978	4.519181831	4.64261916	4.909205234	4.787816009	5.006068607	4.310725286	4.447105494	5.009654327	4.59035819	4.13557838	4.50142892	4.933093913	3.770850028	4.996934971	4.595913527	5.156260592	4.218117955	4.116751085	5.043007497	4.405152615	4.693425889	4.236556446	4.060347489	4.585296062	5.002803894	4.447105494	4.484772924	4.522518558	4.418242583	4.79101242	4.79470716	4.851346469	4.543686358
ILMN_1655572	5.214007225	5.747223146	4.844422771	5.124986818	4.806710927	5.429107563	5.133529812	5.163768953	5.207757857	5.288940571	5.532083965	5.258174146	4.902256824	5.407039701	5.387429536	5.116232181	5.317204696	5.344754797	4.88692863	5.139528007	5.160010493	5.233288713	5.453771205	5.925758063	5.074477924	5.080631947	5.527586124	4.927503605	5.128596437	5.497724486	5.76341793	5.802095146	5.627788681	5.422590226	4.990690594	5.348813989	4.782401935	5.340394016	4.587516576	5.191107119	5.234563596	4.931689084	5.476526309	5.235922288	5.230824563	5.323220893	5.595059373	5.062935944	5.106326355
ILMN_1655577	5.309976529	5.219448484	5.350658383	5.401272544	4.483760011	5.591025034	5.076915015	5.235283117	5.476597285	5.314999745	5.273696747	5.192260287	5.360225161	5.244485456	5.440459942	5.516906743	5.400896358	5.394346506	4.949692997	5.440709478	5.598207995	4.892487135	5.289924272	5.489870745	5.501246588	5.440018618	5.509365211	5.066896853	5.168815283	5.809904188	5.341077329	5.065977391	5.091054188	5.191469135	4.854602694	5.124472525	5.36470621	5.424906517	5.290315965	5.383510961	5.717400056	5.434216988	5.045547124	5.22392141	5.549383027	4.923105146	4.956114714	5.204120568	5.55609067
ILMN_1655595	6.132105895	6.916162811	7.254831177	6.009595408	5.830862881	5.183685547	5.497262023	5.987567126	6.22782409	5.159886819	5.6422476	6.309887052	6.578741756	5.864108696	6.547392621	5.962756103	6.565041772	6.778736493	7.005896954	6.085227729	6.493860789	5.713465571	6.883391871	5.702854187	6.303962782	6.88035796	6.22670985	6.492261813	6.521552506	6.534394142	4.932466295	5.758459809	6.210968665	6.318940842	6.417396441	6.070627321	5.05415775	7.222861242	5.789644519	6.166248397	6.168661477	5.685362972	5.988189144	7.122721987	6.394546852	5.386632459	5.207831389	6.045766655	5.783533661
ILMN_1655608	5.750576058	5.948967555	5.810363979	5.634240224	6.073942226	6.113755112	6.397314759	6.073424266	6.025726637	6.1199054	5.595345236	5.770133577	6.28681825	6.531443975	5.948581052	6.138799669	5.914407515	5.996116155	6.205751381	5.693774381	6.574967685	6.137862122	5.835900891	6.43597671	5.911612226	5.95080372	5.85765397	5.948723333	5.799001097	6.45914154	6.138944595	6.174703152	6.485616477	6.044449839	5.943816083	6.038831385	6.037958455	6.404738213	6.130181979	5.776793587	6.117415865	5.655641182	5.793088369	6.368420642	6.397718997	6.046953878	6.217330187	6.167044076	6.283593933
ILMN_1655611	5.022948206	5.793751076	5.106462946	5.405491428	5.845460435	5.9573969	4.771374265	5.564193658	6.368253532	5.494260533	5.403408682	5.602729792	7.023580538	5.612778479	5.60778354	5.642495905	5.76590123	4.56793699	5.833286908	6.522608245	5.370556575	5.753284906	5.743989643	5.786477406	5.752411309	5.504638825	5.423894701	4.953760192	5.307921078	6.163006648	5.569981623	4.666217832	5.770911677	6.079146908	5.465007339	5.464666346	5.379695099	6.776496521	5.435401936	6.1902774	5.054648541	6.382579355	5.041711175	5.459306694	5.453707895	5.223975474	5.297176526	5.121131809	5.254675654
ILMN_1655612	7.205340473	7.38938656	7.291740266	7.298840507	7.46571215	7.095735682	6.924932915	6.968343242	7.217206	7.503619192	6.953173804	7.633595437	7.327964805	7.663214057	6.93235234	7.448752861	7.267747684	6.897351427	7.425919857	7.46122658	7.225813988	7.249574729	7.530183339	7.152293194	7.356579213	7.600882823	7.073765238	7.22531042	6.951110798	8.03132167	7.030840917	7.49520149	7.426750551	7.720789883	7.167361046	7.575287673	7.007108008	7.277681053	7.578818149	7.132581469	6.857485434	7.129400893	7.311565046	7.377110241	7.578214441	7.238794408	7.381350966	7.666142467	7.01497558
ILMN_1655622	8.906811355	9.035000807	9.1001842	8.898915156	8.812270848	8.675561163	8.935263562	8.818896219	9.362532789	9.162086034	8.901751753	9.212081752	8.697838317	8.964215752	8.902855068	9.112179903	9.061517526	8.624223313	8.961163249	9.158377781	8.705681502	8.563189895	9.119712594	9.041950666	9.129692419	8.992329343	9.018325943	8.986281531	9.004466873	8.909566466	8.934891955	9.089637918	9.117102486	8.621925268	9.230908359	8.670317422	8.953389614	8.855689574	8.882918897	9.094402008	8.80636374	9.295998888	8.97547704	8.988899712	8.818219102	8.543334984	8.718038164	8.763973145	8.363998232
ILMN_1655635	7.394355388	7.720789883	8.133356139	7.701950493	7.886042855	7.493085607	7.600040617	7.656120597	7.604872959	7.597268316	7.787812825	7.910087981	7.352337536	7.8903639	7.746608429	7.339129556	7.809989611	7.565068083	7.450997766	8.02208575	7.816193491	7.297491612	7.696126763	7.907739787	8.135401355	7.822618692	7.75201878	7.894979656	7.823603056	7.790058654	7.606987988	7.616305262	7.486645695	7.252208582	7.889414093	7.5631458	7.178837514	7.861708262	7.648404149	7.718565435	7.757171309	7.727557812	7.395230923	8.175937866	7.661959292	7.07175744	7.258341279	7.404561005	7.515130731
ILMN_1655642	4.575896012	4.207306408	4.880015171	4.920663487	4.1233011	4.501091045	4.470909589	4.422571473	4.136272817	4.910968762	4.726879752	5.213857425	4.598482017	4.859447387	4.659857674	4.358031551	4.119494446	4.591674534	4.584714433	4.853484668	5.074149572	4.221875988	4.763735194	3.798655523	4.626713163	4.452125625	4.475460595	4.515308093	4.315507297	4.51461683	3.977616189	4.687525874	4.841523553	4.753031653	4.545998212	4.624671543	4.199764865	4.362262144	4.502009489	4.635747693	5.005798028	4.735285345	4.90656647	5.005037353	5.061275011	4.588424975	4.709614054	4.726879752	4.825152113
ILMN_1655645	4.670162085	5.089559231	5.306338661	5.033390584	5.446535567	5.067094402	5.147405464	4.562968359	4.710823145	4.873410385	4.937160829	5.579372751	4.647703968	5.407039701	5.047480515	5.470461567	4.771453329	4.795680401	5.233337604	5.268774288	4.990286888	4.690168488	5.581817539	5.00240769	5.175123416	5.336345033	5.155458729	4.834511537	4.868184918	4.878698342	4.833994912	4.795591773	4.837021325	5.263140242	4.80676087	4.937557148	5.028838165	5.087793334	4.767339986	5.064198111	4.979575188	5.253931358	5.176479175	4.746549724	4.869967559	5.126387575	4.983731419	4.904716281	5.106326355
ILMN_1655654	5.262734377	5.894098341	5.692805966	5.51797111	5.619326839	5.40739341	5.583040533	4.84989158	5.488092962	5.467535406	4.948662635	5.600786021	5.623383436	5.501889787	5.548904236	5.606480156	5.292419941	5.282986994	5.730623385	5.543113575	5.160010493	5.713465571	5.881864057	5.782595333	5.808345656	5.214514391	5.880787741	5.547662439	5.446488266	5.44053946	5.093849514	5.802095146	5.285379708	5.571275772	5.381345138	5.417651752	5.722505804	5.193531771	5.258250845	5.766620753	5.27362521	5.617627571	5.741855894	5.496599243	5.200234563	5.256191159	5.622337693	5.413608062	5.221077545
ILMN_1655663	5.003585666	5.30297517	4.68053533	4.950526499	4.59488439	4.876820983	4.852836184	5.000765974	4.551098738	5.073782556	4.937160829	4.883381381	5.327770264	5.542810835	5.196080591	5.289591466	5.236202747	5.384789046	4.79524239	4.987386583	4.813576962	5.401798088	5.074531669	5.168392901	5.104917104	5.108323498	5.251798551	5.159252224	4.873383687	4.980267186	4.70528782	5.034194005	4.769595762	5.216252201	5.184238368	5.089806795	4.986931332	5.687763819	5.098235274	5.21680197	5.134339354	5.139116484	4.875741205	5.534213847	5.620651921	5.141045387	4.869165079	5.030178212	5.023725934
ILMN_1655684	6.610798009	6.078748303	5.980140802	6.717583864	6.219417702	6.36751196	6.681205612	5.682029521	6.511048166	5.912927592	6.136832051	6.547091771	6.030761854	5.98201985	6.689768144	5.897126304	5.75661136	6.16853069	6.618712309	6.356894694	6.456767301	6.141934917	6.583730626	6.487813335	6.511650873	6.476258357	6.56638926	6.156333842	6.166093696	6.248767773	6.428285426	6.57651548	6.684185035	6.743761959	6.35874281	6.3645781	6.124541533	6.353818414	6.533674627	6.613705244	6.187429176	5.818526507	6.430809478	5.949686701	5.960937091	6.319206335	6.529577996	5.901509937	5.883798894
ILMN_1655694	7.517631435	7.073390018	6.965870907	7.16387719	6.657129219	7.302433459	7.3261073	7.514928897	7.091671011	6.878051933	7.427969082	7.178837514	7.067884633	6.9786812	7.429974082	7.000774671	7.038510973	7.261923999	7.431165132	7.153387767	7.33089947	7.12666321	7.745951287	7.372452527	7.252971754	7.155884664	7.269652281	7.202681979	7.609518629	7.115936578	7.501150972	6.962462207	7.407366388	7.657233226	7.329536773	7.142468719	7.251451884	7.075640566	6.751219059	6.984485108	7.294201703	7.379293687	7.290995212	7.131720135	7.129041219	7.109387576	7.745514055	7.132581469	7.242191396
ILMN_1655702	8.150316571	8.700157657	7.694559634	7.39775662	7.570065373	8.625837998	8.435478553	8.506400324	8.556265645	8.954475213	8.161909904	7.949739533	8.005652997	8.338327575	8.152184224	8.229018198	8.864680809	8.709379748	8.694315164	8.341091489	8.374004986	8.26674538	8.118932866	8.248054831	8.350392733	8.582144569	8.247555046	8.191827765	7.479850017	8.231930713	8.747581071	8.301617359	8.651231265	8.456777561	7.993462673	8.821690111	8.365760715	7.790287661	8.723668642	7.719447007	8.849769558	8.172374048	8.626818875	8.018002841	8.721341363	9.2473164	8.487987215	8.214033167	7.646386436
ILMN_1655710	10.46984116	9.819931375	9.46683474	10.14340231	9.685215468	10.63456762	9.56209514	9.54969442	9.765001854	10.24464588	10.34339933	10.09133881	10.24464588	9.243775322	8.926966365	9.406228732	9.065968725	9.199701069	9.446351488	9.459024542	9.748942325	9.186229366	9.848535636	9.052797627	9.446849915	9.458013986	8.82688538	9.70626275	10.11816515	9.719733534	9.635465524	9.799742288	9.546139677	9.489340232	10.31464877	10.09004325	10.19876455	10.46635305	9.780359067	10.52140401	9.999974521	10.89838532	9.629118778	10.05111547	10.50036493	10.45954526	10.08292931	10.37736966	10.35651734
ILMN_1655720	4.723240456	4.731645203	4.352844808	5.096134416	4.528047863	5.000765974	4.906412644	5.027010944	5.05043508	4.933435499	4.432709248	4.839003271	4.798608125	4.785966779	4.948662635	4.927404992	5.041259146	4.94844892	4.822653635	4.791570633	4.50388151	4.63903844	4.957473358	4.672035724	4.70874206	4.445566463	5.079054141	4.645479314	4.650852666	5.052428415	4.869468589	4.74216862	4.480667334	4.82635532	4.998946439	5.014711197	4.6670404	4.542568482	4.653513887	4.994130644	4.710857428	4.939156379	5.138492638	5.031160871	5.061275011	4.251338789	5.105946894	4.541566483	5.019672249
ILMN_1655733	5.294575179	5.736747881	5.091012686	5.383429273	5.610791434	5.513542069	5.620756173	5.509793934	5.897776224	5.498079514	5.371097232	5.574607622	5.397745667	5.212302956	5.436652888	5.448323563	5.179906491	5.609534132	5.206002463	5.422935078	5.199260427	5.590603114	5.444486009	5.00240769	5.415269155	5.755871923	5.664158959	5.464151347	5.204728765	5.115045161	5.192331664	5.215208401	5.507164163	5.24044385	5.241602799	5.795568132	5.902102237	5.551645592	5.66530688	5.159594907	5.81208833	5.293255085	5.896079992	5.561744055	5.835689776	6.087052726	4.863696196	5.471544519	5.488476334
ILMN_1655734	7.136007105	6.999413081	7.124900345	7.102015487	7.44443432	6.972751136	7.034531944	6.995958175	6.99801424	6.963804835	7.193651841	7.275019358	7.023580538	6.879342727	6.787761563	6.624785557	6.631890429	6.491872997	6.820101485	6.827072853	6.690623296	6.882738489	6.832373425	6.967328377	6.873900067	6.982283209	6.420127214	6.883237603	7.0275173	7.507026043	7.009022922	7.018930386	6.622942874	7.199589546	7.437623828	7.208214776	7.366152674	7.049811941	7.056349318	7.160304425	6.960223888	7.364381853	6.838567625	7.461020931	7.421357712	6.89428163	6.883723944	6.90410143	7.263947854
ILMN_1655755	4.903567908	4.681198977	4.497070741	4.861709386	4.404895038	4.880901896	4.580881411	4.731483811	4.607354483	4.84878323	4.39127059	4.752126716	4.770247771	4.603672827	4.674521379	4.623923594	4.854437626	4.534936081	4.866207201	5.190230514	4.643360875	4.850798865	4.695343905	4.680510052	4.924982362	4.906487947	4.882792216	4.364246767	5.119876206	4.574532744	4.323517982	4.559541146	4.315937484	4.712591311	4.609606357	4.988508772	4.791707096	4.156519258	4.340075651	4.763106029	4.452028321	5.015010228	4.520913996	4.860697371	4.315769819	5.070891888	4.53968481	5.121131809	4.893060574
ILMN_1655765	9.256499808	9.497416793	9.287603227	9.207356545	8.856738834	9.170088138	9.394704473	8.982902074	9.353406678	9.187914916	9.26032038	9.358470443	9.336530907	9.047677751	9.41380866	9.325732012	8.934163303	8.872536232	9.37089254	9.366715146	9.005695819	9.035000807	9.431837026	9.206461613	9.40140017	9.295134664	8.975852588	9.115451804	9.639570671	9.276106232	9.020997048	9.158377781	9.041577706	9.206909079	9.282340282	9.371362889	9.303193969	9.50432955	9.209918899	9.599426806	9.272539465	9.468300835	9.056346082	9.602622492	9.218653842	9.221191897	9.065188543	9.207818382	9.210761479
ILMN_1655766	4.187312703	4.400906143	3.585685829	4.059116604	3.851198531	4.645416872	3.709085577	4.378627255	4.079570523	4.199093644	4.887071573	4.281725721	4.436961771	4.854265321	5.051971005	4.549451688	4.907222974	5.0984753	4.185105207	4.473547403	5.006068607	3.939742707	4.396731277	4.285168777	4.300881132	5.263435194	5.108612353	5.345567014	4.617255944	4.435456073	4.821882679	4.366940779	4.719900796	4.712591311	4.156043235	4.432975349	4.228802733	4.61356386	4.695972836	4.815880102	4.642283247	4.700777811	4.381024852	4.623986284	4.87689175	4.321689229	4.728735447	4.489824275	4.910158061
ILMN_1655780	4.998003294	5.206155594	4.760689756	4.845527433	4.725172999	4.811727753	4.776867949	4.71317389	5.30297517	4.902535078	5.459923059	4.548726492	4.827971639	4.829215416	4.96902839	4.913647182	4.507511996	3.89123844	4.878847353	4.978838279	5.305350369	5.09461711	5.035197418	4.472543657	4.776068306	4.51271392	4.791968499	5.643052762	4.663192299	5.038910543	5.170124198	5.060792532	4.775065257	4.757119007	4.771323933	5.270402804	4.523242828	4.569340119	5.089908497	5.213659493	4.587703287	4.97494493	4.855388985	5.035142885	5.017484561	4.474619542	5.092709329	4.791830525	4.978553022
ILMN_1655796	5.893122497	5.857756357	6.542332119	5.41240802	6.039470622	5.938690246	5.730078864	6.360915454	5.646400688	5.314999745	5.535466886	5.997565617	6.127578082	5.396261114	5.910318281	5.890028975	6.193903858	5.596594448	5.563409203	5.892591715	6.284056598	6.294442533	5.884886556	5.748414349	5.923604029	5.972653698	5.509365211	6.035035013	5.857551584	5.56879009	5.608870333	5.41845291	5.782839201	5.76341793	5.943816083	5.72421371	5.770239001	6.554517283	5.6625747	5.591470371	5.546249255	6.213436103	5.881512757	6.049724542	5.040785382	6.021970974	5.493476342	5.743261238	6.186460442
ILMN_1655821	5.522682241	5.654821431	5.692805966	5.979486099	5.251678888	5.324993436	5.63060166	5.911612226	5.542810835	5.682489495	6.099054778	6.051648173	5.593476237	5.056153391	5.139268489	5.738694772	5.357656409	5.711426074	5.593589018	5.343309718	5.849072769	5.841452028	5.606480156	5.715371093	5.074477924	5.343309718	5.558781272	5.542221537	5.180147601	5.669140525	5.871817494	5.482498937	6.034727408	5.870606762	5.577223173	5.661317848	5.820959264	5.391566856	5.552559467	5.21680197	5.040424624	5.28719183	5.45075025	5.624206704	5.577462444	6.136993276	5.92642776	5.886180885	5.491159124
ILMN_1655827	6.159795566	5.483859004	5.399436715	5.770239001	5.845460435	5.10737998	5.826546437	5.733425155	5.919689427	5.718813729	5.954315118	5.348939878	5.53681793	5.505581845	4.894102359	5.181040178	4.873624765	5.481408819	5.10059783	4.932636697	5.177066672	5.804947378	5.520378439	5.206059828	5.045933009	5.023770973	5.176479175	5.168321707	4.889624504	5.214906367	5.253090077	5.485583448	5.545099697	5.420653656	5.462824588	5.623511921	5.396793333	5.405237612	5.437894733	6.022253544	5.728536883	5.948456073	5.390074905	5.839449287	6.076145681	5.907186619	5.662484268	5.439467727	5.771025295
ILMN_1655864	4.872099995	5.162900405	5.238679817	5.432721243	4.429656005	5.271508323	4.665081814	5.199822039	4.900647474	4.83864065	4.83563531	4.912661692	5.439467727	5.244485456	5.069985479	4.913647182	5.201302516	5.000179967	4.706364933	4.650548884	5.059064073	5.188993316	5.30909409	4.515148163	4.714330588	4.845365588	5.164129927	5.44958976	4.603860561	4.952064371	4.938154555	5.055480226	5.009045754	5.298220343	5.169575009	5.333072169	5.014871492	5.173090143	5.098235274	5.197798159	5.091664181	5.249046996	4.883437976	4.757461142	5.072420499	4.992581102	4.735127391	5.491159124	4.112055012
ILMN_1655867	5.401463085	4.713317824	5.335312467	4.97714219	5.407579388	5.070127424	4.69228565	5.601137253	5.328975555	5.407131266	5.237459257	4.768701435	5.445906045	4.753031653	5.127323259	4.98353676	5.497262023	4.71546528	5.490149554	4.79551247	5.411911216	5.063706088	5.258748625	4.759473371	4.811727753	5.14006768	5.082893307	5.799635824	5.33734377	5.079918109	5.209544303	5.304783378	4.813905181	5.312347465	5.429943427	5.040002305	5.042224228	5.116545028	5.442821796	5.334969057	5.239999442	4.821726313	5.132663051	4.959245381	5.126639819	4.803628902	4.875391199	5.374828156	4.774561291
ILMN_1655868	5.15899591	5.39747719	5.074745765	5.213572008	5.646183118	5.757183997	5.332182579	5.44553571	4.933310149	5.008875031	5.189779676	5.628075904	3.971600907	4.890457232	4.8388502	4.956155806	4.83563531	5.06817743	4.690489328	4.984413138	4.655946495	4.905666717	4.825712287	4.988508772	4.9623379	4.930866663	4.95141871	4.66222752	4.868184918	4.706500636	5.159437967	5.133451287	5.23846059	4.966287313	5.149506012	5.656834812	5.06493485	4.707829023	5.166081923	5.298850129	5.21571888	5.081308163	5.583599929	4.815950134	5.340031236	5.38882295	5.419915911	5.207156284	5.510741823
ILMN_1655871	4.710870192	4.541377268	4.861827917	4.91049718	4.658812298	5.03508752	4.530422353	4.676250728	4.757112922	5.346029112	4.521737573	4.893774692	4.641545495	4.635761091	5.000179967	4.781922642	4.727033225	4.736994703	4.365823674	4.909266633	4.410917417	4.535623784	4.88692863	4.791311883	4.796342205	4.930866663	4.744180378	4.734527969	4.290910113	4.427853771	4.722278228	4.485771998	5.00535317	4.30976699	4.793912768	4.376027625	4.541269384	5.202096832	4.647469811	4.465823393	4.876737277	4.409850893	4.944392183	4.313264117	4.669030089	4.534248628	4.322035556	4.869615579	3.850768703
ILMN_1655876	5.635507531	5.158533352	5.091012686	5.506461733	5.389521046	5.822170532	5.245539582	5.775654397	5.664033708	5.530254598	5.670769861	5.341861359	5.663120258	5.44375779	5.331627886	5.608241454	5.357656409	5.876394265	5.616573632	5.268774288	5.320461986	5.90316246	5.440286552	5.58384063	5.01916726	5.354879564	5.450512872	5.547662439	5.561744055	5.749578486	5.328256194	5.437894733	5.445645564	5.251714809	5.475193183	5.554832334	5.412077029	5.641684379	5.574607622	5.353800443	5.641114505	5.40531936	5.479157819	5.54190432	5.489970602	5.513542069	5.119527166	5.280139069	5.185942822
ILMN_1655880	4.754473968	5.11388257	4.853618809	4.638565977	4.865656089	3.944593809	4.376084227	5.027010944	4.601285385	4.215642325	5.19551666	4.893774692	5.151743032	4.763138864	4.403840905	4.905689814	4.826749628	4.750940974	4.526538793	5.144289129	3.877600452	4.67559933	4.843803396	4.232432257	4.262936755	4.809375703	3.753134102	4.904527185	4.617255944	5.001928327	4.740731957	4.942395401	4.912723733	4.505827652	5.23826181	4.998745961	5.541331762	4.707829023	4.473752705	4.181188157	4.890378028	4.598548139	4.855388985	4.932993576	4.933222768	4.873437083	4.465169249	4.722604037	4.38677262
ILMN_1655884	6.029651458	5.466622073	6.033648878	5.969755732	5.824902737	5.141276755	5.946197586	6.020814788	5.876648813	5.457839105	5.990968125	5.912487331	5.351254306	5.794353609	5.706574726	6.132923151	6.197635077	6.249953751	5.943307744	6.12051701	5.757054612	6.192622227	6.540782583	5.667207795	6.14458077	5.73561343	6.114921966	5.799635824	5.861300841	5.826415658	5.984227582	5.663301401	5.553984294	5.776282565	5.875917596	5.748091986	5.758234061	5.610493176	5.973857622	5.807407274	5.81208833	5.685362972	5.693225757	5.810785956	5.545326137	5.77532565	5.906768541	5.855589755	5.808467447
ILMN_1655913	7.516106115	8.03508208	7.801027439	7.663686477	7.356970682	8.148704009	7.526435658	7.206618605	7.428926433	7.678717859	7.763098132	7.7014812	7.225813988	7.278247847	7.019257347	6.771579995	7.467908243	7.071579972	7.045814552	7.23046442	7.38695364	6.784037508	7.631217183	6.82981602	7.34235629	7.236528648	7.204359674	6.931702609	7.123808353	6.820582849	7.135819947	7.359882975	7.135247796	7.418608193	7.905830006	7.443275485	7.679991631	7.704652989	7.419416046	6.95450323	7.377110241	7.981651566	7.481490676	7.513063208	7.91179167	7.268891494	7.512861827	8.00363184	7.655274762
ILMN_1655921	6.422437781	6.516842977	6.190523756	6.0663823	6.31632406	6.008873699	6.195073311	6.257237848	6.465412392	6.441711541	6.461937087	6.1967545	6.185375059	6.114126493	6.137356915	6.258069724	6.614839785	6.201431348	6.335029035	6.534989685	5.914750243	6.192622227	6.336612199	6.074272903	6.231577305	6.083890413	5.886669303	6.417056297	6.092621544	6.301059795	6.273032536	6.179834995	6.381570117	5.810989944	6.015473053	6.14044079	6.29731859	6.241320985	6.2077068	6.04097443	6.292782672	6.499947044	6.390148517	6.167466838	6.290188889	6.278187864	6.001210439	5.982857589	6.137230422
ILMN_1655922	7.887191246	7.904611788	8.537140575	8.603966809	8.607434258	7.986098383	8.497231763	8.098151673	8.471216995	8.538967329	8.145632062	7.730417203	7.690473826	8.097876965	8.685231044	7.732836949	8.043235654	8.284850708	8.408499463	7.768290546	7.889414093	8.823070428	7.787145336	8.403151702	8.085811425	8.583975135	8.476068641	8.397583749	8.710422611	8.248568884	8.560623902	8.422819763	8.114144989	8.334883847	9.025631853	8.692295304	8.218165916	7.750379333	8.164307875	8.249627845	7.991728742	8.06920595	7.893518856	7.407185261	8.230550475	8.342763086	7.703321762	8.495156225	7.759607903
ILMN_1655924	5.691597197	5.943816083	5.892844299	6.158860451	5.51471515	5.953459931	5.471893891	5.938458282	6.242360617	5.793605309	6.040287722	5.887680163	6.097839279	6.098736463	5.321770297	6.108628925	5.905331129	5.195437647	5.704265931	5.984354276	5.229813871	5.511544912	6.148491329	5.796197653	6.076625802	5.928067385	5.895605992	5.590438129	5.781597633	5.809904188	6.359860841	6.103425015	6.086290286	5.932182998	6.12051701	5.732127661	5.516700152	5.969351982	6.083178874	6.076760795	5.866494544	6.033268859	6.08307612	5.64567289	6.310289061	5.873949857	5.92642776	5.9662684	5.446120264
ILMN_1655930	4.988413237	4.925641218	5.631016089	5.331221483	5.566042951	5.386296967	5.648325519	5.402483783	5.419806563	5.410095639	5.503674766	5.242101767	5.353886898	5.209202478	5.450411829	4.677168628	5.261414447	4.70876533	5.667207795	6.097731353	5.400896358	5.150308649	5.25571396	5.200007805	5.054009012	5.343309718	5.100246878	5.250697289	5.390814945	4.734156853	5.743261238	5.646624205	4.92373381	5.426314402	5.467607316	5.602080792	5.562334485	5.131977138	4.684294716	5.260130365	5.275030437	5.606950579	5.629066344	4.876348393	5.732127661	5.298916188	5.43321557	5.624496545	5.430383177
ILMN_1655935	7.955462679	8.136464361	7.900726107	8.50245472	7.934342873	7.727970168	8.147201664	8.110762083	7.95375084	7.943604981	8.098151673	8.36785746	8.213490141	8.196679206	8.490370786	8.230309329	8.060424946	8.118408477	7.891062861	8.27327473	8.026783267	7.715551031	8.058105437	8.263864257	8.148704009	8.134117314	8.451031259	8.024761973	8.454296968	7.961477127	8.090420974	8.057842768	8.341943706	8.047641406	8.475405964	7.967008757	7.55893728	8.451888681	8.00461466	8.197477731	7.982611759	8.142680673	8.048134233	8.506400324	8.286039163	8.046353366	8.141330758	8.129675277	8.264404386
ILMN_1655941	5.176030379	5.03508752	5.210003181	4.59721343	5.373792279	5.437575919	4.89713797	4.881320985	4.594741334	4.988413237	4.878653271	4.746981418	5.068293505	5.168968721	4.933623834	4.351389937	4.805626762	4.29232956	4.909205234	4.845895242	4.373658854	4.850798865	5.179873206	4.531148603	4.822103035	4.679184512	4.630398124	4.778191788	4.49262049	4.868058984	4.540346894	5.093699601	4.611335779	4.699125416	4.236226406	4.665605054	4.960449727	4.304778567	4.7786125	4.685333213	4.815288587	5.219517892	4.650604582	5.337018057	4.306578081	4.442287475	4.689106283	4.862332107	4.970744814
ILMN_1655950	4.843042703	4.422167527	4.736580848	4.805105739	4.829519222	4.753275126	4.608975354	4.392759211	4.219870804	5.106917264	4.944500651	5.093331254	5.363662299	5.060951619	4.937299381	4.884389771	4.545998212	4.874478066	4.556327418	4.821269977	4.959367459	4.850798865	4.945098425	5.381551189	4.691394218	4.814510041	5.036567401	4.824433088	5.049009307	5.079918109	5.33235418	4.300096238	4.860181501	4.902535078	5.066564025	5.003014732	4.457014935	5.023725934	4.567087952	4.056623128	4.655658209	4.998329455	4.979575188	4.630772513	5.178575848	4.787209919	4.386999949	4.875985588	5.041904398
ILMN_1655952	10.52140401	9.991977486	9.83904888	10.45436189	10.54484251	9.954056267	10.08292931	10.29894135	10.15376258	10.13055097	10.1840418	10.2580049	9.875191207	10.70951541	10.75292963	9.687410661	9.858262372	10.33543567	10.20937927	10.61409966	10.34979793	10.39006274	10.57522076	10.68828326	10.6364481	10.58433169	10.37415978	10.44925064	10.47151497	10.26576116	10.38322647	10.47151497	10.52140401	10.81233701	10.11252071	10.46289014	10.45102112	10.02687654	10.20323048	10.38587465	9.860681951	10.31294776	10.07439007	10.2800148	10.04293329	10.13906448	9.911148555	10.04699399	10.32899397
ILMN_1655961	6.801246695	6.869233751	6.921926802	7.387161702	7.451401495	6.797906245	6.781326209	7.14865176	6.972910631	6.772283306	7.420602319	7.320918606	6.247051826	7.340702846	7.422681463	6.951110798	7.233025489	7.039907757	7.026688896	7.520924335	7.779417271	7.064720608	7.518682425	7.457345669	6.692438878	7.47900525	7.550773701	7.351771842	6.941509845	7.38325469	7.319564022	7.143001368	7.268293236	7.460616115	7.807809364	6.897696075	6.76667103	7.089873113	7.079203344	7.342176383	6.991269842	7.362842387	7.064339901	7.219473312	7.342536197	6.723874281	7.433977505	7.245710921	7.153753193
ILMN_1655974	4.270855913	5.072672914	5.066117388	4.654055017	4.932804796	5.644736461	5.25503487	4.937160829	4.839003271	5.04164588	5.033623896	4.893774692	4.76427261	4.124669251	4.924437149	4.812912292	4.727033225	4.729880133	5.294371588	4.780327747	4.468764238	4.310725286	4.750518712	4.767703212	5.44897295	5.01692667	4.703957601	4.527468946	5.023646078	4.27404801	4.972749598	5.027743675	4.932373323	5.022023945	5.244700122	4.961057066	4.633675276	5.083124748	4.70718653	4.737435511	5.057874537	5.034837417	4.567421525	4.932993576	4.50438514	4.384045832	4.575216222	4.536416828	4.765481343
ILMN_1655983	5.563489028	5.543375593	5.795462839	6.099803142	5.964355068	6.48365876	5.662484268	6.213714454	6.239226968	5.997893946	5.818526507	5.493476342	6.147100931	6.137743904	6.341674225	6.421719143	6.253601953	6.362223593	5.654138505	6.167310357	6.681035538	5.727833495	5.82281166	6.201802569	6.087052726	6.31544937	5.920320583	6.331249301	6.555286995	5.394552384	5.771738046	6.116381722	5.84061644	6.052384258	6.806285422	5.834447574	5.587238239	6.946294114	6.04198968	5.980033956	6.045133029	6.101544424	5.978603378	6.204164669	6.423187043	5.844695988	5.956343145	6.419093392	6.292058308
ILMN_1655987	5.342302416	5.972539917	4.835524668	5.541718056	5.675510584	5.148189398	5.712759834	4.085478515	4.563507914	5.66006784	5.51975497	5.161811785	5.704382427	5.542810835	5.580465539	5.475075873	5.961729503	5.978603378	5.958431855	5.66428421	5.531685193	4.796635002	5.942960267	6.335753199	5.211928164	5.709737418	5.386414502	5.556379932	5.106917264	5.685796807	5.919587581	5.672715202	6.056996312	5.490564601	5.438429468	5.706462952	5.387870905	5.306190718	5.404886276	5.387968015	4.95141871	5.682974626	5.556182041	5.937693545	5.800187124	5.552250599	5.781711	5.385104438	5.102811119
ILMN_1655990	6.384191967	7.339913221	5.732127661	7.409717018	6.825046596	7.162581108	6.919714909	7.308563604	7.307320316	6.435538277	7.492243575	7.202852023	7.807148355	6.734160934	7.786917169	6.979203278	6.956762219	7.593164202	7.35000241	7.596629417	7.081369487	7.550554311	7.247976012	7.674308203	7.721022286	7.094870979	7.448558103	7.737098799	7.674736216	7.026864891	7.486871911	7.350982518	7.401675344	7.233388021	7.142131564	7.173132051	7.057505747	6.799273545	6.90348941	7.358685635	7.182362555	7.161470725	7.217206	6.05525437	6.329462656	6.979203278	7.48069782	6.768484286	7.618846683
ILMN_1656011	5.448323563	4.904881166	5.855721826	4.512735217	4.674192916	5.220381781	5.427104978	5.603770072	5.616359197	5.44534494	5.857288559	5.873560816	5.388619663	5.201384306	5.462166593	5.339360847	5.077606806	4.830517378	5.038438676	5.205941904	4.767794625	4.918688634	5.174362096	4.680510052	5.324993436	5.08515266	4.488616478	5.13016615	5.418675162	5.42840152	5.253090077	5.593095325	5.724551158	5.486752482	5.031928122	5.420721192	5.729492239	5.253004884	5.022948206	5.173795571	4.672259855	5.520204254	5.822170532	5.07884624	5.200234563	5.209785067	4.913128337	5.589317919	5.20465325
ILMN_1656016	6.853437015	6.921585636	6.729558423	6.924932915	6.412731509	6.887187022	6.777605607	6.970311589	6.723874281	6.829643619	6.932833653	6.915266259	6.262013983	6.772426544	6.708435359	6.727708713	6.866558013	6.506162491	6.83043551	7.007108008	6.653740179	7.036157403	6.732817625	6.691806442	7.021693129	7.178444638	7.122162226	6.736266803	6.795965462	6.944608018	6.539405452	6.54917677	6.732427394	6.678006978	6.777442308	6.843548972	6.94883694	6.939657412	6.770545974	7.059609975	7.038242213	6.632245824	7.222134942	6.896893744	6.463571238	6.920521002	7.018772286	6.738976331	6.711424216
ILMN_1656040	5.210003181	5.404365554	5.41910264	4.811195733	5.146294587	4.873362732	4.834700708	5.058824558	4.167846644	5.219845765	5.015169099	4.898692668	5.495947146	5.248224477	4.851530855	5.067356583	5.809057298	5.631880687	4.736462356	5.205941904	5.199260427	4.961333474	4.641910535	5.7645801	4.483019528	5.096464046	4.932373323	4.788648912	4.663192299	4.958123686	5.743261238	4.830261365	5.116289845	5.064198111	4.780084104	5.01218875	5.033763055	4.27893751	4.695972836	4.902076483	6.07279811	5.115804025	4.983731419	4.261260152	4.855284282	4.900433264	5.43321557	4.968739957	5.291121706
ILMN_1656042	6.684517334	6.592830923	5.752321977	6.678467887	6.669748312	6.130640402	6.913722396	6.882738489	6.450750533	6.859774275	6.592074872	5.527978316	6.703993382	7.351165604	7.140818065	7.090217127	6.320339543	7.245531021	7.274036056	6.438266274	6.569482415	7.489527814	6.717731858	6.795965462	6.658704079	6.523449027	7.515130731	5.856580114	6.435695118	6.927164227	6.729558423	6.272460173	6.476849173	6.14458077	6.840699879	6.878051933	7.534296229	6.139695485	6.765081789	5.868912159	6.589709524	5.875544721	6.787050546	5.830040998	6.866251842	7.591289411	6.944284643	7.074144956	6.929510895
ILMN_1656045	4.915221807	5.015116348	4.802917212	4.963543216	4.202891204	5.148189398	5.059064073	5.216888701	4.775083214	5.159886819	4.808690048	4.606102952	5.227163911	4.849237076	4.613171423	4.944392183	4.932993576	4.94844892	4.543974212	5.413018296	5.01662877	4.632141875	5.077734732	5.251236239	5.002099713	5.188750974	5.125205522	5.456132412	4.988592794	4.838694456	4.920296458	5.127551291	4.932373323	5.082952517	5.247769199	5.065347389	5.268928449	5.147236352	5.42903663	5.326515071	5.37455227	5.097760182	4.502390459	5.339545781	5.178575848	4.981103061	4.869165079	4.784445885	5.423054747
ILMN_1656057	4.690274898	4.44311741	4.456173098	4.713525708	4.277186741	4.348659052	5.832547951	4.508685629	4.780931274	4.482666	4.426165	4.065390416	4.641545495	5.044429597	4.674521379	4.59008008	5.077606806	4.199877947	5.1297077	5.064198111	4.39597081	4.990239612	5.140126379	4.950818948	4.238480416	4.485823907	5.019271575	4.343537996	4.485002277	4.91049718	4.791229712	4.552012466	4.49349727	4.957520539	4.626831679	4.763284476	4.917846452	4.100352267	4.712396847	4.301819607	4.59843219	4.22789153	4.4142665	4.486374023	4.349257963	4.803628902	4.662365652	4.784445885	5.019672249
ILMN_1656066	7.598719612	7.817066984	7.923718998	8.145632062	8.331238214	7.709637126	7.456954797	7.635621321	7.574185317	7.670598942	7.953280874	8.091171694	7.681051016	8.018002841	8.016288142	8.021582307	7.92321637	7.636237064	8.070298274	7.75201878	8.062235736	7.978371047	7.83970445	8.363108769	8.153794951	7.514102639	7.744092694	7.923494592	7.766334791	7.496658916	7.855634334	7.961211871	8.081854944	8.186228312	7.790516669	7.967769506	7.600040617	7.721022286	7.478350324	8.009051171	7.729579731	8.105665064	7.487455986	7.789838559	7.901195348	7.904611788	7.817499273	7.566724137	7.667245492
ILMN_1656082	13.08017517	13.28443109	13.64990252	13.37831978	13.64990252	13.79336928	13.59625025	13.66873227	13.4961008	13.65610748	13.53166281	13.46472266	13.60132768	13.59625025	13.56040881	13.73241276	13.62187654	13.76455216	13.66207996	13.61179689	13.67511975	13.50006765	13.65610748	13.65610748	13.71360669	13.62187654	13.44487029	13.66207996	13.5239563	13.53933248	13.42916163	13.79336928	13.29905045	13.43708589	13.58711567	13.59625025	13.77867023	13.57814103	13.75328431	13.44487029	13.33226337	13.7419467	13.2553035	13.6065084	13.1633469	13.39971323	13.61179689	13.07521448	13.46078875
ILMN_1656111	9.767248105	9.857092663	9.502412286	9.367640931	9.536413381	10.08716622	9.954690155	9.862413869	9.726597605	9.829380608	9.212522132	9.593428492	9.938653261	9.773494223	9.956631543	9.332149633	9.391505865	9.810281299	9.541580596	9.794955404	9.849769646	9.848535636	9.618564515	9.531153182	9.854680114	9.635465524	9.865493188	9.718010363	9.40384042	10.04424837	9.419805486	9.530136842	9.204770863	9.819931375	10.1450014	9.727732312	9.700646626	9.491761158	9.711801362	9.679597429	10.02417811	9.571344752	9.355737129	9.720925503	9.603729123	9.842687022	9.925408041	9.575641524	9.711801362
ILMN_1656118	5.984993231	6.22670985	5.083068237	5.922153609	6.378122706	5.780696766	5.59393123	5.934016634	5.688014422	5.21596848	5.270786158	5.707286007	5.80729307	5.786989404	5.933735841	5.871299634	5.707684072	6.302837145	5.842461641	5.925217183	5.72305469	5.791220434	5.748846589	5.399122784	5.856359682	5.507720233	5.820613009	5.483096411	5.744992777	5.566114242	5.687352014	6.006899108	5.435979179	5.767036034	5.636770313	5.951684256	5.574495413	5.197985288	5.703345281	5.441251657	5.820959264	5.407579388	5.690507001	5.903849436	5.411420058	5.60163939	6.10225309	5.659360584	5.865277702
ILMN_1656129	5.937073708	5.586355116	5.575465934	5.868912159	5.954315118	5.44134395	5.601483825	5.567314914	6.068023393	5.750014205	5.954315118	6.166248397	5.596594448	5.386171028	5.667518375	5.377938302	5.591670275	5.018966004	5.222087999	5.526522094	5.881074925	4.632141875	5.295748089	5.482159532	6.024417869	5.763671424	5.443418161	5.446004326	5.832999513	5.916085243	5.577885723	5.513542069	5.633369552	6.210564049	5.832416762	5.581240195	5.457935225	5.602729792	5.804551036	5.933876237	5.634706558	6.005496388	5.600900758	5.574159101	5.70079288	5.341547491	5.84994211	6.029047353	5.742732586
ILMN_1656134	8.066169247	7.725263633	8.267031002	8.373413666	7.789388171	8.459782027	8.123000071	7.860076595	8.071825659	7.834862332	7.622976014	7.656120597	8.611893482	7.759825691	7.781267448	8.166138164	8.240961089	7.799675762	7.872840049	8.16536153	7.932897749	8.389194603	7.742114123	8.176737638	8.214293536	7.882689976	7.95737607	8.174868971	8.395800521	7.741253511	7.534084852	7.724545126	7.930279051	7.702638021	7.837616694	8.007587495	8.332922024	8.317385056	8.468212879	8.190467835	8.185140594	7.851913958	8.046898039	8.342493396	8.379895467	8.202690115	7.761240424	8.125577406	8.317680299
ILMN_1656136	7.652630553	8.324647943	8.842887095	7.410694382	9.000256536	7.895706804	7.961742383	8.232198945	8.308699962	7.933594511	8.391499965	8.334334457	7.824119513	7.881006858	7.692413755	8.638278358	9.018325943	8.303565416	8.258087645	7.741253511	8.195644417	7.933594511	8.071825659	7.8069016	7.977627347	8.090420974	7.967008757	8.291730883	7.662801007	8.140616981	7.819203215	7.75916813	8.101523767	7.544878233	7.681672358	7.940837777	7.539046556	8.464270161	7.897648106	7.500119849	7.384034945	8.069754977	8.709379748	8.092490064	7.818740312	7.873296212	8.116818655	8.489754389	7.918561495
ILMN_1656145	6.551240384	6.506471435	6.526170152	6.777312196	5.748846589	6.63348346	6.578322384	6.073424266	6.415413661	6.581418812	6.605766901	6.50051179	6.407247723	6.429060842	6.731800443	6.737253956	6.25517946	6.16853069	6.362359457	6.481357439	6.870647996	6.399061617	6.674788136	6.490428364	6.597307116	6.267993482	6.637727628	6.344396129	6.617398133	6.590940504	6.325074255	6.361210452	6.319793597	6.388997516	6.456434134	6.515334235	6.461356227	6.548877825	6.54963439	6.397169533	6.330826675	6.636957533	6.593381509	6.600238862	6.461356227	6.322050802	6.395624697	6.213436103	6.413304735
ILMN_1656149	4.95245457	4.700261261	4.74472338	4.995267013	4.844468378	4.828697273	5.107251279	4.82199729	4.922526071	4.531255056	5.068502755	4.940785493	5.164268017	4.959245381	5.224656615	4.969851027	4.552376856	5.226324938	5.256637123	4.944364943	4.517410159	4.384908019	4.872943341	4.603989536	5.147286285	5.008150772	4.67024667	4.446415433	5.160867568	4.483776394	4.722278228	4.936524523	4.623024416	4.834280624	4.75250237	4.957742329	4.511671009	4.878910566	5.493383616	5.064198111	4.860439134	4.986736164	5.231798099	5.075547603	4.721587069	5.150708583	4.403288984	4.705044641	4.958772764
ILMN_1656165	7.714477931	8.129675277	8.347604067	8.054581889	8.038131758	8.228178987	7.93551691	8.348426174	8.071081211	8.195125192	8.061727664	8.178023267	8.33578854	8.265693223	8.275997758	8.157454815	8.567587257	8.501192275	8.195884721	8.154318894	8.367564174	8.017521136	8.396102284	8.227623717	8.090420974	8.362185545	7.932897749	8.158253133	8.197477731	8.09865792	8.163763598	8.044573004	8.295607741	8.238732999	8.256994754	7.866176541	8.157205618	8.162191075	8.010526817	7.955462679	8.444013806	8.043494289	7.898616938	8.141330758	8.150866055	8.403763121	8.178271116	8.021834028	8.35067909
ILMN_1656184	6.435538277	7.181253608	6.325804771	6.724516815	6.483356758	6.907155269	6.411846278	6.985882986	6.735272684	6.526467167	6.178732731	6.427559164	6.487109647	6.313921364	6.536993766	5.935182935	6.715226018	6.589709524	6.929673067	6.602379587	6.596598531	6.669427225	7.388996004	6.687202154	6.379998716	6.825209332	5.998502225	6.820101485	6.733682963	6.658228344	6.043555225	6.739462021	6.653266263	6.479717824	6.743761959	6.488126826	6.45885991	6.606556779	6.822967753	6.338640911	6.2458116	6.054860937	6.08307612	6.61452215	6.254061208	6.491714451	6.387766988	6.801401897	6.843236055
ILMN_1656185	6.340742344	6.566233575	5.427247815	6.078060786	6.190126734	6.519305874	6.390448119	5.961464024	6.006326216	5.765642733	6.385514427	6.357460357	6.100035458	6.523449027	6.083890413	6.424976796	5.797560625	6.210419924	6.799428622	6.289318328	6.127151111	6.30771213	5.963245384	6.533962576	6.142049101	6.06253613	5.872670724	5.733991822	5.866740361	6.099679373	6.154887118	6.003253412	6.520685159	6.021725669	6.105982977	6.196896312	6.605471391	6.101544424	5.956722193	5.744756128	6.322944544	6.103687594	6.033771967	5.997893946	6.174703152	6.540933123	6.359860841	5.739467657	6.116924029
ILMN_1656186	5.048465933	5.189779676	5.074745765	5.258959583	5.295548367	5.277288687	5.068994609	4.583108096	4.775083214	5.163959212	5.453029635	5.472027994	5.249473812	5.374465254	5.279334188	5.2127361	4.864643898	5.278463934	5.080729305	5.53707329	5.05000653	4.738118098	5.588036182	5.467754675	5.246309711	5.292487025	4.838624168	4.767938797	5.381288654	5.185438475	5.15473693	5.338476883	5.454983069	5.115356654	5.303778917	4.954883457	5.023770973	5.401541723	4.824433088	5.433606778	5.353080308	5.438429468	5.129007317	5.615234326	5.46312907	5.086978124	5.302815805	5.140250674	5.000089886
ILMN_1656196	6.046514241	5.654821431	5.899989938	5.863478216	5.627541497	5.934016634	6.223787207	5.983755983	5.536225363	5.626390224	5.878831215	5.970655039	6.401568018	5.668363206	5.740930273	5.675248135	5.897022142	5.975408336	5.743369708	5.647355074	5.87869775	5.881512757	5.935566545	5.672063332	5.907094633	5.488658669	5.78744292	5.941787512	6.115338202	5.848941008	5.469859994	5.951801964	5.678526664	5.981750299	5.832416762	5.605632207	6.037958455	5.583946617	5.695976558	5.946309776	5.889054296	5.704759479	5.718195868	5.585232519	5.526165735	5.81346024	5.841867553	5.385104438	5.757491807
ILMN_1656199	4.447470464	5.185629633	4.640586516	5.098757662	4.65124107	4.348659052	4.369482323	4.609369525	4.258182092	4.382333203	4.722267664	4.694285325	4.258523763	4.339266955	4.509778199	4.461242329	4.501211947	4.180825178	4.556327418	4.860920183	4.410917417	4.850798865	4.812427712	4.720045693	4.566414732	4.708866872	4.922873724	4.718270541	4.456415778	4.610040758	5.303928828	4.830261365	4.315937484	4.100372081	4.881320985	4.67382837	4.677836347	4.635426813	4.516819184	4.811084714	4.321704605	4.918747602	5.257730267	4.757461142	4.87689175	4.681908962	4.378719493	4.672657751	3.91215192
ILMN_1656232	4.801309456	5.30297517	5.083068237	4.631749816	5.270700815	5.028432698	4.230965362	4.700436912	4.769091582	5.193131018	4.685300425	4.839003271	5.284410214	4.839165584	5.336723007	5.468025344	4.415148665	4.591674534	4.207966771	4.739942481	5.035287098	5.037267357	4.763735194	4.869095995	4.603499808	4.249497437	4.698502716	4.132403734	5.136804792	4.420430447	4.659574928	4.680142153	4.936474223	4.94798801	5.209487534	4.530216913	4.879542207	4.855432299	5.29369147	5.014871492	4.646923753	5.004261943	4.532543137	4.949348751	4.714631403	4.001870357	3.686737021	5.032843015	4.760464336
ILMN_1656233	12.11551171	12.41305706	12.6536794	12.92503122	12.51961323	12.34459592	12.55893506	12.54157699	12.46170205	12.2908319	12.27394965	12.41781059	12.29911328	12.53719145	12.55893506	12.3999989	12.27012159	12.77705455	12.12710695	12.47943079	12.54157699	12.4838303	12.19965388	12.67185545	12.01258751	12.27394965	12.4838303	12.51088105	12.43039822	12.26649063	12.33253507	12.58121807	12.47498009	12.89266318	12.55893506	12.51088105	11.96467406	12.47943079	12.42620558	12.62623132	12.74100268	12.42620558	12.15535758	12.31986794	12.59046074	12.58121807	12.77705455	12.59046074	12.47943079
ILMN_1656254	6.585738711	6.564320304	7.443485463	6.367385161	7.360436839	6.352155275	6.207575104	6.860160795	6.321101364	6.371179203	6.474161433	5.984486906	6.093846294	6.876545756	6.541569425	6.490428364	6.816211962	6.229514205	5.989847852	6.402463957	6.482765471	6.37364389	5.851066729	6.167466838	5.752411309	6.470666497	5.90955038	7.020316664	6.534831202	6.301059795	6.579957822	6.62495426	6.299697823	6.448445696	6.782657169	6.200583751	6.445878298	6.853094754	6.575134807	5.885040423	6.441061223	6.363559011	6.611849056	6.347584081	6.211769437	6.610798009	5.769910581	6.678323851	6.743252706
ILMN_1656274	6.462056857	6.491714451	6.553627256	6.61885389	7.018772286	6.704916225	6.588674952	6.526170152	6.629078077	7.131207013	6.526024108	6.276692553	7.156781724	6.987304895	6.511048166	6.666484347	6.749636839	7.068773255	6.450487575	6.776313495	6.868910154	7.005720279	6.913257454	6.64457277	6.807097758	6.968038322	7.07175744	6.997157102	7.009022922	6.704493212	6.774047274	6.667246201	6.996983427	6.82026346	7.051797026	6.742772855	7.203970735	6.821305067	6.79823731	6.582525118	6.762090565	6.45202431	6.617715929	6.960788476	6.905953569	6.34555285	6.87755435	6.796277014	6.323935004
ILMN_1656285	6.921227522	6.889566246	7.113969956	7.418422927	7.678271018	6.998891802	7.035789413	6.652624003	7.360260023	6.681375686	7.411883271	7.365161599	6.03488121	6.086427745	5.986658175	6.536540747	6.334898855	6.462826176	6.20116657	6.574051178	5.988719176	5.989716966	6.046280466	6.636151447	6.485752655	6.301602374	6.77566658	6.752687842	6.400217181	6.416892329	7.132390749	6.83043551	6.803155385	7.122544559	6.574800563	6.911519932	6.959571229	7.439243575	7.114144668	6.702050891	6.796448169	7.446926666	7.167361046	7.769552709	7.07175744	7.195318231	7.278860133	6.83688232	7.439036204
ILMN_1656287	10.25056677	10.45777407	10.39238638	10.34021857	10.20780692	10.59377792	9.889976032	9.977516909	10.67276071	10.30838491	10.43921988	10.51605992	10.23835374	10.37264356	10.23835374	9.921011794	9.760460899	9.430322561	10.21706107	10.67480251	10.50743566	10.30375566	10.79340293	9.670956582	10.60678013	10.35981249	10.44925064	9.753505214	10.39161809	10.44260063	10.45260515	10.32739861	10.47813887	10.09405137	10.37736966	10.35825431	10.08292931	10.42261454	10.22094348	10.47813887	10.40247337	10.54484251	9.826994393	9.881404945	10.353155	10.29412425	10.01872973	10.30838491	10.43921988
ILMN_1656292	11.22469332	10.87364468	11.36288783	11.63036434	10.8816254	11.3414803	11.0049835	11.60573579	11.08165163	10.90672291	11.26305767	11.38402471	10.25512549	10.43768945	10.64885757	10.64392424	10.53291519	10.53201227	10.65184468	10.05793639	10.86960072	10.76658822	10.73698281	10.43598821	10.69210346	10.65184468	10.64392424	11.07441687	11.00721253	10.82857897	11.27561345	10.83063822	10.8941124	10.97353956	11.04851314	11.05552653	11.09284522	11.32023778	10.79727519	11.37597337	10.55198779	11.44711142	11.29401718	11.02777301	10.54669436	11.97530949	10.8816254	11.17734424	11.11887606
ILMN_1656293	5.823991814	5.876277392	5.860452576	5.936252183	5.800779205	5.735832318	5.80592492	5.665525018	5.488092962	5.81553642	5.99703935	5.8216787	5.588036182	5.878089974	6.160475742	5.683860449	5.586260413	5.847927833	6.008474556	5.889313456	5.790777074	5.526408429	5.787534119	5.306107351	5.539655109	5.6902604	5.664158959	5.730438208	5.829348288	5.645047454	5.462879643	5.372963006	5.525354517	5.563409203	5.674614178	5.565522044	5.684843725	5.828092894	5.676747609	6.087325523	5.892117491	5.841342721	5.768513522	5.674515916	5.690040046	5.692295345	5.615019769	5.810690332	5.738588899
ILMN_1656297	6.111830816	5.678761863	5.009329931	6.092178466	5.875802366	6.305563913	5.909660272	6.562133115	6.188711358	5.454983069	5.019067135	6.335917416	6.526764422	5.774281461	6.081264334	6.275413448	6.30771213	6.025240037	6.351514577	5.870701264	5.575545127	6.120233215	5.742005302	6.159919985	5.96743257	5.874909863	5.775429044	5.841750356	6.100258277	6.597307116	6.649931893	6.226220631	6.946796656	5.83723731	6.264015926	6.001066779	5.932182998	6.001891337	6.149722542	5.995569324	6.130640402	5.972302751	5.867042814	6.473364189	6.106494581	5.76603276	5.716053286	5.696828247	5.869263045
ILMN_1656300	5.499652686	4.854236715	5.41910264	5.445726664	4.996911772	5.214296494	5.233146947	5.054880391	4.79239614	4.929583118	5.613102037	5.30842335	5.233444994	5.278322738	5.217729322	5.509793934	4.968405421	5.263226085	5.297986815	5.249563801	5.607893321	5.321854124	5.3493704	5.86690817	5.194524642	5.132190865	5.184049244	5.03539373	5.028686584	5.462469751	5.143797499	5.156260592	5.065086841	5.477660324	5.019965759	5.151317926	5.204205337	5.202096832	4.817911064	5.3239795	4.883943578	5.183150101	5.129007317	4.871143518	5.16120076	5.081548975	5.051322958	5.185053521	5.258809549
ILMN_1656310	5.480793229	4.655136254	5.427247815	5.046310607	4.132054416	5.158337765	5.655791016	6.183426779	6.439040173	5.346029112	5.05043508	5.929229824	5.353886898	5.41917248	5.226989241	5.835795334	5.201302516	5.76743992	5.308581873	5.286338831	4.890896687	6.478539975	4.976432796	5.506880327	5.666697454	5.398625249	5.941064182	5.42512629	5.629413672	5.283062674	5.942843048	5.781001824	5.441614514	6.468881805	4.924175141	5.16634486	5.704265931	5.060304033	5.281832462	5.276114404	5.061660847	5.115804025	6.241320985	4.98140767	4.855284282	4.937160829	4.642314137	4.825896648	5.797817629
ILMN_1656316	6.018515756	5.736747881	5.761809686	6.230399783	6.019979586	5.735832318	5.633592162	5.413703661	5.946673288	5.758346935	5.963123161	6.302707816	6.488458374	5.953593747	6.095928656	5.71658735	5.855589755	5.588439912	5.874456248	6.264566233	6.134261759	5.757183997	6.479717824	6.058001669	6.08095074	5.773226146	5.966038851	5.626712207	6.081993333	5.875673543	5.661317848	6.177934725	5.868405665	5.856580114	6.07404584	5.921354786	6.081993333	5.837140994	5.467830125	6.052384258	6.034594508	6.243844467	5.951566549	5.816642425	5.984486906	5.399352864	6.093730561	5.819246712	6.175330596
ILMN_1656327	5.860659851	6.866406365	5.644009579	5.616138697	6.713959966	6.032208839	7.066645863	6.229387962	6.310755405	6.016132565	6.007830999	5.866494544	6.809031429	6.769100369	6.229901191	6.340615165	7.087420344	7.044740601	6.080558124	6.802027523	6.335753199	6.820761521	6.516842977	6.744240148	6.244290729	6.577846495	6.415099808	6.010119945	5.676982849	6.331249301	6.559121608	6.364126276	6.352834721	6.582370819	6.048548618	5.953044255	6.812999089	5.95553673	6.361365951	5.715859003	6.710950966	6.270469475	6.485616477	5.534213847	6.15118724	6.512057701	7.338768242	6.768484286	7.041612594
ILMN_1656335	7.090905096	6.963804835	6.886866051	6.136428408	6.585588511	6.711272459	7.041449152	7.130833131	6.811848938	6.963804835	6.737567533	6.093730561	6.915632427	6.9786812	6.964473014	6.740124099	6.885934778	7.43428598	7.061913207	6.767512111	7.036858826	7.04704952	6.579957822	7.2834117	6.639765716	7.088651021	6.908826053	6.907700562	6.439040173	6.45914154	6.653740179	7.097497211	6.681035538	6.748063005	6.86670966	7.000592236	6.81799114	6.216740082	7.097685512	6.556015705	7.305376455	6.738825667	7.118412101	6.680437413	6.634578557	6.749636839	6.97137339	7.214178698	6.693693505
ILMN_1656361	6.267264842	5.441839197	5.224879694	5.435006934	5.96857996	6.036863533	6.544110967	6.558327321	5.814108598	5.919435881	5.83966982	5.651319899	5.962500129	6.092042279	5.900591211	5.887680163	5.789512596	6.295406059	6.628808444	5.633807835	5.393870695	6.23378622	5.807178866	5.991748887	5.95442361	6.005612369	6.088119576	6.271135211	6.102677719	6.25938983	6.483356758	5.596069093	5.59496727	5.825685216	5.634349492	5.798447333	5.988719176	5.282469067	5.432095379	5.63295562	6.284832369	5.558949946	5.668684479	5.937693545	6.168792264	6.189404191	5.788250791	6.494496678	6.148631287
ILMN_1656368	4.650573593	4.725334408	4.930767293	4.761828679	3.872011966	4.26869286	4.413808276	4.480155556	4.151961704	4.969809297	4.652560027	4.606102952	4.983769576	4.547646285	4.6354514	4.722726646	4.97599423	4.453467329	4.637705891	4.241035431	4.42536863	4.836942636	4.957473358	4.454670942	4.548880005	4.631456342	4.946257013	4.336590453	5.008090679	4.734156853	4.267626632	4.602091608	5.101293619	4.883078678	4.527227465	5.1017999	4.430196145	4.475210683	4.580664129	4.407488136	4.944838606	4.6122272	4.32541303	4.954164125	4.758348019	4.659004492	4.635907091	4.911989562	4.637300931
ILMN_1656372	5.649937395	4.706956031	5.297597909	5.19600927	5.264579083	5.141276755	5.169511799	5.031983305	5.175585637	5.796197653	5.724744095	5.18866571	5.081986853	5.465007339	5.667518375	5.215386182	5.041259146	4.993627908	4.913460664	5.169575009	4.8634425	5.070292609	5.179873206	4.688743926	5.380895408	5.364538801	5.659059918	5.645477386	5.128596437	5.064040439	4.734312688	5.289591466	5.248047844	5.224347114	5.244700122	5.368069055	5.222645712	5.593476237	5.47343436	5.441251657	5.052245337	5.419806563	5.181926012	5.391480444	5.312015923	5.086978124	5.225835047	5.030178212	5.658254394
ILMN_1656378	6.566544945	6.617866849	6.883391871	6.599639682	6.868066009	6.5528395	6.578322384	6.531443975	7.029263907	6.484249986	6.456134892	6.394882205	6.623878879	6.47047936	6.343873891	6.197771837	6.555581123	6.062861565	6.112573643	6.462056857	6.331655448	6.120233215	6.894964592	6.243844467	6.467406488	6.304980588	6.415099808	6.526467167	6.628634369	6.352155275	6.701582153	6.406649206	6.093146383	6.670709	6.725470517	6.438627452	6.203192914	6.944608018	6.35941143	6.870813228	6.725978546	6.735124614	6.206957842	6.580682199	6.610496655	6.271135211	6.06213774	6.450359371	6.492848994
ILMN_1656382	5.099498507	4.738221285	4.298607055	5.390968136	4.609515201	5.503117998	5.491301152	4.978128218	4.978371751	5.170759358	5.217677946	4.752126716	4.355520256	5.341961994	5.132546604	5.448323563	4.959744959	5.464364031	5.272716614	5.187688416	4.784948724	5.303053924	5.320095402	5.450237092	5.331627886	5.063706088	5.515419486	4.933093913	5.364329025	4.996934971	4.470879137	5.179180953	5.515316019	5.099549532	5.156696209	5.472663494	5.420653656	5.151202524	4.903348452	4.934912125	5.37455227	5.340849511	5.298220343	5.196478084	5.507082348	4.996060901	4.728735447	5.237757638	4.883437976
ILMN_1656386	6.051391324	6.559541576	6.500824057	6.266856344	6.682737743	5.753054421	6.078060786	6.528403048	6.2077068	6.504356793	6.572326423	6.371039871	5.632475432	6.037390046	5.704382427	5.921808348	6.069002835	6.14006564	5.933615752	6.162708628	5.622782204	5.88919278	5.604658926	6.011134993	5.789512596	5.861786705	5.737334046	5.991226228	5.213048109	5.902404371	6.231706053	6.257071457	5.876967057	6.272005234	6.155298127	6.078748303	5.972302751	6.308889449	6.21014096	5.924743685	6.236179844	6.292485968	6.966067209	6.322637139	6.279504687	6.440884705	6.376113596	6.368736533	6.921406579
ILMN_1656393	5.371949533	5.444486009	6.117926743	6.027089517	5.824902737	5.470850165	5.909660272	5.814439083	5.664033708	6.234513002	5.727609437	5.958284711	5.356944796	5.747365577	5.971249496	5.958284711	5.728128578	6.090203012	5.241602799	5.697929757	6.105864116	5.779432223	5.608241454	6.311936399	4.970209293	5.559814648	6.070353457	5.861037932	6.02672054	5.348170212	5.639368944	5.776282565	5.887057453	5.613102037	6.148226161	5.526854169	5.376268192	5.225176268	5.6625747	5.75194332	6.254582021	5.687531309	5.826893213	5.752232644	5.74655805	6.115535244	6.134401577	6.246647039	6.368086423
ILMN_1656399	6.650766587	7.161470725	6.913564563	6.813310004	6.371611662	7.045631839	6.463851509	6.313074133	6.900228944	6.983946668	6.878051933	7.196614631	7.277485027	6.939657412	6.860977812	6.809365382	6.687202154	6.371179203	6.761282626	6.89572517	6.773364101	6.523449027	7.297100039	6.866251842	7.009919692	6.729871156	6.733510012	6.623878879	6.966688687	6.779262494	6.771758901	6.730859147	7.129400893	7.005371881	7.113443225	6.819455763	6.997671482	7.33185694	6.905456554	7.284293956	6.852922163	7.160512758	6.521000618	7.122162226	7.120354372	6.934061167	7.13863992	6.894129377	6.794842125
ILMN_1656413	9.126828051	9.026011057	8.876161015	8.8868111	8.43952732	8.984808276	9.09047444	9.079781714	9.165917162	8.946204566	9.164640588	9.249922299	9.157939642	8.937868334	8.59086845	9.088857825	8.94116725	9.126425013	9.026390261	8.742233647	8.794558277	9.082477733	8.95105171	9.145295655	8.64992218	8.840091985	8.953772041	9.133332892	8.877575271	8.956669039	9.057154847	9.123706573	9.126425013	8.790367685	9.154482996	9.095202653	9.096083556	8.91960665	8.872163545	8.70838249	8.808848299	8.783726197	9.061939078	9.214302325	8.795938455	9.105705898	9.159999708	9.00959899	8.879672214
ILMN_1656415	6.25211076	5.539522861	6.146400262	5.622845853	6.216740082	5.696289853	5.367842999	5.762593928	5.98188132	5.598207995	6.043912414	6.034594508	5.655221011	5.590438129	5.931349991	5.876277392	5.503878402	5.688355249	5.445807764	5.394018055	5.550091081	5.562138101	5.468465048	5.051623357	5.888311337	5.82354158	5.342906666	5.894894113	5.133021563	5.401463085	5.058288142	5.586067099	5.411265319	5.486752482	4.975645838	5.588137597	5.643291767	5.758965747	5.44958976	5.405706018	5.338414642	5.472915053	5.237365791	5.577342809	5.372008645	5.871677265	5.156631434	5.881864057	5.827114691
ILMN_1656420	5.698191394	5.86207903	6.889566246	6.129344542	7.030139435	6.33517019	5.845566699	5.697929757	6.099178039	6.548599972	5.980033956	6.361365951	6.546613397	6.339569083	6.72798763	5.616249718	6.351075989	6.528542202	6.092878165	6.302011757	6.325224437	5.546014508	6.232479858	6.572167857	5.911612226	6.533398627	5.986658175	6.349624291	7.016909271	6.208084521	5.825517631	6.266856344	6.37308097	6.422437781	6.759385093	5.735088764	6.129943642	6.60871713	5.818773825	6.815740141	5.928480086	6.654495649	5.688014422	6.585738711	6.698324119	6.004232854	6.18054179	6.577100501	6.257810349
ILMN_1656427	6.403286719	6.342574417	7.080501817	6.497447832	6.519785214	5.740538678	6.711272459	6.653740179	6.099178039	6.40272806	6.627847849	6.818786952	6.850106769	6.055815688	6.299697823	6.777910852	7.490169712	6.905456554	7.018248295	6.505688346	6.353396622	6.56638926	6.1813683	5.624496545	6.484249986	6.767828431	6.72798763	6.572167857	6.013530664	6.722836026	6.325074255	6.813154546	6.897196822	5.922865858	6.061581975	6.30771213	5.62866367	6.226476348	6.243407605	6.467406488	6.11901117	6.354929648	6.545974408	6.268287357	6.042655711	6.594665466	5.916085243	5.843940978	6.468572334
ILMN_1656434	4.973836241	5.252873979	4.663449025	4.58108586	5.037815757	4.917171688	4.702494567	5.031983305	4.745500258	5.081408257	4.774612428	4.688372944	5.489870745	5.478404446	5.033763055	4.909571926	4.959744959	5.116289845	5.191037649	4.743996841	5.218087357	5.121735351	4.508986727	4.861507636	5.010147946	5.155908462	5.140185079	5.236794706	4.683290908	4.973970233	4.778826231	4.844749695	4.997168577	5.112751844	4.979032677	4.988508772	4.973664929	4.041177621	5.476597285	4.472885113	5.329080328	4.763869362	4.8442564	4.304454879	5.262261862	5.415541666	4.75989357	5.405706018	5.046538597
ILMN_1656463	5.168392901	4.904881166	4.489111222	5.091054188	5.210700303	5.550284177	5.042011723	5.260845115	5.318478268	5.338664705	5.276743514	5.374926059	5.003585666	4.791229712	5.000179967	4.733371147	5.144213457	4.664407704	4.81768451	4.871270389	4.902775619	5.043964554	4.839274437	4.767703212	4.863703471	4.887908726	4.760689756	4.734527969	4.988592794	4.945826946	4.888189169	4.808955335	5.094734345	5.227100906	5.469766203	5.162665342	5.610493176	5.008780333	5.093849514	5.148443924	5.284607231	5.326515071	5.436167618	5.35661073	5.648435817	5.332803157	5.539522861	5.397059512	4.829464694
ILMN_1656477	5.393944375	5.736747881	6.135696102	5.552814559	5.573452349	6.36751196	6.137743904	5.796665965	6.410420875	6.474161433	5.986658175	6.142365453	6.134261759	5.439523903	6.053614731	5.488476334	6.124689371	6.232814895	5.940939099	5.788350753	5.451573471	5.267252321	6.122975111	6.257404238	6.100968505	5.704047902	6.288464991	6.617565008	5.517687409	5.91103732	6.422889515	6.261606676	5.689940696	5.71658735	5.116232181	6.078748303	5.861037932	5.92837216	6.130181979	5.731172137	5.918955751	5.426772994	6.100968505	5.188836239	6.14044079	6.056511952	6.176201842	5.842114379	5.599287518
ILMN_1656482	8.723668642	8.953772041	8.659292845	8.35067909	8.647953935	8.586182325	9.016054291	9.248219003	8.849110836	8.599571641	8.539592851	8.52646824	9.219414744	9.020249083	8.76122193	8.795938455	9.068374986	9.633333967	9.256089176	9.072752534	9.086783147	8.895289226	9.008474872	9.073852676	8.842142713	9.051155172	8.997285779	8.826524113	8.597735923	8.853913092	9.494391758	9.028768993	8.961163249	8.949082521	9.154482996	9.172690178	9.52113915	8.280404062	8.822731405	8.803495299	9.1642299	8.871790858	8.659292845	8.685231044	8.84323347	8.771907495	9.201383669	8.913014162	8.719742289
ILMN_1656486	5.640724741	5.081163362	5.066117388	5.261484803	5.780271555	5.274433889	5.038141518	4.86847656	5.127687896	5.369144865	5.488389827	4.944953655	4.249828064	4.963240904	4.894102359	5.067356583	4.501211947	4.649657616	4.449505695	4.743996841	4.77307	4.588554623	5.209951802	5.074531669	5.166709338	4.784468796	5.290098338	5.099498507	4.808011074	4.945826946	5.399269012	5.076188827	4.992503746	4.918552663	5.216082987	4.974601746	5.307787516	5.37360094	5.182531092	5.298850129	4.915765117	5.446120264	5.395745081	5.475193183	5.205055777	5.487823024	5.23994203	5.30727026	5.134410856
ILMN_1656496	4.454778571	4.870564687	4.904614164	5.190617764	4.695265778	5.091582065	4.839220011	4.583108096	4.699392807	4.937326904	4.685300425	4.606102952	4.76427261	4.52098212	4.843042703	4.513887534	4.195442777	4.576142799	4.808389733	4.849704693	5.199260427	4.257361038	4.976432796	4.80746832	4.896292663	4.533220426	5.019271575	4.189565681	5.225136195	4.91049718	4.244114846	4.317101947	4.677954157	5.295093036	5.184238368	5.112691742	4.709291439	4.459041495	4.509570518	4.915730807	4.846345282	4.81284459	4.793829271	4.993663099	4.584681973	5.442451891	5.531685193	4.837894848	4.543686358
ILMN_1656501	6.795291563	6.905953569	7.447325674	6.768484286	7.745287074	6.962806983	7.025497681	6.98196346	6.977267743	6.808573877	7.007666869	7.417433131	6.892438895	6.980215213	6.425122034	6.915097908	6.687202154	6.22302808	6.475633986	7.118412101	6.77550727	6.206126835	6.668339456	6.74997581	6.14006564	6.671974646	7.030316173	7.42154854	7.038510973	6.62417598	6.816058954	7.020656881	6.617866849	6.968190782	6.216077762	6.272619025	6.360465337	7.431356028	6.996809752	7.221965723	6.616084169	6.822437918	7.614979334	7.131720135	6.589252972	6.679128152	6.74741196	6.408802061	6.399344406
ILMN_1656504	5.253984426	5.189779676	5.357573476	5.178433014	5.530457999	5.254042886	4.823874567	5.317043072	4.699392807	4.833436174	5.168020294	5.298970574	5.036772284	5.22692791	5.051971005	5.060635197	5.144213457	5.06817743	5.523258278	5.647355074	5.096987047	4.588554623	5.170759358	5.279871229	5.387332113	5.31676295	5.565329835	5.459566775	5.038955862	5.158139763	5.704382427	5.203008342	5.162763227	5.515970902	4.82364176	5.245914692	5.145270553	4.912985034	6.028684717	5.085096846	5.555999299	5.217729322	5.025101207	5.824530228	5.330249594	4.859727874	4.93384911	5.210003181	5.346029112
ILMN_1656521	5.391365412	4.910759487	5.665525018	5.530976636	5.627541497	5.60582608	5.917434105	4.88838671	4.798456531	5.0271565	5.616027675	5.414415227	5.050348565	5.314914047	5.006183197	5.786732891	5.061907627	4.71546528	5.493083594	5.043209579	5.572324653	5.229000549	5.292917605	5.376050577	5.37766607	5.405401108	5.810989944	5.137786718	5.714623041	5.783533661	4.499187517	5.756056049	5.282469067	4.871453807	5.219448484	5.319155282	5.653108305	4.442828646	5.245422393	5.454754079	5.715448446	5.661827617	5.333614906	5.588439912	5.190091232	5.110009452	5.145733496	5.219769085	5.359166767
ILMN_1656530	5.354735356	6.695225766	5.142078586	5.477017321	6.249166048	5.636046783	5.650999559	6.389424944	5.814108598	5.561744055	6.001615122	5.473625305	4.907185294	6.352155275	6.006604686	6.243259223	6.728261145	6.659530749	6.474005338	6.410969069	6.754335172	5.865476328	5.883659126	6.267400123	5.767036034	6.750137969	5.634931731	5.921808348	5.510465949	5.926550647	6.345839809	5.407486399	5.864605675	5.660448231	5.788350753	6.049724542	5.69960112	5.860905971	5.92642776	5.810241733	6.297449825	5.340849511	6.615823884	5.027251873	6.226953489	5.337150414	6.540782583	5.938134976	6.116924029
ILMN_1656537	8.224704933	8.288564023	8.094558404	8.701465401	7.265477375	8.138329878	8.16588194	8.02030347	8.530250865	8.336920287	8.648283948	8.117626255	8.429055362	8.473575011	8.334050003	7.861226795	8.314761303	8.206490269	8.337768391	8.271574169	8.118408477	8.453104592	8.638278358	7.730218961	8.426089031	8.501512971	8.457379833	8.316799853	8.793176062	8.335474158	7.695463288	8.821346279	7.842511723	7.668916299	8.800682138	8.580569025	8.41906441	8.453391679	8.204103091	8.545210417	8.348980238	8.545210417	7.624950542	8.258087645	8.406731437	8.455573644	8.376052027	8.367564174	8.46304197
ILMN_1656540	5.262734377	4.693555508	5.181368953	4.987352645	5.614632245	5.085546103	4.954921171	4.947717784	5.179652787	5.318390532	5.315621751	5.169682924	5.670656776	5.278322738	5.47029877	5.289591466	4.571463708	4.758211938	5.262922488	5.132080894	5.550091081	4.978917766	5.468465048	5.02551893	5.463533834	4.940564785	5.632256866	4.909205234	5.544028198	5.409732451	5.104266079	5.734975072	4.987812094	4.871453807	5.019965759	5.469404086	5.354735356	5.253004884	5.262551706	5.508472912	5.21347934	5.536332938	5.24278203	5.284005423	5.220991334	5.21759135	5.342975587	4.971962141	5.309669766
ILMN_1656560	4.920918929	4.800128432	4.74472338	4.319467616	4.761130777	4.811727753	5.154849093	4.36320677	4.828545095	4.531255056	4.976363999	4.949503865	4.53308067	4.390138877	5.199053133	4.686825548	5.073419331	4.04262476	4.765104927	5.543113575	4.784948724	5.176300948	5.52877563	4.973551723	4.609235576	5.172486477	4.776195106	4.503374687	4.535134799	4.666065668	4.540346894	5.139234174	4.850760065	4.809894357	4.932076758	5.319155282	5.057921953	5.238396075	4.537588428	5.802095146	5.040424624	5.223434698	4.891079165	4.630772513	4.82199729	4.529049743	4.93384911	4.883630097	5.030812356
ILMN_1656574	6.396733495	6.439040173	5.835454443	6.238393059	5.569703211	6.135207832	6.109425895	5.938458282	6.252261602	6.352420586	5.982158379	6.023773794	5.975043922	6.007830999	6.022874293	5.838319907	6.084706732	5.919587581	5.883536532	6.047074897	5.754000438	5.761925856	6.162450636	6.275586535	5.993268931	6.212658777	6.114921966	5.745909931	6.147953448	5.908724318	6.095050269	5.672715202	6.193903858	5.796197653	6.192082675	5.886180885	5.923604029	6.143289881	5.72421371	5.868912159	6.132247607	5.822598564	5.729908984	6.007957011	6.144420525	6.096178538	6.157323864	5.636563687	5.970401827
ILMN_1656621	7.250515448	6.910318441	6.976781077	7.044208148	7.439036204	7.619520674	7.575090546	7.789388171	7.033826174	7.365362154	6.874065778	6.909919235	7.401483135	7.486419479	7.746608429	7.470328381	7.543207001	8.012040748	7.619295582	7.369737354	7.309485825	7.758946144	7.089531792	7.356774948	7.001132176	7.51989183	7.276170209	7.290995212	7.635177076	7.238794408	7.259620753	7.463023505	7.493484372	6.997495195	7.429355273	7.549893643	7.902071101	6.570696887	7.576720624	6.874522158	7.495402611	6.96716534	7.236528648	6.88559901	7.457345669	7.450785272	7.550114282	7.253691268	7.110775815
ILMN_1656624	5.151382643	4.843156323	4.827099269	4.608975354	4.725172999	4.693943915	4.834700708	4.947717784	5.036772284	5.307336101	5.061738219	5.233386494	5.081986853	4.894961443	5.464566774	5.160010493	5.321854124	5.359515562	5.344014345	4.543389447	5.498943302	5.492512212	4.949503865	4.712430807	4.651758338	4.659785726	4.868539305	5.311820932	5.028686584	4.890858562	4.894907416	5.304783378	4.541403799	5.012250456	5.209487534	5.277721184	5.283670996	4.895663817	5.525548278	4.925641218	4.829481355	4.72325116	4.579108776	4.945973596	4.829120294	5.078696372	5.288602168	5.156460091	5.17741859
ILMN_1656625	12.92962939	13.15318691	12.79071864	12.71847427	13.32768069	12.66261554	12.97116771	12.93862659	13.2408915	12.98978659	13.11495522	13.3556032	12.89266318	13.2068848	13.11495522	13.05614513	13.04215103	13.1777903	13.3692552	13.19211948	12.98495131	13.0186026	13.05614513	13.20226152	12.97586868	13.29905045	12.82307022	13.14342941	13.05614513	13.15852775	13.07046597	13.11495522	13.1874876	12.95257119	13.18263021	13.12501288	12.96164322	13.00419337	13.1874876	12.99936974	13.15852775	12.96637811	13.32281702	13.05614513	13.25006647	13.0851803	12.75889599	12.97116771	13.10496638
ILMN_1656628	6.64051149	6.106759848	6.504652621	7.176647312	7.048932621	6.70639074	6.637727628	6.977267743	6.576667184	6.413011196	6.626222423	6.968514733	6.759385093	6.556193374	6.341674225	6.766957257	6.633628943	6.499775538	6.504652621	7.109387576	6.748063005	6.607173615	6.778392016	7.367587458	6.506307977	6.60433973	6.593381509	6.672125906	6.966688687	6.879818974	6.57374637	6.571847867	6.665586978	6.661709061	7.009197311	6.766814144	6.525222553	6.657927224	6.852922163	7.287622384	6.253314317	6.645213138	6.672295217	6.507543483	7.086542469	6.380304733	6.977597571	6.4524582	6.798071778
ILMN_1656630	5.022948206	6.057130066	6.070627321	5.806383768	6.099555605	5.559741259	5.520839723	5.7456797	5.93530399	6.08095074	5.626136088	6.071292016	4.724174284	5.547315174	5.667518375	5.610166402	5.007840717	5.563293462	5.347360545	5.894618927	4.740096175	5.057467209	5.35863319	5.702854187	6.113888321	5.525651087	5.685984295	5.42903663	5.456132412	5.327135245	5.29104852	6.121914574	5.740538678	5.312347465	5.55966787	5.652896521	5.132797637	5.46255838	5.421688936	6.220754622	5.747641972	5.769684181	5.658254394	5.709849236	6.101771332	5.150708583	5.419915911	5.604658926	5.699111658
ILMN_1656656	7.923494592	7.168143096	7.918046655	7.528520914	8.156417765	8.315046271	7.605297016	8.03508208	7.815474136	7.801745434	8.036601648	7.893009117	8.181427474	8.096826824	8.232719984	7.598082576	7.951089513	7.516770217	8.032818919	8.452526574	8.197214457	8.189400138	8.510336798	8.32812411	7.800786668	7.92321637	8.126595799	7.798482348	7.748584197	7.813874296	8.176471838	8.06146389	7.948659883	8.041350998	8.101024982	8.138329878	7.819203215	7.915414052	7.948420805	7.920010057	7.645270546	7.702407593	7.688939811	7.970022859	7.966767124	7.624289181	7.966295702	8.048367433	8.2793369
ILMN_1656662	11.37597337	12.02031718	11.68164571	11.51854026	12.13920383	11.61469759	11.29668044	11.2020315	11.88918507	11.52918957	11.91247253	11.64635648	11.9899316	11.59995246	11.56649432	11.65575537	11.57538373	11.46656752	11.63036434	11.71421362	11.56345917	11.41655481	11.89446185	11.76091627	11.72745932	11.78127893	11.53962438	11.60274512	11.71421362	11.62426561	11.69764016	11.53064641	11.71421362	11.25271051	11.83862646	11.58116623	11.67820299	11.76769245	11.53064641	11.65251291	11.24274389	11.71100744	11.45557615	11.84537624	11.67176667	11.38679647	11.41104104	11.65575537	11.43274073
ILMN_1656670	7.872130598	8.066641442	7.991972363	8.186772454	8.238462361	8.65534538	7.503819501	8.352715195	7.567976959	7.144083777	7.730417203	8.401193458	8.154597708	8.012517663	7.577801776	8.192667642	7.572742603	7.244062369	7.202681979	7.127391647	7.749743325	7.699560466	8.328677079	8.049331142	7.710483096	7.870682629	8.426716815	8.710766236	8.248568884	7.624950542	7.758946144	8.175937866	8.300804521	8.451031259	6.97137339	8.575884775	7.800344145	8.736590891	8.68173227	7.030840917	8.354731077	8.855689574	8.797308758	8.993456159	8.761896787	9.025267258	8.49693458	8.636232325	8.710065647
ILMN_1656676	9.330357665	9.026011057	9.121261295	8.892496561	8.416698646	8.783384422	9.222101561	8.8868111	9.410132965	8.915277416	8.973994297	8.68204685	8.735551143	9.074213312	8.676210106	8.837195864	9.341855519	9.462993288	8.920338547	9.178570233	9.248219003	8.878239259	8.867481264	9.25858188	8.904613639	9.12846816	9.32109687	8.870455605	9.031881493	8.904613639	9.013377038	8.797308758	8.992722058	8.505469976	9.104961259	8.916666982	8.713104545	8.767336307	9.287184733	8.766670334	8.962730007	8.967991789	9.065968725	8.891800877	8.865405759	8.881123284	8.94082552	9.00959899	8.94116725
ILMN_1656678	4.54112508	4.981338567	4.827099269	5.415541666	4.557901089	5.048715029	4.796882885	4.296348907	4.705044641	4.482666	4.592499214	4.432655608	5.007991356	4.124669251	4.422086787	4.63946172	4.688884799	4.5838256	4.616928465	4.51653639	4.50388151	4.239792115	4.40937899	4.892090437	3.879198471	4.601382157	4.51407845	4.72392902	4.557102069	3.824644447	4.014494424	4.63141167	4.639700691	4.545695542	5.127323259	4.603898653	5.05415775	4.499996537	4.580664129	4.421548058	4.792837274	4.857366204	5.111663356	4.464612274	4.486623464	5.21759135	3.961754555	4.908506248	4.608456691
ILMN_1656682	9.633333967	9.020249083	8.794882201	8.878616457	8.363108769	8.80636374	9.229181537	8.913767808	9.181220653	9.336530907	9.055123863	9.035744804	9.243775322	8.936046067	9.08206715	9.25253925	8.895967073	9.195500515	9.067559211	8.58490776	9.168931079	9.214302325	9.014914398	8.73797309	8.656365121	9.011076902	9.302315616	9.066370546	9.128028639	9.313440867	8.981421093	8.772955284	9.055123863	9.122910631	8.979157723	9.126021974	8.96310063	9.105705898	9.14233642	8.981011509	9.019108384	9.284134614	8.884006578	9.04361606	8.954123627	9.084038306	8.765295933	9.016833754	9.001002021
ILMN_1656691	5.514988433	5.690632597	5.370854634	5.668109327	4.940564785	5.192561619	5.717400056	5.590227868	5.274563036	5.460878345	5.864708128	5.836821477	5.384844556	5.383429273	5.258870473	5.525599683	5.445264025	5.216640887	5.533711174	5.785746076	5.151116106	5.359854711	5.746214813	5.58384063	5.927401215	5.259835772	5.433519949	5.808253116	5.883938662	5.995771225	5.43851898	5.593095325	5.068940675	5.285173242	5.319252244	5.270402804	5.5443195	5.667207795	5.460252461	5.656414843	5.555999299	6.077803968	5.656517325	5.56572959	5.530356299	5.432789374	5.355937583	5.702122475	5.385596019
ILMN_1656718	5.694692126	5.991748887	5.245422393	5.685984295	5.936167775	5.944306411	5.727833495	6.08602715	6.116665143	5.380428363	6.100403852	5.378065773	6.033137217	5.957606597	5.694566628	5.791323525	5.723660135	5.781173941	6.034594508	5.545519287	6.31575723	6.144928011	5.286161347	5.482159532	5.8519047	5.63111976	5.876648813	5.37704424	5.766620753	5.771738046	5.483959208	5.482498937	6.339288024	5.43133375	5.454449814	5.930992619	5.825099166	5.511661528	6.028684717	5.423818145	6.064097681	5.786595468	5.295901131	5.749448745	5.7535568	5.945983919	5.760729017	6.335311345	5.514808707
ILMN_1656791	12.93410503	13.29397776	13.05614513	13.13925403	12.47498009	13.59625025	12.98978659	12.99454932	13.05135739	13.67511975	13.22117632	13.21636525	12.83228941	12.75889599	12.74100268	12.84673412	12.84673412	12.66261554	12.8418506	13.26991289	12.85129455	12.8559836	13.06070654	13.10496638	13.30358321	13.11495522	12.60833323	12.62169919	13.26020122	12.92962939	12.88338807	12.72752866	12.40450992	12.88784507	12.94784538	12.66261554	12.98022899	13.04679342	12.7817033	12.94784538	12.91583835	13.35084015	12.93410503	12.82307022	12.85129455	13.19211948	12.89725588	13.02807866	12.94784538
ILMN_1656807	12.49743272	12.29500116	12.55432528	12.89266318	12.35275306	12.53719145	12.57255623	12.36145178	12.13482488	12.0240991	12.55002554	12.27813609	12.90186482	12.40450992	12.466074	12.09209241	12.22881558	12.28223222	12.34459592	12.64469649	12.43924901	12.63586213	12.64888904	12.4838303	12.61275199	12.61275199	12.43924901	12.35275306	12.68099849	12.64888904	12.55002554	12.3999989	12.466074	12.42208279	12.41781059	12.49743272	12.72752866	12.55002554	12.30712595	12.73231699	12.42208279	12.15124471	12.20790692	12.22881558	12.42620558	12.4527038	12.23334653	12.25804694	12.38245711
ILMN_1656818	4.988413237	4.147776898	5.01868374	4.51739684	4.412739645	4.383215499	4.938473433	4.203802616	4.384147652	4.873410385	4.405430093	4.257417844	4.494010412	4.682792335	4.596821499	4.584011917	4.710389909	4.559663451	4.417381603	4.776684562	4.847077735	4.773209205	5.179873206	4.612344347	4.879152156	4.37462284	4.468672333	4.371501798	4.597149821	5.283062674	3.563406056	4.80230533	4.416038326	4.774629694	4.062019519	4.769934357	4.830560022	5.504876372	4.509570518	3.815713254	4.67639326	4.492111861	4.955108469	4.876348393	4.576245202	4.501470059	4.824613609	4.837894848	4.537588428
ILMN_1656822	7.010256458	7.655075359	6.725978546	6.701220636	7.488663547	7.32072469	7.1660948	6.962634794	7.030666914	7.223619358	7.109987308	7.136194476	7.228409961	7.359506192	7.115936578	7.017576935	7.457759349	7.301339233	7.721254688	7.228027412	6.931523858	6.913911637	7.392096203	7.696586038	7.239171033	7.47900525	7.242378623	7.200739415	6.723874281	6.997495195	7.405784613	7.030999936	7.435896398	6.799273545	6.815194698	7.234344822	7.261923999	6.96413909	7.395021244	6.92696357	7.080336142	6.85093095	7.274036056	7.002766582	7.042466623	6.963982717	7.189355507	7.005896954	7.303927178
ILMN_1656826	4.617986022	4.794208073	4.289678996	5.269250783	4.32629153	4.300139869	4.707997594	4.725887129	4.601285385	4.937326904	4.722267664	4.281725721	4.464651204	5.032579872	4.358367131	5.336098589	4.631564861	4.246959949	4.637705891	4.94841604	4.54463295	4.090097168	4.53348927	4.33276402	4.548880005	4.143914829	5.054364697	4.521176394	4.714552205	4.373489089	4.442945377	4.507598897	5.043444612	4.941298053	4.649800402	3.826936107	4.795786677	4.507800835	4.918080566	4.800945844	4.785227978	4.630974537	4.847881421	4.710205864	4.576245202	4.334848752	3.411452053	4.814198456	4.893060574
ILMN_1656840	5.391365412	5.314322647	5.297597909	5.267058577	5.140450202	4.948246053	5.073045277	4.909680821	5.01382154	5.451423461	5.189779676	5.057647969	5.1269926	5.69516597	5.405237612	5.067356583	5.244051177	5.331130381	5.433920289	5.008737705	5.34945284	5.162355335	5.405643883	5.393373099	5.186745988	5.42879596	5.143967353	4.904527185	5.217677946	5.330588771	5.134252432	5.295286999	5.388459183	5.367522669	5.417789457	5.390968136	5.156189365	5.37360094	5.709849236	5.173795571	5.564315774	5.161524011	5.22604801	5.310427025	5.131863171	4.98662804	5.401694652	5.367842999	5.306403237
ILMN_1656849	4.245817661	4.642414515	4.113502072	4.293233506	4.317897103	4.372118165	4.439024666	4.589851462	4.011851503	4.285168777	4.328060098	4.144425978	4.585401819	4.890457232	4.491172307	4.686825548	4.636952837	4.369953545	4.10353855	4.295021492	4.145671447	4.789866265	3.772694687	3.978515039	3.807001216	4.027054468	4.233087572	4.552094263	4.089144245	4.036223961	4.15650983	4.282936259	4.226245738	4.189639872	4.164300857	4.303263116	4.6670404	3.715076115	4.739798097	4.498597491	4.557391856	3.933524716	4.930155333	4.58970645	2.911457427	3.193285981	4.175016676	4.526333384	4.043814529
ILMN_1656868	11.6270656	11.64936652	11.66212177	11.85538641	12.1915038	11.59710034	11.56345917	10.95227106	11.68490532	11.86232496	11.13594104	11.82142452	11.73077316	11.88017297	12.15535758	11.39233252	11.90131515	11.92953573	11.61469759	12.04697107	12.16723823	11.33072957	12.0357221	12.15535758	11.81100947	11.62426561	11.97193143	11.97898481	11.7911137	11.58719589	11.59995246	11.95410461	11.66212177	11.7078001	11.88389046	11.15538311	11.48356648	11.44994844	11.72074003	11.72074003	11.72074003	11.77816928	11.47526624	11.72425041	11.74471057	11.59040576	11.80084404	11.53668401	11.54553271
ILMN_1656869	4.53431613	5.421077504	4.189606454	4.480062539	4.317897103	4.428671819	4.749925376	4.501282519	4.964044256	4.18132121	5.033623896	4.375935435	4.539888626	5.252387063	4.690131396	4.686825548	4.732494182	5.128755166	4.969122803	4.650548884	4.490649039	4.535623784	4.891539154	5.370556575	5.032202086	4.89245575	4.786164652	4.72392902	4.701765207	4.980267186	5.48036861	4.462532218	4.89816743	4.262234423	4.771323933	4.87434129	5.294924838	4.245207964	4.379726725	5.136048996	4.315604666	4.539451699	5.257730267	4.58970645	4.250793856	4.485151995	4.602333251	4.713445175	3.969625551
ILMN_1656886	5.099498507	5.447687835	4.844422771	4.773894607	4.990107836	5.079525352	5.415467247	4.86847656	5.244633949	5.219845765	5.298040018	5.374926059	5.521225268	5.048715029	5.169380632	4.833178285	5.213932325	5.563293462	5.499732504	5.380895408	4.933788048	5.437487029	5.440286552	5.410369987	5.201384306	5.21163666	4.95141871	5.03539373	5.073740632	5.101863671	5.371489953	5.398625249	4.987812094	5.197548771	5.306950827	5.350576579	5.368808818	5.211378885	5.417398351	4.939352861	5.331717069	5.417563799	5.172839532	5.609534132	5.184173545	5.527799878	5.751645365	5.248406494	5.195287777
ILMN_1656900	8.882918897	7.815945487	8.160339377	9.246873066	8.412575118	8.425192655	8.533989719	8.227887482	7.98584912	8.28404914	8.231390046	7.851182835	8.485600652	8.784067972	8.746612435	8.383043068	8.354457289	8.683933203	9.038798827	8.431686551	7.844633952	8.602049691	8.465181678	8.786551222	8.619312981	8.360699093	9.094402008	9.300440313	8.226841223	8.814383294	8.281851642	8.115797387	8.368420047	8.47325223	8.47149852	8.95815482	7.934342873	8.831560244	8.123784488	8.083183807	8.881123284	7.9294954	7.588733612	8.575884775	8.966886035	7.830831763	8.774374691	8.458883316	8.640142326
ILMN_1656902	5.738468858	5.76554154	6.175591225	6.191351334	6.093436059	5.657603683	5.929611216	6.208229738	5.381967041	6.014429307	5.831856519	6.228120106	6.351692504	6.017563289	6.185092435	5.773743394	5.920727136	5.76341793	6.078339011	5.714623041	5.561037976	6.198067083	5.76743992	6.084447684	5.806275773	6.095519109	5.619326839	6.170149776	5.915768118	6.033474527	5.973058482	6.054990103	5.958889874	5.932182998	5.357922589	5.560514196	6.132105895	5.703345281	6.177085254	5.887182113	5.784813558	6.018172792	5.801843695	6.037114279	5.467248048	5.86938863	5.844695988	5.781173941	6.001354098
ILMN_1656904	4.113427982	4.526699645	5.106462946	4.768138115	4.269453118	4.606011005	4.193483204	4.71317389	5.036772284	4.489838985	4.45798011	4.53519388	5.027932238	4.432300593	4.644246034	4.800412204	4.387408187	4.591674534	4.332896695	4.842217614	5.030454975	4.276015477	4.631657541	4.720045693	4.632981816	4.485823907	4.776195106	4.030072715	4.883719787	4.574532744	4.338780108	4.438772812	4.10510644	5.086003667	4.450071488	4.698881147	4.243651303	4.499996537	4.666217832	4.864594184	4.409304692	4.656418124	4.887377748	4.22768059	4.684732767	4.4904074	4.845451289	4.285255121	4.704001614
ILMN_1656910	4.40221833	4.094644273	4.655334881	4.169168716	4.037148868	3.72335001	4.140060883	4.444922227	4.36336741	4.786934462	4.743532218	4.440007354	4.922282199	4.16862068	4.503688155	5.533195733	4.922938364	5.000179967	4.706364933	4.500346709	5.006068607	4.119516656	5.192117217	4.861507636	4.157076882	4.552246612	4.600736361	4.564332781	4.381159325	4.868058984	4.901777468	5.257207883	4.323104797	4.500076923	5.272644175	4.438980591	4.875621832	4.051185586	4.160548449	4.479838387	4.59843219	4.390750544	5.738903809	4.329156811	3.576314862	4.983769576	5.083475418	4.968739957	5.008030587
ILMN_1656913	9.993297547	9.32760263	9.19424886	9.793211613	9.369483225	9.457012858	9.542645961	9.184518909	9.737804592	9.695106945	9.627039444	9.774630525	9.73332838	9.773494223	9.397553958	9.525167296	9.32109687	9.121261295	9.384617605	9.73332838	9.46683474	9.372372227	9.272539465	9.366250245	9.654556049	9.354817224	9.501412843	9.370422191	9.821066856	9.501912564	9.293105369	9.266229057	9.22300112	9.504821807	9.633333967	9.524149554	9.500444357	9.748942325	9.389221188	9.766696919	9.453210881	9.637512734	9.217321686	9.805457891	9.779743646	9.194664767	9.35296372	9.446351488	9.244645232
ILMN_1656920	9.515177347	9.738961257	10.36291041	10.41410049	10.5302315	9.964347624	9.31747843	9.83545879	10.37904297	10.21859683	10.10667141	10.42176436	10.06588051	10.24464588	10.38927567	10.2247342	9.737804592	9.115451804	9.515177347	10.60123374	9.644865557	10.20183149	10.68348052	10.34650184	10.45260515	10.32120509	9.969462787	10.68064521	10.25361878	10.17676968	10.22169615	10.29894135	9.974196905	10.29250291	9.92871341	10.38752204	10.28943494	10.8797214	10.28304709	10.82238253	10.08011465	10.74090978	9.772935682	10.45436189	10.23524255	9.600485856	9.99853028	10.36138912	9.993297547
ILMN_1656934	8.088853028	7.828244482	7.389191282	7.513667657	7.64939003	8.148704009	8.362499398	8.689918133	7.966065912	7.882450326	7.540085647	7.47900525	8.382132538	8.178553323	8.290307286	8.010767139	8.127089603	8.934163303	8.423085563	8.212405935	7.303927178	8.442458233	8.112864191	7.984936221	7.325517835	7.922180595	7.938194737	8.345609179	7.753355613	8.113393307	8.035620018	7.757171309	8.143484702	8.277084783	7.544246214	8.198067098	8.306442239	6.720318477	7.856826817	7.259229829	8.550089102	7.289655841	8.413772716	7.141771683	7.907524161	8.436609918	8.440410821	8.453391679	7.847947803
ILMN_1656938	5.81710654	6.007830999	5.888674338	5.804817959	5.783906026	5.662783843	5.717400056	5.601137253	5.461658672	5.525451397	5.161665465	5.598517545	6.063507804	5.577975518	5.748166402	6.138799669	5.521841395	5.424214096	5.691454443	5.339545781	5.393870695	5.852868468	6.116251153	5.533897167	5.315891681	5.398625249	5.737334046	5.92837216	5.283959053	6.018663543	5.235678981	5.330719854	5.285379708	5.270840967	5.76505596	5.675248135	6.022405383	6.062973092	5.570661398	5.167081812	5.677814453	5.573364428	5.698477534	5.580273509	5.631880687	5.579214845	5.921033995	5.132752348	5.550005081
ILMN_1656940	6.132105895	5.965938049	6.124689371	4.94841604	6.313921364	5.486635771	4.193483204	5.86216411	5.715371093	5.454983069	5.926550647	5.795971814	6.003253412	4.955016175	6.134401577	6.034727408	6.021063227	5.759578846	6.173949777	5.364405918	6.107851279	5.267252321	5.206449794	5.59393123	5.421316524	6.038230655	5.782957022	6.358978822	5.485729975	5.414167148	6.554377059	6.081666529	5.617551014	5.655516568	6.105982977	5.467027197	5.303928828	5.525599683	5.776445621	5.837652986	5.63906138	5.513454796	4.804585213	5.688682705	4.751318535	5.788747953	5.724836325	5.710461828	5.138492638
ILMN_1656949	3.850589249	4.556005664	3.741415509	4.943666829	4.300833386	4.811727753	4.349050852	4.400331589	4.250339067	4.584527463	4.748903458	4.127630463	4.700557407	4.360953297	4.766527873	4.601436352	4.636952837	4.823011141	4.16957244	4.553621621	5.408079123	4.319254918	4.253817466	4.744180378	4.70874206	4.294090042	4.812889557	4.301345695	4.514339685	4.120713409	4.882458208	4.645580756	4.823703226	4.655420966	4.409987073	4.624671543	4.334956537	5.074531669	5.076745162	4.287511792	4.131720309	4.719685114	4.8442564	4.5516857	4.787105136	5.413120059	4.089509572	4.890971506	4.842533198
ILMN_1656962	13.45676218	12.7817033	12.70905472	13.00897095	12.42620558	12.8559836	12.72752866	12.86476246	12.8559836	12.95257119	13.06554721	12.69959685	12.96164322	12.80439271	12.86931028	12.75889599	12.8559836	12.50617279	13.11024391	12.88784507	12.92962939	12.92038478	12.93410503	12.84673412	12.85129455	12.83228941	12.92503122	12.66700023	12.98495131	12.98978659	13.0186026	12.99936974	13.07521448	12.91583835	12.68099849	12.85129455	12.84673412	12.8604637	12.80886692	12.92962939	12.69509003	13.00419337	12.79071864	12.91104423	12.70445053	12.85129455	12.62169919	12.55002554	12.58121807
ILMN_1656977	7.285585369	6.967677339	5.877338549	6.4643745	6.493006521	6.731002713	6.495755644	6.877886777	6.509485409	6.759686684	6.500978732	6.78299023	6.756664435	6.944284643	6.756664435	6.636805864	6.038714846	6.530798401	6.729709528	7.033826174	6.823766102	7.134388764	6.791377673	6.548301673	7.028398799	7.045449126	6.785636057	6.968038322	6.85392063	6.335588981	6.832550499	6.535613831	6.612817671	6.783415586	7.117730136	7.125566157	6.8727199	7.09204851	6.515770629	6.296010169	6.832373425	6.533063244	6.599314665	7.09004512	6.823273805	6.717731858	6.716152179	6.554517283	6.335450163
ILMN_1657011	6.289750519	6.214181684	7.248177303	6.565169807	7.632965363	6.960223888	6.128226921	6.718188785	6.905456554	6.650635532	6.393246743	6.718354201	6.206384879	6.149968109	6.803155385	6.049338442	6.738165109	6.512231503	6.820101485	6.973948864	7.09730891	7.121092907	6.670061093	6.529134021	6.581126822	6.795291563	6.517928717	6.777910852	7.247782299	6.335588981	6.638971512	6.252660213	6.232120764	6.665079538	6.661273466	6.65729309	6.183533676	6.917843555	6.118890522	6.597307116	6.406803025	6.514110111	5.902609293	6.703303535	6.290188889	5.97162671	6.807777816	6.628808444	6.803944568
ILMN_1657022	4.236998844	4.450027674	4.648097405	4.687815944	4.277186741	4.748733953	4.776867949	3.927774774	4.279690653	5.120399922	4.830313778	4.352838181	4.76427261	4.635761091	4.099572516	4.078020327	4.343537996	4.576142799	4.449505695	5.046538597	4.813576962	4.433180873	4.497038299	5.059503834	4.200019277	4.679184512	4.588554623	4.552094263	4.868184918	4.581671855	4.640921649	4.979114087	4.358773897	4.987352645	5.232382867	4.58577221	4.055490558	5.065315405	4.7786125	4.537588428	4.457133083	4.768041431	4.967321233	5.097182961	4.772991515	4.309114828	3.501133986	4.385369587	4.631726493
ILMN_1657050	4.957742329	4.422167527	5.210003181	4.836163641	4.513352399	5.183685547	4.637958762	4.501282519	4.745500258	4.570148124	4.540000987	5.022583891	4.881605752	4.844454159	4.690131396	4.812912292	4.771453329	4.694851775	4.866207201	4.700508094	5.34945284	4.566527332	4.527512108	4.90625263	4.316918282	4.642203228	4.78083901	4.805278662	5.295662049	4.800679375	4.722278228	4.536805284	4.500030426	4.81823152	4.661351291	4.90501421	4.932804796	4.855432299	4.205221791	4.930256871	4.954921171	3.951520302	5.254499297	4.716001704	4.721587069	4.4904074	4.642314137	4.851346469	4.67046188
ILMN_1657064	5.826546437	6.186460442	5.074745765	5.969755732	5.980140802	5.90271516	5.888555209	6.064961307	6.020814788	5.879772376	5.990968125	6.06213774	6.218386509	5.98201985	6.264956967	5.700144684	6.009126586	6.262403115	6.103065285	6.189976068	6.259075337	5.672148272	6.289463495	6.443927116	6.156066702	6.446649407	5.740415578	6.513471707	6.150939084	5.640806567	6.336717885	5.89752553	5.948865614	6.205463194	6.176336588	6.179678182	5.719695806	6.001891337	5.888915813	6.427559164	5.875544721	6.264694366	5.712990912	5.895219723	6.0898529	5.617551014	5.956343145	5.796665965	6.388550574
ILMN_1657077	3.730817647	4.077266638	4.556133419	4.998053186	4.630482867	4.941104171	5.144076944	4.719672822	5.022315846	4.806834115	4.140646826	4.819831375	5.349074589	4.904442771	4.54767813	4.262176009	3.935101303	4.830517378	4.51539491	4.233457123	4.612102638	4.051653497	5.121517705	4.823426398	4.191448511	3.873162817	4.27087998	4.336590453	5.164329644	4.831979274	4.36103822	3.811281437	4.34455567	3.650690575	4.747393712	4.681531422	3.985963034	4.483518481	4.509570518	4.031727084	4.623812522	4.873923067	4.433229492	4.406758165	4.669030089	4.659004492	4.041730261	4.455765689	4.648000085
ILMN_1657095	6.500824057	6.64051149	6.312205138	6.595275606	6.738165109	6.899753386	7.176811877	6.538326155	6.92277825	6.634892115	6.551791795	6.412586064	7.049268431	6.898888615	6.590211525	6.587276852	6.25517946	7.19176921	6.520685159	6.806285422	6.852591161	6.938952908	6.503517358	6.97242602	6.406495386	6.829469849	6.340742344	6.615823884	6.700899648	5.980532695	6.876545756	7.063817919	6.392581109	6.720466359	6.969587896	6.551051548	6.820423155	6.610798009	6.959923935	6.661579643	6.488960996	6.754335172	6.925236725	6.573163281	6.945599511	6.455258322	6.723874281	6.588196372	6.304980588
ILMN_1657129	9.628119109	9.504821807	8.814731808	8.724347629	8.894538294	9.199701069	9.125274206	9.428784676	9.037681566	9.206461613	9.291869399	9.053207397	9.1642299	9.602622492	9.766145732	9.073852676	9.788962345	9.230908359	10.20471745	9.432711617	9.606851976	9.709488889	9.096083556	8.437481189	9.285007282	9.896120332	9.132919718	9.726597605	9.02330565	9.631125832	9.393776175	9.691142839	9.360277154	9.497416793	9.409133688	9.43083622	9.398459457	9.014145313	8.969917155	8.493892277	8.964957462	9.158377781	9.578679997	9.209508003	9.420256652	8.978438927	9.494391758	9.324754113	9.334860529
ILMN_1657139	7.057001635	7.43428598	7.333783576	7.031343795	7.408130506	7.012897236	7.356579213	7.393773079	7.602947771	7.382846221	7.43882509	7.349218356	7.385361095	7.215518419	7.334934223	7.052807416	7.304996446	7.212315532	7.376152871	7.491407348	7.188466715	6.765923465	7.545272302	6.961963975	7.492447111	7.369737354	7.467299205	7.522168476	6.844871695	7.418222654	7.327794856	7.328773154	7.380989394	7.10141709	6.94080796	7.238272565	6.901640586	6.921926802	7.342536197	6.868383502	7.520095302	7.311565046	6.859303804	7.185283261	7.089347879	6.862293167	7.021880885	7.234514475	7.3716509
ILMN_1657144	5.171972273	5.198162177	5.357573476	5.525451397	4.902456566	4.769934357	4.671149822	4.762616951	5.055595259	5.065315405	4.737649464	5.176608446	5.395079447	5.172219078	5.132546604	4.944392183	5.204290105	5.174578196	5.194590977	5.354269185	5.177066672	4.887236989	5.335312467	5.543947837	5.120447314	5.411835703	4.988242184	4.967839871	5.189302826	4.985813832	4.623024416	4.876956249	4.975918253	5.211246579	5.184238368	5.004890269	5.05415775	4.95789151	5.137408135	5.163662898	4.734765905	5.345489574	4.93791897	5.447483709	5.190091232	4.954921171	5.015477039	5.215532958	4.982509161
ILMN_1657153	8.807060095	9.342755737	9.384617605	9.274327724	9.661241163	9.73439724	9.381831096	9.313038683	9.486392053	9.571931253	9.606851976	9.445346798	8.352715195	8.664399427	8.339467512	8.779883033	8.846069184	8.979525856	8.461513392	8.176471838	8.851843938	8.363404286	8.506093969	8.865043284	8.211880136	8.670317422	8.779883033	8.670647729	8.604280575	8.758058522	8.939723478	9.00810403	8.847761831	9.21605203	9.496399975	9.076223027	9.180790074	9.17434931	9.604235519	8.967991789	9.482612575	9.5009286	9.601573383	9.351031485	9.682988911	9.569801053	9.755799076	9.64808403	9.906690577
ILMN_1657204	9.139089223	9.126828051	9.1760936	9.436643909	8.809860792	9.530136842	9.204770863	8.904613639	9.614342282	9.150755314	9.434687038	8.990396054	9.1349888	9.31747843	9.305021905	9.091287153	8.641777604	8.816813155	9.00810403	9.359326564	9.085179653	9.322846978	9.579681799	9.37705852	9.492248051	9.137796393	9.31037916	9.243775322	9.535860083	9.453210881	9.275203922	9.003678741	9.335681215	9.218653842	9.546589122	9.312123518	9.02330565	9.487392151	8.921828749	9.483071024	9.175246748	9.250790895	8.888228374	9.142747188	9.195082641	9.144436323	9.112979738	9.146559497	9.306723123
ILMN_1657237	5.731354479	5.493948096	4.395266632	5.313386247	5.281912052	5.045659757	4.9015928	5.216888701	4.911595997	4.853906967	5.106861906	5.325331523	5.007991356	5.432552286	5.036772284	5.157414358	5.289260415	5.298500656	5.294371588	5.150117894	4.824987357	5.514588772	5.051416728	4.950818948	5.150552255	4.725955223	4.859263843	5.072039887	5.180147601	4.862610452	5.03268132	5.015802111	5.23846059	5.237608482	4.811447871	5.243815066	5.2630544	5.270349185	4.86328646	5.220912686	5.022859767	5.063295484	4.696757258	4.968405421	5.306681132	5.260483775	5.394866507	4.844653963	4.926952718
ILMN_1657278	4.690274898	5.144934058	4.236023694	4.751452601	4.909896989	4.982663346	4.776867949	5.050583893	4.769091582	4.122679792	4.445379194	4.528090649	4.57855644	4.955016175	4.563262425	5.06381866	4.891079165	5.263226085	4.479790801	4.405855447	4.8634425	4.645774573	5.002851013	5.133372763	4.720227469	4.036287767	4.698502716	4.364246767	5.150552255	5.361884485	4.839105199	4.989943783	4.970056787	4.464577914	4.424131964	4.740822144	3.776289251	4.041177621	5.182531092	4.492580284	4.832979894	4.829301418	5.0347328	4.734319548	4.125077734	4.771044792	4.623095728	4.655159302	4.807108477
ILMN_1657283	10.59555006	10.04492108	10.73506999	10.62730382	10.30674642	10.34808164	10.44925064	9.976205453	10.56460052	10.40755352	10.30674642	10.34104324	10.0537384	10.28620726	10.19735884	10.27686145	10.12506708	10.09549153	10.37583552	10.53560695	10.26420742	10.71746399	10.61048727	9.984637701	10.47315047	10.20183149	10.51098803	10.13192033	10.47315047	10.36291041	10.27225205	10.46984116	10.29093505	10.38061668	10.11964487	10.44088789	10.45599868	10.45599868	10.04832277	10.40919248	10.13614781	10.47488598	10.10951622	10.33543567	10.21253112	10.49168332	10.11252071	9.98398995	10.10951622
ILMN_1657288	5.184612287	5.154078359	5.106462946	5.642815908	5.198987363	5.345077446	5.107251279	5.513995602	5.436098689	5.283138353	5.300763344	5.417067201	5.237151939	5.923819	5.752411309	5.522204143	5.700896817	5.600786021	5.367599224	5.614855131	5.607893321	6.150290175	5.15340857	5.511919717	5.41833674	5.501097947	5.750246511	5.355937583	5.912824416	5.594769578	5.227226916	5.589430099	5.492588121	5.674417655	5.518908369	4.977314678	5.368808818	5.500923269	5.528267694	5.525255212	5.257803397	5.628075904	5.506556303	5.500100708	5.267838504	5.573276506	5.197280913	5.401272544	5.376400574
ILMN_1657317	5.487121455	5.310144293	4.672047492	5.204981344	5.152277818	5.418866577	5.852016113	4.195422962	5.701003835	5.328615732	5.555439639	4.873071981	5.667518375	4.959245381	6.128681758	5.385001886	5.265432283	6.326256609	6.134401577	5.369993607	5.760112303	4.497435181	5.825310931	5.558156369	6.063673032	5.516592297	5.374185916	6.016906918	6.033648878	5.421419828	4.876102443	5.308928626	5.285379708	5.099549532	5.936789395	5.364538801	5.562334485	5.756330031	5.384603177	5.254675654	5.198162177	4.925027485	5.384382064	5.121517705	5.586067099	5.474892766	4.662365652	5.207156284	5.786142848
ILMN_1657332	5.927193459	5.43321557	5.810363979	5.936252183	5.964355068	6.196329787	5.287801892	5.089480647	5.30297517	5.516592297	5.545099697	5.341861359	5.716053286	5.374465254	5.910318281	5.675248135	5.772479227	5.847927833	5.776499399	5.557604204	5.883659126	5.837850097	5.189247276	5.548347067	5.557125483	5.238396075	5.392339131	5.671631729	5.254188169	5.327135245	5.068502755	5.565218116	5.324175556	5.60799688	5.640724741	5.431989823	5.923604029	5.518229143	5.398625249	5.640106508	5.237151939	5.40531936	5.056001159	5.383671393	5.252644286	5.654601847	4.840069878	5.258611409	5.440286552
ILMN_1657348	5.783274586	5.331945956	5.637699845	6.208229738	5.485153829	5.882767249	5.912824416	5.788250791	5.506880327	5.644009579	5.41833674	5.615919935	6.054609931	6.196171108	5.799975415	5.250970472	5.434601679	6.235655343	6.056996312	5.530623448	5.732682831	6.39577214	6.223652106	6.067463819	5.757737125	5.977743534	6.172023154	5.707813635	5.659449193	5.607673759	5.088660333	5.724744095	5.740538678	5.918039465	5.381345138	5.913298897	5.83966982	5.369931934	5.398625249	6.15067472	5.482315097	5.673910512	5.29393686	5.433433119	5.388539423	5.590106014	6.395624697	5.519526371	5.488476334
ILMN_1657361	8.545497085	8.757713961	8.2793369	8.400355054	8.627763268	8.956332389	8.853563213	8.698175356	9.091287153	8.9024893	8.242626325	8.169379663	8.70838249	8.500275628	8.89996793	8.641124804	9.108574731	8.463659671	8.567906661	8.729870439	8.710065647	8.926966365	8.918847825	8.724651344	8.945481903	8.838310183	8.698852292	8.757375932	8.960068296	8.446366615	8.985919095	9.067967098	8.768095835	9.097704175	8.768793484	9.022513203	9.049194685	8.892496561	9.083663039	8.971429181	8.888618795	9.157501503	8.556265645	8.804906224	9.116297885	8.685876852	9.016456369	8.735551143	8.585543619
ILMN_1657395	8.777441627	8.356169791	8.105928762	8.249365385	8.415453068	8.203219942	8.580865089	8.825126818	7.90298415	8.16689755	8.107689114	8.294468765	8.516790967	8.643842904	8.536563179	8.170764256	8.293669472	8.975852588	8.492123261	8.317385056	8.102547298	8.957412893	8.394672985	8.417862285	8.343611855	8.458577428	8.250830259	8.314476335	8.1888931	8.523680389	8.452815583	8.102547298	8.680478513	8.382442041	8.502770748	8.76700332	8.504280939	7.692413755	8.041600715	7.87931877	8.349839989	8.206226866	8.445515927	8.049831116	7.977108332	9.067165789	8.597735923	8.696269391	8.446655083
ILMN_1657398	6.076490809	5.879675018	5.370854634	6.34569297	5.15899591	6.340869523	6.740942792	6.282107531	6.392419476	6.097947204	5.595345236	5.792872562	5.950698373	6.473849242	6.543959082	6.890280707	6.458561231	7.035270452	6.80876033	5.476042856	7.043156127	6.583464023	5.81958855	6.78515893	5.867507381	6.762237335	7.085685386	4.706601595	5.98745341	5.732682831	7.024836373	6.332395383	6.293580478	6.153154008	6.673075058	6.660799481	5.992495944	6.016627261	5.763339896	5.75194332	5.819362126	5.943307744	6.080338262	6.012365059	6.515498055	6.767344683	6.30298966	6.89045695	5.744468147
ILMN_1657405	5.318015267	5.37119258	5.350658383	5.515842587	5.052348613	5.211378885	5.338748791	5.615234326	5.230461758	5.291757174	5.709518497	4.976880476	5.483002142	5.472228742	5.546723472	5.390492329	5.60216866	5.320717757	5.722644635	5.203091046	5.404161761	5.483615888	5.385505017	5.62877819	5.66006784	5.367599224	5.399269012	5.573532289	5.754801335	5.266005187	5.179873206	5.358531793	5.411265319	5.424214096	5.507720233	5.44134395	5.160064066	5.62877819	5.270402804	5.155276132	5.478094111	5.364096079	5.423272362	5.303778917	5.137703083	5.070891888	5.562236293	5.154078359	5.233073319
ILMN_1657423	7.607597148	7.724328022	7.135078268	7.686698535	6.986642974	7.600675155	8.170156676	7.945748446	7.140280611	8.14320334	7.455389437	7.019426208	7.151949828	8.176737638	7.760767126	8.028018832	7.594431278	7.570682286	8.001164858	7.356391086	7.38442125	7.897648106	7.627731055	7.012704144	7.713349834	7.51113537	7.976365217	7.765435961	7.683416412	7.605085013	7.244062369	7.593386843	7.532438189	7.076727556	7.313824428	7.739187195	7.720789883	6.908320258	7.75650014	7.42250696	7.614778905	7.132390749	7.623846984	7.49392227	7.35331474	7.854231949	7.575917915	7.403595154	7.514320461
ILMN_1657436	7.375754402	6.64051149	7.447325674	7.118239297	7.263947854	7.282278227	7.40556924	7.277293558	7.400461691	7.403595154	7.181799262	7.000957106	7.059970623	6.93250778	7.090751697	6.896045879	6.646651031	6.824108643	6.666167878	6.78515893	7.200923232	7.186541894	6.762237335	7.297880901	7.035091273	7.001696763	7.028398799	7.063475573	7.346206652	6.980215213	7.252582635	7.139201582	7.150489608	7.033978681	7.558712121	7.182527915	7.023769025	7.354891388	7.336652811	7.209149608	7.462618626	7.495603732	7.355812928	7.216839224	7.528520914	7.585139026	7.389191282	7.157533005	7.522380445
ILMN_1657446	6.032208839	5.81777238	6.207838496	6.272005234	5.734975072	6.318022896	6.366666536	5.75661136	6.715226018	6.700585559	6.4524582	6.532572372	6.385368859	6.553784305	6.301468786	6.699632969	6.491174191	5.81396337	6.153413853	6.550720833	6.598442333	5.640419281	5.98691087	5.994802408	5.861672054	6.549334128	6.27444002	5.956187475	6.362660828	6.516066141	6.182441515	6.08971338	6.367652293	6.468137748	6.243259223	5.70079288	6.661096709	7.402850873	6.758085282	6.559258764	5.265353392	6.792198582	6.705716166	6.892289879	6.696011838	6.211219743	6.081264334	5.928067385	5.995988119
ILMN_1657451	6.085372874	6.063957252	5.377743712	6.295134978	5.534663673	6.251593118	6.312205138	6.435226199	6.321101364	5.926814736	5.773226146	5.563409203	5.979927111	6.102812797	6.203316648	5.937693545	5.679906689	6.184458393	5.649663283	6.489542822	6.47942244	6.297840176	5.597600742	5.987680841	5.584783779	5.842352825	6.228967915	5.671631729	6.715066963	6.333235769	5.677371186	6.140870359	6.215644416	5.987567126	6.076380823	5.659570967	6.27598432	6.363237908	6.003938774	6.286928173	6.257810349	6.024696133	6.130521338	5.827345638	6.397718997	6.216195079	5.649256785	5.792872562	5.702991318
ILMN_1657455	5.15899591	5.314322647	5.53558183	5.150434686	5.030929985	5.491227681	5.690381404	5.190571799	4.762959521	5.091759761	5.526522094	5.192260287	5.090413699	5.661827617	5.506880327	5.697831212	5.572721545	5.945216829	6.010516798	4.915136435	5.433844847	5.478613639	5.13363427	4.704475735	5.170835672	5.595806503	5.645931885	5.770911677	5.288733107	5.479306271	5.691081392	5.573452349	6.094931756	5.179035739	5.219448484	6.041260409	6.012007042	5.245604445	5.780038502	5.254675654	5.464151347	5.753764736	5.710461828	5.395079447	5.70079288	6.071842868	5.592697666	5.265502294	5.488476334
ILMN_1657470	7.697693981	7.940382906	7.345627589	7.567976959	7.724102958	7.654834076	7.668523116	7.8371704	7.839018458	7.803362702	7.661744515	7.477160391	7.762867605	7.548226054	7.508262939	7.740101963	7.278062463	7.653501705	7.685398417	7.379293687	7.718358025	7.26529638	7.804556388	7.967266171	7.754457818	7.574859748	7.896438195	7.416658628	7.138457594	7.522380445	7.779180779	7.307142629	7.718565435	7.835552121	7.894979656	7.619741654	7.788035473	7.66636545	7.720363006	7.878321153	7.942084507	7.626016402	7.766334791	7.472477642	7.738500267	7.631035024	7.684724971	7.411060507	7.781050607
ILMN_1657475	6.806603858	6.936866501	7.443485463	7.145568504	7.183262552	6.816364971	7.019762893	6.951605106	6.879342727	6.926435825	6.943138649	7.127967383	7.507026043	7.444821677	7.041085828	7.220624953	7.133312652	6.954171887	6.849248314	7.479407501	7.353713964	7.231227562	7.045631839	7.501565027	7.294402223	7.229911754	6.959747582	6.693232601	7.06488353	6.777442308	7.281093929	7.017093783	6.957498811	7.42154854	7.359506192	7.045814552	6.742595929	7.495402611	7.271737473	7.757171309	6.446342807	7.578402975	6.935566852	7.179391945	6.853606684	6.684028676	7.055615407	6.611251739	6.99561962
ILMN_1657478	5.611418929	5.246309711	5.877338549	5.502617072	5.520471255	5.334852304	5.338748791	5.701110852	5.582934681	5.324956471	5.44134395	5.49064199	5.230004996	5.321215603	5.877965922	5.7456797	5.60216866	5.61493745	5.527799878	5.445645564	5.498943302	5.869134537	5.058288142	6.076270838	5.231895688	5.326160026	5.624912518	5.168321707	5.653945124	5.101863671	5.192331664	5.379894451	5.653945124	5.698477534	5.543947837	5.832667054	5.326304796	5.074531669	5.241857126	5.758234061	5.165630053	5.668188156	5.36142133	5.488178694	5.306681132	5.968339288	5.901011418	5.53694561	5.48017072
ILMN_1657483	8.190467835	7.955221875	7.828912615	8.180946229	7.524896723	7.661744515	7.830586903	7.736648513	7.899517844	7.831810175	7.897398486	7.925199127	7.638087129	7.841612903	7.592354468	7.888176385	7.60550902	7.531457129	8.169107682	7.819436967	7.995691278	7.576720624	7.922680523	7.733274525	8.1677291	8.03205695	8.057842768	6.897506033	7.398148042	7.844633952	7.613276347	7.954220779	7.906779817	7.702638021	7.531244605	8.042950051	7.486645695	7.833910406	7.860076595	7.621479109	7.67194606	7.568798774	7.875086364	7.387962616	7.572504471	7.703095105	7.638087129	7.634495634	7.912503298
ILMN_1657495	7.455780061	8.211623943	7.548448511	8.183549896	7.572105892	7.617782535	7.603146756	7.51175484	7.764983217	7.563733588	7.868536679	7.971443071	7.893769486	7.904131776	7.860283527	7.178083156	7.235781063	7.622094228	7.508453559	7.7848594	7.696586038	7.843713917	7.498470288	7.791676072	7.962717539	7.809499628	7.761240424	7.544045348	7.5620742	7.903905371	7.601873838	7.93336518	7.66482208	7.731039407	7.867597851	7.57985858	7.625378394	7.726392456	7.353925527	7.692216008	7.124707799	7.17060167	7.290995212	7.513667657	7.140093038	7.335355434	7.74299823	7.091671011	7.175108595
ILMN_1657497	4.903567908	4.731645203	4.819194578	4.553283078	4.695265778	4.820238814	5.260762649	5.274255254	4.880348469	4.255235094	4.784413665	4.580014305	4.960477884	5.162289704	4.364925122	4.859493689	4.642581357	4.914941499	4.945883614	5.040651013	5.469859994	4.723894207	4.199759138	4.791311883	4.59708274	5.059123518	4.468672333	4.608714683	4.197281892	4.452372817	4.628701308	4.588255571	4.661758293	4.9615433	4.881320985	4.552376856	4.650689053	4.635426813	4.922938364	4.855454429	5.478094111	4.497355191	4.783768835	4.571202965	4.807331016	4.60250133	4.995433739	5.127619593	4.439394491
ILMN_1657509	6.16770828	6.153154008	6.159919985	5.988593954	6.532572372	5.824530228	6.556730676	5.806275773	6.219558876	6.111415811	6.202665452	6.64051149	6.362826334	6.511793698	6.619185477	5.791323525	5.739223009	6.309887052	5.925112401	6.590792166	6.26656104	5.957606597	6.417056297	6.171773444	6.381452243	6.229648849	6.023888042	5.790887071	6.110134575	6.301059795	6.078619476	6.547259598	6.403028294	6.221994491	5.563489028	5.673910512	6.066494089	6.18054179	6.097731353	6.501427572	6.022101705	6.053489469	6.416353709	6.488126826	5.758965747	6.061168285	6.526764422	5.801514061	5.491159124
ILMN_1657515	9.189592544	8.966886035	9.46244595	8.533689127	8.826150214	9.557930843	9.132919718	9.305021905	9.234742692	9.314700597	9.118000312	8.490370786	9.133332892	9.22300112	9.105705898	9.283262731	9.434687038	9.368554986	9.392395009	9.249511663	9.544649829	9.326709343	9.311271409	8.847761831	9.256089176	9.391963506	9.208280219	9.034227756	9.018712162	9.044409242	9.296436881	9.032267118	9.144004003	9.053588204	9.610083011	9.35296372	8.912644412	9.207356545	9.173105545	8.903220837	9.650175671	9.287184733	9.157501503	8.537771058	9.546589122	9.045275652	8.966098844	8.795206126	8.790713658
ILMN_1657527	4.830470482	4.94312443	4.298607055	4.409939842	5.081235763	4.244293407	4.687228091	4.86847656	4.594741334	4.623451687	4.636420017	4.528090649	4.665171372	4.682792335	4.739468006	5.552559467	4.932993576	4.795680401	4.648911167	4.864576296	5.582542158	4.319254918	4.485069465	4.555572492	4.742739729	4.940564785	4.709681763	5.612990495	5.073740632	4.18460875	4.456738001	5.322136784	4.454966138	4.914585537	4.206543668	4.565985524	4.334956537	4.080631485	5.085787276	4.757398266	4.259914817	4.64378928	5.141045387	4.848728881	5.137703083	4.315110835	4.642314137	4.844653963	4.833398468
ILMN_1657547	6.398449561	5.736747881	6.602734567	6.41242872	6.637897331	6.371994125	6.484098028	6.291922731	6.099178039	6.736585885	6.447318284	5.831969014	6.554671168	6.149968109	6.709680753	6.338266647	6.577846495	6.098318054	6.435070961	6.444801925	6.645530127	6.315304597	6.238022953	5.874681084	6.768322775	6.909471419	6.296409054	6.269569964	6.553784305	6.31544937	6.59979545	6.281768825	6.517928717	6.303298556	6.649931893	6.2170216	6.721187237	6.244154985	6.457090418	6.560789029	6.390148517	6.623539096	6.03722802	6.227096255	6.202098904	6.905283568	5.929987649	6.717583864	6.28874452
ILMN_1657550	4.394022333	5.206155594	4.497070741	4.820637884	4.872348626	5.381871691	5.242171689	5.159252224	5.127687896	5.230648453	5.517007797	5.523723202	4.928439354	5.256501501	4.965434493	4.973585298	4.380068311	4.736994703	5.080729305	4.898527101	4.824987357	4.441773944	4.903868039	5.188836239	5.131275749	5.292487025	4.964848826	5.048016178	5.33734377	5.234929022	4.753918277	5.284607231	5.462647008	4.914585537	5.120399922	4.963881873	4.561120415	4.741828532	5.205735175	4.680433658	4.491336106	5.017964241	5.136048996	5.360147112	4.418242583	4.689973724	4.875391199	4.883630097	5.138492638
ILMN_1657554	4.998003294	5.263435194	5.665525018	5.258959583	5.734975072	5.702711124	5.283435718	4.904111371	5.318478268	5.420829977	5.186254827	5.478404446	5.445906045	5.478404446	5.832547951	5.154377368	5.537627407	4.743811141	5.595997214	5.768627088	5.585143197	5.451423461	6.042770829	5.782595333	5.773226146	5.87208519	5.361071214	5.82840553	5.886180885	5.656834812	5.575386742	5.478094111	5.633369552	5.817872912	6.142871906	5.615812195	5.1224243	5.657170043	5.552559467	5.512337095	5.385596019	5.493948096	5.369318067	5.500100708	5.611887603	5.006125902	5.980033956	5.468868696	5.576272202
ILMN_1657571	5.768851045	4.068539903	4.489111222	5.013357952	4.22752863	5.172219078	4.541935712	5.050583893	4.813395556	5.360052568	4.968450022	5.558357797	5.779901178	5.524159303	5.155646666	4.781922642	4.915026298	5.201231955	5.553541496	5.28406305	4.807500487	5.483615888	5.136755644	5.421130515	5.18262039	5.023770973	5.421077504	5.640419281	5.418675162	5.575545127	5.681290521	4.930427669	5.200735092	5.137092012	5.054223326	5.314256548	4.82092101	5.433433119	4.744662113	5.014871492	5.385596019	5.151382643	5.212150775	4.860697371	4.87689175	5.190456107	5.578513633	4.89811249	5.195287777
ILMN_1657612	11.67507362	11.48356648	11.33072957	11.76435909	11.59995246	11.6270656	11.41104104	11.07084254	11.30971781	11.45858465	11.58116623	11.28086305	11.89799366	11.40046161	11.57832339	11.44711142	11.14813147	11.18452043	11.33578226	11.62426561	11.68806694	11.27561345	11.58436604	11.58719589	11.83525142	11.32802473	11.45283771	11.40828929	11.78127893	11.52158755	11.35495243	11.07199737	11.28367421	11.50109855	11.63678333	11.55163123	11.5486272	11.6270656	11.42217903	11.64316924	11.41104104	11.60875834	11.21982187	11.67507362	11.39496109	11.03477283	11.42471956	11.14077013	11.49795165
ILMN_1657618	4.562070305	4.450027674	4.606901542	4.737775818	5.627541497	4.693943915	4.476826637	4.340548007	4.581826509	4.231863639	3.951929477	4.485512534	5.144724131	4.802191012	4.985813832	4.561543015	4.699231597	4.576142799	4.611544126	4.891865684	5.271116846	4.051653497	4.579946643	4.376201505	4.890702221	4.20146458	5.063373731	4.074606614	4.916060012	4.884847455	5.016097286	5.493476342	4.547123155	4.476492483	4.771323933	4.505992269	4.999939649	4.648798345	4.739798097	4.635747693	4.384834346	4.715956627	4.381024852	4.655334881	4.469444794	4.62054834	5.256795396	4.531255056	5.102811119
ILMN_1657619	5.70177619	5.776119508	6.226220631	5.791535315	6.255879359	6.576952125	6.029047353	5.759809748	5.759152061	6.453152032	5.933735841	5.984486906	5.369670179	6.214181684	5.596694471	6.249166048	6.310755405	6.17697218	5.722644635	6.072917284	6.200434345	6.120233215	5.483547051	6.260451293	5.767036034	5.761231622	6.194391515	5.986137175	6.412731509	5.634931731	5.801162611	6.066270511	6.176741507	6.179678182	6.433583797	5.661317848	6.254582021	6.207467629	6.060191018	5.731172137	6.462680642	5.76743992	6.569765713	6.081888146	6.465741558	6.258069724	5.26428993	6.333235769	5.843365099
ILMN_1657624	7.506254433	7.757171309	6.92462083	6.814839871	7.526649349	7.476958703	7.60146641	7.8275458	7.106308319	6.90348941	7.150996116	6.898395797	7.458396457	7.767577941	7.614330952	7.195695808	7.487455986	7.597659347	7.386387593	7.333783576	7.142300141	7.458396457	7.182362555	7.421166884	7.684955244	7.322064838	7.050348854	7.096805261	7.047223194	7.16091414	7.510257552	7.466321722	7.67194606	7.506837369	7.048932621	6.90410143	7.055799523	6.70639074	7.296331011	6.879501747	7.413093507	7.143890138	6.952329975	6.714291707	7.215518419	7.46671621	7.58202259	7.21324632	6.703303535
ILMN_1657627	4.79524239	5.098597615	4.97208024	5.324175556	4.580179788	5.295202844	5.049273573	5.366982189	4.78658775	5.120399922	4.929594586	4.853709126	5.463932512	5.032579872	5.030095037	5.457104888	5.438157408	5.61493745	4.852483775	5.05217135	5.345644455	4.809993286	4.857001493	5.082952517	5.054009012	5.184948488	4.956073621	5.243694542	5.599364113	4.819104829	4.568366634	4.687525874	4.997168577	5.004338883	5.342834622	4.932993576	5.294924838	5.278463934	4.918080566	4.830261365	5.232132697	4.860439134	4.991560446	5.116843504	5.306681132	5.081548975	4.655626721	5.30727026	5.314956896
ILMN_1657632	8.543334984	8.549203117	8.325796132	8.930385853	8.221458819	9.046025269	8.563818292	8.230068183	8.901061226	9.103385302	8.95599574	8.708061855	8.47149852	8.543030639	8.602049691	8.563504093	8.417556381	8.443108289	8.199418184	8.716365597	8.804210714	8.571151412	8.238191724	8.364283434	8.932350729	8.322219243	8.297007676	8.774374691	8.997993814	8.897095593	8.259476802	8.694315164	8.726262122	8.778140828	8.800026476	8.682641294	8.968777653	9.223493195	8.603677317	8.987395512	8.840091985	8.631035969	8.615944851	8.783384422	8.915627958	8.300210621	8.501192275	8.866749608	8.634951467
ILMN_1657673	5.429270685	5.724928556	4.777486456	5.435006934	5.530457999	5.328324433	5.680824571	5.551232586	5.631223431	5.031983305	5.286685624	5.330812083	5.572811487	5.146237928	5.233663207	5.240765714	5.557487882	5.226324938	5.122043488	5.479984296	5.393870695	5.272716614	5.322844213	5.734514278	5.353128504	4.930866663	5.286613233	5.417994577	5.237703116	4.916426684	5.601409413	5.496904776	4.987812094	5.411061657	5.332444212	5.302127215	5.565441553	5.602729792	5.395294009	5.982283849	5.514223212	5.98745341	5.304046787	5.615234326	5.362491016	5.184790311	5.326376425	5.411354651	5.499812322
ILMN_1657679	6.90410143	7.52113764	6.649444841	6.690766048	6.464530463	6.652624003	6.799902657	6.826088037	6.636476981	6.59689025	6.924130753	6.887372882	6.713532725	6.823936997	6.43918016	6.256156141	7.060854546	6.812999089	6.768801498	6.850285547	6.264307751	6.534989685	7.083320324	6.857840041	6.912356428	6.89428163	7.122162226	6.977940062	6.609371485	6.990024936	6.906457346	7.061342336	6.733510012	6.55939592	6.742595929	6.663357149	6.633939519	6.895867407	6.653423279	6.360306445	7.13402692	6.755805919	6.897696075	6.890633193	6.67463275	6.872222363	7.062605985	6.833527036	6.786769917
ILMN_1657680	6.276829638	6.671372045	6.483356758	6.433996614	6.524334942	6.768645797	6.193463707	6.855487309	6.663015335	6.190775292	6.941509845	6.636151447	6.293893653	6.778564255	6.746157053	6.759864602	6.783582049	6.909324506	6.877079173	6.334360529	6.490280814	6.597024967	6.199623142	6.844409915	6.711758555	6.606244567	7.039031697	6.998891802	6.493164048	6.967328377	6.812003535	7.063817919	7.111808878	6.621978604	6.285714213	6.810720541	6.85392063	6.871480983	6.935910969	6.604775244	6.660276159	6.887881741	6.602963915	6.911703867	6.673075058	6.973275587	6.345106218	6.638363794	6.359268375
ILMN_1657682	7.306154459	7.324401053	7.082963264	7.373578342	6.789861506	7.2321067	6.82026346	7.087755382	7.056166478	7.46242427	7.249574729	7.125566157	7.236904782	7.210475233	7.237889633	7.185283261	7.109552129	6.914460627	6.928523418	7.177913202	6.900772714	6.741756181	7.530183339	7.442645592	7.275602251	7.22547229	7.015679538	7.440053982	7.288168837	7.204359674	6.845857385	6.848248636	7.236163926	7.116996754	6.976406113	7.14865176	7.180654783	7.564377086	7.331114438	7.256132442	6.819306283	7.390565669	7.418222654	7.054051792	7.322264615	7.076727556	7.09438192	6.902271146	6.875854381
ILMN_1657683	6.281029199	5.92642776	6.262988282	5.277825845	6.069694503	5.538090965	5.488178694	5.990631271	6.302707816	5.503878402	6.010668802	5.707286007	5.548675029	5.685696883	6.677528281	5.840741318	6.084706732	6.17697218	6.272777877	5.478404446	5.374378238	6.15674197	5.79853786	5.074531669	5.65339358	5.675594805	5.806601556	6.200733156	5.760299926	5.374185916	5.733035322	5.935061879	5.713465571	5.78744292	5.99813372	5.470929267	5.42621551	6.318648221	6.003938774	6.011424193	5.340627542	5.645756616	5.490280484	4.773673524	5.277721184	5.968339288	5.832999513	5.859753055	5.514808707
ILMN_1657697	8.185396992	8.431992984	8.566698636	7.99149254	8.258904472	7.972666877	8.248311857	8.18438257	8.176471838	8.261084258	8.161909904	8.247555046	8.322488949	7.971443071	7.894006271	7.659558353	7.906325109	7.764529417	7.515523012	7.769768901	7.764529417	7.775258168	7.857309535	7.848835577	8.004095453	7.797098739	8.077008691	7.667029969	7.485778245	8.103569807	8.272723422	8.243996045	8.094832228	8.375755053	8.213772798	8.024001109	8.080605098	8.025500543	8.358448126	8.485287746	8.383334593	8.199944501	8.134639579	8.533689127	8.324377709	8.213772798	8.695935266	8.715724835	7.7848594
ILMN_1657701	6.639123366	7.058764118	7.027695893	7.532254035	7.1660948	6.572167857	6.903669463	7.127784903	7.260016561	7.531869767	6.96228962	6.979203278	6.606244567	7.37282374	6.862472178	6.93317677	6.945250506	7.283229411	6.820101485	7.045631839	7.501358649	7.794483481	6.513784106	7.680416605	6.930391715	7.435696736	7.988552054	7.010588021	7.858017843	7.164779427	6.570827946	7.185093868	7.380235064	7.543413734	7.786012677	6.791004478	7.128855716	7.018248295	7.317069666	7.211937695	6.647898162	6.640050664	7.041770905	6.759535888	7.288927084	6.935910969	6.955722784	7.077779377	6.535306615
ILMN_1657708	5.073474587	4.888141352	4.497070741	4.780525627	4.350346786	4.400550712	4.541935712	4.915136435	4.551098738	4.433149238	4.83563531	5.290731016	5.160420049	4.963240904	5.56059397	5.032886719	4.86933502	4.993627908	5.770239001	4.932636697	5.575545127	4.98408927	4.991987884	4.775135795	4.796342205	5.059123518	4.618060105	5.483096411	5.439730948	4.307815745	5.119183761	5.027743675	4.272164577	4.712591311	4.952347588	5.052377904	4.475403413	5.07898097	5.000179967	5.05159457	5.049483749	4.673923177	4.573172299	4.993663099	4.669030089	5.397572099	4.840069878	4.784445885	4.400147815
ILMN_1657722	12.92038478	13.34157857	12.60397352	13.00419337	12.5245055	13.08017517	12.97586868	12.84673412	12.90186482	13.01379287	12.70445053	13.08017517	12.7817033	12.92038478	12.57700393	12.67185545	12.38245711	12.60397352	12.51530831	12.80439271	12.75889599	12.5245055	12.6402804	12.80439271	12.67185545	12.75005872	12.80886692	12.61275199	12.68588015	12.70905472	13.06070654	12.8559836	12.79071864	12.75889599	12.98978659	12.63586213	12.95728949	12.8418506	12.73231699	13.05135739	12.68588015	12.62623132	12.98022899	12.70905472	13.41670492	13.04215103	12.86931028	12.81784714	12.90186482
ILMN_1657728	5.107710496	5.299533977	5.53558183	5.369053027	5.264579083	5.289204186	5.370854634	5.714748679	5.690381404	5.288940571	5.620013831	5.414415227	4.675775983	5.467927734	5.414668605	4.72825605	5.550818531	5.298500656	4.961649795	5.579654376	5.092659445	5.277825845	4.968706259	5.871167567	5.246309711	5.367599224	5.895605992	5.298579563	5.377938302	4.734156853	5.218452082	5.890654188	5.647355074	5.340849511	5.406604895	4.988508772	5.268928449	5.285029463	4.982105131	5.179906491	5.211200805	5.225583176	5.340031236	5.376974098	5.590106014	5.256191159	5.225835047	5.432552286	4.842533198
ILMN_1657729	5.08884975	5.246309711	4.1238921	4.97990709	5.052348613	4.464037928	5.277479709	4.844353524	5.322073255	5.454983069	5.189779676	5.290731016	4.770247771	4.92396951	4.596821499	4.808955335	5.518805413	5.852016113	5.041049272	5.144289129	4.63699336	4.384908019	4.980449973	5.017130094	5.306190718	4.986208624	5.309874841	5.254274993	4.829583918	5.085318129	4.5198126	4.602091608	4.888675676	5.121011272	5.016563196	4.907874328	4.609811175	5.173090143	4.9366408	5.359854711	5.45822041	5.336973844	5.577462444	4.269375079	4.863055667	4.725088748	5.088147849	5.346029112	5.180371604
ILMN_1657744	6.526467167	6.416892329	6.495317008	7.142468719	6.50508441	6.525375819	6.581272817	6.70316401	6.636476981	6.59689025	6.257674108	6.292339926	6.311228573	6.795802622	6.766097847	6.403885299	6.861130186	7.032451045	6.397718997	6.755805919	6.171469697	6.478539975	6.786769917	6.922259007	6.660424548	6.70009482	6.337652037	5.921808348	6.528990644	6.368736533	6.834534491	6.90562954	6.605917536	6.740777886	6.839894356	6.446342807	6.284710072	6.661096709	6.464694984	6.478830197	6.299004627	6.454491566	6.406211984	6.461937087	6.476849173	6.081888146	6.738976331	6.754186165	6.386924882
ILMN_1657746	5.397317558	5.41240802	5.462166593	5.309298021	4.59488439	5.497724486	5.237703116	4.84989158	5.403901002	5.501027148	5.371097232	5.389904425	5.921704531	5.365081544	5.492007868	5.627788681	5.422511156	5.025181265	5.326376425	5.543113575	5.2432232	5.359854711	5.466030888	5.58384063	5.534663673	5.444486009	5.248510432	5.671631729	5.31157848	5.571852257	5.624286778	5.693774381	5.364096079	5.389521046	5.417789457	5.515143577	5.412077029	5.336623385	5.549383027	5.614071925	5.519428615	5.542810835	5.260013019	5.391480444	5.557487882	5.432789374	5.415616085	5.395202503	5.529801188
ILMN_1657754	6.164000721	5.93915945	6.500824057	6.304679687	5.932904554	6.479125667	5.845566699	5.970852956	6.018172792	5.958578999	5.921704531	5.770133577	6.181515484	5.723539883	6.496915675	6.350642747	6.351075989	6.332793804	6.00595558	6.453152032	6.713048435	6.478539975	5.914407515	5.925758063	6.116111537	6.418144076	7.109223022	6.051766256	6.619482396	5.886180885	5.803481481	6.063342575	6.484401944	6.036624881	7.090905096	6.19316717	6.285969904	6.28086864	6.247051826	6.108628925	6.222922726	6.115338202	6.251024444	6.249795223	6.318940842	6.553462891	5.935815021	6.111830816	6.05782869
ILMN_1657771	6.604961795	7.826186936	6.745994471	6.631890429	7.42654084	6.916834265	7.028398799	6.890797409	6.954846646	7.154284181	6.965674605	7.237703989	6.682134868	6.857662738	6.8727199	6.771579995	7.247424744	6.977597571	6.973448083	7.132243869	6.722671381	6.773036282	7.135440293	7.067357224	6.554982539	7.334165247	6.613118454	6.818448311	7.083857955	6.372620263	6.997157102	7.280009959	7.349031568	6.571686443	6.659033842	7.128686951	6.8727199	6.581937926	7.152121511	6.42980454	7.021693129	6.849248314	7.046013462	7.101624998	7.032785284	6.614839785	7.132096988	7.355087096	7.338028093
ILMN_1657790	5.955667531	5.879675018	6.763520368	6.724516815	7.084742233	6.28304975	6.640789793	6.156333842	6.626836318	6.881518684	6.969042622	6.725001319	5.187070957	5.734203108	5.634812753	5.608241454	5.073419331	5.932182998	5.649663283	5.779078746	6.10225309	6.062761309	5.626390224	5.953945091	5.821954619	5.980532695	5.607070242	5.75619304	5.659449193	5.681895283	6.173427386	6.140870359	6.736416701	6.322050802	6.5915834	6.254061208	6.053853571	6.67994354	6.61549885	6.784835455	6.60606817	7.058764118	6.629406681	6.870813228	6.751906549	6.806431191	6.822099857	6.54963439	6.596598531
ILMN_1657796	5.743835922	5.800673817	5.617762064	6.108628925	5.315965336	5.770570447	5.568052518	5.547994738	5.325449399	5.413608062	4.944500651	5.551009099	5.460878345	5.688869904	5.222087999	5.024886811	5.295459761	5.287801892	5.635697029	6.140306096	5.382060696	4.950060445	5.579372751	5.61322119	6.006604686	5.20238067	5.217333551	5.576503012	5.591587802	5.305952843	5.509727065	5.43321557	5.745078322	5.508389308	5.580071178	5.198238825	4.830560022	5.448230398	5.727721466	5.499732504	5.538841584	5.486023737	5.77125744	5.353409435	5.214841445	5.44979233	5.297176526	5.405706018	5.486166269
ILMN_1657797	7.588733612	7.172277763	7.280535546	7.475501136	7.420215349	7.26529638	7.171148977	6.977267743	7.177913202	7.139905464	7.584737599	7.267397077	7.837616694	7.413093507	7.393592835	7.554097778	6.589415088	6.963982717	7.23265396	7.228027412	7.396982067	7.56335493	7.591715576	6.86792077	7.24443895	7.130635221	6.989680133	7.48232623	6.741280483	7.330107508	7.383052535	7.276170209	7.192895263	7.306560983	7.160304425	7.109552129	7.285009821	7.377490826	7.221399749	7.465123355	7.028916606	6.772720041	7.134550105	7.074799304	6.962979172	7.240092263	6.812172339	6.482449473	6.942121782
ILMN_1657803	5.008875031	4.904881166	4.946574547	5.20067082	5.182251291	5.15473693	5.347783029	5.093452284	5.211378885	5.285785959	5.347584723	4.161484834	5.601335001	5.209202478	6.15118724	5.525599683	5.281699277	5.41950516	5.470374654	5.51997791	5.512023972	4.898692668	4.861521522	5.257803397	5.590603114	5.448764378	5.100246878	5.737611427	4.89995491	5.447380516	5.371489953	5.437894733	5.186383911	5.022023945	5.212438524	5.31676295	5.156189365	4.991884711	5.464666346	5.276114404	5.219639852	5.309415242	5.129007317	5.05901573	4.896416277	5.019855008	5.225835047	4.875985588	5.214841445
ILMN_1657810	8.602731172	9.098106211	8.38656559	8.909174586	8.609988699	9.329480996	9.150318323	8.810535278	8.876904753	9.110570422	8.45491627	9.039680297	9.313440867	9.19630525	8.926183466	8.713787794	8.707396478	8.901061226	9.159999708	8.614428308	8.549515385	9.117102486	8.968777653	8.672662054	8.876161015	8.901406489	9.126828051	8.657683265	8.744316071	8.839389872	8.975095197	8.757713961	9.141087049	8.670317422	8.443716232	8.886134684	9.086379437	8.761896787	8.926966365	8.845349362	8.946204566	8.758403083	8.738926452	8.775706893	8.538062817	8.98328892	9.155348758	9.00810403	8.949879977
ILMN_1657837	6.111830816	5.666697454	5.772358367	5.994144253	5.329968504	5.854874808	5.788250791	5.822686363	5.958671771	5.793605309	5.677085924	6.055679874	5.868141578	5.747365577	5.745794815	5.784214254	5.657170043	5.77125744	5.58734491	5.938799392	5.827003952	5.88919278	5.965837248	5.432365206	5.525155908	5.685148312	5.886669303	5.779078746	5.774171722	5.669140525	5.668577321	5.843718587	5.86207903	5.655516568	5.757491807	5.744375814	5.94307862	5.703345281	5.72421371	6.022253544	5.790663258	5.816304087	5.790663258	5.94043502	5.816906411	5.729908984	5.91103732	5.616138697	5.989847852
ILMN_1657857	8.656017093	7.840200323	8.963843503	8.395498757	8.674284412	8.504873039	8.247011222	8.166394387	8.428138516	8.272999076	8.392101862	8.536244906	8.709050813	8.512144385	8.388052088	8.991936629	8.119691695	8.724955059	8.574629089	8.970318581	8.131757504	8.315684626	8.18412394	8.633632791	8.319337918	8.687894784	8.368420047	8.309864199	8.783043974	8.769829657	8.203794276	8.535255653	8.519643122	9.013761176	8.497848161	8.430529356	8.43952732	9.284134614	8.419360393	9.092884555	8.350950951	8.37073184	8.205423846	9.370422191	8.594611992	8.358727764	8.008803583	8.359595397	8.652608508
ILMN_1657860	5.783274586	6.042770829	6.704771149	6.488960996	6.362359457	6.081782958	6.1075778	6.111548565	5.676299496	6.12204147	6.267136625	6.619833539	6.575285183	6.055815688	6.214481571	6.160044404	6.430809478	6.080102836	6.269133875	5.946806449	6.376113596	6.023100658	6.00607152	5.082952517	6.204882441	6.517928717	6.100146867	6.170149776	6.270845284	6.317873746	6.59979545	6.187165132	6.16552747	5.703128449	5.936789395	6.219276528	6.121520121	6.755805919	6.070746818	6.358860816	5.711426074	6.157004784	6.316177714	5.881074925	5.722845502	6.517928717	6.005496388	6.44496045	6.049467808
ILMN_1657862	7.102183096	7.007281793	6.975187986	7.324775636	6.537617582	7.105589799	6.92069502	6.350378475	6.975518846	6.67783414	7.201749619	7.106308319	7.068193976	7.457345669	6.91701086	6.805978261	6.721058348	6.655738914	6.802344621	7.058595356	6.419830064	7.427367133	7.041770905	6.686131259	7.407366388	7.233388021	6.55572828	6.93521009	6.611411029	7.25011264	6.825745483	6.935747734	6.759864602	6.720466359	6.926276727	7.37282374	6.898888615	7.031909075	7.201297599	7.079767139	6.564629494	6.922259007	6.729709528	7.580491716	6.93250778	6.572167857	6.857308077	6.911165879	6.88035796
ILMN_1657864	7.434131742	7.927423574	7.289468195	7.300615983	7.83367998	7.209339123	7.569655538	7.698075941	7.468943253	7.387560156	7.339129556	7.339735814	7.834638743	7.691138668	7.907955413	7.374782728	7.751781845	7.753133778	7.855634334	7.840444041	7.823119511	7.37632667	7.684292021	7.876714398	7.47754349	7.693915659	7.73894748	7.533722355	7.279625939	7.168974033	7.745951287	7.628388391	7.611369009	7.346429746	7.699560466	7.437022876	7.729790354	7.467112824	7.915414052	7.139727053	7.879061636	7.592948449	7.623846984	7.420788101	7.406397025	7.227099595	7.55496188	7.524048654	7.300009645
ILMN_1657871	5.929987649	5.790087029	7.775508312	5.886085802	7.846756125	6.113755112	5.790295308	6.91701086	6.257071457	6.82741509	7.377301639	6.068629941	7.995199741	7.159411588	5.71563291	9.394704473	5.56572959	6.572167857	6.780820697	6.026344035	5.849072769	5.841452028	5.486752482	6.578610311	5.999577529	5.86690817	6.357978624	6.636299767	5.864387675	7.417045058	5.825517631	6.206957842	5.900323648	6.458710571	9.933677971	5.830428176	6.802027523	6.836200081	6.827236674	7.304996446	5.688131014	5.44761306	8.399474182	6.07534702	6.430386358	6.43026253	6.137862122	6.970146586	9.611161653
ILMN_1657873	7.173325153	7.373202624	7.490169712	7.449552732	7.621280758	7.435108582	7.077953405	7.417433131	7.273297908	7.173132051	7.37012238	7.680628173	7.708151129	7.170788114	7.423720249	7.246881015	7.187328257	7.029074875	7.274036056	7.690473826	7.455580498	7.437433609	7.642432777	7.296692656	7.600254052	7.744578908	7.601262224	7.40556924	7.846980702	7.476111069	7.227099595	7.31687977	7.311183331	7.609708614	7.589559496	7.006596186	7.434491924	7.926453799	7.462812981	8.110021092	7.165346217	7.685615834	7.152474761	7.285585369	7.476321407	7.223442792	7.528520914	7.167924482	7.556424392
ILMN_1657884	6.365607992	6.261080875	5.718195868	6.844409915	7.123248593	6.93521009	6.42857041	6.742433046	6.122839323	6.669581836	6.937204475	6.445878298	7.130833131	6.621038568	6.488126826	6.327378607	6.041647793	6.533230936	5.839938403	6.689585498	6.348573065	6.284431042	6.106225302	5.908955813	6.587115207	6.26656104	6.914100878	5.931624263	7.089347879	6.143863665	6.39644519	6.903309356	5.760832513	6.653423279	7.061342336	6.651333219	6.836704851	6.503517358	6.572821072	6.838049197	6.783415586	6.746632434	6.390148517	6.34212479	6.905953569	6.984308551	6.560158787	6.321651096	6.335450163
ILMN_1657892	9.680718358	9.779743646	9.499466914	9.417922513	9.780974489	9.745555123	9.760460899	10.15664449	9.78780329	9.565184525	9.408149432	9.662284169	10.11112057	9.842687022	9.777440553	10.16666552	9.695106945	10.5302315	10.31145394	9.855917372	10.13765696	10.14340231	9.697354655	10.23835374	9.752377909	9.502412286	10.1152549	9.871502557	9.794955404	9.963093094	10.17539299	9.246429731	9.767248105	9.499466914	9.463957089	9.909870253	9.816340049	9.73332838	9.877689742	9.372372227	10.34979793	9.633333967	9.870322025	9.626063642	9.764450487	10.19145114	10.03231854	10.04976699	9.919799244
ILMN_1657893	6.622603801	6.329053558	6.701742544	6.509201968	6.883237603	6.475924571	6.443475868	6.581272817	6.246380889	6.354370489	6.398059622	6.415910901	6.606244567	6.096314782	6.697378021	6.501427572	6.700899648	6.564771615	6.708116048	6.495000553	6.374361841	6.753634156	6.698324119	6.545185342	6.367385161	7.006596186	6.846061918	6.52227887	6.150939084	6.906782143	6.562753688	6.530507672	6.913108177	6.375244965	6.356749324	6.496326446	6.36751196	6.438900186	6.270469475	6.416065026	6.517503426	6.447632737	6.235048695	6.337945158	6.199347647	6.216195079	5.847387815	6.272005234	6.377698448
ILMN_1657913	4.462140088	4.484975016	4.395266632	5.144579682	4.784676943	4.484766033	4.749925376	5.177736075	4.922526071	4.516747328	4.439070733	5.220200222	4.848376125	4.779756598	5.097473433	4.095963002	5.015653953	4.403840905	4.675775983	4.735637369	4.205524423	5.218825676	4.615784501	4.385331269	4.843258416	4.625536233	4.907498421	4.718270541	4.998100683	4.857221925	4.753918277	4.837370494	4.703984974	4.801245816	4.877441946	4.860319637	4.300698727	5.206763555	4.231180669	4.920918929	4.81177197	4.910637627	4.95861039	5.319155282	4.560153101	4.034209442	4.615835624	4.546429932	4.426621889
ILMN_1657932	4.920918929	5.324919506	5.01868374	5.010595002	4.643958996	5.125564257	4.792140803	4.978128218	5.115407425	5.394776623	5.199492241	4.936267237	5.155698474	4.580067035	4.7479423	4.846657931	4.765591211	4.687638091	5.253243068	4.743996841	5.164528933	5.143858051	4.750518712	4.823426398	5.375139271	5.181098229	4.703957601	4.947611295	4.932549222	5.006906597	5.285276475	4.63829692	4.688884799	4.779657102	5.062935944	4.923105146	4.875621832	4.861521522	5.057232781	4.800945844	4.759001829	4.756185269	4.72785203	4.891732771	4.88401351	5.134826439	5.302815805	5.082380415	4.519596163
ILMN_1657949	9.067967098	8.949082521	8.938227659	8.936046067	8.853213333	8.978438927	8.924343182	8.707051735	9.004885237	8.947299716	8.613497841	8.825126818	8.938992882	8.889999159	8.636865732	8.427005059	8.513381864	8.645463626	8.913014162	8.697226097	8.901751753	8.827999424	8.660504295	8.453104592	8.719070494	8.560063708	8.704330906	8.913390985	8.62550711	8.426716815	8.452815583	8.775039672	8.809203723	8.667083917	8.442458233	9.001002021	9.012617597	8.985542331	8.893843578	8.712109387	8.571151412	8.780257766	8.72920327	9.155348758	8.719070494	8.816064607	8.734886811	8.587445013	8.628112257
ILMN_1657950	4.947291011	4.013618408	6.281029199	4.97714219	5.824902737	5.744259589	4.771374265	5.8504797	5.554743333	6.506634893	4.779409021	4.699965429	5.919689427	5.205504541	5.264351785	5.077358466	4.821638175	5.996116155	4.313538914	4.484073778	5.7747315	4.574122052	4.314065424	4.620464837	5.09832261	5.858147697	5.568706726	5.752514563	5.714623041	5.988189144	6.087465255	4.979114087	4.272164577	5.830741137	5.690982255	6.467851762	5.707132806	6.041782192	6.026603478	6.740612981	5.516484441	4.873923067	5.679131628	6.504067447	4.736038225	4.75852842	5.471652154	6.4524582	4.596291469
ILMN_1657968	8.195404114	7.907524161	7.663686477	8.434039802	7.815011054	7.532069882	8.149773292	8.269487007	6.882043395	7.649606449	7.651086938	7.802926162	7.852383165	7.574628949	8.19425711	7.9907507	7.694985313	8.02208575	8.255077764	7.975624997	7.909597429	8.055081789	7.616305262	7.466926443	7.789838559	7.389191282	8.012786187	7.876714398	7.658107222	7.599373513	7.948659883	8.015284053	7.724545126	7.282464766	7.437623828	7.764529417	8.003105751	7.786917169	8.105665064	7.572742603	7.637875961	8.299007921	7.828009268	8.120466426	7.492447111	7.889414093	7.99544551	7.155884664	7.657670902
ILMN_1657977	8.665054103	7.722572922	8.15615584	8.575251307	8.098404796	8.473575011	8.676210106	8.660817258	8.286587381	8.592099766	8.555642817	7.986347645	8.885387466	8.248311857	8.908418423	8.268969205	7.753133778	8.84323347	8.746295045	8.06744321	8.718038164	8.874750048	8.063004953	8.102815102	8.351222812	8.426089031	8.488285498	8.849110836	8.370459323	8.20348546	8.254821517	8.28377175	8.208373761	8.699505493	9.056346082	8.872163545	8.797308758	7.874639356	8.657365626	8.491532354	8.48858378	8.476670175	8.60555294	8.176737638	8.326091223	9.157501503	8.632050618	8.224950759	8.568872588
ILMN_1657983	8.956669039	8.752331057	8.669684101	8.959704575	8.636865732	8.312153824	8.785462898	8.761559358	8.800682138	8.342763086	8.442783261	8.775706893	9.049194685	8.359320403	8.91960665	8.472360702	8.643842904	8.64642016	8.80636374	8.673672152	8.467340259	8.777441627	8.603059499	8.152184224	8.757037904	8.315046271	8.463365618	8.625837998	8.429634065	8.434323325	8.513074026	8.635604132	8.440410821	8.918095068	8.338945366	8.832205234	8.732184238	8.460644957	8.536563179	8.847761831	8.543334984	8.850442822	8.668340813	8.078618114	8.530250865	8.876161015	8.61284398	8.602731172	8.685876852
ILMN_1657993	7.946005578	7.837854755	7.667245492	7.781050607	7.247976012	7.855391098	7.883670429	7.854730847	7.49075194	7.547398764	8.021834028	7.588941875	7.651086938	7.546769245	7.342887208	7.46571215	7.516770217	7.470513477	7.574185317	7.911269845	7.638519214	7.30189878	7.439243575	7.163122163	7.461644609	7.6333779	7.50198994	7.282278227	7.684292021	7.488483634	7.680839594	7.273297908	7.533903604	7.761003775	7.596410715	7.970947521	7.660851561	7.840200323	7.698721933	7.703972974	7.73482269	7.926966943	7.714250207	7.957610468	7.934342873	7.695679942	7.692413755	7.898150894	7.655274762
ILMN_1657996	5.279447161	5.821402068	5.783533661	6.710165228	5.597414022	6.966067209	5.720927928	6.396299941	5.727609437	7.036858826	5.773226146	5.711426074	6.474887789	6.078199899	6.252412443	6.169080953	6.61247257	7.019951478	5.574803914	5.830523785	6.970476593	6.436126778	6.013663786	5.889836626	5.782595333	6.63046556	6.498078797	5.762379719	6.389289046	5.895116836	5.99865253	5.317262248	6.396733495	6.495467487	6.618712309	5.63560228	6.59436065	6.412731509	6.76004252	6.358860816	6.687883565	6.261744779	6.710446647	5.983122212	6.450887665	6.368253532	6.147504573	7.249366344	6.066270511
ILMN_1658015	5.955667531	5.632668605	6.226220631	6.442693235	6.259784487	6.14957296	6.180141664	5.60673633	6.379420845	6.251593118	6.369738625	6.74741196	5.930340012	5.516275977	5.47029877	5.26910733	5.426413293	5.609534132	5.476042856	5.877205672	5.331039279	5.442095203	6.210838419	5.511919717	5.471652154	5.610493176	5.651450256	5.648692365	5.674184332	5.723539883	6.138944595	6.060751833	5.868405665	5.827725965	6.189576194	5.915768118	6.126150053	6.145171476	6.125728064	6.433823515	6.221461823	6.111548565	6.427559164	6.664751328	6.079813017	5.993268931	6.218832529	6.215233184	6.087603766
ILMN_1658016	6.111830816	5.687352014	5.795462839	6.017563289	6.235048695	5.619582081	5.882867518	5.806275773	5.93530399	6.300237504	6.409950576	6.184302487	5.901644093	5.86735954	5.707813635	5.580547031	5.669749123	6.00595558	5.533711174	6.40513176	6.027340322	5.848697662	5.825310931	5.905673106	6.258069724	5.620756173	5.810989944	6.023514064	6.211502368	5.677814453	5.75619304	6.000278455	6.011134993	5.906983204	5.557735152	5.717222218	5.998005941	6.338509438	6.145171476	6.381832704	5.470850165	6.243844467	5.978603378	5.810785956	5.167081812	5.494445379	6.187053253	5.725486742	5.882222625
ILMN_1658027	4.836643132	4.806737806	4.704392362	4.564969819	4.56517135	4.536055208	4.266770572	3.927774774	4.594741334	4.454582193	4.451785878	5.030289242	4.249828064	4.049098432	4.509778199	4.59008008	4.261157258	4.428967627	4.556327418	4.928764524	4.524424409	4.696445477	4.556842973	4.720045693	3.828443981	4.458479026	4.488616478	4.66222752	4.701765207	4.25670309	4.553580306	4.438772812	4.441474232	5.197548771	4.4439216	4.557199587	4.370376409	4.735334528	4.659767167	4.74684914	4.614027754	4.735285345	4.258032866	4.583410582	4.40941866	4.677465413	4.345909099	4.409386036	4.713797937
ILMN_1658028	5.441691741	5.566925205	4.913460664	5.258959583	4.829519222	5.190024688	5.326233166	5.482714112	5.252387063	5.182191675	4.940695643	4.878104448	5.413799259	5.3493704	5.368320687	5.504638825	5.109407634	5.900323648	5.180371604	5.074579979	5.312738639	5.553541496	5.437733894	5.02551893	5.23924221	5.638878103	5.383927824	5.186067184	5.318797263	5.501097947	5.395947714	4.830261365	5.507164163	5.268602407	5.367741772	5.604327814	5.097139763	4.838461901	5.01425569	5.187296876	5.484391758	4.903868039	5.842788702	5.132190865	5.14910005	5.399352864	5.25215064	4.999101945	5.780361715
ILMN_1658053	9.444311785	8.926966365	8.732184238	8.748324712	8.563504093	9.192205734	8.68204685	8.832504999	9.348331056	8.979893989	8.607749128	8.683933203	8.609703067	8.9024893	9.159999708	8.924671989	8.369300629	8.749639755	8.933806258	8.570866159	8.979893989	9.268883371	9.035000807	8.594611992	8.650578023	9.069604612	8.490370786	8.824123195	9.356205057	9.046836847	8.250550399	8.943732271	8.720385524	8.953007187	9.073133741	9.077776848	9.179019086	8.830172823	9.028768993	8.758403083	9.063585506	8.819549093	8.730844477	9.083663039	8.388653403	8.929250522	8.553432063	8.984450985	8.428748732
ILMN_1658071	4.843042703	4.255660252	5.462166593	4.424708746	4.404895038	4.748733953	4.586720366	4.211647202	4.849903848	4.770078519	4.557412083	4.699965429	4.865232397	4.411459061	5.410713251	5.399122784	5.136971738	4.502294245	4.590152355	4.832585456	5.485729975	4.911989562	5.326233166	5.562968707	5.117192029	4.779462276	5.395745081	5.190024688	5.128596437	5.260681177	4.753918277	4.69468873	4.576506685	5.024854773	4.971599358	4.957742329	4.534832118	5.534761787	5.053136618	4.727198901	5.017351167	5.636262267	5.278672894	5.13969295	4.945442259	4.271755301	4.022459149	5.121131809	5.233073319
ILMN_1658080	5.774281461	6.007830999	6.090811824	5.401272544	6.321520991	5.664809032	5.658481675	6.316470406	5.664033708	6.248340499	5.874201373	5.977117715	6.142871906	6.443927116	5.877965922	6.501427572	6.500978732	6.212340687	5.279711367	6.538732685	6.467406488	5.030247328	5.982283849	6.592232368	5.380895408	6.038230655	5.612678005	6.666959447	6.400217181	6.382439257	6.903669463	6.135696102	6.071551555	7.292823529	6.238393059	5.860782911	5.453029635	6.693062013	6.070746818	6.585120733	5.807640112	6.444498804	5.707483017	6.018515756	6.685495329	5.201736689	6.656201103	6.000961134	6.631576753
ILMN_1658083	5.771375967	5.458303217	5.516592297	5.256882151	4.557901089	5.158337765	5.658481675	5.098367316	5.432721243	4.792187806	4.140646826	5.242101767	5.375758669	5.467927734	5.319155282	5.256795396	5.295459761	5.609534132	4.899673037	5.479984296	5.040241232	4.789866265	5.250501354	5.168392901	5.770570447	5.276838889	4.932373323	5.34238456	5.271691741	5.355015168	4.983210905	5.496904776	5.335312467	4.82635532	5.268443703	5.085688741	5.447191298	5.562460481	4.918080566	5.547493837	5.606268555	5.265572304	5.611288423	5.188836239	5.16120076	5.567106514	5.212070247	5.40349904	5.076126675
ILMN_1658093	5.022948206	4.843156323	4.473496169	4.452980639	4.761130777	4.786460332	4.888971312	4.904111371	4.978371751	5.140371766	4.789428764	4.963881873	4.494010412	4.705956778	4.712430807	4.887985154	5.065770727	4.888647963	4.706364933	4.806783933	5.168859788	4.276015477	4.763735194	4.26740754	4.720227469	4.418061138	4.770975774	3.932425255	4.324114725	5.198921593	4.300361804	4.903348452	4.634149564	4.9615433	4.928439354	4.835912409	4.771010283	4.890186831	5.307401943	5.111946111	4.829481355	5.089966354	5.121261273	4.789638609	5.017484561	4.754117231	4.689106283	4.941033066	5.034094448
ILMN_1658094	3.924757272	3.801116134	4.464706077	5.154313707	4.688222115	4.172287688	4.713380901	4.444922227	4.08789043	4.822279301	4.586202028	5.689201859	4.950937123	4.914125313	5.130062137	4.868456516	4.642581357	4.353076363	4.423838306	5.058359374	4.591103308	3.939742707	4.750518712	4.515148163	4.59035819	4.583425107	4.983769576	5.331363399	5.065601181	5.115045161	4.894907416	4.521950494	4.964848826	4.684595054	4.409987073	4.510801661	4.279262765	4.728201174	4.620755537	4.737435511	4.169983495	5.173731436	5.193267084	4.583410582	4.974153528	4.447378933	4.602333251	4.705044641	4.556531449
ILMN_1658104	4.887398403	4.959907579	5.074745765	4.915221807	3.937602297	5.246175329	5.10308476	4.700436912	5.01382154	5.483737446	5.32447216	5.133096422	4.776323501	4.597656009	5.000179967	5.280212712	4.956272986	4.664407704	4.957309892	4.944364943	5.2432232	5.099997847	5.186067184	5.477660324	4.949809004	5.135894431	4.822782743	4.69046029	5.275030437	4.734156853	5.20238067	5.021751993	5.101293619	5.221481833	5.010015085	5.348813989	4.756330249	5.306190718	4.995267013	4.855454429	5.156806324	5.023816013	5.268304135	4.352548883	4.951185095	4.855284282	4.966599419	5.379306082	4.93091419
ILMN_1658110	5.033323036	4.864967066	4.464706077	4.288331167	4.445642168	4.635017358	4.980281667	4.136366837	4.518195597	4.570148124	5.091759761	4.779551218	4.896714195	4.785966779	4.814273803	4.977051542	4.704691194	4.461833741	4.770128343	5.05217135	4.380991238	4.74457508	4.101586872	4.341478542	4.609235576	4.565527834	4.832941466	4.259270679	4.98408927	5.0347328	4.323517982	4.507598897	4.623024416	4.363591452	4.849983065	4.986331067	4.791707096	4.936004791	4.898687064	4.635747693	4.472859035	4.873923067	4.674462464	5.155004253	4.855284282	4.799564168	3.884554084	4.245233499	4.906589732
ILMN_1658121	7.325698049	7.39795249	6.837356564	7.382846221	7.210475233	7.150128632	7.836016686	7.469330596	6.956265038	7.085118939	7.33185694	7.242928589	7.894744965	7.464511447	7.342887208	7.720123865	7.347832877	7.762637078	7.621061094	6.728759813	7.339735814	7.181424097	7.171725019	7.55557191	7.216099729	7.289655841	7.298840507	7.518065778	6.188948938	7.185459051	7.683416412	7.081706359	7.314193193	7.565068083	7.125745674	7.506057249	7.500317439	7.115936578	7.359682743	7.353713964	7.248177303	6.729558423	7.513466123	7.342711702	7.096632513	7.222861242	7.886042855	7.735517954	7.693045985
ILMN_1658144	6.654044268	6.044561879	6.463851509	6.932833653	6.677041699	6.116111537	6.399485817	6.494822729	6.423869357	6.129943642	5.972850672	6.357460357	6.732571345	6.375537156	6.513320433	6.03015459	6.158546487	6.530798401	6.139695485	6.474614086	6.174114093	6.291353747	6.486186506	6.631444626	6.526615795	6.441857769	6.71553476	6.639612183	6.473550912	6.173031153	6.472457686	6.347712149	6.111151766	6.333235769	6.603137223	6.413464032	6.241097533	6.228401245	5.976736182	6.422583624	5.935949194	6.379673091	6.228260675	6.538326155	6.255879359	6.495000553	6.273597284	6.429060842	6.627847849
ILMN_1658152	5.420586119	4.94312443	5.05017201	5.539838628	5.60163939	5.433317482	4.967416466	5.027010944	5.008444923	5.478502616	5.744259589	5.512838723	5.107828407	5.28205765	5.120837622	5.250970472	4.918865336	5.157551876	5.417475847	5.420586119	5.168859788	5.116289845	5.382060696	5.444316853	4.726590179	4.999785876	5.151495275	5.442002314	5.217677946	5.405401108	5.44958976	5.468168839	5.492588121	5.004338883	5.363171648	5.400097065	5.110090226	5.420829977	5.680328317	5.254675654	4.87390075	5.426772994	5.176479175	5.395079447	5.677085924	5.384733536	5.564948291	4.965207351	5.529801188
ILMN_1658160	6.570827946	6.883723944	6.684351184	6.64409179	6.862641446	6.824883859	6.9318611	6.691187864	6.537617582	6.388677687	6.778911426	6.56906782	6.85093095	7.12178464	7.147480686	7.325147544	7.011812305	6.769900726	7.006934224	7.263413661	7.003805974	6.54813964	7.299220155	7.195133946	6.819134524	6.646793098	6.686786466	6.887026537	6.727856788	6.492067405	6.977940062	6.421998982	6.659200311	6.971893017	6.86521138	6.779086359	6.449620061	6.68258378	6.325512413	7.149952594	6.522608245	6.673075058	6.537152757	7.023580538	6.612148737	6.667372209	6.740777886	6.691187864	6.958367505
ILMN_1658175	4.657241428	4.925641218	4.794316833	5.174171337	4.806710927	4.726830679	4.49501822	5.103987783	4.870511972	4.88431124	4.663701502	4.375935435	4.363482307	4.785966779	4.780048741	4.601436352	4.941543965	4.758211938	4.949692997	4.753918277	4.977958031	4.645774573	3.959733121	4.073269663	4.732303636	4.47134881	4.917535934	4.890896687	5.221374349	5.501097947	4.595913527	4.823575746	4.688884799	4.834280624	5.043007497	5.162665342	4.22128508	4.475210683	4.903348452	4.893337766	4.98625422	4.941864915	4.887377748	5.009757984	4.758348019	5.137971292	4.575216222	5.018778462	4.94798801
ILMN_1658176	5.139033109	5.454659425	4.623035673	5.44897295	5.05998471	4.933031595	5.808034451	5.442451891	5.441909426	5.078280635	5.549002004	5.44897295	5.198238825	4.989372509	5.255816955	4.95987602	5.077606806	5.510657535	5.191037649	5.268774288	5.079441653	4.65289654	4.88692863	5.336723007	5.040926981	4.868313714	5.108612353	4.315595122	4.868184918	5.148080262	5.098848447	5.513542069	5.338528751	5.158472036	5.101512376	5.007452882	5.541331762	5.074531669	4.783513806	5.002099713	5.083824571	5.307475584	5.193267084	5.170759358	5.545326137	5.38882295	5.284120677	5.298431176	5.154764506
ILMN_1658182	7.206445285	7.947259328	6.955201037	7.160304425	6.983659424	7.111272016	7.245531021	6.697252085	7.43428598	7.574011824	7.289468195	7.047911791	6.436747976	6.427559164	6.398191208	6.666484347	6.390148517	6.888223739	6.296722195	6.790009196	6.931523858	6.393525209	6.748632362	7.000253674	7.135078268	6.853606684	6.403157507	6.507391177	6.789530835	6.747120982	7.009022922	7.511956174	7.476958703	7.317825255	7.260811162	6.774681314	6.880529678	7.221965723	6.961443515	6.753435645	7.159605585	7.179391945	7.171148977	7.60570719	7.534727868	7.210290625	7.300411725	6.936866501	6.985513289
ILMN_1658221	4.677186405	4.84878323	4.514719718	5.470771062	4.851678301	5.200301705	4.575127751	5.041259146	5.115407425	4.999709481	4.798915214	4.58644599	4.776323501	4.971912082	4.471288531	5.094304277	4.815963385	4.606837084	3.996147409	4.132227052	4.447099615	4.887236989	4.207306408	4.899057697	4.770615308	5.096464046	5.19475304	4.859897881	4.721250395	4.552286628	5.128942424	4.923701447	4.594276351	4.834280624	4.877441946	4.945940281	4.782401935	5.151202524	4.834728917	4.635747693	4.763163515	4.570923578	5.031341563	4.210322984	4.933222768	4.916232476	4.777499136	4.734690903	4.704001614
ILMN_1658232	4.670162085	4.893726146	4.556133419	4.829894006	4.580179788	4.790837065	4.745168667	4.473144328	4.998100683	4.897739688	4.813599099	4.944953655	4.917134878	4.914125313	4.902958388	4.61833439	5.431884266	4.543311251	4.37902261	4.429459516	4.618784536	4.757435943	4.396731277	4.751742142	4.853215248	4.854545307	4.832941466	4.922282199	5.322399017	4.248018761	5.248897704	4.333922055	4.594276351	4.396785465	4.431219167	4.773192608	4.655881052	4.591689722	5.076745162	4.915730807	5.114911024	4.68354592	4.258032866	4.11974611	4.520677731	5.044385667	4.835421551	4.726879752	4.525994625
ILMN_1658247	6.737567533	4.936878625	6.102385867	6.306868964	5.989328408	4.986107003	6.689585498	6.837705938	5.715371093	4.953664531	7.257238741	6.071292016	5.452644422	6.943138649	4.99681357	7.001876202	6.258647039	6.630286809	5.041049272	5.565329835	4.852861498	6.580385743	6.188561039	6.377698448	5.853998361	5.86690817	6.61452215	6.172342368	5.65151968	7.132581469	6.400962606	4.948524945	5.586355116	6.561094861	7.304996446	6.327802354	5.06493485	6.207467629	6.350792883	6.537464665	6.311399319	5.58585902	4.826890434	5.577342809	4.800592204	6.374361841	6.491424422	6.414929635	7.647528065
ILMN_1658259	7.400860062	7.404561005	7.297686256	7.000073215	6.938075783	6.93266322	7.063980373	7.299811823	6.984308551	7.054210015	7.089002073	7.325517835	7.408130506	7.267397077	7.324775636	7.498908816	6.850437012	6.866406365	7.351963297	7.351963297	7.437433609	7.380621682	7.540503253	7.079767139	7.488483634	7.362244379	7.357704467	7.072823111	7.062234445	7.171725019	7.269827199	7.251451884	7.036157403	7.391703863	6.991425723	7.393592835	7.346617769	7.152474761	7.222487941	7.327444223	7.230860258	7.13490874	7.158662941	7.155536568	7.246086658	7.162581108	7.270803516	6.876370878	7.172814252
ILMN_1658271	5.099498507	4.311464175	5.027301782	4.793197276	5.407579388	4.484766033	4.915875832	4.978128218	4.588217286	4.564052501	4.711862513	4.231252301	4.71840427	4.459331857	4.731021187	4.691975261	4.468994755	5.134339354	4.467494179	4.161586316	4.373658854	4.535623784	4.369830117	4.645250049	5.036567401	5.044799332	5.040785382	4.895603633	5.213048109	5.0347328	4.747915541	4.917038502	4.480667334	4.31686253	4.534040616	4.78658775	4.703767931	4.528870598	4.580664129	4.613804901	4.086895822	4.678581149	4.249888967	5.097182961	4.164363628	4.694723669	4.369830117	4.854932984	5.069652475
ILMN_1658283	12.79071864	12.76371115	12.4702853	12.49743272	12.19558318	12.69959685	12.43039822	12.59472202	12.68099849	12.51530831	12.6402804	12.53311013	12.66261554	12.53311013	12.30712595	12.35275306	12.42208279	12.0318579	12.23735389	12.66261554	12.31986794	12.08032674	12.65822564	12.54593716	12.81361054	12.53311013	12.21232605	12.19965388	12.69959685	12.63586213	12.3488145	12.22881558	12.45709819	12.35717792	12.60833323	12.60397352	12.59046074	12.70445053	12.36968969	12.617122	12.63072651	12.44826153	12.35275306	12.92503122	12.49743272	12.35717792	11.82878026	12.31562873	12.59922308
ILMN_1658289	7.695463288	7.299413823	7.059421769	7.459187977	7.112697227	7.521956508	7.162048939	7.240455675	7.521535131	7.64220846	7.380433484	7.758477825	7.194760937	7.475323732	7.564582022	6.90562954	7.014078369	6.824108643	7.002766582	7.590647229	7.231934481	7.258341279	7.140629337	6.950087198	7.393592835	6.910655648	7.10540897	7.038694155	7.271004894	7.660421151	7.369354844	7.24200417	6.855159871	7.175886007	7.17825311	7.373578342	7.592354468	7.79497906	6.931174058	7.50864418	6.720614241	7.46571215	6.973448083	7.25652425	7.26262455	6.981781008	7.254282907	7.452723378	6.76924354
ILMN_1658290	7.4467392	6.861818422	7.351165604	7.07175744	7.94478307	6.784371245	7.164967719	7.549705168	7.301339233	6.864926363	7.313824428	7.552834748	7.496023643	7.168625744	7.773416216	7.611585708	7.989780649	7.851427409	7.941089639	7.000422955	7.588116892	7.087587863	6.983946668	7.048932621	7.450175622	7.392830549	7.173874276	7.843484904	7.518279015	7.841612903	7.390766442	7.506057249	7.345627589	7.268891494	7.181799262	7.551171925	7.160127327	7.024132224	7.400658853	7.213591861	7.078127433	6.521416339	7.436636047	7.243883908	6.792198582	7.795677785	7.391364425	7.820981523	7.227494158
ILMN_1658302	5.492436302	4.893726146	4.514719718	5.45530009	4.54314994	4.601316061	5.269429735	5.710701461	5.069178577	5.80008127	5.360888343	5.18210854	4.993592716	5.495292919	4.775782453	5.045017013	4.513479648	5.056953395	5.115458197	4.978838279	4.93852232	5.16780839	4.736057193	4.831406231	5.306190718	5.148080262	5.164129927	5.140866273	4.603860561	5.283062674	4.512772377	5.458396742	4.975918253	5.581817539	5.668684479	4.937557148	5.088986998	4.61356386	5.245422393	5.272789053	5.279619144	5.58585902	4.967321233	5.558454063	5.172569277	5.290201056	5.932904554	5.825000952	4.978553022
ILMN_1658327	7.257782373	6.300627566	7.22267172	6.802176366	6.856673763	6.961262927	6.870358146	7.240455675	6.71867776	7.147163772	6.584526275	6.425641841	7.172277763	6.957864154	7.161288957	7.881231112	7.528327859	7.780559941	6.718188785	7.069260024	7.467112824	7.506648695	6.276966724	7.169537534	6.813973489	7.127784903	7.129041219	7.168791831	7.667886329	6.955558804	6.861966289	6.962462207	6.752851337	7.23265396	7.578818149	6.727560639	7.093459133	6.701401394	6.873219676	6.578741756	7.788258121	6.989210545	7.056529425	6.672756472	7.276359876	7.069106398	6.528263894	7.187722802	7.414442551
ILMN_1658337	7.270803516	7.068193976	7.062949417	6.824883859	7.143192575	7.488065427	7.216287644	7.461644609	7.195695808	7.710269827	7.224749582	6.721674195	7.187328257	7.473087975	7.258185498	7.888176385	7.34159517	7.83880284	7.198859852	7.271559014	7.787812825	7.968752795	7.110775815	6.906457346	7.322453339	7.145751424	7.305580961	7.251628358	7.556642264	7.450175622	6.758782766	7.404388858	7.187523721	7.129041219	7.340702846	7.25011264	7.94431504	7.213977917	7.524896723	7.056855583	7.878087217	7.117898315	7.641777992	7.392646313	7.31743635	7.93842126	6.789713815	7.740529255	7.114860217
ILMN_1658351	9.209508003	8.818896219	8.916322741	9.790178946	9.720329519	9.021731585	9.564194523	8.898539017	8.646131148	8.676210106	9.344575253	9.308559146	8.97547704	8.758403083	9.498437678	9.40140017	9.46779034	9.565184525	10.11390274	9.03037572	9.33921508	9.1349888	8.728241815	8.222758064	9.697354655	8.85151244	9.255655102	10.06328096	9.477916406	8.876161015	9.520150704	9.381831096	9.306300908	7.994189351	8.223883034	8.658978468	8.50245472	9.180359495	9.192982595	8.329785646	8.361906298	8.742948907	9.445849143	8.78962947	8.185940851	10.03619047	9.191777984	9.452252973	8.631384097
ILMN_1658373	6.885258544	7.276359876	6.931345106	7.254077286	6.911335996	7.090905096	6.7926688	6.820101485	6.803442429	7.098556517	7.132390749	7.470328381	7.578025906	7.238614132	7.271559014	6.790009196	6.704771149	7.029074875	6.920188852	7.535133874	7.280363733	7.075468404	7.485359684	7.478557263	7.609924345	7.51113537	7.159217592	6.850759714	7.747260139	7.094870979	7.554528903	7.254488529	7.12629583	6.840542177	7.356007943	7.227494158	6.723437363	7.576533846	6.689131222	7.285407182	6.640925583	7.034170858	6.844229163	7.001502005	6.868743083	6.856673763	7.365762169	7.217573477	6.869563825
ILMN_1658383	7.952783597	7.760294288	6.56571321	6.943138649	7.681245938	7.648621341	7.527279547	8.391499965	7.804556388	7.731039407	6.369738625	6.734630094	7.180286068	8.629457339	8.278744255	7.672570586	7.835084812	8.631035969	8.117076921	8.290580423	7.782582106	9.123308602	8.142680673	8.013801385	7.701715847	8.034344328	8.010526817	7.813153024	7.830831763	7.624068083	7.948659883	8.738289367	7.635177076	8.917354802	7.888422774	7.887690197	8.342763086	7.270402268	8.140362627	7.335921905	8.795938455	7.237703989	7.98416686	7.460065021	8.585231115	8.245360142	7.826186936	7.936800749	8.246455289
ILMN_1658399	9.020997048	9.276580546	7.972193557	8.820643578	8.46304197	8.100250611	8.990396054	8.479647515	9.299125307	8.886134684	9.300011154	8.841454362	7.507802103	8.341943706	8.829435717	8.197477731	8.328400594	8.352402189	7.788719703	8.799066293	8.82028471	7.429355273	8.290861191	8.134354303	8.674284412	8.125826344	9.378974615	7.829647267	9.049194685	8.310391152	8.764291547	8.449566666	8.093499667	7.718150615	7.919272652	8.472360702	9.046025269	7.819436967	9.054346733	8.625176221	8.517730326	8.546099729	9.23007411	9.522157472	8.545210417	8.97249697	8.656017093	8.002145973	7.849056099
ILMN_1658407	5.727449548	6.341161438	5.742509052	5.97176175	6.036523233	5.319541386	6.100968505	5.618208683	5.711733108	5.798447333	6.183167282	6.251593118	6.052509725	6.112086413	5.763671424	6.099178039	5.664910392	6.026963559	6.147100931	5.773328959	5.918798165	6.287792826	5.963245384	6.502137083	5.970753997	6.050378427	6.131250348	5.752514563	6.081993333	6.191941817	5.911748537	5.50568328	6.119796319	6.357978624	5.777928068	5.887543185	5.920320583	5.67086996	6.14726113	6.144706961	6.177635894	5.602729792	6.024954298	5.895219723	6.048249984	5.446488266	6.174114093	5.992242199	5.682335587
ILMN_1658411	7.529965952	8.412575118	7.586458738	8.263595278	7.902751864	8.558130185	7.764756317	7.467299205	7.999683286	7.98236329	8.149511885	8.028778136	8.221949681	8.134354303	8.237950707	7.685833251	8.068209422	7.94478307	8.1030739	7.904371782	8.33179845	7.730417203	8.365189177	8.305598934	8.057345249	7.975388805	8.42579276	7.950606988	8.385989235	8.060703032	7.829143074	8.034066509	7.901856907	8.176737638	7.945282787	8.135671166	7.988781783	8.029498242	7.797335908	8.168015691	8.077820784	7.945032929	7.898150894	7.978371047	7.784651029	7.760059989	8.326665963	8.028778136	7.800119709
ILMN_1658416	8.996116486	8.601438698	8.729870439	8.320180629	8.349276919	8.583975135	8.693302856	8.553432063	8.511530261	8.430819644	8.731840105	8.28377175	8.393847128	8.362499398	8.347312285	8.462718321	8.538967329	8.332646904	8.405818424	8.564456664	8.678807366	8.539592851	8.409066539	8.583388724	8.680148389	8.821002446	8.202425804	8.436609918	8.825776315	8.950632246	8.431992984	8.460934476	8.246455289	8.648613961	8.721018681	8.579339519	8.565743079	8.785124748	8.291730883	8.485287746	8.52958874	8.660504295	8.539904671	8.806711918	8.627458539	8.32106802	8.429634065	8.413179907	8.479647515
ILMN_1658420	4.836643132	4.931193871	4.728571118	4.915221807	4.483760011	4.86919869	4.637958762	5.027010944	4.307104928	4.747416147	4.722267664	5.230310797	5.206343012	5.006789371	4.882575027	4.763043034	4.959744959	4.844795966	4.957309892	5.080279853	4.524424409	4.955887068	5.083683722	5.091711971	4.61527426	4.653977392	5.079054141	4.515308093	4.873383687	4.581671855	5.691081392	5.034194005	5.032038488	5.227100906	4.897403964	5.270402804	4.99119972	4.080631485	4.834728917	4.994130644	4.72278099	5.02658504	5.002616977	4.722403656	5.301953019	4.981103061	4.668940749	4.992468953	4.833398468
ILMN_1658425	5.712990912	6.004903062	5.697929757	5.863478216	6.090336213	5.87896468	5.799877366	5.256569312	5.777698918	5.886180885	5.51975497	5.694692126	6.018396138	5.852491893	5.794428442	5.436167618	5.898394071	5.623383436	5.582690866	5.830523785	6.124689371	5.707943199	6.044561879	5.939449598	5.718195868	5.737518282	5.920320583	5.819131298	6.107721616	5.886180885	5.69732335	5.501027148	5.905673106	5.471652154	5.488389827	5.834447574	5.738468858	5.677484416	5.686497995	5.687889121	6.024417869	5.672233212	6.023234621	5.906537389	5.220991334	5.446488266	5.841867553	5.071694696	5.486166269
ILMN_1658437	6.302707816	6.004903062	6.366933433	7.055267634	6.674330948	6.80378023	7.023283574	6.277187825	6.715226018	6.371179203	6.884399984	6.594021657	6.710781229	6.878230354	6.659033842	6.542983574	6.035774284	6.441565312	6.811188103	6.881864769	6.31575723	6.514747521	6.199623142	6.766097847	6.981439683	6.477578595	6.632068127	6.12204147	6.382703004	6.868743083	7.110935961	6.159795566	6.568904109	6.802691764	7.01094146	6.855159871	6.574632856	6.959571229	6.941970436	6.721840922	6.294851373	6.367385161	6.235048695	6.473364189	6.362960847	6.343873891	6.574051178	6.702050891	6.399344406
ILMN_1658439	6.17858238	5.965938049	5.692805966	5.555198961	4.768364908	5.838978003	5.708786523	5.572324653	5.824778667	5.9740153	5.431989823	5.374926059	4.501146527	5.374465254	5.292419941	5.426962141	5.554291586	5.110587991	5.272716614	5.263734323	5.199260427	5.359854711	5.047552014	4.965961421	5.549770939	5.63111976	5.944689703	5.398164839	5.334363714	5.645047454	5.053477543	5.272716614	5.244806794	5.629737387	5.992242199	5.554832334	5.571703447	5.730805899	5.531458907	5.522682241	5.484391758	5.454057129	5.746754839	5.634130957	5.677085924	5.438869222	5.408079123	5.547413121	5.410369987
ILMN_1658460	7.547609611	7.263413661	7.769985093	7.623426397	6.974852642	7.484138058	7.423318707	7.438033976	7.275980543	7.246487835	6.882906796	6.429343662	7.112879581	7.13155156	7.159605585	7.480057554	7.614554928	7.111272016	6.957864154	7.165536423	7.317825255	7.620193156	6.689131222	6.482601814	6.850437012	7.115052423	7.575287673	6.998891802	7.825031208	6.958198713	6.774047274	6.787050546	7.332637872	7.105772128	7.417622267	7.226179265	7.594231505	7.259620753	7.204359674	7.213591861	7.32072469	6.686786466	7.172973152	7.179391945	7.542827283	7.443275485	6.637897331	7.130128947	7.136555908
ILMN_1658464	10.17608134	10.31464877	10.50912253	10.27050793	10.39764435	10.39603216	10.69412754	10.13326159	10.67873798	10.51438886	10.53560695	10.57522076	10.06882057	10.41242413	10.24906501	10.2459915	10.34339933	10.12927938	10.5768815	10.50912253	10.52849227	10.09700428	10.73506999	10.21782895	10.4798584	10.69210346	10.09405137	10.61591119	10.32120509	10.34808164	10.41915287	10.33861491	10.27050793	10.12506708	10.39764435	10.25512549	10.38752204	10.61962247	10.2729942	10.50216686	10.04424837	10.21859683	10.21253112	10.43598821	10.36775954	10.01661146	9.98398995	10.37583552	10.13836072
ILMN_1658469	5.503580185	5.21545957	5.19507321	4.923805437	4.909896989	5.220381781	5.430299055	5.078280635	5.055595259	5.413608062	5.343044507	5.148023398	5.216252201	5.075547603	5.103733771	5.220991334	5.503878402	4.664407704	5.213857425	5.373872304	5.43738306	4.887236989	5.610614498	5.45530009	5.286338831	5.322295944	5.040785382	4.967839871	5.661947209	5.138277772	6.231706053	5.312738639	5.23846059	5.426314402	5.22551647	5.388619663	5.278568414	5.667207795	5.377841007	5.572811487	5.123362608	5.391365412	5.23465353	5.009757984	5.230824563	5.362491016	5.292678727	5.0770975	4.802875813
ILMN_1658472	7.928344863	7.891792179	7.848377993	7.841612903	7.892255024	7.734378041	8.076482549	7.544662656	7.494548041	7.471108007	7.931969176	7.772554115	8.026783267	8.130448799	8.103332699	8.183836918	8.078066613	7.544045348	7.968986154	7.977108332	7.89449401	8.208898056	8.048604336	8.110021092	8.054335342	7.877406025	7.790058654	7.958075316	7.947259328	7.989530032	8.234409457	7.935780772	7.826874456	7.935291557	7.82008097	7.907263595	8.290034149	8.114412288	7.910326279	7.958075316	8.062480034	7.824339701	8.106183638	8.102279493	7.75916813	7.994715322	7.74811548	7.739187195	7.871893459
ILMN_1658486	8.08939996	7.948659883	7.92099141	8.552473729	7.986845765	8.024761973	8.137515418	7.876040696	7.864978374	7.652395295	8.265693223	7.906556606	7.768507502	8.045347173	8.21267554	7.785299593	7.817283128	7.552635028	7.866176541	8.178553323	7.668090984	7.781936368	8.20730589	7.957844866	7.925986982	7.796151985	7.581823699	8.033834732	7.977627347	7.944549055	7.721899441	7.973877613	7.909849683	7.692018261	7.709443316	7.980909613	8.036601648	8.704991866	8.045347173	8.079851937	7.581823699	7.832515405	7.658726063	8.045347173	8.082920585	7.79663608	7.972193557	7.504814529	7.526435658
ILMN_1658494	10.0039353	9.902825611	11.03477283	9.942548509	10.80058498	9.995897205	9.639570671	10.41753442	9.902825611	9.8342249	9.821066856	10.35149507	10.68255699	9.993297547	10.43598821	10.3992636	10.35485062	10.30838491	10.39238638	10.4275579	10.33543567	10.20032995	10.18328464	9.894856215	10.2580049	9.753505214	9.703980352	10.59377792	10.11390274	10.29250291	10.0025034	9.731050442	9.836054651	9.771729162	10.34650184	10.28777597	9.734968959	10.79727519	10.16666552	10.47488598	9.427877357	10.01190977	10.06735365	10.05238567	9.768364956	10.22327019	9.602622492	10.36946164	10.21543319
ILMN_1658504	6.065667267	5.690632597	6.175591225	5.966153625	5.903313617	5.6422476	6.257404238	6.24311084	5.990112691	5.614528518	5.684436258	5.948219601	5.299724069	5.808345656	5.959441211	5.83173941	5.371422201	5.737518282	5.66428421	5.513367524	6.151759522	6.100968505	5.700267286	6.132105895	6.08095074	5.466948401	5.798227446	5.894894113	6.25819286	6.333235769	5.664595652	5.582690866	5.824902737	6.138106049	5.790549442	5.910788342	5.646291903	5.14263798	5.112298417	5.403408682	5.846369759	5.562872976	5.773853497	5.892725322	5.729345556	5.435857697	6.020097645	5.558781272	5.720733734
ILMN_1658526	6.009367862	5.830741137	6.466342518	6.090692093	5.921033995	6.055679874	6.164559629	6.108107941	6.221320023	6.045644043	6.383918262	6.212035422	5.940939099	6.194279016	6.17697218	6.16552747	6.005361145	6.144260281	6.123233537	6.311629772	6.136270899	6.459298967	6.172023154	6.023234621	6.390298318	6.183167282	6.294027129	6.336235033	6.437444188	6.089035776	5.738348817	6.079146908	6.25517946	6.17357129	6.022987476	5.749448745	6.295406059	6.648334383	5.76650647	6.519448365	6.266263846	6.327096391	5.876155109	6.277895072	5.901762018	6.14957296	6.23313502	6.313074133	6.225775075
ILMN_1658531	6.100146867	6.214181684	6.834370348	6.334360529	7.039741099	6.556730676	6.362495321	6.811530785	6.282672211	6.696011838	6.609371485	6.481219625	5.965116385	5.925885724	5.348170212	5.890028975	6.145763702	5.528437103	5.74108104	5.92837216	6.340117249	5.88919278	6.237098734	5.147831905	6.275832114	6.075869726	5.439833331	6.49399044	5.796197653	5.955667531	5.970753997	6.150290175	6.18496138	6.122839323	6.370041397	6.254061208	6.525222553	7.172454419	6.419244951	6.370321844	6.224463492	6.757629118	6.356749324	6.786910232	7.137046588	6.57543556	6.673075058	6.256804616	6.605309868
ILMN_1658576	5.033323036	5.040357628	4.497070741	5.007723343	4.894829635	4.434444842	4.541935712	5.000765974	4.798456531	4.929583118	4.167212428	4.289701506	4.623364571	4.528106913	4.74348433	4.868456516	4.941543965	4.844795966	4.852483775	4.11023467	4.699449266	4.384908019	4.56826552	4.506830785	4.609235576	5.104230683	4.877129771	5.102867865	4.442072358	4.373489089	4.568366634	4.979114087	4.908919795	4.61549039	4.089017201	4.432975349	4.236473693	5.003014732	5.231376208	4.646512701	5.020061231	4.390750544	4.526811351	4.827686788	4.520677731	4.291518114	5.025259894	4.837894848	4.820718273
ILMN_1658579	6.972591641	7.267747684	6.824108643	7.078568581	7.962471175	7.2321067	7.172277763	7.618846683	7.400461691	7.253691268	5.874201373	6.583606207	7.194760937	7.604446799	7.168459657	6.573163281	7.285954533	7.468745295	7.385179174	7.354695681	7.431546924	7.38656736	7.38245173	7.632965363	6.948361938	7.339558408	7.567778976	7.313213506	7.289843487	7.719665865	7.014440316	7.558492579	7.199218353	7.245531021	7.568798774	7.13103104	7.118931108	7.034896063	7.371438873	7.364170232	7.160512758	7.004459536	7.079573983	7.151550466	7.336290516	6.496023839	7.94431504	6.62495426	7.086879767
ILMN_1658607	5.768851045	5.85536773	4.880015171	5.328559159	5.936167775	5.677814453	5.764818439	5.6623008	5.892219156	5.227743739	5.58734491	5.508885269	5.227163911	5.380821355	5.501246588	5.964484267	5.41176019	5.163119417	5.367599224	5.472299363	5.059064073	4.829874756	5.322844213	5.009654327	5.09832261	5.672953662	5.423894701	5.349689357	5.534300379	5.436747179	5.738348817	5.489412101	5.379695099	5.265938133	5.596594448	5.422664806	5.342548156	4.890186831	5.510358651	5.227814033	5.823073626	5.517769962	5.564193658	5.507720233	5.788840999	5.721277067	5.368514517	5.303136968	5.564769057
ILMN_1658624	11.34660375	10.83063822	10.61962247	11.20449415	11.49504952	10.31145394	10.73506999	10.33861491	10.25203113	10.6816011	11.28618097	10.99823422	9.647024235	10.83454832	10.90473179	10.59190856	10.98051566	10.66688341	11.83525142	10.19004537	10.49344352	10.85321979	10.39006274	9.275203922	11.30971781	11.11395187	10.94797075	11.44428829	10.91986159	10.90892491	11.32802473	11.25794779	11.20949523	9.486392053	10.11816515	10.47315047	9.961759234	10.27137999	10.77868163	10.82032267	9.540536057	10.60321433	10.46984116	10.36946164	9.770651946	11.08837795	10.13326159	10.35825431	10.1450014
ILMN_1658628	5.117623036	5.176169029	4.835524668	5.043062679	5.401798088	4.581161814	5.190914627	4.661794572	4.95918065	5.506461733	4.753720201	4.722795541	4.978954019	5.162289704	5.030095037	4.98766043	4.968405421	4.701717966	4.755672704	4.951975733	5.000543824	4.990239612	5.064613528	4.936346427	5.296313151	4.944871529	4.533173856	4.824433088	4.663192299	5.101863671	5.138724998	5.203008342	4.699467628	4.990286888	4.775513224	4.637288751	4.922707148	4.681421459	5.042308383	5.279619144	4.734765905	5.12439633	4.606564204	4.848728881	5.330249594	5.076126675	5.097528736	5.090139534	4.426621889
ILMN_1658636	4.968739957	4.750445272	4.386757905	5.241677755	4.445642168	5.088777854	4.971560512	5.128657913	5.031788905	4.712120847	5.538750231	5.067635539	4.821829664	4.989372509	5.04030248	5.087981772	4.754687814	4.627895705	4.790616133	4.940969912	5.28141086	4.535623784	4.953637444	4.913460664	5.002099713	4.859770762	5.426867567	5.008030587	4.957619088	4.845193587	4.546891662	4.74216862	5.159550083	4.830261365	5.203008342	5.097242668	5.069906791	4.759405925	5.137408135	5.111946111	4.832979894	4.72325116	5.028465348	4.810332191	5.005678499	4.981103061	4.495884656	4.908506248	4.017110346
ILMN_1658639	7.501358649	7.647294961	7.566322035	7.69434713	7.153933037	7.437433609	7.699982019	7.893769486	7.669151633	7.523635091	7.616761474	7.162767541	7.697884961	7.528937614	7.585139026	7.617992446	7.687810529	7.267928186	7.676941687	8.034852113	7.941089639	7.666814445	7.857309535	7.768290546	7.630625943	7.694772474	7.835307293	7.841391267	7.395021244	7.570265733	7.439243575	7.416268004	7.30189878	7.197753135	7.528937614	7.713575595	7.721899441	7.689162145	7.422681463	7.770687162	7.622976014	7.50864418	7.472266486	7.73347288	7.514538282	7.071213981	7.901856907	7.791425313	7.766831408
ILMN_1658677	4.877200412	5.454659425	4.720487871	5.146787526	4.56517135	4.693943915	5.038141518	4.725887129	5.153679395	4.962165913	5.217677946	5.235678981	5.643052762	5.429189124	5.219639852	5.084556792	5.011794061	4.687638091	5.467096668	5.60261074	5.054924829	5.105530328	5.332635668	4.799979236	5.477473583	5.336345033	5.405491428	5.03021277	4.590243112	5.323744728	4.932466295	5.272716614	5.129876692	5.35223149	5.197913965	5.044932402	5.014871492	4.741828532	5.227743739	5.159594907	5.349743363	5.429473545	5.062935944	5.207922078	5.220991334	4.967820381	5.225835047	5.491159124	5.27362521
ILMN_1658678	6.801246695	6.595275606	6.341287447	6.5684205	6.175187622	6.526467167	6.7926688	6.371611662	6.604961795	6.488621459	6.450619054	6.441061223	6.508259653	6.56906782	6.622157374	6.464694984	6.560789029	6.343873891	6.186006178	6.714620457	6.350510611	6.442394122	6.586337772	6.735272684	6.75906228	6.321101364	6.907858483	6.253314317	6.797568427	6.818786952	6.404039293	6.332395383	6.546768671	6.390714843	6.855487309	6.294301569	6.779894374	6.48529137	6.378840349	6.95450323	6.377698448	6.470666497	6.141820732	6.736266803	6.561525064	5.977492608	6.495893323	6.33982222	6.578322384
ILMN_1658684	5.420586119	4.112640327	5.009329931	5.188350089	5.15899591	5.158337765	4.876704524	4.46550801	5.146181269	5.227743739	4.925506563	5.460878345	5.346711517	5.01094771	5.091231959	5.429841233	5.050835099	4.837604113	5.315689344	4.92548043	5.229813871	4.996259418	5.007002223	4.921173692	5.123740462	5.306766063	4.738302	5.282408807	5.102811119	5.017298508	5.456695089	4.358883844	4.888675676	5.38427562	4.732964208	5.234492276	4.826014956	5.388721307	5.173249676	5.026041674	5.329080328	4.873923067	4.976295202	5.148812971	5.362491016	5.025748516	5.140185079	4.687298963	5.174442757
ILMN_1658689	4.704270818	4.54879485	5.156118137	4.907709035	5.095651422	5.222645712	4.488482184	5.618208683	5.003184623	4.910968762	5.002909905	5.484854727	4.978954019	5.168968721	5.036772284	5.417241553	4.963881873	5.481408819	5.20049115	4.898527101	5.045017013	5.321854124	5.15995692	5.059503834	4.945883614	4.849903848	5.104465414	4.810547904	4.835394235	5.509793934	5.11458404	5.045547124	4.49349727	5.115356654	5.058768488	5.040002305	5.069906791	4.569340119	5.038673256	5.170544256	4.718956658	5.029353798	5.152894248	4.941737638	4.974153528	4.909502918	4.90027269	5.44375779	5.054415238
ILMN_1658697	4.677186405	6.216322929	5.124031424	5.250003786	5.198987363	4.591454146	5.865993396	5.867268499	5.592570607	5.626390224	4.864089934	4.506571234	4.623364571	5.609909002	5.758135763	6.160044404	5.650999559	6.090203012	5.585656264	5.773328959	6.432733551	6.195373401	5.140126379	6.697871479	5.163201735	5.650999559	5.040785382	5.335637629	5.594517709	5.02955025	5.44958976	5.805810402	5.589036915	5.237608482	5.104794935	5.380645043	4.856540996	5.534761787	5.340306997	5.328886203	5.501597318	4.797991154	5.763135295	4.773673524	5.692933401	5.132140711	5.271006311	5.385104438	5.60799688
ILMN_1658702	7.919506357	6.504356793	7.631876282	6.496767341	8.124803137	7.007281793	7.159605585	7.438033976	7.238614132	6.909768783	7.414646257	6.324407136	6.703303535	7.049459113	7.244062369	6.542983574	6.964650566	7.722355544	7.741905223	6.431974263	7.196995906	6.907531518	6.828292251	6.12895829	7.107521756	7.441436995	7.291914033	7.561033942	7.272897343	7.205710053	7.123248593	7.10522814	7.003295116	6.011030745	7.110290498	6.886393858	6.925947222	6.163873244	6.84975997	6.540366427	6.73995531	6.558958859	6.476556749	6.90244129	6.476849173	6.927164227	6.404193286	6.963148464	7.288726673
[truncated: 18,322 more rows]
[truncated: 121 more columns]
