# Supplementary material for: Identification of Nifurtimox and Chrysin as Anti-Influenza Virus Agents by Clinical Transcriptome Signature Reversion
Source: Int J Mol Sci. 2022 Feb 21;23(4):2372. doi: 10.3390/ijms23042372 (PMC8876279; doi:10.3390/ijms23042372)
Supplement: Supplementary file 1 [file ijms-23-02372-s001.zip › Supplementary Materials (ID ijms-1576548)-the final version/Table S3. Data from GSE68310 for signature computation.txt]

Table S3. Data from GSE68310 for signature computation.
!Sample_characteristics_ch1	subject id: JR0021	subject id: JR0023	subject id: JR0035	subject id: JR0053	subject id: JR0080	subject id: JR0082	subject id: JR0158	subject id: JR0167	subject id: JR0198	subject id: JR0215	subject id: JR0225	subject id: JR0251	subject id: JR0271	subject id: JR0302	subject id: JR0308	subject id: JR0315	subject id: JR0357	subject id: JR0373	subject id: JR0393	subject id: JR0487	subject id: JR0488	subject id: JR0516	subject id: JR0538	subject id: JR1089	subject id: JR1132	subject id: JR1182	subject id: JR1189	subject id: JR1200	subject id: JR1407	subject id: JR1463	subject id: JR1484	subject id: JR1727	subject id: JR1759	subject id: JR1760	subject id: JR1784	subject id: JR1818	subject id: JR1825	subject id: JR1866	subject id: JR1905	subject id: JR1981	subject id: JR1995	subject id: JR0021	subject id: JR0023	subject id: JR0035	subject id: JR0053	subject id: JR0080	subject id: JR0082	subject id: JR0158	subject id: JR0167
!Sample_characteristics_ch1	time point: Baseline	time point: Baseline	time point: Baseline	time point: Baseline	time point: Baseline	time point: Baseline	time point: Baseline	time point: Baseline	time point: Baseline	time point: Baseline	time point: Baseline	time point: Baseline	time point: Baseline	time point: Baseline	time point: Baseline	time point: Baseline	time point: Baseline	time point: Baseline	time point: Baseline	time point: Baseline	time point: Baseline	time point: Baseline	time point: Baseline	time point: Baseline	time point: Baseline	time point: Baseline	time point: Baseline	time point: Baseline	time point: Baseline	time point: Baseline	time point: Baseline	time point: Baseline	time point: Baseline	time point: Baseline	time point: Baseline	time point: Baseline	time point: Baseline	time point: Baseline	time point: Baseline	time point: Baseline	time point: Baseline	time point: Day0	time point: Day0	time point: Day0	time point: Day0	time point: Day0	time point: Day0	time point: Day0	time point: Day0
!Sample_characteristics_ch1	gender: female	gender: female	gender: female	gender: male	gender: female	gender: male	gender: male	gender: male	gender: male	gender: male	gender: female	gender: female	gender: female	gender: female	gender: female	gender: female	gender: female	gender: female	gender: male	gender: female	gender: female	gender: female	gender: male	gender: male	gender: female	gender: male	gender: female	gender: female	gender: male	gender: female	gender: male	gender: female	gender: male	gender: male	gender: female	gender: male	gender: female	gender: female	gender: female	gender: male	gender: female	gender: female	gender: female	gender: female	gender: male	gender: female	gender: male	gender: male	gender: male
!Sample_characteristics_ch1	infection: influenza A virus	infection: influenza A virus	infection: influenza A virus	infection: influenza A virus	infection: influenza A virus	infection: influenza A virus	infection: influenza A virus	infection: influenza A virus	infection: influenza A virus	infection: influenza A virus	infection: influenza A virus	infection: influenza A virus	infection: influenza A virus	infection: influenza A virus	infection: influenza A virus	infection: influenza A virus	infection: influenza A virus	infection: influenza A virus	infection: influenza A virus	infection: influenza A virus	infection: influenza A virus	infection: influenza A virus	infection: influenza A virus	infection: influenza A virus	infection: influenza A virus	infection: influenza A virus	infection: influenza A virus	infection: influenza A virus	infection: influenza A virus	infection: influenza A virus	infection: influenza A virus	infection: influenza A virus	infection: influenza A virus	infection: influenza A virus	infection: influenza A virus	infection: influenza A virus	infection: influenza A virus	infection: influenza A virus	infection: influenza A virus	infection: influenza A virus	infection: influenza A virus	infection: influenza A virus	infection: influenza A virus	infection: influenza A virus	infection: influenza A virus	infection: influenza A virus	infection: influenza A virus	infection: influenza A virus	infection: influenza A virus
!Sample_characteristics_ch1	baseline anti-a/h1n1 ab titers: 2.5	baseline anti-a/h1n1 ab titers: 3	baseline anti-a/h1n1 ab titers: 1.5	baseline anti-a/h1n1 ab titers: 2	baseline anti-a/h1n1 ab titers: 2.5	baseline anti-a/h1n1 ab titers: 2.5	baseline anti-a/h1n1 ab titers: 1.5	baseline anti-a/h1n1 ab titers: 1.5	baseline anti-a/h1n1 ab titers: 1.5	baseline anti-a/h1n1 ab titers: 5.5	baseline anti-a/h1n1 ab titers: 2	baseline anti-a/h1n1 ab titers: 1.5	baseline anti-a/h1n1 ab titers: 1.5	baseline anti-a/h1n1 ab titers: 1.5	baseline anti-a/h1n1 ab titers: 3.5	baseline anti-a/h1n1 ab titers: 3	baseline anti-a/h1n1 ab titers: 5.5	baseline anti-a/h1n1 ab titers: 2.5	baseline anti-a/h1n1 ab titers: 3	baseline anti-a/h1n1 ab titers: 2	baseline anti-a/h1n1 ab titers: 3	baseline anti-a/h1n1 ab titers: 2	baseline anti-a/h1n1 ab titers: 2.5	baseline anti-a/h1n1 ab titers: 2.5	baseline anti-a/h1n1 ab titers: 1.5	baseline anti-a/h1n1 ab titers: 4.5	baseline anti-a/h1n1 ab titers: 2.5	baseline anti-a/h1n1 ab titers: 3.5	baseline anti-a/h1n1 ab titers: 2.5	baseline anti-a/h1n1 ab titers: 1.5	baseline anti-a/h1n1 ab titers: 1.5	baseline anti-a/h1n1 ab titers: 6	baseline anti-a/h1n1 ab titers: 2.5	baseline anti-a/h1n1 ab titers: 2	baseline anti-a/h1n1 ab titers: 1.5	baseline anti-a/h1n1 ab titers: 4.5	baseline anti-a/h1n1 ab titers: 5.5	baseline anti-a/h1n1 ab titers: 1.5	baseline anti-a/h1n1 ab titers: 1.5	baseline anti-a/h1n1 ab titers: 3	baseline anti-a/h1n1 ab titers: 1.5	baseline anti-a/h1n1 ab titers: 2.5	baseline anti-a/h1n1 ab titers: 3	baseline anti-a/h1n1 ab titers: 1.5	baseline anti-a/h1n1 ab titers: 2	baseline anti-a/h1n1 ab titers: 2.5	baseline anti-a/h1n1 ab titers: 2.5	baseline anti-a/h1n1 ab titers: 1.5	baseline anti-a/h1n1 ab titers: 1.5
ID_REF	GSM1667382	GSM1667389	GSM1667396	GSM1667403	GSM1667410	GSM1667417	GSM1667424	GSM1667431	GSM1667438	GSM1667445	GSM1667451	GSM1667458	GSM1667465	GSM1667471	GSM1667478	GSM1667485	GSM1667492	GSM1667499	GSM1667505	GSM1667512	GSM1667519	GSM1667526	GSM1667533	GSM1667546	GSM1667553	GSM1667560	GSM1667567	GSM1667574	GSM1667585	GSM1667592	GSM1667599	GSM1667616	GSM1667623	GSM1667629	GSM1667636	GSM1667643	GSM1667648	GSM1667655	GSM1667662	GSM1667669	GSM1667676	GSM1667383	GSM1667390	GSM1667397	GSM1667404	GSM1667411	GSM1667418	GSM1667425	GSM1667432
ILMN_1343291	13.07352571	13.0414064	13.1219269	13.27660142	13.411028	13.60809153	13.61841074	13.65775604	13.90562467	13.39382259	13.17609009	13.29295732	13.30254163	13.47312326	13.64813145	13.55965446	13.48560725	13.68197433	12.99090138	13.43860253	13.40365282	13.30843711	13.52292431	13.55148751	13.61843842	13.25018561	13.4905696	13.54766487	13.55005408	13.57910744	13.6251342	13.46276596	13.5101739	13.58534593	13.44507692	13.82252701	13.61289228	13.52124828	13.00602096	13.5135529	13.41939434	12.57107424	13.29589087	13.29303322	12.9813081	12.95345501	12.54738175	12.82422318	12.92098507
ILMN_1343295	9.818058426	9.944663601	10.17885463	10.18986523	9.951031328	10.20276978	10.04495956	10.13818087	10.43066754	10.43964404	10.08940166	10.21101999	9.827092581	11.04512193	10.33181985	10.20628101	10.04418363	10.09587813	10.08503634	10.1742671	10.55519376	10.31726802	10.20110773	9.977979435	10.21118167	9.994791719	10.48806692	10.57684816	10.07363439	9.742043024	10.05661101	10.18629549	10.20501803	10.40913606	10.55150029	10.46920978	10.60315647	10.00873445	10.00671798	10.13034528	9.626391693	10.17059336	9.419173111	10.71669801	9.664412115	9.531015127	10.45305818	9.335360376	9.899820828
ILMN_1651199	7.449486011	7.39814895	7.465949291	7.406730674	7.41570412	7.395098459	7.42260196	7.472916173	7.442101701	7.454281301	7.414857411	7.450272251	7.462167983	7.434082727	7.454277977	7.407268699	7.421568795	7.401681847	7.423477445	7.394592206	7.47632374	7.484341095	7.415804406	7.403555146	7.489267134	7.445889024	7.43339405	7.442897452	7.444271973	7.509507607	7.427248926	7.438489917	7.410177486	7.471314719	7.472912791	7.457532745	7.405274851	7.40486011	7.455615016	7.448984978	7.44325664	7.416067819	7.428465614	7.426391619	7.451072038	7.442106951	7.429695552	7.444569992	7.461473377
ILMN_1651209	7.530155834	7.441400866	7.478542801	7.459939428	7.49279895	7.493615013	7.473802719	7.445990396	7.44629778	7.472909729	7.43910281	7.462432888	7.452648467	7.436594768	7.44290374	7.505414425	7.457251071	7.494568666	7.495323713	7.449459675	7.526164294	7.455462151	7.518008358	7.407316175	7.4689181	7.481436698	7.477944712	7.491755527	7.476670091	7.496334617	7.524862655	7.502059077	7.467316264	7.505111385	7.428162616	7.484491272	7.444305413	7.465037358	7.548578253	7.440908128	7.472464144	7.415746107	7.47610965	7.479162189	7.438636367	7.458117916	7.411879237	7.436007244	7.43237613
ILMN_1651210	7.452943169	7.44970724	7.409114504	7.474518758	7.447314811	7.468444484	7.439195136	7.483409695	7.479586452	7.430315992	7.447443229	7.46271386	7.524513622	7.466489408	7.460466371	7.444662336	7.446756426	7.434608978	7.448450311	7.450019914	7.415341007	7.495942727	7.464433097	7.408997403	7.495108195	7.50710814	7.466916241	7.427876518	7.468387204	7.504203632	7.473808957	7.457140134	7.487571231	7.432989197	7.463374521	7.413054784	7.441647673	7.463683555	7.426497356	7.481790764	7.47355843	7.447603302	7.491670808	7.432404902	7.481178019	7.47241438	7.474822922	7.481088479	7.466246047
ILMN_1651221	7.485979035	7.51635961	7.495139649	7.487131006	7.53296973	7.481172333	7.472250451	7.495547126	7.492140714	7.526996326	7.532611014	7.472247071	7.578441483	7.467419918	7.482548397	7.48307674	7.511776815	7.501518388	7.509075447	7.502280641	7.45357244	7.53490365	7.50713137	7.48271664	7.518988871	7.523636722	7.509337811	7.536635321	7.49707033	7.484328302	7.511885654	7.519549547	7.488868008	7.550136108	7.478507708	7.498943488	7.488577188	7.486675753	7.491767362	7.569008734	7.453524556	7.528895544	7.621343758	7.466692728	7.532362079	7.495491726	7.429152022	7.460565336	7.468361849
ILMN_1651228	12.22707625	10.72150149	12.04595026	11.76840212	11.89600211	11.0467023	11.69443088	10.75302202	10.28345501	11.27267865	12.10102162	11.44171113	12.12296436	9.785049381	10.84454724	10.6817517	11.83627124	11.10823721	12.04130595	11.7868073	11.70459354	11.40988662	11.48533414	11.73128683	11.5769464	11.27640708	10.37234243	11.94361767	11.96377944	11.02767589	11.68009983	12.08570812	12.43017236	12.10787405	11.99306635	10.88759774	10.98748739	10.69070471	11.19540757	11.63619049	12.49196764	11.52648375	9.854608541	11.58643307	11.71791975	11.3874324	10.65253207	11.38127463	10.38301768
ILMN_1651229	7.590853296	7.634877794	7.607122838	7.695017976	7.607945521	7.616109186	7.595301361	7.599118245	7.683573945	7.637959137	7.487799247	7.668229168	7.705038329	7.688521537	7.620382594	7.608783376	7.603887529	7.564430531	7.660293331	7.751354551	7.607850186	7.63719862	7.589029444	7.55084311	7.556476161	7.66269757	7.57707817	7.599910862	7.625961109	7.546934747	7.598382817	7.552736583	7.617783981	7.661927445	7.677075916	7.59684637	7.590929261	7.594647505	7.623782009	7.592144414	7.576009848	7.628101919	7.614910146	7.619563526	7.729529581	7.577662425	7.66832852	7.657412578	7.638754805
ILMN_1651230	7.432013555	7.416145253	7.434169456	7.477759771	7.440776016	7.40709477	7.449401862	7.443610774	7.447260403	7.454871145	7.433111321	7.4655214	7.44736164	7.456247073	7.411418442	7.441066341	7.432864434	7.449813737	7.467131688	7.453634354	7.466423976	7.441265284	7.48535809	7.434088638	7.469699369	7.442695651	7.399211332	7.442477865	7.460796199	7.408655327	7.442176275	7.419569488	7.431916646	7.449434863	7.48966931	7.425145503	7.437358316	7.421489825	7.485241018	7.457104347	7.469796436	7.466486613	7.450667374	7.476603054	7.516986366	7.441757815	7.453016776	7.506736141	7.433758489
ILMN_1651232	7.454659532	7.443418164	7.493369416	7.43768816	7.463289603	7.490358442	7.444680833	7.470613959	7.478690379	7.492858383	7.55221977	7.454253626	7.508347602	7.479822028	7.421047368	7.467776701	7.444976372	7.48387373	7.452168007	7.482591444	7.46783125	7.476820298	7.49098712	7.470299574	7.447085694	7.475646132	7.450367307	7.46426528	7.526919513	7.473356361	7.462955387	7.504379641	7.480136028	7.475020757	7.456384847	7.513757158	7.524750631	7.466119107	7.470741652	7.530293373	7.452739341	7.467531318	7.454625691	7.485181827	7.456032764	7.46093469	7.449150263	7.438506745	7.47529301
ILMN_1651235	7.362284824	7.369523642	7.371352774	7.396602681	7.396370049	7.413748938	7.426504828	7.412949147	7.378470151	7.384840982	7.389736646	7.411493336	7.386058415	7.410559609	7.399237829	7.389558194	7.417391109	7.420810834	7.420821128	7.398523202	7.408877704	7.411807985	7.38306778	7.417926148	7.420958193	7.400032698	7.390584319	7.388207291	7.409767025	7.47834674	7.391717965	7.402805693	7.381229912	7.407065861	7.411746704	7.412604366	7.427388815	7.421808971	7.382406571	7.454535926	7.396402827	7.404552355	7.407246246	7.40636417	7.384350712	7.35726296	7.395691599	7.349889341	7.419121619
ILMN_1651236	7.413109795	7.387330356	7.390791793	7.402604649	7.414537246	7.38728797	7.380781503	7.422548409	7.400248497	7.405489638	7.416894755	7.374208255	7.37326509	7.404422854	7.39171279	7.433261648	7.406208847	7.424826316	7.41764539	7.403702949	7.407569473	7.43268048	7.418429047	7.405223051	7.444056887	7.438259411	7.394913726	7.43180331	7.408674967	7.471773575	7.41847742	7.436311584	7.387609052	7.409348127	7.394937394	7.437068156	7.398257675	7.495765909	7.411441044	7.417045649	7.439309096	7.389888341	7.398296247	7.404959296	7.397352688	7.377509382	7.416323786	7.3965398	7.414767858
ILMN_1651237	7.410242383	7.416620574	7.44932728	7.413103951	7.409492335	7.398064478	7.458591779	7.41813184	7.389281167	7.396500637	7.387212476	7.410840622	7.397353491	7.379734587	7.368841615	7.384380478	7.386244924	7.362411763	7.396396687	7.400797981	7.364121404	7.396170215	7.429196287	7.388786089	7.404180123	7.379840034	7.423795199	7.427437571	7.406487354	7.380747111	7.429825413	7.486542735	7.390540048	7.430359627	7.334073179	7.552291782	7.394829536	7.409308678	7.383658097	7.397564558	7.409072746	7.413794199	7.409593459	7.534915233	7.381349261	7.414956966	7.378000319	7.385749817	7.365098345
ILMN_1651238	7.39622645	7.379533485	7.387461752	7.403523561	7.374453379	7.379132438	7.389467605	7.397228248	7.360011594	7.373911867	7.384649451	7.394388783	7.375865905	7.386064773	7.382453495	7.394174196	7.399794683	7.391439682	7.376503191	7.380178497	7.385241682	7.395783472	7.383397907	7.394480745	7.404637086	7.392960735	7.391669628	7.389657866	7.36667092	7.395903848	7.38168551	7.365820034	7.384648567	7.382330441	7.382038521	7.386612967	7.400287906	7.355576578	7.366784588	7.400659426	7.387347029	7.407716164	7.407720632	7.377550793	7.364701057	7.345812083	7.403855556	7.364060166	7.385563183
ILMN_1651249	7.393891682	7.418963595	7.433614971	7.456348321	7.42861513	7.37581249	7.411658114	7.440806476	7.436883683	7.425232615	7.440680879	7.40887343	7.432826112	7.390035033	7.407829208	7.437878416	7.413814205	7.443817166	7.439085211	7.427056982	7.417572429	7.463176441	7.434396265	7.411954285	7.415091911	7.402508005	7.384580279	7.438250248	7.425293259	7.405899506	7.416511855	7.437620161	7.435290223	7.390827578	7.415733596	7.415753344	7.447748268	7.414333657	7.440460015	7.446015614	7.415068667	7.419847964	7.419972159	7.417565798	7.430313994	7.386793474	7.448572614	7.40549255	7.392623125
ILMN_1651253	7.430800476	7.43544652	7.452437463	7.445660574	7.419601502	7.443529385	7.440735825	7.355953892	7.416488467	7.484209042	7.461540715	7.428529378	7.450188878	7.447847393	7.452928637	7.429048408	7.413487108	7.417708002	7.44313268	7.421895856	7.403613744	7.440075561	7.39313807	7.475321551	7.419606975	7.416315651	7.41086226	7.389657866	7.414485874	7.468773815	7.45104343	7.455181451	7.428131251	7.388374892	7.430831377	7.435757402	7.49154346	7.445747294	7.495043925	7.457856397	7.416316194	7.413794199	7.460852436	7.441509068	7.422785411	7.435068706	7.41090415	7.456647383	7.416801881
ILMN_1651254	8.705239213	8.97537727	9.316244697	9.041064814	8.937002101	9.300796618	9.082280236	9.264438081	9.159808362	9.087382841	9.145529064	9.232248769	9.395369457	9.386518361	9.415172126	9.321129644	9.177678918	9.043496381	9.296813413	9.092189653	9.064943103	9.010255703	9.105838625	8.981449526	9.030149498	9.200994735	9.074204763	9.012129139	9.141635745	8.953054595	8.70082105	8.803792307	8.902024823	9.10219573	9.078797059	8.576405925	9.057491609	8.903193104	9.084731495	8.824222773	9.146997924	9.034462048	9.021373542	9.267274553	9.378512725	9.562474958	9.020223282	9.079995979	9.122008135
ILMN_1651259	7.558208861	7.706124386	7.633949338	7.714425881	7.592096793	7.635566949	7.583811052	7.639788219	7.610491088	7.621800752	7.61547732	7.703654859	7.722454662	7.638514717	7.600983669	7.608783376	7.584096268	7.61219136	7.531825428	7.612326809	7.658266515	7.560662518	7.616361316	7.545622429	7.700354511	7.660276843	7.622113007	7.561211876	7.642233164	7.615100834	7.628331883	7.620071183	7.605523851	7.580036958	7.599476763	7.600865154	7.653928832	7.733762299	7.580590929	7.680842556	7.589739218	7.628654514	7.73924188	7.534059021	7.657727924	7.634077421	7.543734972	7.619061976	7.716257188
ILMN_1651260	7.398545692	7.386151173	7.37691159	7.397066195	7.388681542	7.411175908	7.368476197	7.366171895	7.390707889	7.389910985	7.398091654	7.342313973	7.368843776	7.373347584	7.356185037	7.441066341	7.386598937	7.368796056	7.361517513	7.359200941	7.373919987	7.419740526	7.425288376	7.408156033	7.404637086	7.34959439	7.377964219	7.411747617	7.355224959	7.395003109	7.37429241	7.37795547	7.341453201	7.358491614	7.385101834	7.380595547	7.386379669	7.361597191	7.338471623	7.368505938	7.355875144	7.324179564	7.40629012	7.352471623	7.322284906	7.366131006	7.369336971	7.35349998	7.320359539
ILMN_1651262	9.028909592	9.063649004	8.990381686	8.935139814	8.971551212	9.37312748	9.160190817	9.270001305	9.225502984	8.956661658	8.876876522	9.138663319	9.07201184	9.085358113	9.025479092	8.901305415	9.039690141	8.927914909	9.112599719	9.051142773	9.284993531	8.194473413	9.058968025	8.944311893	8.89146805	8.853127001	9.280273833	9.083964438	9.367437465	9.235048282	9.107972516	9.105115219	9.027215523	9.191162933	9.191732719	9.381220416	9.109132256	9.083257976	9.100548999	9.068288327	9.22843538	9.076353863	8.999944544	9.245037317	9.046128415	8.94010501	8.966565983	8.794014095	8.903822117
ILMN_1651268	7.405090033	7.39979191	7.444554625	7.409468636	7.400991661	7.413232931	7.420306788	7.40426308	7.368941044	7.411620355	7.374015985	7.417617849	7.406022755	7.395624623	7.390873989	7.448204794	7.467451593	7.39977294	7.3835729	7.404986931	7.356347884	7.396170215	7.401942313	7.404805531	7.418705333	7.41260255	7.402945307	7.369907811	7.414123656	7.41700627	7.391032297	7.408102207	7.394264077	7.401096234	7.407399289	7.375477171	7.375016462	7.384370588	7.386154459	7.37767615	7.392071559	7.416708151	7.420768467	7.362184288	7.396737558	7.391979993	7.443812643	7.384976039	7.419121619
ILMN_1651278	7.765288663	7.840073094	7.8568502	7.735786599	7.798547959	7.958194745	7.856175563	7.853862489	7.836412326	7.843770933	7.632442508	7.857727297	7.767568691	7.788431631	7.768958285	7.902858615	7.872487088	7.801627611	7.857245482	7.740062792	7.851222358	7.661514992	7.828051857	7.784729861	8.001434011	8.051705995	7.925763281	7.890036521	7.884276626	7.956554927	7.858982902	7.963692986	7.83253269	7.775955216	7.81222311	7.826855637	7.847268017	7.841902685	7.948902643	7.730046477	7.90069282	7.804998374	7.754608339	7.887198328	7.722506258	7.896071221	7.664543015	7.765334105	7.813899624
ILMN_1651279	7.592738608	7.812999938	7.549564216	7.740558989	7.685583553	7.534004915	7.61393502	7.540819637	7.612990915	7.740182288	7.635129976	7.72128199	7.611437879	7.621522031	7.559015056	7.570906131	7.620059885	7.690494432	7.642330278	7.693929084	7.728118455	7.695128618	7.541782928	7.60595585	7.739163615	7.538832096	7.547128254	7.637134413	7.637922141	7.62840598	7.681343569	7.559052305	7.575673842	7.712587498	7.570987959	7.597850034	7.487985681	7.602394581	7.641810886	7.759715743	7.537484541	7.707318261	7.741061428	7.548525121	7.7067161	7.601767438	7.679574956	7.644298311	7.616995973
ILMN_1651281	7.456083623	7.444643754	7.411894024	7.469464566	7.453309466	7.474133843	7.423581402	7.43554268	7.471794729	7.434481862	7.442253698	7.51457667	7.489361941	7.437849018	7.467155474	7.43092743	7.451167088	7.444397834	7.468393872	7.460452481	7.413415661	7.470647017	7.513040715	7.478333328	7.524431003	7.398534632	7.402945307	7.408532602	7.481435984	7.473044333	7.426280063	7.39882942	7.478847128	7.468194471	7.427917972	7.445666065	7.435460617	7.485039925	7.447327661	7.471983104	7.517417344	7.514271483	7.4274396	7.468419361	7.443063737	7.470963706	7.44326748	7.471958809	7.446477237
ILMN_1651282	7.515909959	7.489784111	7.476670454	7.536704994	7.472825219	7.495135703	7.524831967	7.499012463	7.460502195	7.566850522	7.499573295	7.425770017	7.459443748	7.516099479	7.533577749	7.514496493	7.481219503	7.473700604	7.470911689	7.463396844	7.453037098	7.582154524	7.51236103	7.518587613	7.494322253	7.481022157	7.547807386	7.481448866	7.504376714	7.421702931	7.499249003	7.484324034	7.502858042	7.512312276	7.471466167	7.532811637	7.448807016	7.512591028	7.477278895	7.546025258	7.475075145	7.501337702	7.568979896	7.500779081	7.54482924	7.512504111	7.564765751	7.492599414	7.591649305
ILMN_1651285	7.415955898	7.416620574	7.451923505	7.419875011	7.500836639	7.487200589	7.426504828	7.358978229	7.414098992	7.42703019	7.401763931	7.397133764	7.413516156	7.415054361	7.431727397	7.441518661	7.455523304	7.422048533	7.402458471	7.485921766	7.403613744	7.403973663	7.430025026	7.486395246	7.47280206	7.455404362	7.490487546	7.426117614	7.439452475	7.444910315	7.459840155	7.446193285	7.410177486	7.410319476	7.450859949	7.442259534	7.385301777	7.47907256	7.433903681	7.429469736	7.405870472	7.450405093	7.421942558	7.463078434	7.394659674	7.411803629	7.406924052	7.425848519	7.470877309
ILMN_1651286	7.382662882	7.339187349	7.413006223	7.383965674	7.415315046	7.356719467	7.36733556	7.360869576	7.375188496	7.346859417	7.379787653	7.327871764	7.359460272	7.359009238	7.351241962	7.359388579	7.404196308	7.353559878	7.392098043	7.364186516	7.369954858	7.330034892	7.37095008	7.358179423	7.361978122	7.396522374	7.371280652	7.373929056	7.364391887	7.400426887	7.402571901	7.383308689	7.377340221	7.383763802	7.356152447	7.34375561	7.362394175	7.35517209	7.355161535	7.325641999	7.389041501	7.392244589	7.355646163	7.328252994	7.377571331	7.377060895	7.353219215	7.379457298	7.341893811
ILMN_1651288	7.481416543	7.517712891	7.475520141	7.466727054	7.498443785	7.489489299	7.507606931	7.491739034	7.492741743	7.515001738	7.505357779	7.493783421	7.513301035	7.489740742	7.481490741	7.504069387	7.458111873	7.509640296	7.518104544	7.516366945	7.492566113	7.470187488	7.462708081	7.466753566	7.512817742	7.481851351	7.491588434	7.496955992	7.489355506	7.488350388	7.524862655	7.485715806	7.497318009	7.54514638	7.528075656	7.534048335	7.478614342	7.57698253	7.531615902	7.469757042	7.486560954	7.520571043	7.515824494	7.487364948	7.493131977	7.482278089	7.533859049	7.507118979	7.543303288
ILMN_1651292	7.382662882	7.380753103	7.456975675	7.384910147	7.422337191	7.378181743	7.424883447	7.427806877	7.383539667	7.375856789	7.374795431	7.349609266	7.407167145	7.404422854	7.403123778	7.325494462	7.371792084	7.382020881	7.387455509	7.402414591	7.37499492	7.384410801	7.398829758	7.44155704	7.408740436	7.401026058	7.405067816	7.401086101	7.358672128	7.436937778	7.389658268	7.425304613	7.399552472	7.414164129	7.428650847	7.368926989	7.398257675	7.405550095	7.422172416	7.324463326	7.342834385	7.4087523	7.385217811	7.426391619	7.397556879	7.389829694	7.413486611	7.342078208	7.40284841
ILMN_1651296	7.530155834	7.476709811	7.5896223	7.51282997	7.480864284	7.614236354	7.519952994	7.485582036	7.472396904	7.525496602	7.469018655	7.558931933	7.565698512	7.555164493	7.524303761	7.579783228	7.57111105	7.556569468	7.551041811	7.493386067	7.502824848	7.499190845	7.559406039	7.482214775	7.490813754	7.636150097	7.66115703	7.464651514	7.546791573	7.414208273	7.493978782	7.556028362	7.54892728	7.493270132	7.553447805	7.623815982	7.477456804	7.599358001	7.497235502	7.596009129	7.595125777	7.479898843	7.563709093	7.571417041	7.549880592	7.506046311	7.518841202	7.494876399	7.532157836
ILMN_1651303	7.506804527	7.562638568	7.503042296	7.4536659	7.45731618	7.477185619	7.469054833	7.418932677	7.440477323	7.461954227	7.49638571	7.425152498	7.448413411	7.495010281	7.488095601	7.507094785	7.527627698	7.431572759	7.467552681	7.477207906	7.478247657	7.501370502	7.424724517	7.449250439	7.436600113	7.438665445	7.432394251	7.458395956	7.457710669	7.471450078	7.457245729	7.461321162	7.423542688	7.45584768	7.454538996	7.485711959	7.473147924	7.465037358	7.471834058	7.481790764	7.453263324	7.518362348	7.44703918	7.482648828	7.438872396	7.458468927	7.451805137	7.537211729	7.418134514
ILMN_1651309	7.386105746	7.384368392	7.352391599	7.378745643	7.379843279	7.376285503	7.35846195	7.359356419	7.375188496	7.358408298	7.397072871	7.398157333	7.357582133	7.369961986	7.340367667	7.362636948	7.366596135	7.386909578	7.374491709	7.389955772	7.331081693	7.395783472	7.419297572	7.366064285	7.376788037	7.376059392	7.406654317	7.384314935	7.380240089	7.362808978	7.395133099	7.373477177	7.354958195	7.358491614	7.400694163	7.375943498	7.356090527	7.372204735	7.356895622	7.41156809	7.386326544	7.376716172	7.397254992	7.363150707	7.360314214	7.352047682	7.35900319	7.327880296	7.39977808
ILMN_1651310	7.396890657	7.386151173	7.365230356	7.440787219	7.395985277	7.437653158	7.434820178	7.414141718	7.446939769	7.395563562	7.406926476	7.407223804	7.432077647	7.407980989	7.40395517	7.408756076	7.394990773	7.431267847	7.412681132	7.37433773	7.408877704	7.432014636	7.408061287	7.438495972	7.428588167	7.413070765	7.405067816	7.397785093	7.394001957	7.462528986	7.430146673	7.426187278	7.416978509	7.439309022	7.462200278	7.367048051	7.440847523	7.39820542	7.383658097	7.394404832	7.417248466	7.391070989	7.438597344	7.453621985	7.426849954	7.444545621	7.426668237	7.388048724	7.433207509
ILMN_1651315	8.421433056	8.813152589	8.36708258	8.596453867	8.552047011	8.513819183	8.356903854	8.365866868	8.393876169	8.478408209	8.396147747	8.663464329	8.525798597	8.685435161	8.660234264	8.532132412	8.452235986	8.647362208	8.571339017	8.55426506	8.548442555	8.624942995	8.332746199	8.519281796	8.79224102	8.572224324	8.926259425	8.675139319	8.519601805	8.732270234	8.623526102	8.571540197	8.529643457	8.741614098	8.802496922	8.695516339	8.586904615	8.758947451	8.403092394	8.752153681	8.224527025	8.440668473	8.644975571	8.759292166	8.615740994	8.184859521	8.604756428	8.100403986	8.162872647
ILMN_1651316	7.474661512	7.447561603	7.41857109	7.484301907	7.512142543	7.500812879	7.542542429	7.495899236	7.555523509	7.45015268	7.515056593	7.505000036	7.425131309	7.459042193	7.473542252	7.472784478	7.546604094	7.509853926	7.45735555	7.444652939	7.478671516	7.527263328	7.483469433	7.496390297	7.444491213	7.478537592	7.401880992	7.495577112	7.478700566	7.470795906	7.5281484	7.568710964	7.486275464	7.471599086	7.449941661	7.502686955	7.442180282	7.412003198	7.461567044	7.448317113	7.499475481	7.463410214	7.796973791	7.480800515	7.554615393	7.558945561	7.495322967	7.783945995	7.53463838
ILMN_1651325	7.440996447	7.390822463	7.388571801	7.489975734	7.511831197	7.458234616	7.423907328	7.396450268	7.409979059	7.517399871	7.412778385	7.40053322	7.431472474	7.404746932	7.428993207	7.413678081	7.44764303	7.446986805	7.430581665	7.44150026	7.39488404	7.435105241	7.435207107	7.441121507	7.465765239	7.447081647	7.426341643	7.417198971	7.467544237	7.44856371	7.426603173	7.447450423	7.429517487	7.472452898	7.432987327	7.427813988	7.404617298	7.44856548	7.431184577	7.423309692	7.4276121	7.466140432	7.445325107	7.427782135	7.436802478	7.414172807	7.433705065	7.448303262	7.4498346
ILMN_1651328	7.651352719	7.524477342	7.597025531	7.587656909	7.551659279	7.54069499	7.550490259	7.572422259	7.592729892	7.626805242	7.608372249	7.60325255	7.636968716	7.625171932	7.56827794	7.518881625	7.586830546	7.561881671	7.613033534	7.571876273	7.5538653	7.482299174	7.556597143	7.536061948	7.550918841	7.524823492	7.523524689	7.534428926	7.57600117	7.588385586	7.602617937	7.566498658	7.522779537	7.60098137	7.512228763	7.531269982	7.629108159	7.570396983	7.717096881	7.59821824	7.516746517	7.634969229	7.61759904	7.563883581	7.565479209	7.55766893	7.601245644	7.55822167	7.584575235
ILMN_1651329	7.419094022	7.453732012	7.447220775	7.41536739	7.433338583	7.482027983	7.49511652	7.449507694	7.447580796	7.49853521	7.531015255	7.487069356	7.476533568	7.448158981	7.484926769	7.402275297	7.445273686	7.490681322	7.515945345	7.450858189	7.501403604	7.43290168	7.470053981	7.468397821	7.481987718	7.483095907	7.471507852	7.478905126	7.447651611	7.467016862	7.488580965	7.477356763	7.472104441	7.486842214	7.452697888	7.479811185	7.473147924	7.49912022	7.446568421	7.47064195	7.510562104	7.528180371	7.468397962	7.486162686	7.48226083	7.424519567	7.436869395	7.453534209	7.502058086
ILMN_1651330	7.366689838	7.359750655	7.369127501	7.411288447	7.379074032	7.377232776	7.390894919	7.35746582	7.355875698	7.364404719	7.370471318	7.357942833	7.380110765	7.365193015	7.356474833	7.351197449	7.377279373	7.375774278	7.384965766	7.386946508	7.354477705	7.353713848	7.335331448	7.385959477	7.390829508	7.378225273	7.333392857	7.427437571	7.380614466	7.433127065	7.428538537	7.42089271	7.360441409	7.419498574	7.342656355	7.402192339	7.393790359	7.3895472	7.373159792	7.39801068	7.401659615	7.386286309	7.366589814	7.392262556	7.386841051	7.388965256	7.396419781	7.350796044	7.355156719
ILMN_1651336	7.477641729	7.447986223	7.50878154	7.462193512	7.461909909	7.517645287	7.511155368	7.527102639	7.440477323	7.523097203	7.433583274	7.508938022	7.442670424	7.519512674	7.46555376	7.490460287	7.504957649	7.484462159	7.514652556	7.468407232	7.543753454	7.441265284	7.516656428	7.465739491	7.4689181	7.546813136	7.613664258	7.56807997	7.44731626	7.50166574	7.491804036	7.562082067	7.512977137	7.502429641	7.485420521	7.506150781	7.521097726	7.429611733	7.497235502	7.420415561	7.474210551	7.491321451	7.482529981	7.588394712	7.418881259	7.468074001	7.476004468	7.420620864	7.532157836
ILMN_1651339	7.471939098	7.468571789	7.481429093	7.419875011	7.441552417	7.46720951	7.504995231	7.457030049	7.490640262	7.463136162	7.543952078	7.481477682	7.506939468	7.450650178	7.453198616	7.470877901	7.473007969	7.471759827	7.439085211	7.417897052	7.443327043	7.500824638	7.476087406	7.450498698	7.464169583	7.555771328	7.466916241	7.437824348	7.490295903	7.45686003	7.435892605	7.443227648	7.474026544	7.50035087	7.440964487	7.465890028	7.506544056	7.457149076	7.48234621	7.474253785	7.470692541	7.509369137	7.537203885	7.487838829	7.452129132	7.495857817	7.424972987	7.455849139	7.458542502
ILMN_1651341	7.491593501	7.434256209	7.519803041	7.426144343	7.493984701	7.487905679	7.445279426	7.501730128	7.45707755	7.49853521	7.496737454	7.45595221	7.467156177	7.507102778	7.475665073	7.481641658	7.447938062	7.473700604	7.46375301	7.466044708	7.496571206	7.482299174	7.462708081	7.481455799	7.448375191	7.439475716	7.498446063	7.522275987	7.446306636	7.516142788	7.483283574	7.485438842	7.489516758	7.481050192	7.520904638	7.509933723	7.434368883	7.466389388	7.476191743	7.458617036	7.482656147	7.507467234	7.47441	7.513226886	7.469356344	7.470239757	7.451505404	7.448077461	7.552334743
ILMN_1651343	7.462840921	7.440202189	7.522030892	7.502003037	7.468316091	7.507154838	7.475111133	7.478219407	7.518113955	7.511106043	7.467869537	7.519097752	7.445474669	7.456868371	7.453738407	7.544652745	7.469404526	7.491262781	7.478220266	7.476950991	7.469676558	7.478787946	7.452450574	7.511824161	7.50853533	7.491404309	7.481067745	7.461934782	7.487702324	7.526486051	7.490187211	7.496118298	7.523760084	7.471314719	7.451548907	7.491682037	7.50141839	7.464496068	7.485965023	7.462963449	7.450889625	7.441417723	7.432386546	7.487126532	7.470085836	7.504961876	7.454561363	7.530337493	7.519754669
ILMN_1651346	7.562258753	7.63742867	7.908096902	7.667299542	7.74607191	7.738776749	7.669357118	7.807132933	7.799993816	7.603181594	7.52705451	7.657529308	7.549840959	7.73277117	7.765304469	7.668000205	7.676182612	7.711018579	7.704806637	7.624533149	7.77924596	7.681051969	7.840779498	7.62042046	7.560564105	7.874438402	7.804265538	7.751868484	7.715113941	7.671953813	7.585791079	7.664960725	7.707870547	7.737757952	7.713407578	7.786836487	7.759998095	7.659156565	7.676228618	7.626952359	7.638853982	7.85994527	8.040836733	7.941494604	8.006130911	7.982735911	7.88609441	7.952916937	8.066078543
ILMN_1651347	8.88750954	8.911882927	8.809703398	8.760878781	9.009923399	9.020126309	8.680039548	9.160262992	8.569061408	8.565299001	8.6405099	8.637764033	9.201410425	8.564624361	8.578805529	9.021238829	8.790303675	8.980086432	8.787123571	8.709773042	8.757774562	8.311827703	9.006635332	8.798273228	8.833578523	8.878300525	9.190360021	8.650333578	9.095720745	9.035207872	8.592155543	8.819047994	8.714566417	8.879651623	8.91660748	8.696377213	8.757811253	8.933239401	8.880132584	9.126167047	9.174058705	8.23624901	8.218474639	8.369296821	8.469915765	8.434777221	8.168143376	8.290475138	8.688699592
ILMN_1651351	7.432316261	7.473156493	7.415231361	7.499090281	7.430976958	7.414265651	7.446172918	7.422548409	7.406176021	7.441296333	7.511284461	7.487069356	7.448179578	7.428411357	7.428446036	7.39212783	7.410528697	7.477052867	7.459284241	7.422507043	7.445600969	7.451760047	7.454979063	7.445442575	7.409650077	7.47482172	7.372957781	7.417649842	7.415933466	7.410500081	7.455494283	7.441944102	7.434620219	7.479609789	7.447875844	7.446509901	7.434368883	7.435030541	7.411441044	7.463372276	7.455338819	7.444878467	7.452997948	7.42128611	7.432028426	7.414565236	7.402468926	7.434740668	7.373331638
ILMN_1651354	7.524505002	7.628484511	7.54381711	7.505913141	7.589992401	7.478774914	7.505368179	7.545838721	7.572397191	7.524296874	7.539056294	7.539249472	7.583709912	7.664697898	7.565103209	7.593097108	7.567095056	7.506048791	7.512717336	7.503607933	7.592824968	7.623333963	7.599521759	7.480431285	7.523972363	7.547942266	7.511422093	7.522275987	7.495670236	7.488120578	7.513731694	7.480323746	7.508405474	7.526604182	7.486167533	7.467697096	7.543384584	7.513470629	7.465254388	7.465029393	7.518314166	7.502106657	7.573624345	7.511165703	7.527110167	7.478979512	7.520489041	7.454038748	7.705314917
ILMN_1651358	7.669626033	8.164922659	7.762643541	8.248293259	8.448850722	7.579010629	7.737353635	7.68177022	7.969425288	8.101773245	8.226553656	8.030979703	7.726595252	7.890163793	7.819009364	7.630205459	7.726600569	8.301191206	7.649748338	8.510325905	8.147746468	8.978562836	7.700887458	8.236987069	8.628339198	7.573909997	7.682809547	7.868832295	7.865750765	7.864661474	8.16456629	8.168186595	8.413305238	8.043835364	7.77131231	8.230296003	8.139105835	8.210250187	7.860525664	8.422195271	7.50903848	8.131476976	8.200792406	7.814046462	7.776261947	7.764185269	8.183958604	7.855219157	7.702395592
ILMN_1651364	7.465065129	7.512303968	7.514542548	7.479154827	7.516532953	7.517247562	7.516018627	7.542859642	7.500003935	7.507811183	7.424360121	7.470567015	7.565449494	7.488500911	7.483605668	7.502049334	7.529949812	7.486219496	7.488842559	7.483359737	7.483464755	7.492725369	7.512587653	7.480172754	7.552426908	7.523240452	7.522835475	7.507133505	7.514149894	7.534545995	7.489650694	7.544814906	7.526701926	7.460035819	7.499299401	7.525760081	7.515931953	7.50193948	7.507195866	7.487181094	7.503887023	7.480274119	7.519016697	7.519670205	7.520386648	7.556708978	7.419088647	7.470612635	7.486754499
ILMN_1651365	7.36412825	7.416620574	7.357980918	7.340816859	7.392908669	7.36596705	7.41434044	7.362004906	7.368201836	7.365066313	7.378265359	7.386374343	7.382189917	7.385401012	7.34802623	7.332842756	7.350565751	7.397219603	7.361517513	7.358484187	7.378557906	7.342912865	7.373341726	7.391219614	7.376315385	7.357090383	7.371280652	7.351363997	7.355991994	7.404069633	7.349498174	7.37795547	7.366752765	7.395325932	7.372937424	7.351418047	7.375016462	7.370652486	7.395232322	7.359520698	7.382560422	7.347918939	7.362141239	7.354421435	7.362904671	7.397497394	7.39532621	7.401448449	7.387669323
ILMN_1651369	7.433524833	7.474921549	7.45990522	7.460389617	7.420773158	7.457274911	7.387675419	7.452570815	7.460811953	7.410398439	7.446307237	7.425461459	7.445415871	7.440979902	7.42926675	7.486621816	7.413159689	7.409266915	7.418136559	7.392942564	7.391811841	7.513483558	7.44578198	7.35857372	7.434828205	7.407857371	7.436376402	7.459581332	7.456452954	7.43360443	7.425633375	7.464242048	7.432256746	7.423488616	7.417043513	7.377806761	7.403626697	7.456600988	7.448843238	7.453819187	7.434991256	7.404907989	7.38117368	7.452790484	7.440624537	7.445241026	7.461462951	7.437469019	7.416128533
ILMN_1651370	7.464787822	7.450143508	7.475905881	7.447879282	7.497549608	7.501330658	7.479133965	7.481591993	7.463587809	7.499731212	7.435680363	7.485391733	7.564204941	7.491600521	7.481755193	7.470493736	7.515953963	7.451482686	7.472167775	7.492610079	7.469447755	7.521218476	7.507815408	7.434530345	7.464569809	7.446286806	7.48068056	7.425676597	7.489590866	7.462138698	7.516222475	7.450347633	7.435958009	7.545769177	7.463374521	7.459874153	7.434642357	7.416638446	7.440843573	7.513111689	7.455338819	7.482914203	7.519653646	7.503617919	7.50867029	7.447672063	7.456141519	7.444143123	7.466595943
ILMN_1651373	7.384388844	7.451023792	7.384131222	7.43768816	7.432551622	7.417902721	7.444980419	7.396450268	7.414782735	7.441296333	7.449276763	7.379262414	7.417083959	7.489430783	7.398959863	7.443768234	7.432555919	7.473058494	7.398520699	7.488231011	7.423859822	7.433563705	7.410169492	7.520324824	7.396838791	7.451442137	7.45636834	7.39062218	7.437360061	7.402245474	7.429182334	7.457140134	7.424613063	7.422269175	7.403794799	7.514645108	7.420359687	7.460425074	7.426105294	7.4383961	7.405226171	7.424364411	7.45421287	7.452790484	7.432280107	7.428584089	7.372264647	7.437052699	7.429553397
ILMN_1651378	8.045992094	8.09892235	7.979454133	8.004139664	7.964968034	8.037114006	8.026077463	8.005961526	7.996262164	8.130492894	7.943745014	8.094594021	8.110433554	8.027734537	8.057310107	8.03696653	8.100368225	7.965840322	8.011589279	8.136481759	7.848414276	8.144111069	7.932040487	8.036145711	7.977863805	7.839366736	7.981556739	7.99805931	8.076892187	7.961464139	8.123385977	7.92993057	8.030893474	8.149791063	8.150112611	7.817600344	8.085969543	7.92800066	8.056658294	8.066027277	7.910475863	8.092420853	7.96736184	8.217917675	8.033065815	7.936261172	8.148180741	7.985119899	7.96200542
ILMN_1651380	7.454374036	7.498917251	7.471529831	7.483831889	7.465327499	7.465943119	7.419977776	7.469117646	7.472998479	7.485996883	7.488134795	7.492663849	7.492244487	7.480441979	7.448330924	7.456385627	7.503641685	7.468646835	7.462055578	7.462864041	7.449779221	7.468373181	7.467374512	7.476984293	7.504361075	7.512410023	7.444189965	7.434396986	7.511174376	7.460953722	7.493705652	7.476750866	7.486599308	7.449155655	7.457541594	7.475268067	7.483276854	7.512883969	7.492494502	7.496810585	7.508604873	7.469292111	7.443664788	7.474217153	7.480908463	7.479345627	7.457432804	7.555822908	7.521245227
ILMN_1651385	7.738959032	7.944026944	7.992965631	7.724067221	7.840999974	7.880500267	7.761929116	7.76546768	7.806466825	7.737667383	7.881787572	7.853227637	7.783062782	8.009864608	7.742467982	7.892735487	7.800297682	7.736807026	7.887136332	8.03787532	7.92456356	7.815754729	7.80299076	7.817633202	7.678268611	7.988918965	7.847563264	7.733966623	7.83173007	7.91782999	7.642119195	7.694024958	7.662811407	7.887496626	7.805563509	8.025586919	7.714802341	7.77020411	8.041974509	7.834831976	7.746614713	7.685150535	7.599626892	7.918676006	7.674806402	7.655472611	8.078475858	7.683761385	7.704587149
ILMN_1651388	7.439513448	7.529875772	7.481429093	7.432814504	7.438437888	7.464646564	7.478510009	7.498499196	7.511457396	7.490470388	7.491527212	7.478122404	7.512827701	7.502761101	7.469021435	7.411715942	7.461818776	7.456354761	7.44712882	7.458561069	7.467130197	7.449282905	7.51575395	7.489264186	7.453476591	7.514434957	7.485270882	7.452789043	7.53752891	7.498975192	7.471949594	7.473967386	7.500901699	7.542036541	7.464081045	7.501535177	7.507450529	7.471516801	7.504225217	7.550387101	7.431771012	7.476545834	7.547594169	7.462330811	7.518689766	7.423395771	7.494901898	7.484743487	7.486754499
ILMN_1651395	7.462003324	7.495625912	7.410782054	7.418975502	7.45839054	7.494948823	7.469287382	7.424970039	7.46968186	7.480041171	7.443601296	7.490425469	7.489142043	7.515478918	7.498122775	7.429048408	7.488772746	7.474338158	7.474257831	7.486947548	7.431231531	7.516801406	7.447849343	7.494715926	7.477407933	7.455404362	7.511074986	7.469617965	7.484116268	7.442123527	7.532820499	7.484882855	7.478525117	7.466216255	7.462434795	7.443542595	7.44695427	7.456326696	7.448085934	7.53624473	7.429104837	7.44036487	7.432703138	7.441060631	7.501451232	7.478979512	7.465725117	7.413413392	7.43836791
ILMN_1651396	7.445411419	7.530549611	7.498868756	7.503954285	7.490131532	7.455817187	7.480165367	7.413346446	7.485257057	7.520398205	7.502808997	7.478681681	7.572684753	7.526339011	7.503138535	7.467384441	7.528660253	7.462744401	7.464176473	7.487717439	7.469904845	7.487969863	7.510318621	7.492579566	7.437925145	7.385161439	7.451768565	7.370412432	7.464380354	7.469796257	7.48354695	7.470095414	7.46065785	7.520494098	7.473154423	7.494313629	7.42244575	7.470438177	7.442757816	7.472433752	7.495961433	7.478402956	7.438597344	7.432404902	7.496559642	7.524437613	7.499542517	7.458565958	7.479436935
ILMN_1651403	7.836501137	7.840631699	7.616649173	7.755843684	8.185100004	7.808991072	7.749935988	7.833280708	7.898365812	7.976056965	7.783326988	7.822084087	8.020849695	7.860522868	7.985240665	7.885458272	7.823799209	7.783654144	7.847844112	8.046016136	8.086475126	7.900306577	7.660669095	7.787204938	7.83334167	7.7336054	7.830453423	7.724953694	8.025479419	8.152386397	7.743472475	8.067898424	7.979757452	7.84787058	7.790605028	7.878361504	8.009155642	7.970498085	7.852981799	7.64295825	7.82135983	7.646858962	7.578804602	7.738190803	7.752578677	7.858161856	7.644988717	7.547144769	7.550356104
ILMN_1651404	7.496929358	7.423918446	7.472753038	7.489500515	7.461909909	7.492027201	7.438885545	7.474026762	7.481377522	7.433887706	7.537840438	7.459901677	7.485232899	7.487571045	7.433366552	7.49731475	7.506797477	7.510281959	7.457784891	7.477978222	7.512323343	7.449886408	7.514398427	7.43187961	7.5002847	7.474409834	7.455000217	7.430934417	7.488648278	7.514578036	7.481968104	7.449937009	7.483687174	7.437026445	7.469545886	7.460644717	7.481814505	7.443471326	7.452990997	7.514178889	7.507308687	7.540814949	7.471632394	7.489237935	7.623566255	7.445241026	7.514278	7.508649107	7.525666076
ILMN_1651405	8.532473778	8.473806868	8.509817969	8.506598946	8.425041689	8.676673134	8.425596928	8.650944981	8.410078105	8.620232643	8.400654882	8.4967994	8.500289902	8.646930943	8.535805249	8.514394912	8.450675153	8.563333474	8.76925467	8.644466027	8.606183444	8.254149401	8.444843135	8.575320889	8.781582018	8.667772441	8.61700313	8.563897321	8.622426137	8.793958963	8.656979568	8.699378606	8.729749565	8.641805798	8.75339743	8.532751891	8.687074273	8.561418256	8.496593787	8.370689228	8.534517461	8.425672017	8.211623478	8.895470603	8.525777249	8.33307376	8.494225899	8.059983285	8.16460318
ILMN_1651408	7.447163116	7.433060806	7.448277136	7.476368364	7.416093312	7.475179467	7.437018319	7.463346485	7.431277452	7.393998636	7.443151949	7.409202235	7.426244167	7.452205924	7.41472516	7.40776504	7.395681127	7.398816535	7.441340444	7.451415649	7.453037098	7.375664225	7.4444824	7.428792559	7.444056887	7.452234105	7.473548561	7.484686024	7.400997815	7.473044333	7.473544	7.436311584	7.451176646	7.419498574	7.440036555	7.426035752	7.431889806	7.440017325	7.460085041	7.392570608	7.444922587	7.464425635	7.442368615	7.408703216	7.437591272	7.434712901	7.464999883	7.465731954	7.482112838
ILMN_1651415	7.463119683	7.428181898	7.458450673	7.482893126	7.45839054	7.489926953	7.461471018	7.450663971	7.479287811	7.514102582	7.471654316	7.453118839	7.477132663	7.515168641	7.466354894	7.483790472	7.461250908	7.484070042	7.460565388	7.504140487	7.484080582	7.501916956	7.46883799	7.484450163	7.520336621	7.467447272	7.495580814	7.449120391	7.478700566	7.488579495	7.500380339	7.496118298	7.514283711	7.482493627	7.47412245	7.559026681	7.459492206	7.482864995	7.510560746	7.500440008	7.493501545	7.470359692	7.460852436	7.528943591	7.516701829	7.433642689	7.469432304	7.500222074	7.489094963
ILMN_1651428	7.419094022	7.393679664	7.40078266	7.41536739	7.460864405	7.432263541	7.449111491	7.368827661	7.419884436	7.397747908	7.408495919	7.364293205	7.376509865	7.397914759	7.401737112	7.395703478	7.415119378	7.433700753	7.401152317	7.378469033	7.383843973	7.392640732	7.405935746	7.421807519	7.420958193	7.401521123	7.412431656	7.450348778	7.43207253	7.400881019	7.435892605	7.425745932	7.336246253	7.403767288	7.384186884	7.409897893	7.389230717	7.409308678	7.399319956	7.399781864	7.408115431	7.427246606	7.401867966	7.430096749	7.38862305	7.401253722	7.438452381	7.374999211	7.395045451
ILMN_1651429	7.71519098	7.667750952	7.538958333	7.632319957	7.604767728	7.671052018	7.613357771	7.663973214	7.548734524	7.700114794	7.64006141	7.597251457	7.772282273	7.566603858	7.685470846	7.606739001	7.623960684	7.556821141	7.783748645	7.698924689	7.622485513	7.702099981	7.601193348	7.572770058	7.572514283	7.546813136	7.622113007	7.67131113	7.584778915	7.673059917	7.589587332	7.653748431	7.706633252	7.613383569	7.694352137	7.563226432	7.580194572	7.600032247	7.687114719	7.484221834	7.693283186	7.576101464	7.545166807	7.569418739	7.628339313	7.554460746	7.639766845	7.459698741	7.565753665
ILMN_1651430	7.394560367	7.413735379	7.386906707	7.383965674	7.383687166	7.377232776	7.415674457	7.379875817	7.365607593	7.338161701	7.380921273	7.398157333	7.388445082	7.372671819	7.364834698	7.3869757	7.371792084	7.427287417	7.392368704	7.361700661	7.363018994	7.374761997	7.359800872	7.374767274	7.379617384	7.373331707	7.39437428	7.403427832	7.397689933	7.382956947	7.373937503	7.405013161	7.380369488	7.366874778	7.37611222	7.368926989	7.380943101	7.350288709	7.356895622	7.332074463	7.369613578	7.367975612	7.380000153	7.357339209	7.334220167	7.371635277	7.361193313	7.362763447	7.358984824
ILMN_1651433	7.907409397	7.883543283	8.041760176	7.902411681	8.107328364	8.251221197	8.19975091	8.259145156	8.172475776	7.964389566	8.112077622	7.942924368	8.016710773	7.878476845	7.952902704	7.930809483	7.988693609	8.145044331	7.87589017	7.900666732	7.978553457	8.187757413	7.973334214	8.105845425	8.191485447	8.1729629	8.229042716	8.01487022	8.147613611	8.252336587	8.106019614	8.377031479	8.126721998	7.880103582	7.979654184	8.334491064	7.96334045	8.027077967	7.99046612	7.874538531	8.277129899	7.918408906	8.535361282	8.059850113	8.028112465	8.229844439	7.802348393	8.168571442	8.094929496
ILMN_1651435	7.429583798	7.433459981	7.44932728	7.409923996	7.399835429	7.456791375	7.453955987	7.440403795	7.439825967	7.443955817	7.443376593	7.387429833	7.447505863	7.446288772	7.428172408	7.465008236	7.426637918	7.482494243	7.465022385	7.387952097	7.457773396	7.423596628	7.427529756	7.448831861	7.421858189	7.431664599	7.458176157	7.39541103	7.434901642	7.462138698	7.440616814	7.446613306	7.424257032	7.465370199	7.443737116	7.390759066	7.412356089	7.41532458	7.48379345	7.407898544	7.459637369	7.445689023	7.451816786	7.418961657	7.441564629	7.4172926	7.418175074	7.407780094	7.441320363
ILMN_1651437	7.439810501	7.420797376	7.370240277	7.43768816	7.409104997	7.440335147	7.378576212	7.391409971	7.404786798	7.386747434	7.403724852	7.39917771	7.410029564	7.392999218	7.40838189	7.437878416	7.386952598	7.448124132	7.406338782	7.431844266	7.41661806	7.431791781	7.428364547	7.411954285	7.420958193	7.426995849	7.443225295	7.411289916	7.43630859	7.428349947	7.420110741	7.381526555	7.401956122	7.434148854	7.402109308	7.457926003	7.425084469	7.413338019	7.441226896	7.426107068	7.401333463	7.379262887	7.386920303	7.409638011	7.38274228	7.395387989	7.440842766	7.421705381	7.431257314
ILMN_1651438	7.902931713	7.851203913	7.873429143	7.924626892	7.849816857	7.870258705	7.870750799	7.789111496	7.938989777	7.941037237	7.697915779	7.880501286	7.633683946	7.953523316	7.956145226	7.713827629	7.775877566	7.837674599	7.976253141	7.878080914	7.875845106	7.82119641	7.769952678	8.05412368	7.727969184	7.666311237	7.724604654	7.825597969	7.83404272	8.030829362	7.851826062	7.749080034	7.827410319	7.804720268	7.898713287	7.795324873	7.809539146	7.76755921	7.884010954	7.69609309	7.680675384	7.86656286	7.709173268	7.783590642	7.767691584	7.689511656	7.791692964	7.748614543	7.658955638
ILMN_1651447	7.41971866	7.423479494	7.431392311	7.454112386	7.449583676	7.451325844	7.484195908	7.430654847	7.394967408	7.454281301	7.462875042	7.454537013	7.440063432	7.437849018	7.470884697	7.482360494	7.414793566	7.430657406	7.46163029	7.439476748	7.407569473	7.44078566	7.470053981	7.421807519	7.438806504	7.442695651	7.438840938	7.40575618	7.437709797	7.428349947	7.442176275	7.417364334	7.424257032	7.441859601	7.439106357	7.423808754	7.53359748	7.451079138	7.41184147	7.463783306	7.429699664	7.452131144	7.412774412	7.452372511	7.464672372	7.457416726	7.397865744	7.454293078	7.416801881
ILMN_1651453	7.499863068	7.527852969	7.48071959	7.495232588	7.51152016	7.486721154	7.451130226	7.489640999	7.473899795	7.482719898	7.481556699	7.508093526	7.6096691	7.4596631	7.456972426	7.462592409	7.456100145	7.47807838	7.539523969	7.477207906	7.439276259	7.523420896	7.493549671	7.472129897	7.480461901	7.493896	7.499157997	7.512788335	7.507749562	7.479171728	7.474866898	7.47765808	7.559375938	7.495327936	7.512751563	7.469820857	7.506544056	7.471516801	7.467454938	7.498879956	7.49781661	7.508228942	7.625595781	7.482907627	7.5512007	7.505685064	7.525396586	7.446520287	7.507919825
ILMN_1651456	7.385763082	7.422148776	7.350712279	7.423015556	7.392908669	7.37251264	7.360021901	7.353686677	7.377013836	7.371307192	7.377499603	7.347314982	7.384442813	7.324886702	7.351241962	7.363176751	7.35367121	7.39079441	7.375355506	7.388621099	7.401951814	7.389412094	7.368541415	7.41493037	7.37014118	7.382512618	7.388952683	7.392544254	7.359818625	7.372398826	7.392060466	7.33813274	7.367199888	7.355784183	7.395228891	7.328748499	7.34926904	7.367527666	7.409435452	7.365894916	7.36135108	7.361171105	7.372183919	7.354421435	7.343134373	7.362419378	7.40893003	7.367058771	7.331249237
ILMN_1651457	7.501997346	7.53526045	7.447749714	7.472675463	7.485970495	7.437115228	7.404180636	7.47993776	7.450771322	7.475878969	7.436141205	7.473086825	7.463122475	7.4596631	7.449684739	7.380201975	7.472179009	7.426365381	7.481135745	7.388621099	7.439568496	7.427400115	7.451688297	7.442859457	7.444056887	7.475233821	7.460851672	7.41448275	7.474075824	7.420289472	7.431429752	7.421774931	7.437287204	7.446359136	7.467159525	7.400371199	7.491840849	7.485039925	7.462675902	7.508856712	7.473121854	7.440627731	7.541505796	7.395092723	7.471316077	7.494026334	7.432112744	7.446740374	7.447029745
ILMN_1651464	7.559828821	7.816412262	7.555921392	7.569902933	7.53957774	7.533347215	7.532919919	7.556178706	7.615135821	7.712900996	7.833496982	7.628059363	7.723186223	7.609629185	7.544444216	7.622395152	7.548385975	7.792538542	7.643005073	7.696427886	7.592357194	7.629298326	7.580152685	7.646749017	7.81068172	7.548693516	7.60385902	7.618602351	7.596337026	7.582213816	7.736081749	7.608014574	7.678887277	7.70825466	7.485918396	7.601871529	7.583876208	7.649866599	7.566293693	7.778491996	7.521474057	7.660890365	7.636101047	7.592888921	7.626752684	7.614936502	7.662643062	7.610037037	7.576392921
ILMN_1651466	7.461163719	7.455599563	7.464594064	7.466727054	7.472508099	7.447207829	7.503876688	7.416133881	7.468470391	7.463136162	7.496034584	7.430654557	7.460178935	7.4534499	7.484398389	7.467776701	7.52063637	7.455290461	7.431048239	7.445506986	7.442466513	7.478787946	7.481336902	7.491159743	7.450937624	7.544167886	7.483372709	7.429627065	7.430295495	7.434558469	7.41847742	7.466361752	7.466361761	7.458358865	7.461497719	7.392137529	7.441647673	7.482593574	7.448464707	7.425762731	7.484921763	7.481026145	7.423844519	7.434703359	7.453247891	7.443849688	7.443812643	7.440371095	7.413040977
ILMN_1651470	7.398215307	7.394808875	7.424143474	7.412196732	7.461213911	7.414265651	7.437642533	7.43554268	7.428951157	7.401784917	7.432636932	7.400871201	7.430573129	7.375034079	7.428172408	7.437419976	7.417391109	7.468646835	7.419116059	7.443796414	7.458288032	7.428593528	7.443176843	7.40397158	7.397299336	7.427425695	7.395452675	7.415843219	7.432427177	7.424067377	7.453726033	7.442800583	7.389705668	7.45222416	7.448105409	7.414854575	7.413299934	7.411668194	7.422960777	7.401965659	7.478694441	7.416708151	7.3569579	7.425927934	7.442471102	7.458468927	7.404543603	7.411576025	7.466946956
ILMN_1651477	7.432316261	7.500241545	7.482130883	7.454559097	7.435303855	7.440869624	7.443476792	7.435135846	7.405829031	7.39743632	7.439780082	7.415698812	7.420926621	7.449404905	7.383298329	7.448643682	7.45320662	7.455557557	7.434751428	7.431547066	7.409529876	7.389412094	7.425006623	7.456156011	7.458477759	7.415394396	7.413475302	7.423019666	7.455182465	7.43360443	7.421088736	7.406337214	7.514610378	7.373957384	7.463374521	7.396262282	7.446160116	7.424970738	7.483431621	7.423309692	7.465433706	7.446505245	7.467870064	7.420821414	7.448878012	7.4428046	7.427503723	7.456647383	7.41545052
ILMN_1651486	7.45778509	7.412756011	7.465048567	7.43325797	7.468643498	7.48523527	7.472026324	7.461641998	7.534365702	7.451627216	7.436829482	7.474486057	7.508582627	7.445664992	7.501290109	7.481281243	7.429142884	7.446414991	7.455202224	7.494422547	7.462317824	7.450192014	7.466151299	7.469358045	7.467741272	7.41213318	7.416593609	7.507468204	7.443589402	7.470795906	7.424013898	7.501028535	7.439921991	7.497096619	7.473638138	7.413054784	7.487099576	7.449964438	7.485602998	7.462152487	7.487378664	7.428649263	7.441095432	7.501591755	7.499145453	7.442455875	7.472873361	7.449677656	7.419121619
ILMN_1651488	7.492394316	7.515683145	7.43693279	7.533607156	7.507505583	7.515472386	7.483400894	7.507868431	7.514613747	7.454281301	7.520420174	7.494623291	7.487175544	7.466489408	7.480432661	7.487674529	7.47383542	7.500911305	7.516161012	7.484896642	7.470812939	7.538701834	7.474164906	7.478864436	7.476260273	7.5275808	7.466916241	7.501060332	7.491467965	7.43360443	7.468730387	7.483762271	7.466361761	7.516544618	7.587279351	7.494022465	7.566690332	7.489686813	7.523867885	7.458617036	7.474859506	7.493246225	7.535349938	7.471717536	7.589906266	7.463774009	7.502923563	7.510176727	7.456344326
ILMN_1651490	7.425297055	7.477310861	7.425816867	7.467638078	7.455143384	7.444586381	7.438885545	7.437978992	7.441777287	7.434184821	7.430955488	7.470847079	7.453747611	7.471761524	7.451577936	7.368014206	7.435015973	7.402951595	7.439085211	7.468929907	7.46783125	7.521769542	7.46344822	7.436736355	7.415544202	7.43498701	7.439331458	7.456806554	7.486275965	7.429782655	7.423689525	7.463521786	7.446396192	7.464525188	7.426935771	7.474603062	7.451988006	7.428385904	7.462306535	7.453819187	7.430885329	7.421075025	7.421553921	7.431482624	7.434507385	7.425636799	7.476796805	7.421165532	7.447306952
ILMN_1651492	7.473029692	7.538618859	7.438033141	7.493793502	7.473457389	7.476858922	7.531036919	7.490221564	7.50275727	7.462249661	7.582033796	7.508656484	7.467156177	7.516099479	7.508952288	7.463402054	7.543289048	7.504179008	7.511429905	7.47592252	7.455691326	7.499734783	7.496101983	7.431437971	7.541997338	7.46989523	7.503749794	7.464651514	7.473812659	7.489262836	7.47007737	7.50308988	7.471144803	7.49650656	7.50572924	7.498655247	7.548898502	7.471516801	7.526568534	7.503054012	7.44325664	7.49748629	7.462294186	7.439710262	7.526275253	7.437900091	7.464280396	7.521865195	7.467299068
ILMN_1651495	7.439513448	7.438613084	7.44932728	7.486658412	7.484177262	7.415301213	7.461983877	7.400347344	7.412042775	7.44425114	7.434286919	7.387429833	7.437806638	7.408303731	7.38835416	7.436500893	7.409205405	7.437018189	7.401152317	7.457201638	7.441601832	7.439841185	7.452450574	7.451735158	7.424554369	7.419050997	7.445150961	7.408071195	7.42672565	7.435035068	7.411570522	7.427511495	7.397936896	7.432115914	7.40876838	7.408089787	7.470872014	7.390644546	7.393179498	7.449996447	7.439878052	7.423479672	7.39461224	7.426855216	7.443063737	7.392835761	7.442995853	7.434527975	7.429266054
ILMN_1651496	7.921468368	8.065451734	8.286954731	7.998100208	7.725948228	8.043803694	8.188195861	7.774609541	8.02555463	7.748540877	8.420622751	8.636024965	8.238201549	8.353761435	8.215938737	8.486610719	8.266164282	7.906202722	8.038879478	8.079552477	8.204057266	8.74270596	7.796642519	7.652999098	8.416749505	7.921923997	8.631175303	8.070603464	8.11826713	8.332736375	8.115466617	7.707658774	8.307482643	7.967538914	8.302877413	8.24945583	7.813632228	8.148211126	8.559026073	8.345762225	8.571911359	8.656851437	8.510460116	7.991703701	8.108078125	9.026587385	8.139539444	9.404390576	8.539010712
ILMN_1651498	7.432013555	7.431858008	7.471116926	7.445217168	7.379843279	7.398064478	7.413001675	7.417331952	7.390707889	7.401475262	7.390094051	7.440751036	7.424560036	7.429358591	7.389754707	7.476900588	7.447347747	7.390471541	7.418136559	7.464459122	7.464995446	7.421151408	7.462461083	7.414078071	7.374421573	7.422630911	7.511422093	7.412204789	7.413398836	7.449464103	7.420110741	7.385978054	7.451493811	7.415115077	7.459631075	7.463300769	7.424793696	7.420849919	7.431962608	7.426449873	7.409072746	7.456315398	7.440152531	7.474521427	7.423952314	7.407395811	7.426387944	7.40549255	7.405105755
ILMN_1651499	8.022599375	7.507588391	7.687268374	7.911252835	7.612187608	7.541829274	7.557698558	7.520828019	7.477494797	7.55877294	7.795949496	7.600966853	7.70602452	7.451583733	7.480432661	7.596509325	7.647936836	7.609491726	7.769450093	7.572180382	7.520573936	7.498647601	7.578879601	7.659624453	7.498678387	7.879423587	7.514196153	7.629824361	7.592764295	7.56546825	7.554756114	7.53586608	7.726936297	7.6575045	7.542313096	7.46733846	7.475727041	7.531828699	7.769037397	7.576708058	7.678045779	7.581047657	7.470541818	7.584806565	7.593540476	7.700430465	7.710349446	7.680864589	7.639211714
ILMN_1651501	7.414060831	7.452817448	7.415231361	7.442115615	7.440387222	7.439264105	7.444380671	7.432692193	7.448220855	7.396188434	7.404048766	7.415056036	7.428652355	7.387721593	7.425708439	7.388526732	7.382685402	7.426057802	7.387455509	7.43976664	7.382792392	7.409168843	7.43922239	7.41153071	7.372522535	7.429558171	7.445630058	7.441636946	7.401731454	7.44991217	7.434940261	7.412513235	7.439266076	7.438169713	7.421680625	7.457532745	7.408205505	7.415653837	7.415434969	7.424720555	7.420642055	7.521669512	7.421162555	7.427318726	7.422520228	7.451490434	7.416323786	7.425095684	7.429553397
ILMN_1651504	7.697476388	7.73341288	7.689639219	7.649275094	7.663281071	7.798816469	7.670712325	7.717438759	7.637034639	7.81725037	7.59381709	7.658093468	7.616998623	7.709448088	7.635247011	7.704277866	7.690891411	7.717287057	7.755905737	7.637720195	7.708985106	7.526167017	7.732859258	7.737390606	7.777825785	7.714718535	7.709985149	7.708306837	7.749280745	7.591150068	7.647652646	7.565393483	7.690783502	7.792760764	7.766846955	7.683236379	7.601037675	7.64024464	7.693383334	7.59766592	7.725670264	7.776221142	7.607862737	7.62683077	7.542416852	7.649401099	7.819578665	7.641463514	7.682032784
ILMN_1651506	7.438322968	7.579808378	7.494847023	7.439459048	7.514958307	7.49380849	7.503690308	7.520828019	7.426280219	7.484506951	7.481235334	7.473086825	7.439153328	7.440979902	7.40589336	7.505078253	7.468010511	7.500306766	7.476761452	7.487974192	7.484285456	7.472978783	7.466151299	7.503315903	7.495502117	7.508335994	7.593002606	7.530941919	7.507749562	7.530472464	7.509756552	7.595701139	7.48498076	7.494151303	7.500835965	7.513757158	7.534208481	7.511130254	7.485241018	7.447654069	7.516746517	7.46207292	7.517741183	7.534272979	7.439468335	7.583429933	7.467933814	7.462340579	7.500094207
ILMN_1651507	7.490525367	7.474921549	7.484529298	7.446991437	7.453309466	7.497141821	7.477671813	7.486630207	7.487945794	7.459591814	7.522358046	7.46832563	7.452124356	7.495320273	7.485455072	7.538531897	7.47383542	7.498706157	7.460565388	7.450579042	7.49056117	7.45764081	7.4649247	7.395708745	7.465367626	7.417232186	7.461733566	7.456806554	7.462605071	7.463685328	7.48012896	7.53856982	7.429172006	7.456405399	7.45430863	7.520315902	7.471723577	7.480154613	7.441609981	7.492712674	7.513857684	7.426392756	7.498573952	7.495613371	7.465582934	7.503150061	7.455822531	7.453035034	7.472335561
ILMN_1651508	7.495329131	7.481583439	7.472753038	7.466272092	7.472825219	7.477185619	7.484195908	7.478468981	7.455196341	7.474690883	7.449507595	7.50387624	7.445299417	7.489430783	7.478050246	7.449081679	7.464926871	7.484657976	7.478428594	7.414790171	7.47632374	7.443494713	7.464187088	7.480172754	7.484660679	7.481851351	7.431893333	7.485757075	7.471140195	7.478068329	7.4690005	7.47765808	7.482394761	7.458638168	7.500835965	7.471555474	7.449071764	7.531520986	7.486327097	7.466720379	7.504099362	7.482535729	7.513904714	7.464911944	7.492847636	7.515343582	7.496587333	7.444999039	7.46048366
ILMN_1651513	7.71519098	7.628484511	7.693784305	7.600127163	7.845904172	7.813788197	7.838671698	7.792960224	7.811218146	7.604070689	7.632890288	7.736837892	7.698119535	7.58479244	7.749130042	7.646118879	7.718654348	7.786272867	7.546823431	7.727773964	7.820273195	7.614825907	7.809708592	7.754741418	7.754735028	7.783866983	7.780523589	7.724953694	7.720991277	7.723535237	7.785226429	7.915481356	7.671967626	7.712587498	7.6416977	7.800522517	7.760848231	7.74857234	7.617507786	7.760765262	7.951941244	7.662461103	7.660638247	7.8251173	7.726523788	7.735972752	7.560254193	7.756527279	7.714304309
ILMN_1651520	7.510282282	7.543981041	7.480361885	7.458590652	7.488648067	7.4883667	7.495490761	7.46694468	7.460192174	7.445136927	7.439328756	7.47112712	7.5180519	7.493460358	7.457779626	7.476530589	7.455523304	7.496529005	7.456064901	7.492351662	7.456476476	7.497022302	7.465170293	7.411954285	7.454736771	7.51037681	7.456822064	7.442897452	7.457710669	7.44991217	7.462393671	7.466012725	7.475309959	7.535529872	7.485171785	7.495185548	7.546447231	7.474213156	7.475829196	7.447654069	7.485946923	7.456315398	7.434581524	7.421750711	7.481718518	7.453924773	7.520900055	7.454038748	7.40621965
ILMN_1651532	7.437128864	7.416145253	7.488132587	7.436359736	7.469295697	7.458234616	7.44226389	7.431062234	7.487049054	7.442774196	7.537435892	7.465801962	7.444903457	7.42111963	7.451307636	7.462997773	7.39533612	7.456089711	7.470073308	7.465517179	7.410180752	7.459159497	7.409268098	7.420509974	7.429482625	7.443895762	7.441771574	7.392544254	7.489355506	7.436937778	7.452240074	7.444927602	7.460026071	7.414481567	7.447187021	7.438808317	7.421257315	7.475292039	7.421383159	7.450336327	7.429402414	7.455398643	7.463771021	7.438806042	7.463332786	7.461288301	7.441110176	7.457187388	7.438905009
ILMN_1651535	7.483297642	7.457036149	7.481780939	7.510843986	7.481167108	7.451325844	7.450556776	7.484941319	7.462972822	7.581479727	7.496737454	7.492943716	7.527884508	7.466799585	7.463146868	7.462185967	7.486355206	7.471322445	7.451078499	7.44833587	7.493367081	7.489018489	7.5238425	7.468720026	7.532837054	7.489326763	7.522835475	7.479269953	7.469498646	7.420289472	7.519381585	7.48790852	7.453077567	7.498869791	7.459863893	7.486015545	7.475152258	7.516419284	7.489951605	7.466294532	7.4498218	7.4944022	7.438907132	7.481600676	7.449398336	7.503875424	7.482435364	7.528509937	7.538140308
ILMN_1651536	7.369590698	7.381965499	7.361328927	7.3705897	7.40330604	7.350299586	7.354925507	7.336293713	7.37628436	7.381969215	7.401103664	7.39883794	7.323480642	7.345393379	7.363973712	7.373344556	7.366969683	7.363761586	7.364218556	7.379153659	7.375709997	7.331128408	7.409568916	7.36133302	7.401892091	7.397530611	7.355432698	7.392544254	7.37911614	7.36194017	7.380636201	7.379742201	7.342395236	7.364228364	7.381730072	7.364223376	7.36082916	7.376820072	7.376115194	7.374153524	7.385303211	7.380941116	7.354328249	7.343649319	7.378998676	7.355373162	7.379609442	7.386903497	7.381711337
ILMN_1651538	7.434729793	7.448842071	7.433614971	7.521356075	7.456595417	7.470429945	7.459122526	7.481125639	7.496662692	7.435669306	7.403400106	7.487069356	7.443292996	7.422391627	7.422144945	7.493218582	7.449703036	7.469099179	7.422755775	7.474376978	7.471937071	7.436210528	7.434666843	7.542080727	7.491589767	7.559821194	7.505502092	7.516737755	7.468107124	7.493708558	7.419131251	7.445350413	7.480458463	7.435303421	7.450400769	7.449436382	7.439242022	7.424342719	7.486327097	7.413950339	7.475720095	7.4743382	7.496678748	7.441956623	7.437591272	7.463417811	7.443539737	7.455064545	7.444561002
ILMN_1651543	7.403790622	7.442204459	7.444017367	7.445217168	7.423120004	7.466790809	7.446765588	7.455932011	7.434912159	7.41951418	7.466734434	7.430654557	7.468215535	7.426514289	7.447518041	7.456806588	7.471348512	7.412717301	7.460565388	7.404024354	7.444467839	7.424123455	7.439753047	7.4509122	7.457651719	7.446286806	7.4348885	7.449939924	7.471140195	7.397709139	7.448022463	7.443653903	7.451493811	7.46593412	7.436534588	7.413054784	7.398597442	7.441750642	7.451109318	7.410762553	7.449284978	7.441154136	7.430130784	7.456483321	7.480908463	7.45917183	7.484482873	7.448303262	7.433758489
ILMN_1651544	7.430800476	7.445055293	7.481075318	7.43901634	7.423120004	7.50098548	7.471123641	7.446384492	7.457390184	7.413753792	7.376730789	7.455386468	7.402658214	7.429674149	7.430087212	7.457226548	7.431318946	7.469772757	7.443579139	7.430951861	7.45725639	7.367840183	7.458987533	7.408997403	7.456406921	7.473175536	7.490487546	7.506127772	7.479202522	7.425491331	7.431109285	7.529676496	7.399552472	7.469044035	7.429380623	7.464047552	7.448277607	7.454401716	7.451862725	7.411968717	7.45788616	7.426678402	7.352339998	7.543963749	7.427525032	7.456716576	7.452711921	7.43280585	7.443746681
ILMN_1651547	7.432618742	7.411270584	7.45990522	7.474057347	7.40330604	7.427958709	7.451415934	7.47993776	7.471794729	7.498834183	7.463144733	7.444239507	7.493139876	7.463387207	7.467688894	7.416118164	7.417067533	7.477874027	7.458642291	7.468145593	7.441890516	7.442488538	7.417266072	7.490923107	7.475877265	7.485171784	7.423795199	7.41810019	7.451298785	7.516142788	7.45104343	7.465662017	7.487571231	7.491511137	7.452468006	7.482639813	7.427388815	7.402778069	7.470741652	7.457479315	7.454045489	7.439315158	7.408662007	7.489925533	7.451668638	7.436841278	7.463566806	7.505587074	7.453614889
ILMN_1651554	7.432618742	7.441400866	7.454978832	7.43901634	7.479953524	7.451325844	7.424232976	7.465336016	7.437539092	7.453396583	7.414562956	7.425152498	7.59629176	7.455936386	7.472479797	7.460960224	7.406543113	7.454485157	7.451296656	7.48746075	7.482227283	7.494329839	7.455230894	7.471527316	7.453476591	7.492235095	7.418661892	7.433534609	7.465254958	7.42596687	7.493978782	7.472698283	7.496015955	7.467345963	7.48966931	7.453131735	7.480939358	7.43324121	7.45636251	7.482759207	7.448205591	7.452714883	7.406769406	7.448548035	7.49484245	7.447324958	7.445187706	7.512461869	7.4801987
ILMN_1651557	7.540126703	7.408241368	7.490332804	7.450546301	7.514958307	7.505352935	7.567397452	7.567998705	7.513032458	7.478851369	7.443376593	7.492104165	7.4329879	7.464007715	7.506837466	7.507766848	7.466050937	7.539552102	7.500159636	7.496763175	7.482434096	7.428828322	7.499336342	7.464355649	7.494714912	7.457788489	7.470269863	7.502418209	7.49707033	7.523418041	7.497846139	7.548086804	7.500249818	7.499758063	7.459165851	7.489317513	7.424502318	7.466389388	7.523867885	7.440593382	7.528118619	7.532094015	7.54455831	7.539426543	7.436558515	7.555425711	7.443539737	7.574649548	7.549360789
ILMN_1651563	7.371748223	7.487227866	7.442398218	7.431483397	7.395985277	7.441936218	7.416007224	7.411758585	7.435898909	7.436855668	7.421668185	7.449986763	7.444263906	7.40959351	7.417201416	7.432796134	7.452042611	7.370798015	7.434291311	7.435389682	7.419156523	7.431119823	7.463201649	7.394480745	7.437483857	7.427425695	7.406654317	7.426558117	7.424576305	7.459341942	7.436526191	7.424422055	7.460341931	7.431824117	7.443737116	7.453537291	7.444570579	7.384743356	7.454866531	7.406650037	7.408115431	7.432730889	7.389160982	7.445940993	7.438780916	7.427116183	7.441110176	7.357509096	7.387669323
ILMN_1651565	7.481416543	7.45655372	7.426374816	7.509853934	7.484775909	7.475860573	7.475542965	7.484509047	7.518113955	7.519798487	7.461276687	7.485671324	7.542961665	7.494700291	7.508687893	7.449081679	7.416743638	7.513960975	7.537319534	7.481310884	7.472383438	7.448396376	7.460976047	7.425286278	7.440125369	7.418598084	7.527997617	7.406683783	7.479202522	7.443521357	7.518111979	7.484043527	7.485951686	7.458358865	7.512490112	7.486015545	7.523836935	7.434733439	7.498700312	7.48618981	7.49329708	7.478402956	7.510701312	7.460812061	7.568283482	7.497321019	7.467933814	7.467327868	7.517879379
ILMN_1651567	7.457218836	7.463117706	7.483852931	7.476368364	7.414926088	7.445113182	7.467169025	7.508557415	7.481675944	7.515900976	7.418040179	7.443950057	7.418712963	7.436281026	7.544709236	7.500024669	7.440485345	7.404851989	7.446466151	7.532446645	7.467364448	7.401806595	7.465906252	7.480431285	7.464969156	7.551686586	7.491954184	7.446647298	7.476925973	7.487890042	7.468459897	7.43587443	7.421381501	7.46368122	7.446268168	7.435319487	7.454650652	7.42559658	7.46119692	7.448984978	7.391400437	7.504792502	7.495420044	7.505239419	7.438222862	7.449060264	7.42118898	7.435586724	7.47160463
ILMN_1651568	7.435030469	7.413246791	7.447749714	7.434144595	7.420773158	7.465514223	7.449111491	7.447170346	7.414440967	7.470536744	7.445402673	7.4895863	7.494264334	7.426514289	7.449684739	7.569540637	7.470238734	7.468191785	7.468393872	7.488744861	7.450053656	7.445591463	7.453211101	7.430114081	7.473573011	7.411190986	7.469438703	7.421684223	7.480448255	7.429782655	7.455494283	7.515064265	7.497318009	7.479322071	7.507023734	7.424700104	7.46249459	7.449125832	7.497601408	7.40995133	7.507524232	7.427246606	7.506857605	7.466340904	7.48226083	7.475690314	7.441378032	7.503287494	7.451557997
ILMN_1651569	7.462561943	7.463648165	7.48876807	7.474980564	7.480257503	7.504288367	7.440428674	7.45954429	7.564437314	7.460182253	7.487130203	7.497144015	7.505301442	7.475792089	7.515830385	7.483433915	7.495443886	7.497317858	7.472167775	7.499905377	7.473711795	7.467925717	7.456738155	7.483958252	7.525351007	7.519258868	7.46261037	7.503095316	7.509945379	7.436937778	7.493705652	7.496118298	7.468909486	7.445237653	7.497767103	7.507891744	7.500215557	7.508806845	7.470741652	7.500440008	7.512534513	7.529252525	7.547594169	7.474521427	7.554091696	7.493659753	7.52376667	7.494496166	7.494193921
ILMN_1651574	7.452656318	7.484072567	7.46727918	7.423910679	7.444255944	7.489708911	7.466208502	7.451811242	7.427283345	7.441887598	7.377882864	7.442208662	7.41666819	7.422073784	7.416651406	7.491842573	7.427265987	7.425750107	7.456495561	7.420363211	7.44073307	7.377453827	7.439753047	7.448831861	7.447085694	7.441491807	7.459072896	7.46310286	7.4529297	7.484815923	7.393086642	7.484043527	7.416606804	7.424095577	7.388126626	7.4975012	7.41077133	7.433839461	7.418613673	7.38358119	7.429104837	7.44353861	7.421553921	7.50747812	7.374436188	7.407395811	7.413486611	7.40615157	7.428688239
ILMN_1651576	7.412156392	7.49759724	7.420241951	7.515323487	7.454412272	7.367364059	7.385151124	7.438384054	7.432602154	7.442774196	7.480275683	7.45877497	7.435078637	7.475792089	7.452928637	7.463805246	7.428518463	7.421429926	7.414678371	7.507355921	7.396917818	7.433784011	7.452957785	7.447569058	7.434384362	7.409769107	7.466065461	7.453193598	7.485558973	7.427872749	7.48354695	7.462061229	7.422465488	7.451387783	7.441659097	7.448604676	7.447483608	7.442899119	7.459342534	7.420782575	7.44101101	7.411470118	7.443338309	7.470749032	7.444794717	7.429313973	7.43104359	7.40874406	7.43485357
ILMN_1651582	7.45236924	7.533915574	7.426374816	7.470838374	7.436088778	7.398064478	7.416339699	7.484509047	7.455196341	7.441296333	7.494288288	7.43276253	7.452648467	7.459352656	7.419674621	7.507766848	7.483387479	7.404535606	7.424436447	7.448617237	7.415341007	7.435105241	7.444742788	7.450498698	7.452210142	7.476884248	7.416075211	7.457999556	7.475381234	7.468079119	7.4230403	7.423098398	7.435624388	7.425002565	7.436534588	7.415304053	7.476590922	7.374904627	7.429625783	7.437141641	7.446845745	7.471435109	7.491050337	7.454447417	7.497994917	7.456716576	7.490287549	7.45884668	7.451848633
ILMN_1651584	7.514032816	7.45327319	7.443478855	7.461742057	7.421554911	7.462873089	7.480575061	7.452570815	7.464814553	7.44425114	7.569109115	7.47560516	7.442123879	7.465248625	7.468488589	7.461369869	7.459827403	7.467041917	7.384687748	7.463662824	7.459817556	7.454073802	7.434937123	7.451735158	7.40097535	7.393472638	7.430889511	7.448709715	7.453577062	7.404069633	7.412561986	7.432363221	7.451176646	7.486260812	7.419634853	7.406278635	7.421555325	7.452190106	7.445047053	7.512045744	7.467523316	7.405616183	7.470541818	7.443737539	7.499145453	7.426747437	7.465361791	7.440578517	7.43836791
ILMN_1651597	7.377076777	7.388502002	7.371908922	7.381598325	7.38099681	7.373924498	7.378944723	7.397617503	7.391775669	7.380688101	7.361142177	7.396791869	7.350654246	7.40182574	7.372262227	7.354485764	7.411846784	7.371796514	7.359399546	7.406266544	7.398603836	7.40712917	7.399455099	7.413227369	7.371571014	7.391933866	7.362833827	7.368896882	7.37799096	7.41235102	7.403578663	7.365367643	7.374283836	7.372478635	7.36875293	7.391218751	7.360043903	7.389913454	7.380315713	7.397117112	7.406513492	7.393795282	7.412774412	7.372769997	7.36975313	7.367514274	7.391998891	7.403826148	7.372430626
ILMN_1651599	7.499062908	7.484699859	7.491256141	7.502977714	7.477506033	7.4883667	7.460695522	7.481823336	7.498786105	7.456640918	7.454709422	7.479240927	7.443573143	7.455936386	7.513713317	7.460549524	7.423161451	7.490487556	7.493019928	7.489516212	7.482640676	7.454416236	7.463201649	7.441991898	7.510235273	7.461383963	7.519730474	7.444152708	7.454542568	7.506577668	7.541357564	7.493507872	7.483687174	7.433279606	7.467635538	7.46661705	7.497814237	7.512298349	7.488500848	7.47656657	7.44657238	7.522764112	7.443993023	7.489467986	7.504916561	7.430766114	7.495744238	7.412193015	7.476790327
ILMN_1651604	7.441292366	7.427765275	7.478172695	7.457244444	7.487459488	7.474133843	7.427474395	7.42013573	7.468470391	7.431805693	7.425673751	7.44191762	7.442756972	7.455004167	7.450766877	7.445553091	7.4776778	7.463721941	7.468814086	7.491319145	7.421674099	7.466161281	7.431399719	7.438495972	7.474342417	7.485171784	7.489750491	7.467338154	7.472218336	7.469117212	7.431750011	7.476140515	7.482394761	7.450830038	7.457078578	7.432682518	7.396550512	7.460152819	7.472197888	7.4737962	7.453263324	7.468938062	7.399328336	7.475124715	7.441513783	7.473141017	7.529445908	7.390687612	7.44158908
ILMN_1651606	7.601350123	7.63742867	7.574887022	7.640524538	7.677806561	7.523747413	7.497917041	7.575510689	7.691859584	7.773937609	7.887260278	7.647356565	7.72951071	7.68288637	7.587557697	7.539211556	7.536892085	7.798777199	7.577655994	7.653445362	7.635744864	7.716370168	7.556597143	7.805117505	7.856630291	7.609291686	7.627935584	7.692503446	7.62534989	7.483588407	7.622449598	7.568434286	7.544026244	7.57972037	7.536648585	7.537464362	7.571908262	7.585279405	7.674971142	7.802120424	7.602859731	7.696792477	7.679944476	7.596040379	7.725921888	7.634349867	7.659147035	7.670205941	7.654053456
ILMN_1651608	7.471119638	7.418499487	7.407447403	7.476831763	7.452570291	7.418948434	7.468353015	7.46694468	7.458326529	7.496442919	7.429484891	7.465240805	7.487610542	7.486331229	7.509216695	7.441518661	7.481490964	7.494959545	7.501003703	7.495461289	7.493967655	7.497563303	7.475127094	7.452552539	7.447945954	7.477297327	7.448011131	7.457602522	7.457397462	7.451689477	7.467917742	7.480323746	7.448951713	7.443269896	7.473880219	7.451499219	7.490355257	7.465307895	7.429625783	7.505156526	7.476575628	7.431926873	7.505577958	7.46381801	7.532362079	7.473141017	7.461809636	7.511320359	7.490660585
ILMN_1651609	7.421897216	7.53526045	7.473155694	7.474518758	7.489834989	7.45284129	7.490971545	7.487857402	7.552121244	7.523397115	7.459197187	7.474765855	7.641009796	7.470831277	7.511332366	7.499686647	7.461250908	7.460498383	7.481760296	7.477207906	7.532038864	7.450500239	7.4736831	7.467418044	7.49314786	7.475233821	7.500577131	7.501400265	7.495437005	7.427395801	7.535526215	7.432803261	7.555785471	7.43006559	7.46478904	7.473597417	7.437358316	7.507363526	7.465621734	7.568459387	7.489419638	7.526025072	7.515184855	7.460812061	7.559043123	7.452533001	7.541776438	7.446300933	7.494980406
ILMN_1651610	7.587350691	7.539960707	7.630666308	7.513327696	7.556414045	7.560890044	7.514521313	7.575124152	7.590611488	7.558174211	7.675088843	7.54466185	7.710701077	7.572777411	7.593354316	7.555211658	7.57236402	7.595279531	7.578554917	7.625473904	7.53555099	7.828689331	7.68236306	7.571736093	7.590639412	7.606630144	7.547467855	7.593951978	7.62932682	7.565139989	7.560894703	7.524330043	7.616817779	7.591450993	7.614197626	7.585523929	7.614791854	7.60036949	7.56507598	7.481790764	7.607001154	7.559229273	7.488582723	7.555737869	7.560337427	7.554460746	7.542168799	7.553064963	7.536044993
ILMN_1651617	7.451218666	7.437029624	7.495722187	7.432370926	7.449207167	7.448764142	7.439195136	7.449894086	7.428284644	7.485102846	7.488134795	7.427306858	7.481843543	7.435025315	7.43473167	7.473917406	7.45145917	7.469995996	7.468183671	7.451137058	7.413737365	7.461129936	7.443176843	7.446296261	7.45682261	7.439070874	7.412431656	7.447060981	7.39842594	7.426919145	7.412231678	7.420010549	7.471144803	7.481627201	7.461263856	7.408542099	7.3802094	7.386600287	7.431184577	7.431750746	7.498437494	7.44327211	7.425316153	7.411972994	7.448878012	7.464130556	7.431579071	7.457733845	7.362293577
ILMN_1651624	7.390528544	7.410269452	7.349592032	7.385381861	7.414537246	7.348471051	7.387315899	7.387166101	7.368201836	7.368689049	7.394320212	7.399517124	7.361555296	7.375370882	7.364260802	7.413188383	7.392911488	7.345262752	7.381892261	7.377783287	7.381385897	7.391037074	7.405935746	7.373973571	7.356637413	7.386739133	7.344486199	7.39062218	7.381736779	7.410962231	7.365337375	7.376166202	7.36630514	7.382330441	7.39022105	7.362336061	7.3802094	7.42117014	7.350807564	7.384065476	7.369257735	7.363918139	7.388044863	7.356367531	7.373460069	7.4033177	7.389362893	7.346236312	7.377342065
ILMN_1651628	7.662223835	7.583092988	7.867835264	7.794639495	7.929811476	7.805250032	7.843056291	7.845844215	7.965464259	7.712617742	7.932492139	7.899764793	7.823096846	7.874741098	7.91434545	7.959305604	7.855052201	7.908848031	7.637154315	7.815880902	7.727421205	7.820360881	7.82004186	7.74861259	7.735811052	7.885385874	7.922851371	7.800179915	7.710157851	7.920682085	7.75662139	7.878468905	7.834803179	7.827468285	7.86869466	7.961593576	7.83659528	7.850951175	7.724129162	7.713407581	7.70245609	7.920486469	8.111839407	7.781163101	7.85134178	7.928332507	7.968914955	8.065217042	8.272789214
ILMN_1651636	7.484102734	7.502901781	7.472753038	7.438573628	7.511209434	7.384393698	7.449691581	7.455193543	7.466037044	7.496144096	7.423828627	7.480638933	7.475938237	7.472691723	7.463949758	7.519219276	7.487162073	7.433397483	7.462692804	7.471532239	7.47327076	7.484341095	7.490052647	7.489738798	7.464569809	7.499697157	7.494136628	7.43482735	7.479452698	7.456439276	7.511274604	7.525663344	7.525394408	7.417004676	7.452927821	7.423808754	7.443774808	7.487495326	7.463045017	7.45205777	7.468665952	7.416708151	7.416256163	7.449834942	7.503472165	7.502787074	7.478392013	7.448529961	7.492229475
ILMN_1651637	7.444825706	7.445468469	7.426932787	7.431483397	7.475338293	7.458234616	7.493239738	7.474026762	7.414098992	7.466981526	7.474053881	7.461308494	7.435681167	7.466179223	7.461271189	7.452552873	7.491448591	7.51660044	7.468814086	7.412285249	7.4989811	7.446409994	7.468106842	7.460373534	7.500688333	7.441491807	7.44225703	7.442897452	7.444612462	7.477222467	7.446802833	7.464242048	7.482394761	7.43443796	7.455461232	7.463300769	7.420359687	7.406581275	7.432739725	7.459386529	7.454305187	7.450976395	7.464774371	7.463449238	7.441414026	7.480078185	7.440309198	7.494496166	7.443205626
ILMN_1651641	7.419094022	7.458012066	7.457469555	7.408100904	7.4294022	7.377707045	7.40691719	7.419734471	7.44629778	7.40333103	7.412778385	7.403226966	7.425581211	7.423661968	7.450225911	7.388010232	7.454656303	7.397539284	7.417153273	7.408495374	7.419156523	7.411807985	7.388307616	7.405223051	7.449659237	7.398033151	7.388407828	7.421684223	7.449650705	7.40819509	7.466281167	7.395733575	7.409792892	7.442988179	7.364503914	7.433123069	7.410452631	7.443756935	7.44007622	7.447324262	7.443535401	7.43879102	7.394076974	7.412906203	7.434035108	7.452185376	7.421781008	7.458009541	7.432653947
ILMN_1651642	7.547950674	7.610461473	7.515370199	7.566697062	7.52774476	7.553213779	7.549543012	7.554476736	7.505530953	7.61294838	7.508303946	7.563790263	7.503436601	7.547423906	7.573830438	7.643753207	7.535095644	7.535238051	7.609423872	7.587492064	7.534451081	7.504108153	7.591975283	7.537633193	7.597690379	7.55798462	7.59498203	7.596228062	7.561625517	7.619757331	7.629903504	7.578139785	7.577952021	7.517151042	7.576775865	7.539336756	7.536042087	7.534297881	7.602499708	7.587729917	7.558781721	7.535960257	7.508778891	7.53341753	7.526832036	7.51991589	7.451206905	7.464790272	7.542962389
ILMN_1651643	7.449486011	7.454659188	7.478172695	7.473135701	7.484775909	7.413232931	7.47135025	7.487655087	7.472998479	7.449857753	7.440005492	7.464398818	7.476732851	7.495630268	7.494956485	7.48307674	7.49118147	7.456354761	7.446908075	7.46233011	7.43153446	7.533815779	7.475847502	7.479390996	7.43216043	7.454611158	7.462172609	7.480724455	7.420264005	7.500088198	7.518111979	7.419128439	7.475952249	7.465652101	7.475822209	7.502398949	7.470305607	7.456326696	7.533958873	7.532455088	7.436728904	7.440890813	7.483725728	7.486887113	7.453746342	7.458820229	7.476004468	7.444569992	7.470153718
ILMN_1651652	7.431407466	7.412756011	7.468151436	7.459489541	7.420773158	7.419997106	7.378207312	7.423758091	7.404438965	7.383247372	7.380544173	7.39883794	7.387456038	7.414413614	7.415550928	7.431863099	7.411846784	7.381366242	7.372756273	7.399174512	7.395902367	7.393038297	7.440811168	7.424849938	7.398679565	7.417688676	7.395452675	7.399203044	7.373477886	7.437886398	7.400889979	7.407660998	7.390956315	7.397717409	7.408221893	7.403556167	7.402297953	7.390279236	7.382823995	7.393031101	7.459388833	7.389492118	7.407720632	7.397917775	7.394869348	7.410210358	7.429152022	7.395461903	7.440246601
ILMN_1651656	7.390866357	7.353717731	7.334404745	7.363297836	7.395600554	7.340261115	7.35373839	7.387936366	7.357006379	7.357401303	7.374015985	7.372388532	7.358757702	7.359354375	7.365408219	7.346788986	7.355599555	7.352185666	7.377931331	7.39525013	7.398603836	7.372484958	7.3847149	7.396529001	7.391756769	7.345507748	7.333980248	7.399203044	7.357141477	7.387840387	7.361705262	7.389087081	7.374722096	7.372478635	7.379560154	7.38476507	7.330647278	7.382874935	7.365074721	7.375165738	7.372802181	7.363918139	7.357611423	7.35782471	7.359792792	7.378404647	7.332726109	7.362329684	7.335843568
ILMN_1651657	7.429583798	7.455599563	7.46727918	7.43103943	7.425864149	7.461051268	7.433555332	7.466306756	7.441777287	7.460477512	7.431680321	7.483434689	7.398797847	7.436908437	7.399793598	7.440159347	7.408541799	7.4525833	7.423477445	7.47127277	7.430928245	7.375664225	7.426131525	7.46257672	7.406462843	7.43374751	7.440310032	7.446233017	7.441184445	7.430738323	7.424662164	7.464242048	7.418089231	7.444676152	7.431792419	7.446509901	7.461398321	7.470977515	7.459342534	7.417045649	7.420642055	7.430846307	7.438907132	7.45403547	7.393392926	7.418450884	7.438716813	7.41609222	7.42722411
ILMN_1651660	7.473301994	7.605279199	7.486844142	7.491404047	7.464313343	7.418948434	7.430368476	7.497293849	7.474500027	7.48391116	7.52119395	7.495743396	7.510701766	7.484161545	7.4488726	7.431863099	7.476583086	7.544409735	7.482176653	7.514986492	7.423859822	7.485370979	7.467130137	7.487596139	7.486958684	7.45421476	7.43339405	7.46810041	7.434901642	7.408655327	7.542745072	7.519020327	7.479813677	7.575291325	7.5344984	7.457926003	7.462220033	7.456875114	7.505708244	7.54875041	7.473776164	7.482914203	7.478411681	7.429171496	7.460336885	7.46270649	7.44326748	7.474355329	7.469433977
ILMN_1651662	7.416899975	7.412263046	7.385241476	7.396602681	7.422337191	7.395098459	7.432602826	7.387551161	7.371153335	7.386747434	7.405336095	7.415056036	7.405527	7.392670424	7.403123778	7.383859917	7.444082881	7.386584807	7.380766224	7.401121851	7.425411238	7.420025686	7.414038748	7.456938933	7.391293267	7.396016683	7.385676279	7.350838323	7.365532034	7.450803882	7.395133099	7.398387345	7.394674722	7.392566455	7.412818266	7.370334009	7.40163019	7.413005095	7.399727406	7.396668346	7.399041443	7.417976446	7.384072497	7.373248908	7.396531665	7.433999905	7.432112744	7.410013867	7.428977678
ILMN_1651664	7.467552237	7.467455214	7.499992581	7.465363255	7.487459488	7.496421876	7.442567928	7.461296249	7.510515394	7.46964745	7.545595127	7.471967115	7.524994353	7.423344537	7.493373461	7.446440452	7.496505869	7.480504294	7.468183671	7.427056982	7.419787876	7.576432903	7.458239228	7.453767682	7.505187653	7.47482172	7.448956656	7.444569952	7.500819795	7.455165462	7.444653847	7.4859921	7.444145929	7.485970296	7.484923183	7.412604366	7.572215198	7.477451259	7.473288542	7.505683587	7.526272771	7.478776119	7.452997948	7.46563072	7.473320232	7.465918337	7.516772816	7.461150949	7.451557997
ILMN_1651672	7.447454271	7.496281812	7.429721493	7.447879282	7.509351699	7.470040206	7.469054833	7.492297462	7.509262985	7.441296333	7.425412752	7.45482028	7.520678005	7.486951137	7.453468539	7.456385627	7.446460387	7.442357515	7.481968475	7.506548866	7.471488847	7.474883257	7.444742788	7.4636505	7.458065126	7.45421476	7.496299903	7.443734875	7.508722859	7.478068329	7.491804036	7.433682485	7.441554303	7.479609789	7.449941661	7.522727164	7.468050738	7.465578364	7.488500848	7.488177046	7.429996582	7.424657264	7.458079893	7.475124715	7.501451232	7.453576619	7.458749482	7.476799732	7.467652264
ILMN_1651680	12.19960242	12.36264084	12.36235621	12.38391252	12.89002572	13.23683072	13.23602142	13.29134688	13.34437726	12.75628372	12.59234198	13.00917545	12.63334281	12.77074093	12.91857032	12.83449869	12.95536877	13.17803932	12.23674346	12.9309659	12.99429736	12.92654531	12.82868853	13.1671873	13.01569447	13.03390659	12.87260672	13.15988044	12.81032186	12.84712525	13.03409288	13.37239138	12.80308115	12.86850174	12.75834705	13.14096011	13.00552808	12.94217358	12.42782563	12.91606029	13.08565729	11.6496491	12.14686915	12.78606117	12.01466671	12.04832153	11.72600564	11.50756455	12.07039766
ILMN_1651681	7.48892218	7.464182064	7.428048623	7.462193512	7.49904078	7.450816962	7.523142111	7.469117646	7.450453374	7.492261253	7.505357779	7.513165636	7.484164588	7.524167069	7.489943198	7.529368779	7.514389213	7.499304519	7.509930726	7.443224022	7.472827987	7.496482101	7.479434152	7.495670896	7.466557989	7.487664531	7.46902134	7.423463779	7.479951489	7.503040383	7.488047641	7.469095691	7.539450704	7.482493627	7.500323307	7.462925327	7.467770123	7.465307895	7.465988838	7.480348441	7.48921567	7.500568195	7.578231324	7.470093537	7.456402142	7.499511819	7.544125702	7.555135081	7.431538206
ILMN_1651684	7.585464014	7.535932564	7.585190834	7.537740487	7.556754755	7.598876203	7.549732439	7.617295277	7.573092397	7.651980422	7.564846784	7.626067642	7.588988467	7.589097201	7.5867667	7.616954397	7.577865854	7.570594972	7.604686386	7.582264164	7.59844725	7.530544979	7.506218412	7.565913702	7.616935596	7.614574554	7.609096062	7.575455829	7.548724346	7.578138906	7.583144656	7.624280206	7.541738596	7.604160547	7.544478276	7.639127126	7.547672747	7.657435682	7.582234585	7.609821579	7.559769171	7.581661483	7.441095432	7.588170259	7.584282098	7.520265493	7.567750853	7.478572531	7.565753665
ILMN_1651685	7.445996225	7.392542615	7.401337872	7.439459048	7.382534328	7.372982875	7.422928719	7.387551161	7.404438965	7.407641469	7.367270028	7.354170523	7.379901244	7.39987258	7.379632639	7.380726033	7.422206796	7.379398274	7.398785026	7.404345486	7.39386284	7.420025686	7.396629929	7.430996477	7.378204106	7.409769107	7.363400081	7.380387283	7.355608548	7.376344231	7.422715445	7.394405759	7.382943881	7.401766671	7.406297119	7.403556167	7.436275804	7.394631523	7.409435452	7.4045414	7.391736157	7.413794199	7.430457895	7.388480698	7.386841051	7.4033177	7.428331406	7.42484226	7.367413007
ILMN_1651690	7.495595852	7.486593118	7.439677343	7.43325797	7.445023979	7.508252237	7.464250096	7.496599134	7.445333	7.506613447	7.492902611	7.495743396	7.46560441	7.481681858	7.500234163	7.506086645	7.458398355	7.465401189	7.479261758	7.53474956	7.458800282	7.472978783	7.473200813	7.47242847	7.465367626	7.433332689	7.464779644	7.457204854	7.487702324	7.443056352	7.447413427	7.477054363	7.485304333	7.446639217	7.470264837	7.459486983	7.490949085	7.540213655	7.459713913	7.455260035	7.460379673	7.439315158	7.450667374	7.450261301	7.502894549	7.451143096	7.474822922	7.467327868	7.459506555
ILMN_1651692	8.342417324	8.580519279	8.283160409	8.363599398	8.167630247	8.44369888	8.449148638	8.347490081	8.792994555	8.81912953	8.579685405	8.364165755	8.621894596	8.751747443	8.689782777	8.379146058	8.419929801	8.323666867	8.465630174	8.430039202	8.465863482	8.057865666	8.292253073	8.447533074	8.489146693	8.222928341	8.374832429	8.336007842	8.34878841	8.261765985	8.513005871	8.019012328	8.286287997	8.533935086	8.425877713	8.144380928	8.493655387	8.389850166	8.44662609	8.124943842	8.348869023	8.502446771	8.209332641	8.104135657	8.51507474	8.104858822	8.611652082	8.215686768	8.182681973
ILMN_1651693	7.456935371	7.451467958	7.495139649	7.493793502	7.453309466	7.472693554	7.473362124	7.479696311	7.463894899	7.535395159	7.502808997	7.494903286	7.50600278	7.508963837	7.53490289	7.52428938	7.493049244	7.491650611	7.464599594	7.491061289	7.539084669	7.577996535	7.463201649	7.481709647	7.530004144	7.520057948	7.481067745	7.505119538	7.536722023	7.506337458	7.494800521	7.496896842	7.45907878	7.505708711	7.496239128	7.490503172	7.488577188	7.556739905	7.450732247	7.496295267	7.488195484	7.458501354	7.459447194	7.464549383	7.591605488	7.510361567	7.506723883	7.473665523	7.423275147
ILMN_1651699	7.426526375	7.574541379	7.484529298	7.425251583	7.475960407	7.466368663	7.474241055	7.442011591	7.521642598	7.458706334	7.448816265	7.464679515	7.463771163	7.476412114	7.438277054	7.434654095	7.432555919	7.47807838	7.482176653	7.436855458	7.485307003	7.472039379	7.479672373	7.497839201	7.466557989	7.432500445	7.490487546	7.442897452	7.445968928	7.446746835	7.48831418	7.449525266	7.507099726	7.488297866	7.461030152	7.500959424	7.46581386	7.464225311	7.541430868	7.45562494	7.528350018	7.506704352	7.434581524	7.483165163	7.526275253	7.473141017	7.48489419	7.45998601	7.467652264
ILMN_1651705	9.50483601	9.097547252	9.311402244	9.872995562	9.021869736	9.421369288	9.266420183	9.78638521	9.712067625	9.377499302	8.853273946	9.667050118	9.267929945	9.29862977	9.481620132	10.47836465	9.486874467	9.236557016	8.751166807	8.987757503	10.1077651	8.724926075	8.956214885	8.926779634	9.404104939	9.741596293	9.145359923	9.089724892	9.45207524	9.10201227	10.22652921	9.675300829	9.22254069	8.958859657	9.587391366	10.18272612	9.052654506	9.45478413	8.947189865	8.936192591	9.502398302	8.831921583	8.600886149	9.144295055	9.323472553	8.496357699	8.324613751	8.742937848	9.660879765
ILMN_1651708	7.443651556	7.422148776	7.484529298	7.458141639	7.486566597	7.421575718	7.457251159	7.436355767	7.461430674	7.429122562	7.515436565	7.45482028	7.462167983	7.486951137	7.457779626	7.457226548	7.455234536	7.426672843	7.452602927	7.39360325	7.460322546	7.446687056	7.419297572	7.472725271	7.482750873	7.453818474	7.404537956	7.433534609	7.438059144	7.467727759	7.475394863	7.483480253	7.496666901	7.458358865	7.423199067	7.414404909	7.420059279	7.460425074	7.475103825	7.461750397	7.519213684	7.437219216	7.437361954	7.414771312	7.450637452	7.425636799	7.482435364	7.421973493	7.433207509
ILMN_1651710	7.384388844	7.400877068	7.379689102	7.406730674	7.382149996	7.381995242	7.345308405	7.379875817	7.389281167	7.370980669	7.392221637	7.366515063	7.360626541	7.407658128	7.399237829	7.389558194	7.36434701	7.408637843	7.3782161	7.378811486	7.393180447	7.427400115	7.405935746	7.397761817	7.408740436	7.360506933	7.370720693	7.393023409	7.382110611	7.384729163	7.360975244	7.400597158	7.440576165	7.338341624	7.382961558	7.38152352	7.392397144	7.351106349	7.364218226	7.345221728	7.413816	7.358390852	7.367845379	7.400737907	7.383433835	7.395387989	7.379208405	7.392911818	7.392215832
ILMN_1651711	7.513496712	7.46259073	7.481075318	7.465363255	7.476580263	7.42052256	7.475327312	7.483631749	7.424939868	7.510806449	7.42747653	7.477842752	7.511645798	7.431880535	7.483869929	7.465804689	7.448527378	7.516821935	7.475092838	7.503342012	7.496771696	7.559071852	7.433854206	7.469358045	7.43836603	7.499283626	7.385128519	7.40575618	7.508966841	7.434558469	7.505580985	7.474281476	7.500575743	7.458638168	7.439804228	7.466254248	7.506544056	7.456326696	7.475829196	7.538413877	7.44101101	7.452131144	7.42709257	7.472036513	7.538909525	7.483011997	7.518428291	7.492978136	7.442396296
ILMN_1651712	7.464787822	7.431050888	7.48419198	7.458590652	7.471232405	7.495691425	7.505554672	7.502068794	7.50615029	7.474393942	7.528238356	7.532139189	7.463934854	7.452827978	7.432820286	7.510119894	7.472455499	7.473058494	7.494694894	7.496502475	7.451146097	7.469275509	7.456738155	7.436295611	7.506018259	7.415855612	7.46304684	7.461934782	7.43207253	7.511508357	7.479603693	7.503863506	7.46065785	7.433279606	7.455230551	7.456345936	7.472292564	7.551286696	7.548179529	7.456360618	7.478904885	7.420156276	7.423844519	7.479162189	7.486381233	7.468434293	7.464639411	7.491088036	7.466595943
ILMN_1651715	7.405090033	7.448842071	7.483169548	7.3705897	7.418041073	7.39657883	7.444079941	7.413346446	7.390707889	7.393057773	7.36402198	7.418572113	7.371949915	7.390035033	7.387232543	7.380201975	7.40149431	7.414280417	7.414429562	7.44005626	7.420417924	7.418876115	7.398203003	7.405640937	7.378204106	7.456198226	7.470269863	7.494539249	7.382484307	7.384729163	7.416839876	7.470095414	7.440902619	7.436166204	7.424454053	7.41125198	7.418851676	7.438270567	7.403788869	7.399781864	7.435281811	7.4163885	7.432068713	7.4450628	7.405365398	7.437194586	7.400008612	7.420071394	7.440514925
ILMN_1651717	7.48865485	7.426078309	7.455481171	7.43325797	7.416482623	7.439264105	7.436078749	7.416133881	7.496057683	7.448382959	7.479322762	7.438699767	7.46459561	7.458110684	7.441816162	7.475042414	7.497566509	7.44177058	7.408639827	7.451971997	7.407897016	7.424384604	7.459734394	7.478599464	7.475110446	7.452630116	7.461733566	7.408071195	7.424934845	7.428827358	7.479866326	7.467741426	7.464456095	7.477885293	7.518001249	7.474936098	7.547979164	7.498559066	7.443903509	7.48520334	7.51099912	7.466486613	7.484929256	7.486162686	7.492563519	7.469878149	7.459417699	7.486223009	7.421383296
ILMN_1651719	8.337009105	8.176439596	8.255096826	8.119593271	8.226464172	8.446913437	8.320104832	8.370153901	8.34847128	8.269779186	8.17337525	8.120711053	8.237526294	8.349181256	8.372591793	8.130156576	8.297222794	8.257798155	8.336603558	8.259123148	8.33946284	7.921194259	8.317135526	8.288539737	8.413743689	8.131689363	8.18168274	8.323542521	8.205706969	8.299968152	8.32808681	8.230022345	8.200598652	8.135993905	8.291023498	8.337144084	8.089754722	8.219058524	8.162095248	8.083591602	8.30895314	8.161578496	8.176879983	8.406694072	8.247807361	8.127945103	7.967914195	8.015238694	7.945482439
ILMN_1651727	7.44306312	7.4217006	7.415231361	7.430151052	7.397909649	7.437115228	7.461983877	7.391023399	7.416828993	7.451627216	7.407870659	7.419838981	7.43465811	7.417293486	7.405063	7.452122216	7.405539324	7.431267847	7.485091479	7.411970917	7.390438149	7.394222914	7.471266788	7.411107525	7.363908441	7.426564838	7.386770351	7.457999556	7.380988706	7.362374524	7.408586277	7.451978588	7.386766179	7.410642355	7.431072082	7.390299183	7.446424863	7.503073771	7.435065565	7.441538653	7.432065547	7.427529164	7.412774412	7.403084396	7.46202595	7.421887218	7.440575781	7.447405244	7.403981987
ILMN_1651735	9.05666363	9.410449513	9.412526373	9.228683707	9.105551046	9.601391846	9.32925608	9.425273435	9.035145444	9.108359164	9.393541755	9.25726425	9.324238487	9.143343017	8.993214906	9.488279386	9.518612566	9.504147002	9.1901249	9.283160267	9.174672356	8.276530666	9.538270814	9.364119682	9.340118253	9.520465444	9.798175626	9.193240806	9.553075756	9.370331997	9.000451857	9.089162721	9.343769793	9.175719736	9.342642845	9.177596453	9.149136616	9.341336577	9.595191517	9.738888594	9.561047822	8.924692658	8.796640892	8.891475807	8.872382297	9.226248434	8.953445351	8.913209188	9.411231323
ILMN_1651737	7.4237552	7.493665924	7.423028327	7.475442766	7.453677873	7.42316113	7.399689867	7.460600051	7.429284107	7.421022977	7.502085886	7.430049164	7.460030545	7.441292641	7.443718974	7.480195895	7.469682776	7.398816535	7.431513976	7.429758238	7.437808644	7.428593528	7.409869381	7.458100264	7.437042177	7.373331707	7.499868328	7.424350454	7.402098076	7.438359895	7.41880442	7.460948732	7.423184378	7.434726753	7.41599634	7.433123069	7.412671289	7.441462655	7.433903681	7.441223205	7.469796436	7.43643247	7.448097478	7.421750711	7.441721108	7.399173361	7.422954299	7.462944368	7.424512196
ILMN_1651741	7.475204428	7.499578881	7.482130883	7.470380059	7.512454197	7.471198597	7.501827196	7.492850577	7.503064407	7.440704896	7.437514544	7.45226637	7.455653792	7.478582099	7.542058955	7.460549524	7.494380509	7.455022692	7.499948771	7.509518248	7.453839276	7.531090864	7.450413844	7.474183723	7.481987718	7.462589399	7.468602772	7.406220248	7.4806959	7.484815923	7.462393671	7.463159129	7.517550768	7.435303421	7.438173644	7.471555474	7.508357488	7.568758414	7.475466558	7.446667897	7.460871771	7.46307408	7.439528418	7.472668785	7.452442417	7.494392826	7.476004468	7.488832848	7.510245514
ILMN_1651745	7.458067879	7.437029624	7.480002176	7.531035849	7.498443785	7.482308191	7.547460083	7.515873008	7.44854052	7.477959329	7.622160869	7.479240927	7.538073229	7.555164493	7.516095059	7.509447374	7.514128227	7.503560754	7.470911689	7.519980055	7.518017368	7.499190845	7.543755865	7.481201063	7.471642364	7.521651952	7.529714764	7.519026127	7.505815737	7.487426692	7.480654263	7.467054838	7.536181969	7.509303246	7.51118439	7.474603062	7.473719393	7.549691757	7.49650426	7.423664682	7.500726864	7.497871759	7.452206879	7.47235359	7.583050967	7.486316898	7.486959001	7.568019484	7.476040216
ILMN_1651752	7.572516739	7.650127732	7.535544184	7.566697062	7.559827327	7.503236365	7.483001439	7.508729878	7.50770333	7.49674176	7.580732792	7.537541761	7.484377605	7.486641183	7.48413417	7.592755837	7.518037207	7.563664616	7.500581547	7.504674005	7.489355239	7.53490365	7.537825263	7.50722685	7.506018259	7.53652651	7.494498449	7.54660222	7.516153469	7.493489227	7.478290252	7.485438842	7.577301213	7.557336114	7.564665573	7.519715227	7.575591374	7.541154105	7.492494502	7.582767227	7.567221284	7.656421191	7.608407778	7.503212936	7.683623065	7.851029448	7.578790644	8.009223399	7.69871436
ILMN_1651758	7.485979035	7.456074882	7.466395446	7.491404047	7.432158024	7.401552075	7.505741178	7.480177901	7.492441164	7.446317602	7.550140805	7.502472263	7.592512382	7.492840404	7.481226262	7.457226548	7.471348512	7.453402225	7.493229157	7.477978222	7.447843592	7.46572669	7.451942586	7.457714927	7.459300674	7.509561357	7.426341643	7.426117614	7.485558973	7.435035068	7.478815717	7.427511495	7.437618224	7.492683305	7.486416804	7.463300769	7.476014776	7.435623433	7.456735885	7.480827811	7.441293205	7.516137726	7.428802894	7.46563072	7.57384297	7.538382102	7.556843152	7.478572531	7.469793359
ILMN_1651760	7.416585536	7.523125594	7.439677343	7.418074994	7.421554911	7.479995241	7.487329255	7.461986156	7.492441164	7.438929453	7.449046323	7.480638933	7.474954568	7.458421207	7.478844669	7.496634956	7.437761848	7.435213078	7.421790311	7.445506986	7.42633816	7.552149727	7.464678968	7.462936758	7.495502117	7.422187667	7.464779644	7.350312074	7.463200634	7.418879859	7.461547154	7.481194991	7.467316264	7.467628682	7.421934644	7.466978449	7.44695427	7.459335291	7.454491918	7.454535926	7.507955906	7.467881555	7.430457895	7.509113397	7.474593984	7.465560127	7.43184612	7.437469019	7.439173408
ILMN_1651763	7.364862396	7.376453226	7.341170484	7.424357883	7.358141024	7.367830379	7.381513537	7.380258368	7.388923947	7.369017068	7.396046732	7.382122734	7.396439936	7.380737779	7.37055348	7.423353469	7.384113454	7.36779257	7.358487214	7.389288991	7.404937486	7.387765947	7.370263624	7.402723352	7.374421573	7.38144641	7.334567254	7.380880177	7.364772076	7.355867752	7.352490029	7.38642253	7.370758547	7.38268942	7.373575451	7.371739164	7.377996014	7.385858901	7.377798422	7.357363192	7.418795826	7.402758837	7.39461224	7.369892532	7.378761662	7.37661184	7.394592839	7.380256486	7.382143129
ILMN_1651767	7.768082754	7.864996558	7.763790405	7.905210442	7.664699684	7.80417956	7.759028418	7.846217934	7.850663989	8.070221511	7.734212032	7.71414077	7.696137934	8.013306943	7.853974472	7.830662802	7.748452378	7.757205382	7.813687174	7.969931322	7.788704468	7.727747246	7.806063725	7.720641256	7.754735028	7.642431706	7.801678411	7.797990548	7.7305582	7.655761187	7.801355926	7.571202798	7.747897292	7.881475731	7.702810604	7.812145675	7.850983675	7.726652866	7.734841907	7.594904754	7.613492433	7.983230423	7.731930209	7.714097461	7.951358591	7.747563507	8.110806719	7.9524995	7.851361557
ILMN_1651769	7.56279873	7.619495386	7.615457419	7.54189629	7.600888738	7.621749368	7.717983626	7.612538897	7.791776202	7.53779464	7.627520785	7.631755893	7.616745819	7.6044311	7.663450425	7.69103226	7.691837404	7.656697593	7.511001255	7.706713311	7.611149328	7.782990861	7.683562333	7.595221152	7.720103051	7.703409829	7.623408786	7.747655521	7.562478261	7.573762749	7.597998676	7.720138173	7.583155464	7.548887132	7.73631498	7.604558329	7.721797878	7.684962226	7.651887896	7.516316551	7.729822849	7.613805445	7.66961429	7.608911537	7.645079463	7.704365164	7.612995999	7.709239504	7.790169734
ILMN_1651771	7.444825706	7.446718587	7.4927712	7.467638078	7.473141644	7.434421005	7.490401067	7.444009062	7.441127765	7.45516608	7.448357243	7.451697362	7.487392897	7.473311831	7.460197973	7.507766848	7.451167088	7.486024738	7.475510156	7.476950991	7.478035245	7.483828341	7.453969915	7.466079817	7.519886406	7.460983005	7.451302539	7.40155552	7.494970574	7.448111452	7.465180878	7.468759443	7.478847128	7.43788428	7.483930125	7.449850853	7.47115561	7.482051003	7.477641133	7.427130885	7.448205591	7.461741669	7.424952437	7.448978287	7.510111592	7.446977809	7.456141519	7.435797174	7.418134514
ILMN_1651776	7.719859474	7.685811484	7.798377197	7.629585653	7.62848844	7.708274333	7.614319884	7.664173235	7.735506234	7.760179418	7.579433578	7.707800793	7.507643091	7.798518778	7.73453877	7.81476665	7.659228431	7.661094527	7.755042571	7.683602492	7.722534351	7.78126335	7.703268098	7.622238461	7.606994756	7.626915607	7.725816547	7.740449329	7.606229841	7.708837119	7.648443799	7.619229531	7.611659677	7.691142757	7.657212544	7.684946136	7.737137991	7.709635393	7.678323837	7.547114911	7.54729931	7.668711404	7.606224635	7.739760977	7.609934995	7.550579031	7.72167246	7.606376716	7.669717427
ILMN_1651787	7.418155213	7.459003193	7.394121718	7.417173479	7.432551622	7.399057891	7.409971847	7.400738058	7.391775669	7.401165462	7.414857411	7.416340043	7.399333943	7.416014647	7.388914574	7.417090258	7.411846784	7.444107733	7.422755775	7.407859927	7.382441238	7.404329928	7.426411871	7.436736355	7.416448252	7.425699239	7.438349608	7.463490957	7.419543519	7.415139307	7.414540085	7.42089271	7.431916646	7.392912922	7.424703919	7.380131257	7.416407892	7.45329756	7.43312794	7.417045649	7.419720386	7.410119434	7.388603982	7.432865471	7.383663613	7.418835559	7.441110176	7.426096977	7.452433021
ILMN_1651788	8.145012078	8.064019988	8.127978676	8.141390406	7.901399062	7.956249445	7.980275014	7.934471773	8.18042093	8.293320623	7.758996685	7.947612791	7.953527479	8.250911745	8.306002123	8.053070642	8.034392386	7.826267892	7.89073472	8.157529846	8.121946684	8.147598814	7.880068908	7.857586842	7.835429143	7.863668685	8.011558344	7.952640684	7.833753844	7.791958448	7.880223425	7.710990687	7.904201092	8.106116668	7.975754338	7.919116813	8.170697872	8.010045966	8.018473778	7.69934943	7.740171871	8.184966665	8.08534862	8.036318214	8.056952647	7.814538048	8.388956399	8.043582041	7.990032755
ILMN_1651789	7.438322968	7.406697902	7.469012411	7.442115615	7.407169761	7.413748938	7.428441537	7.475111514	7.443720286	7.443955817	7.438423667	7.423290293	7.465265817	7.481061922	7.449684739	7.40477879	7.426323422	7.473700604	7.442461803	7.481823139	7.421987326	7.431791781	7.46883799	7.453767682	7.458477759	7.419050997	7.402945307	7.41402821	7.479702351	7.477222467	7.413551835	7.387311145	7.47434725	7.482493627	7.463374521	7.41125198	7.464702496	7.381371998	7.449977374	7.451364642	7.483687968	7.431387901	7.404837678	7.417100309	7.519539018	7.480078185	7.422369448	7.452787408	7.422962854
ILMN_1651792	7.4407003	7.445468469	7.485861763	7.423910679	7.408330616	7.466368663	7.458325219	7.444009062	7.46968186	7.468758479	7.433347594	7.446259753	7.445184463	7.445664992	7.428446036	7.434190635	7.466050937	7.426672843	7.481552116	7.457201638	7.474151133	7.48588805	7.443699795	7.453364127	7.434384362	7.426132642	7.490855125	7.416747577	7.48746525	7.453874981	7.465732001	7.403688796	7.449270128	7.439309022	7.446268168	7.481390696	7.487394788	7.448845787	7.409435452	7.442487614	7.386326544	7.473972672	7.426390425	7.458871203	7.450637452	7.475325594	7.46215793	7.519252947	7.439978313
ILMN_1651799	8.372387447	8.002048831	8.428277502	8.019962178	8.412102397	8.413014602	8.612261612	8.278206633	8.470169483	8.133553388	8.480817071	8.342339106	8.316518059	7.930175898	8.291258904	8.368061439	8.512998135	8.264372348	8.24117854	8.305867644	8.330679042	8.73726242	8.286842276	8.34723842	8.230843897	8.624403503	8.349725711	8.437620402	8.254465873	8.24259202	8.358894396	8.653535987	8.410860998	8.296697215	8.285434328	8.162238027	8.171954951	8.33223704	8.144275939	8.278006309	8.771171143	8.303828977	8.389452651	8.192874469	8.258142422	8.534247157	8.22766782	8.368569822	8.474706791
ILMN_1651800	7.431407466	7.431858008	7.401337872	7.420773531	7.434911107	7.4883667	7.444380671	7.481125639	7.422586399	7.400545424	7.364430517	7.429138389	7.406022755	7.392012419	7.414449825	7.496634956	7.446164094	7.40674738	7.41764539	7.465517179	7.470132621	7.381407168	7.461966657	7.446721588	7.470089087	7.378764452	7.465209551	7.44581814	7.446980309	7.487193831	7.509454602	7.468082328	7.392201407	7.462276916	7.448334959	7.494604523	7.373137985	7.482322244	7.403788869	7.42259518	7.383591335	7.399836088	7.459911464	7.402146187	7.432526563	7.430041282	7.379609442	7.398668211	7.417803119
ILMN_1651806	7.476017892	7.450582334	7.403559016	7.492836373	7.486268637	7.421048763	7.432602826	7.420938975	7.443720286	7.431805693	7.430712383	7.420785001	7.492244487	7.438162404	7.483341384	7.457645501	7.405539324	7.395298399	7.434291311	7.504941126	7.4758923	7.423330952	7.440017974	7.450498698	7.420057546	7.417232186	7.42786292	7.435257163	7.4614028	7.442123527	7.419131251	7.43412162	7.473705938	7.435015238	7.448564497	7.453941792	7.449866265	7.439727154	7.454491918	7.449320808	7.433532925	7.412139288	7.558982315	7.45403547	7.43772458	7.450448634	7.438981482	7.421165532	7.450405327
ILMN_1651811	7.477100891	7.5593195	7.444017367	7.484301907	7.477813602	7.474485623	7.45991266	7.483409695	7.459881889	7.483315475	7.463415358	7.501630266	7.558492125	7.455936386	7.450766877	7.516182111	7.476856991	7.487774239	7.479261758	7.507086669	7.445883035	7.466598511	7.492386175	7.505907517	7.518095233	7.506288261	7.448956656	7.493150362	7.491935923	7.488120578	7.482757127	7.479148968	7.437287204	7.488297866	7.503148681	7.496634213	7.454116912	7.49912022	7.480175279	7.459000659	7.48016264	7.437481259	7.489197393	7.488074324	7.488612651	7.480811142	7.485718515	7.471283526	7.546013799
ILMN_1651817	7.44306312	7.485329075	7.443478855	7.448767673	7.42429524	7.432263541	7.453396482	7.409778699	7.456451509	7.468462228	7.433818378	7.427306858	7.492691707	7.47424196	7.436368733	7.461369869	7.427892833	7.431877455	7.438858743	7.485409135	7.415980185	7.474883257	7.428086625	7.432321356	7.452632976	7.451046144	7.446585398	7.485400492	7.483147294	7.473666184	7.511885654	7.430600769	7.434955502	7.463400128	7.442121589	7.430916568	7.450396214	7.47286492	7.522330255	7.491191442	7.48430541	7.47914983	7.408662007	7.466692728	7.477449227	7.445935991	7.482843604	7.442873881	7.443475987
ILMN_1651819	7.789052472	7.626562049	7.808151766	7.806810287	7.85372006	7.832571346	7.875090379	7.940866062	7.803404235	7.745480433	7.76630153	7.886381654	7.631156536	7.844552664	7.829814996	7.845472833	7.795068607	7.871854786	7.937762699	7.808306363	7.850142924	7.769534949	7.848725857	7.857249971	7.813867986	7.838346316	7.829606795	7.830893396	7.799249593	7.819088927	7.756236152	7.87092775	7.806437948	7.707634892	7.850348001	7.836364905	7.667448173	7.850640171	7.951363188	7.784695154	7.877859796	7.729367055	7.685782503	7.862887251	7.716659405	7.835565123	7.723449074	7.735529876	7.785681479
ILMN_1651826	12.15445191	12.20857262	12.1201	11.87188454	12.13635275	12.09020337	12.18710122	11.99846744	12.79125904	11.93344046	12.79523965	12.22473548	12.47906482	12.4912629	12.10662459	12.61738845	12.64319854	11.52235688	11.55850709	11.60645524	11.72319183	11.54256737	12.50769579	11.4354859	11.2314177	11.96894165	12.5666777	11.96468091	11.47888894	11.75011883	11.16543602	10.53586838	11.61310126	11.47597823	11.96511155	11.58371772	11.92129407	11.88221289	12.32424534	11.9278841	11.57617534	11.99335607	11.45661083	10.34670871	11.33436068	11.80478946	11.88381017	12.5100961	13.16147233
ILMN_1651828	8.076399731	7.716489161	8.001497922	7.976289288	8.06255062	7.89927499	8.088630478	7.885039903	7.78765	7.893778332	7.984555474	8.07932949	8.071298859	7.87447394	7.905448127	7.807675567	8.091237346	8.052938672	8.275439245	8.217753939	8.131673468	8.010495651	8.004685696	8.087105839	8.151314888	7.920468313	8.020268272	8.137851677	8.18705104	8.011572094	8.02605023	8.428668785	8.031385633	8.126641494	8.209816767	8.015354959	7.921975741	8.094973144	7.899439148	8.025026863	8.090181857	8.012561563	8.044140106	8.068071127	7.881043579	8.110122894	7.903190151	7.87184827	7.783852393
ILMN_1651832	10.31025396	10.78759489	10.1803172	10.31789213	10.22005749	10.64698081	10.07900769	10.27106055	10.46877288	10.69463279	10.62280538	10.43980992	10.69300785	10.75954108	10.62551866	10.89779329	10.72028663	10.39065399	10.71251049	10.48410576	10.45223252	9.930501315	10.94998521	10.24627151	10.90743528	10.95149455	11.06098652	10.74724348	10.57062771	10.39872338	10.80609354	10.35213686	10.08515055	10.52589831	10.59708796	10.46353291	10.42681229	10.70516137	10.40120618	10.33414218	10.38659465	10.59174339	10.27450806	10.49902171	10.27546888	10.44238715	10.5473997	9.666396509	10.2501867
ILMN_1651838	7.376724361	7.392542615	7.373021028	7.380648884	7.409492335	7.326572808	7.395143174	7.363519376	7.376649208	7.389595395	7.391515655	7.372388532	7.374787062	7.371318266	7.350366324	7.416604493	7.387305909	7.360720067	7.391284448	7.404345486	7.395902367	7.372484958	7.376391623	7.376356625	7.401433831	7.329447415	7.361699996	7.377914488	7.37611292	7.386060973	7.3875904	7.362194056	7.352654538	7.412889834	7.392591554	7.370802601	7.360043903	7.363980402	7.386154459	7.344659304	7.360624918	7.403119586	7.400859118	7.36845118	7.370251554	7.343878411	7.364226779	7.379056377	7.373331638
ILMN_1651846	7.420342318	7.429830591	7.427490737	7.439901759	7.409104997	7.37581249	7.391606452	7.437167931	7.422249372	7.476473203	7.432159976	7.397133764	7.443668525	7.449716282	7.44290374	7.488373803	7.464363631	7.409895452	7.418626781	7.416967813	7.46427284	7.402534552	7.446817467	7.398173413	7.472415952	7.413070765	7.452697394	7.395886926	7.431007037	7.432649521	7.444036555	7.444927602	7.433610906	7.424398367	7.458236971	7.40899422	7.420659495	7.435030541	7.422566709	7.444400808	7.420335153	7.441154136	7.428465614	7.413372642	7.426272216	7.428584089	7.440309198	7.42484226	7.395844665
ILMN_1651848	7.433524833	7.409259698	7.445625226	7.429262025	7.394062099	7.391175814	7.437642533	7.442812345	7.427951081	7.430315992	7.459970332	7.466643456	7.437066314	7.445041014	7.413899034	7.416604493	7.391867203	7.410523454	7.441565043	7.387952097	7.418840357	7.422253192	7.428364547	7.37238795	7.424105396	7.436219479	7.446585398	7.4331026	7.466120676	7.409576939	7.401899733	7.450347633	7.443823212	7.461435711	7.401544403	7.429145326	7.431889806	7.38881328	7.451862725	7.41434234	7.444646039	7.418604409	7.456751955	7.424072305	7.436802478	7.413779681	7.444360497	7.392543562	7.43237613
ILMN_1651850	12.57274874	12.63501556	12.66390509	12.72540611	12.61097172	12.72958532	12.75122503	12.93688602	12.4983992	12.78250293	12.35486693	12.69296616	12.74897079	12.5273099	12.58675918	12.76464929	12.46156435	12.77185952	12.68311888	12.76418963	12.72206234	13.13987002	12.65845259	12.72074221	12.69965483	12.49907257	12.72182721	12.83356966	12.85791285	12.90165356	12.53209453	13.01164269	12.83932129	12.7639273	12.76603991	12.77109183	12.83846982	12.74662978	12.61240882	12.36433085	12.90404271	12.00830372	11.74450044	12.76997694	12.02076545	11.86575265	11.88139023	11.45739096	11.44946639
ILMN_1651865	7.436530454	7.391971168	7.425258979	7.424357883	7.400220773	7.426352693	7.440428674	7.372628266	7.414782735	7.43210337	7.416894755	7.402891515	7.405361044	7.401175199	7.417201416	7.413678081	7.431008969	7.447556533	7.402197752	7.421895856	7.397255662	7.419740526	7.433854206	7.389190971	7.413733959	7.39449336	7.449898121	7.37091649	7.448320483	7.416538912	7.475922252	7.432363221	7.428825812	7.447478834	7.414414163	7.399003311	7.454650652	7.4140023	7.416231009	7.401965659	7.423085697	7.41113399	7.440780126	7.439710262	7.413105235	7.439306988	7.393115746	7.436844185	7.451268372
ILMN_1651872	7.980077983	8.158235524	7.924350513	7.946000847	7.975804965	8.007243478	7.934912288	7.971973362	7.807825921	7.981134008	7.930229835	7.856978363	8.118903214	7.89439341	8.004410288	7.912907012	7.773583388	7.974816066	8.11012483	7.909924229	8.074401274	7.836134396	7.904732527	7.950177404	7.832296644	7.909997848	7.955349186	7.867174707	8.08127781	8.174518032	7.837032007	7.917770451	7.966931939	7.883942079	8.051453407	8.004487938	7.862858234	8.100416923	7.936175897	7.751821329	7.913491452	8.394905073	8.34770977	8.249491647	8.257140549	8.417523832	8.145084728	8.36698634	8.253346501
ILMN_1651878	7.382662882	7.403554075	7.439130171	7.383492912	7.463973163	7.403056037	7.402114803	7.387936366	7.348667288	7.386747434	7.377882864	7.39231544	7.364089474	7.396934073	7.390034623	7.447765021	7.356751949	7.393371787	7.413431912	7.37571932	7.414700526	7.387765947	7.407455759	7.380742474	7.396378008	7.39038595	7.42887422	7.448298434	7.351381192	7.451689477	7.390689128	7.372579384	7.391786997	7.386609996	7.370692267	7.393055517	7.35329678	7.386229825	7.371889372	7.382608978	7.371742112	7.393409122	7.399328336	7.385637814	7.342582743	7.394964197	7.388602063	7.358832628	7.412692151
ILMN_1651886	8.5505697	8.543910992	8.831689585	8.676492336	8.589039575	8.794955181	8.758287124	8.863917894	8.584538481	8.886339794	8.525242335	8.547108669	8.817143078	8.827828833	8.858092146	8.578207647	8.714054906	8.75565115	8.965254468	8.749339445	8.528698197	9.052111484	8.89025395	8.826533971	8.88036728	8.819433739	8.638956447	8.804498971	8.772425554	8.622634293	8.612739059	8.96060809	8.610032769	8.684168517	8.681593918	8.455566479	8.684751968	8.681468198	8.800132777	8.491589934	8.809950867	8.372337749	8.487578117	9.14915653	8.730591217	8.539135691	8.571916363	8.364925353	8.359796175
ILMN_1651899	12.67874019	12.19437905	12.29621789	12.14545533	12.48266995	12.60608487	12.62429965	12.52311281	12.10451655	12.08223209	12.02443536	12.30036706	12.62377691	11.88308624	12.37991998	12.32196777	12.29752525	12.14026932	12.79234903	12.71719915	12.81213022	12.44786158	12.38269789	12.61745142	12.40531534	11.72082218	12.06789221	12.5633453	12.61320617	12.36184543	12.23043581	12.94972897	12.52973396	12.40431108	12.57321105	12.48462266	12.5931519	12.3188258	11.92682092	12.10502247	12.58703984	11.87388427	11.63551601	12.41909786	11.61844781	11.39329132	11.6853866	11.52529468	11.39141869
ILMN_1651900	7.510817751	7.447561603	7.438033141	7.475442766	7.448452151	7.409640399	7.438264958	7.440000663	7.466037044	7.439225485	7.478691259	7.532139189	7.510937649	7.471451447	7.461807418	7.476900588	7.446460387	7.501315737	7.451078499	7.444367706	7.457773396	7.422253192	7.450413844	7.483711328	7.453897358	7.454611158	7.46818299	7.471877313	7.445968928	7.484328302	7.44434538	7.461321162	7.473385433	7.464525188	7.418084605	7.474603062	7.447218944	7.522993094	7.429235518	7.439023234	7.464963274	7.461082972	7.472182169	7.487364948	7.439828796	7.443153136	7.486131492	7.463248457	7.472702342
ILMN_1651902	7.506537216	7.568598961	7.503042296	7.531549348	7.461562416	7.500812879	7.478510009	7.514118103	7.574136076	7.512304532	7.566548739	7.571796611	7.519483197	7.538125979	7.516889135	7.531063801	7.477130745	7.521752582	7.556384677	7.526452984	7.510652466	7.492192543	7.478957382	7.476159232	7.513251876	7.451838117	7.53519768	7.494539249	7.471680839	7.491060017	7.498967445	7.485438842	7.498946441	7.562047157	7.440036555	7.447769372	7.481522597	7.486675753	7.530058561	7.478918985	7.503887023	7.572348944	7.506857605	7.425927934	7.455487336	7.504599944	7.459754339	7.493357185	7.520128111
ILMN_1651903	7.448326377	7.469134667	7.413006223	7.444773857	7.487756822	7.441403333	7.466208502	7.448342967	7.532058973	7.488083846	7.47837665	7.493783421	7.466460891	7.477962118	7.484662589	7.490806479	7.501796668	7.485244531	7.486549563	7.478491443	7.474588814	7.51901153	7.484414562	7.457327808	7.48772682	7.460582452	7.49665873	7.416747577	7.450641563	7.445371167	7.469539632	7.421774931	7.468271845	7.421656698	7.44258365	7.441400645	7.461671896	7.509386083	7.442757816	7.454176652	7.444922587	7.489400218	7.435819934	7.45403547	7.454255945	7.451143096	7.440575781	7.455064545	7.461473377
ILMN_1651905	7.398545692	7.375208793	7.398562061	7.401684565	7.371752496	7.42903249	7.369991192	7.381023831	7.396733102	7.402713014	7.373625131	7.394733128	7.384239501	7.351366711	7.357632969	7.361555973	7.401155056	7.377424152	7.418136559	7.367713717	7.380327741	7.369246181	7.380414133	7.392440279	7.396378008	7.358802166	7.395991126	7.388691364	7.359436601	7.406816627	7.405586894	7.437184472	7.370758547	7.398057284	7.380182054	7.386612967	7.368962055	7.358397179	7.376957313	7.37817475	7.342456446	7.404552355	7.415401306	7.401207464	7.391680951	7.4172926	7.385912383	7.344394458	7.374229113
ILMN_1651913	7.419406464	7.452364712	7.4927712	7.490927499	7.437264508	7.450816962	7.47135025	7.461641998	7.468167009	7.464614377	7.508674656	7.428834068	7.481843543	7.491910489	7.4936373	7.456385627	7.505483612	7.462002801	7.455202224	7.448054226	7.467598131	7.511272115	7.438424374	7.455366359	7.467347592	7.47399817	7.429883112	7.478174008	7.481681756	7.474582706	7.417495405	7.489260142	7.437618224	7.458358865	7.445578591	7.471211016	7.438973676	7.502222689	7.47872748	7.48324544	7.447663056	7.463747529	7.449917739	7.47235359	7.442471102	7.46199664	7.531858342	7.453283961	7.422649352
ILMN_1651916	7.458350443	7.514330738	7.487168497	7.408100904	7.418821037	7.457274911	7.416671881	7.441208683	7.449179119	7.45398639	7.434520388	7.440458771	7.448571949	7.49997053	7.45049642	7.467776701	7.4537872	7.484462159	7.414180512	7.45937336	7.490761901	7.450500239	7.443699795	7.460745733	7.42679696	7.467040422	7.41503683	7.482892127	7.483874591	7.44991217	7.463235449	7.404130288	7.419193332	7.436453226	7.491681734	7.438808317	7.451191695	7.436214602	7.445047053	7.426107068	7.465198776	7.491321451	7.425316153	7.464184732	7.452285142	7.428218149	7.486544993	7.414913159	7.443475987
ILMN_1651936	7.51296071	7.60398136	7.604744424	7.643806375	7.640559737	7.647325875	7.576740848	7.566656343	7.542345084	7.640301389	7.69657702	7.600395341	7.556262431	7.613293393	7.655202895	7.600261557	7.62127969	7.562136014	7.625663848	7.636463025	7.600559607	7.541945906	7.633230967	7.580407222	7.502311526	7.672883705	7.643357051	7.560911397	7.559075298	7.539603038	7.622449598	7.549999416	7.545986851	7.610520932	7.588386859	7.626192571	7.686235054	7.602732365	7.55337726	7.650121332	7.545609467	7.631958216	7.47441	7.587497051	7.721097342	7.652576442	7.606459375	7.627622789	7.613719069
ILMN_1651938	7.455799256	7.503569051	7.415231361	7.427481754	7.454045479	7.480589066	7.435450273	7.431877177	7.447900946	7.492559807	7.437286522	7.455103431	7.454677443	7.406365479	7.44995535	7.464207344	7.471348512	7.489712621	7.444914782	7.500958937	7.462317824	7.460332393	7.475367347	7.410684729	7.469699369	7.476884248	7.458176157	7.421238039	7.465254958	7.460152276	7.502380722	7.421333812	7.461606037	7.467628682	7.425947599	7.442687937	7.476590922	7.406238056	7.464886793	7.495267183	7.466367829	7.39571092	7.446003738	7.47235359	7.488332582	7.454273086	7.463566806	7.410954526	7.4521403
ILMN_1651940	7.39622645	7.37206741	7.373021028	7.368169358	7.359708759	7.354881545	7.431008464	7.376056594	7.38281807	7.362081884	7.380544173	7.382122734	7.357582133	7.378059447	7.349197205	7.406274373	7.381610634	7.355956664	7.355733411	7.40594705	7.344252571	7.353210021	7.373341726	7.377152334	7.375369123	7.387263076	7.362833827	7.399674616	7.363631086	7.384729163	7.385860808	7.369430953	7.334342464	7.383763802	7.359856211	7.363751863	7.316535526	7.33024578	7.360351043	7.370575168	7.356609222	7.388297437	7.386920303	7.353446999	7.368752513	7.367053712	7.375152559	7.35927235	7.390987883
ILMN_1651943	7.441588059	7.474921549	7.440223568	7.473596328	7.480257503	7.494382897	7.451985291	7.455193543	7.463894899	7.48242215	7.556400448	7.501069089	7.451125186	7.46152541	7.512125923	7.496974982	7.451167088	7.473058494	7.469863579	7.505476088	7.444751847	7.660552875	7.477285203	7.533257564	7.483514392	7.519658581	7.484892826	7.514108578	7.457710669	7.443056352	7.436842581	7.455181451	7.481103577	7.520189654	7.50134909	7.489614607	7.46861281	7.494099523	7.515084703	7.456731459	7.450889625	7.443805572	7.462782636	7.435619313	7.470330459	7.482645011	7.44164636	7.457733845	7.457277824
ILMN_1651944	7.472484677	7.49171831	7.48876807	7.4536659	7.419991926	7.481460085	7.49380386	7.484725704	7.470890261	7.472316277	7.49050251	7.488467565	7.497213177	7.487261091	7.430087212	7.478005838	7.478224259	7.458190487	7.481968475	7.483615847	7.501403604	7.572775047	7.443176843	7.467086956	7.470089087	7.433332689	7.461293251	7.411289916	7.488412124	7.482075625	7.492074638	7.441944102	7.44511214	7.489756594	7.413883722	7.429145326	7.442446362	7.480696052	7.458226895	7.558039715	7.460132791	7.486719192	7.491050337	7.483930344	7.465582934	7.487786304	7.450024839	7.497926809	7.491052534
ILMN_1651949	7.4237552	7.437029624	7.524545962	7.436802584	7.519385158	7.545263591	7.541408726	7.532729829	7.472095894	7.509907738	7.462875042	7.499386265	7.44249944	7.486951137	7.495748007	7.472405027	7.499419554	7.488162212	7.484050336	7.463928527	7.476108206	7.436210528	7.518008358	7.518875911	7.466162019	7.503411134	7.505152142	7.49798654	7.493571007	7.490613721	7.48012896	7.543998339	7.532913004	7.45584768	7.461965927	7.532194409	7.485920328	7.479342976	7.471834058	7.444722103	7.46233463	7.59075613	7.466824306	7.543963749	7.437164559	7.517460251	7.49154233	7.556166409	7.578759633
ILMN_1651950	7.503598797	7.64251937	7.661996289	7.550795917	7.462946239	7.475521596	7.500337597	7.532182544	7.520356237	7.463727336	7.416026721	7.583524681	7.430295366	7.548043438	7.518742267	7.638339949	7.628583255	7.45009336	7.563530333	7.533884741	7.479725748	7.418585006	7.588186599	7.499550516	7.633105492	7.786502414	7.619518231	8.059464445	7.52406107	7.466657296	7.435575415	7.462061229	7.399552472	7.563934638	7.475092856	7.438374124	7.570987447	7.778107621	7.544202818	7.499919261	7.478904885	7.413794199	7.430130784	7.48342145	7.43236284	7.47386846	7.422954299	7.570683682	7.554297565
ILMN_1651958	7.444532508	7.590299394	7.497449661	7.522367838	7.470590037	7.530737871	7.473802719	7.518166117	7.487945794	7.486294946	7.471951378	7.504438068	7.489802551	7.469280753	7.480961756	7.537512626	7.475211236	7.488549993	7.488216942	7.531012703	7.492766388	7.446966291	7.474646237	7.458865497	7.475493996	7.45302617	7.493047931	7.487887647	7.531388364	7.532207863	7.466006824	7.49481638	7.556438391	7.453617752	7.453848108	7.475268067	7.476590922	7.491061271	7.499067024	7.456360618	7.495755914	7.485574176	7.678966975	7.453621985	7.531261517	7.495857817	7.513860855	7.468300672	7.481345586
ILMN_1651964	7.856021534	7.755494226	7.738969107	7.594697409	7.727689922	7.800695588	7.628961862	7.791036834	7.68393442	7.656055067	7.590312587	7.719910839	7.669204704	7.720852613	7.746172336	7.872554951	7.870728222	7.71783146	7.734651279	7.758334343	7.753750183	7.651854797	7.786225436	7.615703177	7.609747564	7.893055205	7.673746491	7.744179795	7.61925089	7.685604394	7.615027833	7.657113523	7.622931863	7.724911551	7.662188536	7.519415215	7.653024798	7.699716888	7.627551009	7.674281674	7.64515799	7.569826051	7.464774371	7.5780979	7.452442417	7.620277067	7.494901898	7.487338465	7.586577425
ILMN_1651966	7.428668932	7.418963595	7.466395446	7.414462799	7.414148519	7.424221891	7.450556776	7.449507694	7.421912139	7.410398439	7.393274562	7.418889418	7.426678183	7.460904704	7.44290374	7.454691887	7.441388307	7.395298399	7.420821128	7.433326238	7.454900998	7.453398031	7.437088823	7.460373534	7.489653155	7.514434957	7.492319344	7.487887647	7.386586016	7.464065837	7.470345741	7.453590229	7.436623646	7.428589415	7.421171453	7.440539072	7.434095036	7.434733439	7.418217129	7.419305584	7.42791129	7.448993352	7.458079893	7.449834942	7.438509233	7.456017388	7.470188921	7.377443914	7.465897281
ILMN_1651967	7.397222289	7.459504532	7.429721493	7.409468636	7.429008624	7.404061843	7.41030971	7.390636984	7.430945749	7.438337228	7.408807289	7.43987348	7.39588783	7.42461365	7.393667834	7.4442157	7.45320662	7.427594524	7.41393122	7.484896642	7.430624607	7.428357506	7.443176843	7.453364127	7.413733959	7.418598084	7.445150961	7.45440354	7.399896372	7.418879859	7.414210845	7.43412162	7.430549742	7.479034474	7.413085202	7.417100095	7.417634535	7.38881328	7.408229317	7.433671327	7.383591335	7.439315158	7.456318172	7.422679628	7.396943027	7.429313973	7.412524855	7.429676423	7.405478154
ILMN_1651980	7.473301994	7.485329075	7.408558756	7.486186251	7.491317226	7.434421005	7.447355819	7.451811242	7.484958537	7.484209042	7.463959396	7.422666356	7.461083259	7.467109755	7.488095601	7.419992949	7.441988947	7.429740293	7.449109175	7.479004439	7.457773396	7.447817409	7.435476795	7.456938933	7.466953172	7.44866895	7.371840153	7.45600806	7.452604933	7.503040383	7.466281167	7.45318919	7.430892461	7.451387783	7.47606562	7.478853189	7.467770123	7.468549785	7.459713913	7.490182365	7.495345198	7.479524076	7.468397962	7.436076455	7.467208714	7.46699483	7.548402559	7.454805957	7.477166436
ILMN_1651984	7.474118095	7.53526045	7.534409133	7.581179341	7.538913344	7.489489299	7.572733674	7.495547126	7.478690379	7.508410134	7.636026201	7.490425469	7.490686952	7.45873171	7.505251884	7.533777657	7.522711849	7.538348102	7.453688066	7.559192192	7.536432433	7.648453027	7.538926213	7.533567615	7.518541562	7.553176031	7.562677116	7.509803698	7.524578802	7.513545841	7.604935083	7.498190974	7.551213819	7.522933358	7.519319607	7.489317513	7.553803634	7.56094023	7.514327818	7.603190205	7.453263324	7.565688861	7.491670808	7.480260145	7.475883092	7.490357322	7.638454924	7.545035597	7.5300122
ILMN_1651987	7.568468051	7.607872154	7.67747308	7.690143154	7.738806434	7.567006114	7.665485676	7.738015108	7.662644928	7.615606826	7.635578065	7.710835575	7.642272173	7.598305415	7.682411394	7.647807626	7.590056494	7.563154601	7.634902603	7.647783001	7.647835312	7.82161395	7.594075594	7.716620911	7.5574946	7.566013245	7.651964791	7.671832426	7.62412815	7.642944508	7.895585451	7.724011875	7.634481031	7.547015575	7.554811761	7.903861348	7.697480652	7.602056873	7.661125754	7.599875358	7.561005588	7.628101919	7.555411	7.683953674	7.549351485	7.525474048	7.591025251	7.553410677	7.615740992
ILMN_1652000	7.49959634	7.477310861	7.563768875	7.528985745	7.511831197	7.556310678	7.546513762	7.550332438	7.530089548	7.529395981	7.551387253	7.562075277	7.566944131	7.569691578	7.598354431	7.515507715	7.524266244	7.507940629	7.592960891	7.491577108	7.527247032	7.57120335	7.517107309	7.589545108	7.539074692	7.512004021	7.564694296	7.562711902	7.526397824	7.563829773	7.560894703	7.517699047	7.449906359	7.511408304	7.558637104	7.614671098	7.559325109	7.549373272	7.552575625	7.579461277	7.592814328	7.52853816	7.596856022	7.555080028	7.548291439	7.558626756	7.60507373	7.485112499	7.601476835
ILMN_1652003	7.697476388	7.587682028	7.754882214	7.714425881	7.980894872	7.653648108	7.752257948	7.620868222	7.727328857	7.723071104	8.407255844	7.915178222	7.936282962	7.611767154	7.692592348	7.884582382	7.912304321	7.667417195	7.658724457	7.705779846	7.737624751	7.948103926	7.783325569	7.625151167	7.764122898	7.826308747	7.605169909	7.912894019	7.542951876	7.687080693	7.646466206	7.865971351	7.978735758	7.777437829	7.712594261	7.722080508	7.706896995	7.543355012	7.745906647	7.824849345	7.884249197	7.799693503	7.869453125	7.553109007	7.841873014	7.985863398	7.727288414	8.109448636	8.335334864
ILMN_1652006	7.467827662	7.569260119	7.496589535	7.480086912	7.46465245	7.523955087	7.485379228	7.513593193	7.531073352	7.486891148	7.441579964	7.487348982	7.456417446	7.488500911	7.508687893	7.477638202	7.52840219	7.487968253	7.467973406	7.479517238	7.511278146	7.454073802	7.5139461	7.432321356	7.508113109	7.5275808	7.527310259	7.482531999	7.495203786	7.513545841	7.458403742	7.478555692	7.505467903	7.496801527	7.507801758	7.498078462	7.52596936	7.516123281	7.479813386	7.441223205	7.47593444	7.50018326	7.508778891	7.491055169	7.505205459	7.480078185	7.499542517	7.476799732	7.454212722
ILMN_1652008	7.45778509	7.576518178	7.516198974	7.500544553	7.49487459	7.50098548	7.523329822	7.506837578	7.521320668	7.502722441	7.49921671	7.515423712	7.528608564	7.522615625	7.504195097	7.450824639	7.526077338	7.490100074	7.498474346	7.498855012	7.521001515	7.545179445	7.579091871	7.473313674	7.518095233	7.577810726	7.538956636	7.488594505	7.490999543	7.493269718	7.513422691	7.525396503	7.531605391	7.504216339	7.525944597	7.502398949	7.554416984	7.480154613	7.515463571	7.463783306	7.466135127	7.482535729	7.537820491	7.572750819	7.594505207	7.506407321	7.457107647	7.551332202	7.551676964
ILMN_1652015	7.399534999	7.452817448	7.414118665	7.415819298	7.485074879	7.459184172	7.408956414	7.452191569	7.423932464	7.423130517	7.418040179	7.427918876	7.44258459	7.414413614	7.425708439	7.4369608	7.459256453	7.412717301	7.410920791	7.457746251	7.444467839	7.436210528	7.405325264	7.421807519	7.418705333	7.502174823	7.473548561	7.449120391	7.481927081	7.476649425	7.427571571	7.426628654	7.435958009	7.467628682	7.486167533	7.451088581	7.466929985	7.407607882	7.409033639	7.450336327	7.444091606	7.445689023	7.437053632	7.445940993	7.43360722	7.442455875	7.450613525	7.443295238	7.52965283
ILMN_1652017	7.395893872	7.329179557	7.355746669	7.380173621	7.379843279	7.353963769	7.375242028	7.406228316	7.375188496	7.395563562	7.455931872	7.370927301	7.37326509	7.378394793	7.369697942	7.38645767	7.390469984	7.379398274	7.382173067	7.364186516	7.340026759	7.363558686	7.403792866	7.406059191	7.421858189	7.453422283	7.356004615	7.385291325	7.369323429	7.382956947	7.391032297	7.399271437	7.370315517	7.408046678	7.374846905	7.35332497	7.367428997	7.379104064	7.389882386	7.37313676	7.337134606	7.397976252	7.397254992	7.393678291	7.388401661	7.37616222	7.375561849	7.401791288	7.368333004
ILMN_1652022	7.421586719	7.461547408	7.396896827	7.411288447	7.442713849	7.406587646	7.4179977	7.441208683	7.417169311	7.430912142	7.423561587	7.444817759	7.435746016	7.399546603	7.48413417	7.437419976	7.4537872	7.395298399	7.459498018	7.451971997	7.397255662	7.444528178	7.453717165	7.421374583	7.422757544	7.425264609	7.443225295	7.407146785	7.420264005	7.44720298	7.472482013	7.431922927	7.451176646	7.423792327	7.451319225	7.415304053	7.438167174	7.421808971	7.438153718	7.404965892	7.42460253	7.485193125	7.459911464	7.404959296	7.438618306	7.446977809	7.418785018	7.505203906	7.458862375
ILMN_1652023	7.503865785	7.485329075	7.470283199	7.455900646	7.43960852	7.494572446	7.451985291	7.496773272	7.469984236	7.507212287	7.509045901	7.525327526	7.478951851	7.497800315	7.459123762	7.445997199	7.516735591	7.483086649	7.482176653	7.488231011	7.459817556	7.485370979	7.446300181	7.476159232	7.481987718	7.48808008	7.435881179	7.4755994	7.466692949	7.468427794	7.487515269	7.495337862	7.459710265	7.514425648	7.477773567	7.485407752	7.505034449	7.469359262	7.52928131	7.454176652	7.491867357	7.495558644	7.524093677	7.444180325	7.502605792	7.448713225	7.468680553	7.49071113	7.521616533
ILMN_1652024	7.521548097	7.422148776	7.550428998	7.450546301	7.522580039	7.561132752	7.614897225	7.634402023	7.548396734	7.478851369	7.493594175	7.463837317	7.43862166	7.505552058	7.520860588	7.566127357	7.588071991	7.557324883	7.489051146	7.470753349	7.500190404	7.619839026	7.605155758	7.558479353	7.47125484	7.592426706	7.57273792	7.533480347	7.435957372	7.504673409	7.496455139	7.636630674	7.561659978	7.449993093	7.468112184	7.569403537	7.491840849	7.501373778	7.472925125	7.472433752	7.530206453	7.517622593	7.481935144	7.523025783	7.450495012	7.584333978	7.449732206	7.520000935	7.602010958
ILMN_1652037	7.444532508	7.439406603	7.393011733	7.436359736	7.522580039	7.427958709	7.500337597	7.470907823	7.475399499	7.472909729	7.498860721	7.480638933	7.466460891	7.4509614	7.466354894	7.437878416	7.446756426	7.415528591	7.474466632	7.464724021	7.459310129	7.447817409	7.450413844	7.394072038	7.51456054	7.44229481	7.436376402	7.49798654	7.467544237	7.49305001	7.410908641	7.45557594	7.472424533	7.449434863	7.456153803	7.409897893	7.463872178	7.443756935	7.446568421	7.525978663	7.436440251	7.41734436	7.438288015	7.441060631	7.517838884	7.468794859	7.469810013	7.509795097	7.423275147
ILMN_1652056	7.377076777	7.405135415	7.34454349	7.390080223	7.352223288	7.406587646	7.393732644	7.350664429	7.364864372	7.371959606	7.386484133	7.382478829	7.396989065	7.390694727	7.375670678	7.383338854	7.387305909	7.38820706	7.368959958	7.35740693	7.39386284	7.37700829	7.38107965	7.380742474	7.429929531	7.37168444	7.380729209	7.401086101	7.383977733	7.394103615	7.388625367	7.403247265	7.422465488	7.377989624	7.396680595	7.417996995	7.375016462	7.36477156	7.35211658	7.360593401	7.381526671	7.372393926	7.375831314	7.388007277	7.374679385	7.38504516	7.378403843	7.371274939	7.375568641
ILMN_1652065	7.480070475	7.614338623	7.646486057	7.543982197	7.550982425	7.676319224	7.588403591	7.677772515	7.551781861	7.55607828	7.471062696	7.607536571	7.481634614	7.68318332	7.570658121	7.544652745	7.583100919	7.594746771	7.594989407	7.619206669	7.658503519	7.573298405	7.644252919	7.572425195	7.505187653	7.601939321	7.567379961	7.706023335	7.591873313	7.587352225	7.605321738	7.521139584	7.684218168	7.623561018	7.506246703	7.611631475	7.67581904	7.558998472	7.535917577	7.500961462	7.498852194	7.767480007	7.80391164	7.995281364	7.774123785	7.725706166	7.840713115	7.7028996	7.789671138
ILMN_1652066	7.441292366	7.443418164	7.477425989	7.441229983	7.486268637	7.488137074	7.436392364	7.480416747	7.482571138	7.458411218	7.459970332	7.463837317	7.439450476	7.493770337	7.451037283	7.446882844	7.435322194	7.480103109	7.494485376	7.489516212	7.481812941	7.540325193	7.479672373	7.476984293	7.490426448	7.45302617	7.458625131	7.4875336	7.486514371	7.451247461	7.513114218	7.497932444	7.508405474	7.476738038	7.418343928	7.48418445	7.433820806	7.529679142	7.455240897	7.494242617	7.492071466	7.448156873	7.468929137	7.450261301	7.452285142	7.464487447	7.484072141	7.484375076	7.44158908
ILMN_1652072	7.435931138	7.451914907	7.427490737	7.464002696	7.492502593	7.484464102	7.426181097	7.484725704	7.496360099	7.456345925	7.498860721	7.445683565	7.525715969	7.486331229	7.446975877	7.512812136	7.474110907	7.499504458	7.461417503	7.469190951	7.509819922	7.596064237	7.560484498	7.41493037	7.464569809	7.447081647	7.412953742	7.472999543	7.484357581	7.442590397	7.472482013	7.482344277	7.478525117	7.544835083	7.460563203	7.478532064	7.445365617	7.465307895	7.467454938	7.468879681	7.489419638	7.485193125	7.43984008	7.492385924	7.596669198	7.512504111	7.546463317	7.511701113	7.450119515
ILMN_1652073	11.56856861	9.828264242	10.11662658	10.63985879	10.37947871	10.1734495	9.964698009	10.01486849	9.511524438	9.637026088	10.68502543	10.3466916	10.45778074	8.296682259	9.48671364	9.813092891	10.36982622	9.613979069	9.805666982	10.4542795	10.32555155	10.8824002	10.39113581	11.16675226	10.59263156	10.36958608	9.598555444	10.51114346	10.79368398	10.86560936	10.75135592	10.96014324	11.3099501	11.19338212	10.56249793	10.47459977	9.974546856	10.11775513	9.279484024	11.04669515	11.39378915	9.329198188	9.077136724	9.511487939	10.01165578	9.742060126	9.214571492	9.338865648	9.218089423
ILMN_1652079	7.438918661	7.502901781	7.438582091	7.429262025	7.491020856	7.491411656	7.447355819	7.421743199	7.474500027	7.460182253	7.496034584	7.4893066	7.47302044	7.449404905	7.460197973	7.490460287	7.480947906	7.398816535	7.485091479	7.438314451	7.458031011	7.428828322	7.414038748	7.468720026	7.45431742	7.478951334	7.403476701	7.421684223	7.48746525	7.483339417	7.47802745	7.468082328	7.422825311	7.454175157	7.452008376	7.462925327	7.473719393	7.466659611	7.417423362	7.45562494	7.470469183	7.50555799	7.567228402	7.457685041	7.47614269	7.460228537	7.451505404	7.406479455	7.454212722
ILMN_1652081	7.462840921	7.626562049	7.518137092	7.489025737	7.496656826	7.450306298	7.483001439	7.441610395	7.504295538	7.494949006	7.486131804	7.470567015	7.501349088	7.477342126	7.445076816	7.551803503	7.472179009	7.478689295	7.45195036	7.451137058	7.468295819	7.493794044	7.546162017	7.479913212	7.518095233	7.486833485	7.482607775	7.45560787	7.467261412	7.444448373	7.48671837	7.429277217	7.464138928	7.43385943	7.487165413	7.511399538	7.451722466	7.479342976	7.472561576	7.436513662	7.475505435	7.442740409	7.450290943	7.431482624	7.561112293	7.476785433	7.45550504	7.504437421	7.44483327
ILMN_1652082	8.632455566	8.863385912	8.769647622	8.877032776	8.697403756	8.690370805	8.587335363	8.761957422	8.922549444	9.030049856	8.746863447	8.687044439	8.681698525	9.19593473	8.961560603	8.902159115	8.711670456	8.811101061	8.887588829	8.712854986	8.955332845	8.585469518	8.860385432	8.723506028	9.030788042	8.915103136	9.333252061	8.808875252	8.837998487	8.649129812	9.056336999	8.614723343	8.588561335	8.825348183	8.848010921	8.961836429	8.875203289	8.900124343	8.994531831	8.68737555	8.719109677	9.48136997	9.381569485	8.825389403	9.491925789	9.317892688	9.217867055	9.097261128	9.440091222
ILMN_1652085	7.923333598	7.914636016	7.848758358	7.838196798	7.829499163	7.86356618	7.776809405	8.06012928	8.002524219	7.821521964	7.856869872	7.934445486	8.065400589	7.771772318	7.859726987	7.884874408	7.803248257	7.950520945	7.78225991	7.891071641	7.863475387	7.800976364	7.824240557	7.918583264	7.849946186	7.739634838	7.843933563	7.734466062	7.955016175	8.024152373	7.873887083	7.959725277	7.933019887	7.864639196	7.808128241	7.955232008	7.895306903	7.943767458	7.757715849	7.88512864	8.061832733	7.810295562	7.957668104	7.921155952	7.835902338	7.837364046	7.632186866	7.863002815	7.754010177
ILMN_1652088	7.385763082	7.383170614	7.385796571	7.365251463	7.388297362	7.350299586	7.364275195	7.351042191	7.361882535	7.35267193	7.394667141	7.382834599	7.388247894	7.368942965	7.338588154	7.351746585	7.394645083	7.398178203	7.377931331	7.388286737	7.365221096	7.408494673	7.379747215	7.368432749	7.395916987	7.330050001	7.382382527	7.410372929	7.386586016	7.460554125	7.398188353	7.408984556	7.383797392	7.402768987	7.345120232	7.367987936	7.40062432	7.381748412	7.362931525	7.359520698	7.408434857	7.411805218	7.377629549	7.353934334	7.355317633	7.346294418	7.407596245	7.404161572	7.356597984
ILMN_1652098	7.440403927	7.479128317	7.410782054	7.449656662	7.51811473	7.404061843	7.489446711	7.455563408	7.464201721	7.472019602	7.456922631	7.451412641	7.473981862	7.47424196	7.452388518	7.385939131	7.466891912	7.476639942	7.469443955	7.450579042	7.451689103	7.439841185	7.416974445	7.474470505	7.449231841	7.433332689	7.42072165	7.4755994	7.445291807	7.422174948	7.483020302	7.445350413	7.491464376	7.447478834	7.476796727	7.461410165	7.46276947	7.408289736	7.491040719	7.455260035	7.445474334	7.413794199	7.418347232	7.48542869	7.446437256	7.451490434	7.447146211	7.487338465	7.454815387
ILMN_1652104	7.381622881	7.366306414	7.358539192	7.411288447	7.389449937	7.346644423	7.428763381	7.381406746	7.387492906	7.361749117	7.373233524	7.345011857	7.392513354	7.367241102	7.366840395	7.385420086	7.366596135	7.382347949	7.381048156	7.381541032	7.376423836	7.372025894	7.384386179	7.380342758	7.354683098	7.371133598	7.38348236	7.380387283	7.382110611	7.410962231	7.392060466	7.372130203	7.367646507	7.388022776	7.362852553	7.36328014	7.408205505	7.376820072	7.375693755	7.400221317	7.390728043	7.37841789	7.348323691	7.370372591	7.364189254	7.353950784	7.36162901	7.36102387	7.394644295
ILMN_1652110	7.424989149	7.438613084	7.411894024	7.420773531	7.405236831	7.493420488	7.41766668	7.435135846	7.4065228	7.423130517	7.443601296	7.481198102	7.443065964	7.45002762	7.425160559	7.443319943	7.463517233	7.425750107	7.420335137	7.504674005	7.478035245	7.498647601	7.454979063	7.459245346	7.448803822	7.469077984	7.511422093	7.475229563	7.405391795	7.469796257	7.457825711	7.469763658	7.469866808	7.483361147	7.435357882	7.465524378	7.458409479	7.401029272	7.49285827	7.542759681	7.435861792	7.404907989	7.471632394	7.462705618	7.473067391	7.470601611	7.456141519	7.49071113	7.48249722
ILMN_1652113	7.499062908	7.474921549	7.48071959	7.545027081	7.450334641	7.500121835	7.502758596	7.4748427	7.511143141	7.493455599	7.59865208	7.457082444	7.599569966	7.504621692	7.47274548	7.533777657	7.508109865	7.479297135	7.508434666	7.459913482	7.533353312	7.541945906	7.471992971	7.483958252	7.500688333	7.516451088	7.539980317	7.477440918	7.521742398	7.511761055	7.459267088	7.508265478	7.478203194	7.523238721	7.470985176	7.517918431	7.574363707	7.495487701	7.479813386	7.576708058	7.524894716	7.509369137	7.545166807	7.504630861	7.505494351	7.532657046	7.535851101	7.465102811	7.505972383
ILMN_1652123	9.292879271	8.934743849	8.949904184	9.050192014	9.236665427	9.314049757	9.329654768	9.228924934	9.083209358	9.085641243	8.838918558	9.171653093	9.206995065	8.803763794	9.078908381	9.054062222	8.89295015	9.358972029	9.090180708	9.014841509	9.145960297	8.940764683	9.318472627	9.232275649	9.250184331	8.619655072	8.999725109	9.159747246	9.217412463	9.333725324	9.307194461	9.570759976	8.908594983	9.075052432	8.975190856	9.530414942	8.929162976	8.871758414	9.123124946	9.137271089	9.408034984	9.007857759	9.244929821	9.37550763	8.779079362	9.246652114	8.709100245	9.162991079	8.670448377
ILMN_1652128	9.287459824	9.528145167	9.83835989	9.12805945	9.650403542	9.772228787	9.566062474	9.665511131	9.62106336	9.085408881	9.546660299	9.556185259	9.468587117	9.598406575	9.391157264	9.65178581	9.722954367	9.59995281	9.2227301	9.251572662	9.438509703	9.539906488	9.719824112	9.279720279	9.619420401	9.93510054	9.731812662	9.643861556	9.257756939	9.201571535	9.22155734	9.463252545	9.373306129	9.216476997	9.280124934	9.471817161	9.375007718	9.539786847	9.384992161	9.319261608	9.586974279	9.068573424	9.352670041	9.08243802	9.081934114	9.589526758	8.825393708	9.446327539	9.708803307
ILMN_1652132	7.472211959	7.498256691	7.46133838	7.378268915	7.436480924	7.456791375	7.437953972	7.47993776	7.416828993	7.473206505	7.461276687	7.44162634	7.454796913	7.461215064	7.45049642	7.451258093	7.452915975	7.440887025	7.459711693	7.455011978	7.451146097	7.517906771	7.432766433	7.420942069	7.39959856	7.466633918	7.475961791	7.471126425	7.405391795	7.421231348	7.498686386	7.468082328	7.462238591	7.420117473	7.425451256	7.535287987	7.445100673	7.471516801	7.466355705	7.436827748	7.443535401	7.437219216	7.414969962	7.464184732	7.444706735	7.480078185	7.486959001	7.42659015	7.445927115
ILMN_1652137	7.36412825	7.392542615	7.393011733	7.38254633	7.377919765	7.364108739	7.406234949	7.338945316	7.392841513	7.357401303	7.377882864	7.384608571	7.376080839	7.401175199	7.387232543	7.373874966	7.367715663	7.382020881	7.405824689	7.389955772	7.340797634	7.382702133	7.378409176	7.384349957	7.382435788	7.375515649	7.365096179	7.37442919	7.365152126	7.383399631	7.378530834	7.402364078	7.379074597	7.409996145	7.377371394	7.369396203	7.396893053	7.39318841	7.403383785	7.393031101	7.378756155	7.367080541	7.377629549	7.392262556	7.375164773	7.367974307	7.37267965	7.365778341	7.337870201
ILMN_1652144	7.47029882	7.482823914	7.418014289	7.459489541	7.488944929	7.457756007	7.448528809	7.465661419	7.492140714	7.524596802	7.443151949	7.495743396	7.445835679	7.487881	7.436641457	7.530046679	7.506009336	7.458708535	7.462480489	7.466308112	7.479725748	7.482807351	7.419008417	7.451324362	7.435271711	7.484341229	7.479122799	7.478174008	7.471140195	7.491504619	7.412561986	7.465662017	7.443500158	7.462557546	7.453848108	7.459874153	7.457061972	7.417292212	7.419801948	7.47656657	7.46233463	7.473972672	7.466306547	7.407300146	7.449135875	7.43292676	7.476400184	7.444569992	7.498127857
ILMN_1652147	7.555778973	7.549329293	7.542099388	7.540855306	7.54929303	7.572217853	7.564351728	7.547707526	7.525198541	7.548288812	7.511659381	7.513729943	7.650344945	7.598305415	7.564838592	7.555552566	7.498361139	7.500709515	7.517888373	7.515538047	7.530509383	7.552149727	7.530083041	7.471527316	7.521239918	7.581680626	7.526966473	7.510800781	7.516405015	7.496772729	7.493432903	7.549179374	7.580554426	7.490048709	7.549363475	7.581883266	7.534819584	7.496880713	7.57976979	7.577809146	7.50114552	7.542531423	7.527871341	7.590415913	7.560595858	7.493293088	7.502078278	7.578579593	7.442127022
ILMN_1652151	7.464510314	7.500905204	7.510695424	7.505913141	7.486864386	7.482027983	7.419648479	7.513418385	7.514296996	7.463136162	7.432398783	7.503314549	7.448652022	7.491600521	7.469287776	7.494588898	7.513867184	7.490681322	7.538200862	7.451971997	7.482640676	7.440075561	7.433310934	7.485183522	7.474342417	7.481851351	7.455457407	7.478539812	7.470323166	7.465930041	7.512806274	7.485161196	7.496992436	7.528444741	7.5469186	7.51051933	7.518361494	7.45960793	7.487413664	7.502529898	7.465901876	7.441945781	7.634013926	7.421750711	7.479835008	7.497321019	7.464999883	7.507118979	7.461806009
ILMN_1652155	7.485711171	7.442204459	7.460385362	7.450546301	7.448452151	7.421048763	7.449691581	7.449894086	7.451406474	7.463431731	7.503171412	7.462151868	7.448977753	7.420801369	7.440183556	7.439704685	7.451167088	7.497713452	7.43976357	7.433917142	7.482434096	7.413092838	7.443699795	7.448831861	7.472415952	7.396016683	7.41969284	7.408993479	7.477181245	7.466295013	7.38793562	7.425304613	7.447675881	7.432407356	7.437706267	7.408089787	7.459492206	7.471786431	7.471470078	7.538956563	7.478694441	7.414774789	7.416256163	7.412906203	7.443347746	7.433284978	7.465361791	7.455586117	7.437561128
ILMN_1652160	7.858931089	7.684572223	7.759198328	7.869762789	7.887787963	7.779363279	7.740838767	7.65057493	7.890682706	7.768721984	7.938505781	7.792581937	7.882363226	7.932241711	7.802660427	7.87078587	7.711154238	7.936685933	7.767735486	7.76135916	7.829928493	7.85575871	7.746962818	7.813473063	7.795705587	7.768225323	7.916211975	7.681435276	7.772360487	7.695199147	7.888973758	7.699316773	7.846099676	7.802395051	7.806846399	7.713594623	7.940460733	7.907582711	7.846535415	7.896113982	7.685406395	7.928547273	7.699232813	7.704145452	7.736918725	7.730015438	7.944705955	7.744997839	7.751659457
ILMN_1652161	7.442473776	7.411767902	7.459422701	7.431927226	7.452940268	7.459655021	7.365808795	7.39606154	7.42961685	7.454281301	7.423293684	7.416660077	7.41666819	7.428095423	7.411694231	7.437878416	7.425062353	7.450650862	7.448889691	7.422201583	7.466423976	7.481792581	7.441075043	7.473895342	7.478935721	7.480193431	7.45362186	7.471877313	7.445968928	7.420289472	7.423364993	7.456360822	7.455922046	7.437026445	7.380802415	7.458318069	7.419758274	7.424970738	7.422960777	7.437141641	7.384961468	7.453895811	7.419569954	7.425927934	7.414894131	7.468074001	7.485306076	7.413413392	7.476790327
ILMN_1652163	7.54822056	7.462067283	7.520081115	7.455453221	7.551997937	7.570971084	7.554471799	7.553344179	7.500919606	7.520698073	7.440680879	7.520795319	7.438437059	7.567839167	7.513448726	7.531402912	7.546858782	7.537388002	7.531606196	7.528727246	7.544199846	7.465294773	7.510772927	7.512099769	7.5019044	7.514030665	7.532458498	7.519352125	7.510436205	7.469796257	7.534508597	7.521404933	7.547947206	7.517757904	7.547733063	7.502110991	7.499915066	7.544616702	7.512817489	7.448984978	7.496167064	7.554305322	7.452997948	7.569640629	7.420180867	7.582221762	7.471716188	7.526306493	7.513705895
ILMN_1652164	7.51725149	7.493015293	7.550428998	7.587656909	7.588941118	7.549913278	7.521453293	7.509075063	7.517475404	7.612061722	7.503534396	7.574370838	7.555025193	7.589404505	7.600457958	7.573295938	7.593771508	7.498905373	7.568007298	7.51886471	7.545764528	7.613317262	7.524066121	7.54016616	7.488496257	7.484756477	7.579077413	7.534112933	7.515651106	7.510753715	7.549765149	7.459063213	7.512650519	7.614337799	7.541502157	7.56031651	7.504431053	7.629274032	7.528505016	7.658373941	7.553378541	7.814863978	7.732388798	7.559473242	7.745660221	7.663043819	7.748323808	7.766993254	7.768210906
ILMN_1652166	7.462840921	7.429420911	7.462281482	7.43103943	7.436872839	7.45284129	7.43132799	7.472634385	7.462356763	7.491664209	7.46730022	7.543236895	7.518767209	7.48354163	7.452388518	7.441518661	7.434095605	7.471759827	7.472376963	7.432141198	7.448952771	7.480282603	7.491687042	7.454570181	7.459710943	7.433332689	7.504801947	7.433966072	7.463200634	7.465930041	7.488580965	7.45318919	7.444468318	7.468760729	7.432031955	7.455548994	7.466929985	7.436509549	7.465988838	7.465870738	7.428806934	7.471435109	7.491670808	7.474217153	7.481448039	7.477150775	7.449440688	7.458565958	7.470153718
ILMN_1652170	7.389173899	7.318206019	7.385241476	7.395674719	7.38138124	7.39264262	7.40725784	7.350664429	7.388208859	7.38132903	7.399438553	7.396449621	7.381776435	7.389044423	7.383579797	7.36961829	7.344675667	7.367457699	7.387730773	7.385938416	7.376067071	7.367369148	7.35873758	7.380742474	7.384776405	7.371133598	7.41503683	7.40155552	7.378741217	7.382514506	7.409582685	7.365820034	7.419559887	7.377989624	7.401544403	7.430474217	7.396207419	7.34036478	7.370191895	7.384548544	7.371033843	7.387897208	7.34151793	7.411972994	7.394449584	7.391121732	7.405909145	7.346236312	7.419121619
ILMN_1652171	7.442178764	7.407214512	7.477425989	7.405815782	7.432945147	7.422631899	7.435450273	7.488658187	7.437866462	7.483017673	7.517726657	7.440458771	7.454917112	7.475172049	7.446704723	7.464207344	7.451751011	7.481701256	7.476344455	7.45937336	7.433344402	7.441994884	7.44733385	7.450498698	7.414186791	7.426564838	7.400814646	7.442477865	7.411584539	7.400426887	7.462112022	7.460199154	7.437287204	7.424700696	7.440732703	7.446088393	7.434642357	7.439727154	7.444666111	7.439336919	7.426712602	7.475439	7.437361954	7.444180325	7.442287262	7.397917353	7.428056335	7.446300933	7.466595943
ILMN_1652175	7.475475702	7.464182064	7.428606406	7.445660574	7.484775909	7.466368663	7.461471018	7.496249876	7.461739636	7.527896185	7.432159976	7.424843134	7.448334941	7.427779392	7.465019354	7.437419976	7.434402679	7.438215116	7.447790199	7.470233259	7.430928245	7.474883257	7.473200813	7.428792559	7.42679696	7.414932005	7.407182121	7.469239437	7.458645307	7.394103615	7.450141472	7.51849151	7.469547587	7.45222416	7.444658393	7.467697096	7.450661294	7.442612513	7.434678501	7.463783306	7.486560954	7.492861055	7.590713769	7.478604341	7.463112668	7.463417811	7.459082753	7.484375076	7.429839733
ILMN_1652178	7.460322095	7.451467958	7.507963047	7.486658412	7.485672161	7.480293489	7.481389753	7.483852699	7.475099786	7.483017673	7.504262064	7.457364756	7.532480093	7.464007715	7.510538905	7.421436609	7.482033483	7.470882719	7.497212717	7.490030865	7.49056117	7.448689438	7.530305133	7.474755719	7.474726593	7.542649581	7.480292483	7.462714134	7.423858849	7.474883994	7.466555041	7.490332282	7.537489499	7.549199282	7.47948856	7.452725137	7.46861281	7.459062517	7.436611503	7.505683587	7.478694441	7.44596044	7.513264297	7.49791046	7.44188363	7.448713225	7.477592698	7.430134392	7.485976893
ILMN_1652181	7.464787822	7.45327319	7.426932787	7.416270947	7.509351699	7.457756007	7.457251159	7.487451902	7.470588432	7.48242215	7.492902611	7.428529378	7.485018596	7.477652124	7.444805338	7.481641658	7.461818776	7.456354761	7.507581206	7.4558352	7.502011894	7.420591534	7.467862864	7.461484197	7.485808615	7.500523739	7.482224053	7.446233017	7.45926418	7.474279327	7.454021884	7.471081977	7.455290427	7.393949699	7.437003834	7.464418869	7.452785325	7.489686813	7.431962608	7.461750397	7.514743387	7.447879693	7.485533818	7.433325627	7.445064265	7.442455875	7.477592698	7.481814067	7.426630059
ILMN_1652185	8.540947936	8.435385102	8.31754479	8.157114535	8.398152364	8.694197618	8.618216485	8.698271936	8.742933086	8.660537769	9.148620989	8.552490919	8.38803868	8.701707374	8.5916842	8.997300819	8.53551429	8.26474711	8.217400694	8.336193814	8.345238468	8.259351438	8.623979085	8.121268764	8.35390684	8.171506671	8.888558197	8.222641749	8.348990962	8.371112766	8.256104499	8.290466074	8.233368704	8.563481723	8.552852932	8.603447883	8.487325539	8.527981891	8.462120716	8.151713655	8.107023756	8.31942482	8.118126462	8.18271892	7.965704883	7.999976156	8.510445344	7.967246931	9.139420691
ILMN_1652188	7.453516194	7.410269452	7.45893784	7.443887495	7.543579869	7.462422047	7.48399763	7.452948958	7.449498051	7.438633368	7.464232801	7.471967115	7.50811267	7.476412114	7.479374123	7.461778451	7.490914249	7.405168233	7.492183394	7.44150026	7.528549458	7.484341095	7.487944758	7.502551001	7.463366523	7.445889024	7.400280713	7.432670045	7.493571007	7.510004294	7.446802833	7.463882763	7.454974535	7.533368735	7.528876114	7.459098571	7.486804522	7.51200593	7.500536038	7.475173986	7.446845745	7.470717313	7.442368615	7.425000299	7.52932901	7.476785433	7.481214681	7.411265838	7.48249722
ILMN_1652196	7.504132798	7.508933286	7.419127967	7.444773857	7.411818503	7.407602557	7.46644977	7.455932011	7.486451529	7.448972912	7.459711748	7.475045638	7.524513622	7.436908437	7.452388518	7.460960224	7.483116939	7.412091145	7.420091791	7.495461289	7.459564146	7.428828322	7.526299261	7.434088638	7.433940192	7.456992889	7.449898121	7.375926237	7.45895517	7.486016695	7.436526191	7.416482319	7.465090813	7.462276916	7.451089573	7.466978449	7.428243115	7.406923987	7.501271905	7.476100764	7.466135127	7.468584943	7.415401306	7.429171496	7.444533537	7.432568023	7.453630492	7.522608627	7.430409502
ILMN_1652198	8.591752305	8.605818847	8.668581104	8.359049746	8.567710508	8.746989574	8.433531869	8.577389778	8.194617217	8.265785934	8.542042657	8.73500459	8.606813978	8.248790305	8.632941408	8.836709395	8.558300535	8.720839099	8.657712866	8.417626203	8.599216149	8.279937246	8.622246934	8.406930286	8.696171467	8.645449124	8.455411214	8.462320004	8.624781807	8.483864636	8.211112403	8.353049321	8.40746978	8.434799847	8.507533608	8.432405185	8.353051744	8.447795743	8.685293774	8.545825775	8.698261057	8.721145747	8.252895663	8.473681607	8.051259196	8.734337911	8.304555238	8.375202558	8.397602536
ILMN_1652199	9.764217253	10.02144957	10.80130139	9.848171542	10.4524843	9.789384584	12.3463398	9.509757969	9.339949496	10.67848644	9.23039207	11.70597503	10.46842819	11.30489357	10.3584885	9.516719255	9.004294312	9.419962674	9.12941441	10.51829408	10.0741533	9.358235307	10.41746403	9.851817763	9.466755528	8.948907323	10.05414991	9.403985502	9.88808385	9.387245779	9.686908701	9.646926913	9.797734233	9.318487364	10.24785375	11.46360942	9.966826705	9.909003722	9.305401783	10.09922892	9.196518131	10.39129395	9.749544111	10.4318338	9.80353187	9.049868671	9.075871644	9.813041362	8.595042163
ILMN_1652205	7.526925911	7.58964539	7.495722187	7.504443283	7.488351101	7.476529204	7.477461112	7.483631749	7.483764722	7.461658824	7.487464382	7.521644524	7.591505184	7.472691723	7.460466371	7.495954097	7.50206044	7.486219496	7.538200862	7.483871969	7.478882972	7.424123455	7.493084529	7.452552539	7.618600226	7.538448624	7.518694186	7.477073626	7.470868669	7.498753715	7.590729648	7.459063213	7.545986851	7.476451525	7.487665146	7.498943488	7.535430787	7.517903032	7.499067024	7.52490187	7.463298547	7.444609444	7.479577169	7.486887113	7.577596984	7.519565987	7.566633528	7.544330223	7.450405327
ILMN_1652206	7.396890657	7.513654868	7.464136845	7.427481754	7.440387222	7.464207894	7.485967009	7.440806476	7.510201905	7.512903841	7.482525201	7.562361088	7.552800922	7.40991566	7.430360645	7.447324369	7.45145917	7.45230907	7.445136854	7.51747503	7.43153446	7.439841185	7.459734394	7.458483795	7.419156238	7.420402533	7.403476701	7.402024403	7.484598538	7.473044333	7.48012896	7.397060754	7.462871555	7.404099161	7.423450819	7.424700104	7.459763594	7.468009956	7.448843238	7.433671327	7.426712602	7.466486613	7.477832482	7.480531034	7.440261444	7.47386846	7.464639411	7.468300672	7.428688239
ILMN_1652207	10.85440006	10.79157975	10.99607172	10.93847231	10.87153063	10.83187333	10.8691343	11.18147505	10.86715352	10.88542252	10.6952329	11.00398959	10.84146612	10.96836389	10.83878002	10.89596845	10.58104141	10.89550875	10.86742552	11.06470358	11.19518139	11.43619737	10.7742026	11.14192726	10.99320819	10.9279078	11.31143725	11.29334266	11.01586093	11.15729036	11.03408495	11.23828957	11.27278953	11.22431737	11.18287711	11.23089914	11.34304056	10.89529072	10.64400191	10.91092972	10.93953039	10.54601526	10.64288882	11.3734933	10.56040156	10.46500895	10.62288751	10.26089842	10.61175186
ILMN_1652209	7.463119683	7.421250132	7.483852931	7.523381345	7.480257503	7.464207894	7.481186655	7.490605002	7.494548131	7.434481862	7.440905775	7.457082444	7.50811267	7.498110335	7.483077078	7.487324141	7.516735591	7.437317928	7.491347435	7.459643562	7.482020233	7.502463974	7.496101983	7.432321356	7.390365489	7.484341229	7.411385915	7.424793017	7.499175406	7.436937778	7.454906705	7.471732609	7.555458994	7.454453868	7.525412642	7.454747578	7.452253658	7.479884	7.472197888	7.439650736	7.49145924	7.47324381	7.412774412	7.436988942	7.448624705	7.474232471	7.42118898	7.54749529	7.454212722
ILMN_1652215	7.593546439	7.507588391	7.591397187	7.564031529	7.567726464	7.518444223	7.535181166	7.506666077	7.50770333	7.528796059	7.645446333	7.577803446	7.557500733	7.485401367	7.592300929	7.547716197	7.494380509	7.52062246	7.570248547	7.566720782	7.639300108	7.794157512	7.520705874	7.481455799	7.580981981	7.583778732	7.539639161	7.565402126	7.531653124	7.536317335	7.542745072	7.64869899	7.588353189	7.542036541	7.586172163	7.567773663	7.590009605	7.562237661	7.593373664	7.697721803	7.713694449	7.573603972	7.539051649	7.604614625	7.639772358	7.636524624	7.564016675	7.609429023	7.572193776
ILMN_1652218	7.45947845	7.458505698	7.448277136	7.473596328	7.475026359	7.439799955	7.436078749	7.483852699	7.482272748	7.4755819	7.517726657	7.440166253	7.506236787	7.53967621	7.480697223	7.451258093	7.470516444	7.457145743	7.487383097	7.442937414	7.472827987	7.505206621	7.506446749	7.476984293	7.495502117	7.45421476	7.500577131	7.422575037	7.443930951	7.428349947	7.489115297	7.434560405	7.49016574	7.475592705	7.445348631	7.513166349	7.451457031	7.490786068	7.471470078	7.51364514	7.469345656	7.435907212	7.529750508	7.454857803	7.464898723	7.522704388	7.549176048	7.444569992	7.464513839
ILMN_1652219	7.448035902	7.485329075	7.450370911	7.483831889	7.496062307	7.445113182	7.440121025	7.461986156	7.489142457	7.497339501	7.443826072	7.520229337	7.451028777	7.456557734	7.4488726	7.429048408	7.532525186	7.474760756	7.432442977	7.513885911	7.435438837	7.463594496	7.418429047	7.465739491	7.48619171	7.418143976	7.477944712	7.540395499	7.447986354	7.537506483	7.486983791	7.493770166	7.444468318	7.452502904	7.471225595	7.475268067	7.407882175	7.462870281	7.469647762	7.50410409	7.429996582	7.511640099	7.390819163	7.468078305	7.440510409	7.466276861	7.490705454	7.40482921	7.51938069
ILMN_1652223	7.510550003	7.568598961	7.61039539	7.606656304	7.532313496	7.599400761	7.592042779	7.63679517	7.633075496	7.615902066	7.619930843	7.605823239	7.60537504	7.662002189	7.697157513	7.545673689	7.620547895	7.609491726	7.647501567	7.587492064	7.534231355	7.713163798	7.607444987	7.531713254	7.602605161	7.588985475	7.537249084	7.567188713	7.558227941	7.591496515	7.570063255	7.522201556	7.579253391	7.643571462	7.562745273	7.583536655	7.550124482	7.608485816	7.614165972	7.740171835	7.642530401	7.554305322	7.486140184	7.548960737	7.67120988	7.602347377	7.520489041	7.601140135	7.587997247
ILMN_1652230	10.59551252	10.02651417	10.39257735	11.05211766	10.96231776	10.42671839	11.2799731	11.82064149	10.64756507	10.77578482	11.15121758	11.08729683	10.97551507	10.31162194	10.70645125	11.09830437	10.35370906	11.32252852	10.67075718	11.36914253	10.62701233	10.94661539	10.23025646	11.10856658	11.2398935	11.16865715	10.45372934	11.19789367	10.85084207	11.34793462	11.80453875	12.4714393	11.7971893	11.17010533	10.93508403	11.33591456	11.68616112	11.13909788	10.71236495	10.94770286	10.99551233	9.611583856	10.35979421	10.00367523	10.57712236	9.699719723	9.977735593	10.18596972	9.893895618
ILMN_1652236	7.465342238	7.418499487	7.454474468	7.444773857	7.451455782	7.430108202	7.419318897	7.45954429	7.465426315	7.49136572	7.451604765	7.413118477	7.464099147	7.434397001	7.424338504	7.410731535	7.471902349	7.392084333	7.407619633	7.441788239	7.44644569	7.453064625	7.40256058	7.473605336	7.522601952	7.493065674	7.457725982	7.439948175	7.391782794	7.385172843	7.437158696	7.448283513	7.412470243	7.388374892	7.471706892	7.467697096	7.470872014	7.446595736	7.420593004	7.455991789	7.41318774	7.490936876	7.452997948	7.470422279	7.501739791	7.496955402	7.468680553	7.453534209	7.477920689
ILMN_1652237	7.505735468	7.500905204	7.4927712	7.43901634	7.493391744	7.504996683	7.497171432	7.517106132	7.461121446	7.463727336	7.482201636	7.466923892	7.473403634	7.452205924	7.491790371	7.473540657	7.487162073	7.448971447	7.47613592	7.465781065	7.465712441	7.432014636	7.477763527	7.477527683	7.445358259	7.456595449	7.475562194	7.488241281	7.535916891	7.546006574	7.424986059	7.4868171	7.503836569	7.488297866	7.488916773	7.428258014	7.490355257	7.489138089	7.448843238	7.491191442	7.454823039	7.443805572	7.538436412	7.505645597	7.4723128	7.494392826	7.501232939	7.526306493	7.446477237
ILMN_1652242	7.518325125	7.694460167	7.60563616	7.749009965	7.604062033	7.533128454	7.575404657	7.558074099	7.647486633	7.567747375	7.607486093	7.590389311	7.635452804	7.702397804	7.575944462	7.589342702	7.608802458	7.688024908	7.556607618	7.63237878	7.596337011	7.598619568	7.522275581	7.646749017	7.717851602	7.61947986	7.631161003	7.585058853	7.645008663	7.612246192	7.629903504	7.572311253	7.702295967	7.74687147	7.605029399	7.629931372	7.665350392	7.583281994	7.57976979	7.794459984	7.498230381	7.640943821	7.711991658	7.618202118	7.647935698	7.654684107	7.717217795	7.672889541	7.585149021
ILMN_1652243	7.519667663	7.402489457	7.45990522	7.424357883	7.513703856	7.498381327	7.491161372	7.458116018	7.456451509	7.502423242	7.391515655	7.445683565	7.4944899	7.446288772	7.487039569	7.444662336	7.466891912	7.473913619	7.424914571	7.469451804	7.437513854	7.442488538	7.441338658	7.420942069	7.475110446	7.450254055	7.520420975	7.428314943	7.477435917	7.439776691	7.47802745	7.450757121	7.459710265	7.502132298	7.454538996	7.429588581	7.455185099	7.452190106	7.457854516	7.467148259	7.465433706	7.472156211	7.470001115	7.456079388	7.448750792	7.549277252	7.482027787	7.467327868	7.476040216
ILMN_1652244	7.410562058	7.405658347	7.392456747	7.391950222	7.385992366	7.355340721	7.396548228	7.39606154	7.40721573	7.373911867	7.39910306	7.377464385	7.400573001	7.377723942	7.373399698	7.38904272	7.369944703	7.374120004	7.405567265	7.384252693	7.379620742	7.409837274	7.389926583	7.413652522	7.383841019	7.410244208	7.403476701	7.413573145	7.394371352	7.44856371	7.38793562	7.393077254	7.362254322	7.411929347	7.402672675	7.388918343	7.416099751	7.382874935	7.404598331	7.39210883	7.395739983	7.354159043	7.420371666	7.390372838	7.373704597	7.375261288	7.407931017	7.406806252	7.366951744
ILMN_1652246	7.471392939	7.570581768	7.453968113	7.478689401	7.49993774	7.470040206	7.470896397	7.463346485	7.458014674	7.487785635	7.518493874	7.504719034	7.521874655	7.492840404	7.458586289	7.430458625	7.472455499	7.503766558	7.488008449	7.430057045	7.481397614	7.483828341	7.493084529	7.472725271	7.458477759	7.435809405	7.441771574	7.461152872	7.466692949	7.474582706	7.503246435	7.43892394	7.435624388	7.488589366	7.463845373	7.467697096	7.467770123	7.444896154	7.487775984	7.447654069	7.455595928	7.452422468	7.430783239	7.460041252	7.495986571	7.435424064	7.450318605	7.508649107	7.473807776
ILMN_1652248	7.462003324	7.430238755	7.464594064	7.435473884	7.467987791	7.403558621	7.485967009	7.444009062	7.456138101	7.433887706	7.455685996	7.428834068	7.45307987	7.486641183	7.466087912	7.445553091	7.459827403	7.430657406	7.46120462	7.45937336	7.473711795	7.511272115	7.426691865	7.409840297	7.443186669	7.474409834	7.417111476	7.488241281	7.45926418	7.474582706	7.434940261	7.416041316	7.4679532	7.494739371	7.434175637	7.469118186	7.448277607	7.458789606	7.451109318	7.474713053	7.406513492	7.460755558	7.428126032	7.425464161	7.455487336	7.439657924	7.505035851	7.457187388	7.474920532
ILMN_1652249	7.519399113	7.652656458	7.493666942	7.456796251	7.487162013	7.473058668	7.462493392	7.457755402	7.54704721	7.480041171	7.469598402	7.450557579	7.608405896	7.50121074	7.443447273	7.490806479	7.539710349	7.457145743	7.483425741	7.43976664	7.454371266	7.515142632	7.537164096	7.485183522	7.5019044	7.531880737	7.386770351	7.514767278	7.492637123	7.490613721	7.473013457	7.496118298	7.459710265	7.488589366	7.470264837	7.453941792	7.516235503	7.461512913	7.454117057	7.548205109	7.512974847	7.512394027	7.409593459	7.503820429	7.572081038	7.533334683	7.534656902	7.477860863	7.47867756
ILMN_1652254	7.483029139	7.469134667	7.450890192	7.467182382	7.435303855	7.449279836	7.474894424	7.495016015	7.529762021	7.478851369	7.415151016	7.423601662	7.639999728	7.498730385	7.491526508	7.481641658	7.514389213	7.513960975	7.471330574	7.425244187	7.445883035	7.467480762	7.474164906	7.489501575	7.450512137	7.508744732	7.494498449	7.448298434	7.49683686	7.42930494	7.463235449	7.422216068	7.47274473	7.477598299	7.490171648	7.456345936	7.477456804	7.482593574	7.577719008	7.474713053	7.501775032	7.508609332	7.410514921	7.429634239	7.500297672	7.520963804	7.485306076	7.514358845	7.441051781
ILMN_1652259	7.454088315	7.505575571	7.482825163	7.443001433	7.452199543	7.463321109	7.45752084	7.491551657	7.441127765	7.445432134	7.493940914	7.495183302	7.476732851	7.441605319	7.464484688	7.476530589	7.501532827	7.482691923	7.41393122	7.432734256	7.442753821	7.433122587	7.49098712	7.435854602	7.477025586	7.439879992	7.506899604	7.485757075	7.466120676	7.464065837	7.435257966	7.468421661	7.503836569	7.481627201	7.481950552	7.49285488	7.455185099	7.479884	7.441609981	7.442487614	7.40490354	7.477658329	7.458987141	7.440161204	7.455667985	7.439306988	7.468680553	7.511320359	7.560411136
ILMN_1652276	7.449196443	7.411270584	7.494553461	7.505913141	7.532313496	7.482308191	7.491351039	7.489835257	7.500308934	7.481529072	7.449970488	7.44654755	7.526920036	7.441917937	7.447789051	7.427159497	7.480132293	7.456354761	7.412681132	7.411341441	7.455165012	7.452406597	7.443960905	7.404388374	7.467347592	7.529149043	7.508989988	7.476337531	7.515149719	7.449014605	7.468189018	7.499997659	7.468909486	7.421042384	7.461263856	7.457138306	7.460852154	7.470977515	7.462306535	7.445690911	7.458639941	7.453598853	7.548803898	7.49325946	7.482804907	7.441408457	7.474822922	7.475397333	7.480962744
ILMN_1652277	7.512424811	7.592260056	7.525106094	7.606111713	7.494577889	7.529875856	7.487135402	7.507352609	7.561341119	7.581479727	7.558501727	7.56150368	7.567442622	7.541226231	7.54868425	7.566127357	7.556757481	7.512220694	7.501214874	7.557395479	7.544646533	7.600149734	7.533408878	7.541441153	7.499479929	7.554290043	7.583068436	7.545984847	7.457397462	7.572424633	7.555473975	7.517963099	7.618105981	7.490340947	7.586448929	7.527589611	7.485331689	7.486675753	7.479089491	7.640752496	7.532773956	7.637964236	7.712460482	7.537489849	7.618522571	7.559582469	7.610939753	7.572340529	7.685515241
ILMN_1652280	7.536352106	7.584405264	7.527632065	7.494272744	7.656894311	7.656402889	7.583619804	7.586775772	7.582170657	7.638544897	7.459197187	7.63573311	7.691671899	7.552997947	7.640185034	7.551122088	7.563572804	7.565453398	7.612131126	7.575836644	7.632664594	7.451440987	7.572494689	7.505907517	7.541020159	7.546813136	7.574408634	7.627919076	7.539418384	7.612959041	7.576010518	7.59402461	7.575673842	7.535529872	7.58119413	7.557096046	7.573135999	7.612898726	7.593373664	7.493221711	7.618701218	7.643639627	7.504299686	7.552452848	7.54134056	7.579491648	7.552257553	7.483273569	7.496554031
ILMN_1652284	7.475204428	7.452817448	7.454474468	7.446104083	7.472825219	7.451832894	7.46523567	7.406621971	7.508326405	7.463136162	7.458431709	7.471967115	7.4620111	7.462456364	7.476725518	7.432329949	7.485547284	7.472843411	7.449766814	7.468668669	7.441890516	7.44532271	7.436284106	7.478864436	7.469699369	7.493480872	7.487896325	7.44540267	7.462605071	7.406816627	7.506170566	7.457140134	7.447675881	7.440444683	7.431072082	7.493439283	7.440313177	7.476101476	7.503485345	7.51899374	7.439024007	7.492475981	7.441411854	7.428708547	7.438946926	7.408606127	7.528234895	7.480005589	7.448703452
ILMN_1652287	7.493995361	7.474330562	7.428048623	7.462193512	7.49487459	7.490994604	7.48399763	7.509247784	7.46968186	7.489575259	7.479322762	7.44452874	7.503204084	7.44379244	7.484662589	7.471261102	7.507847505	7.457930375	7.501848768	7.469451804	7.464514341	7.428593528	7.451179121	7.506433403	7.460529071	7.489742314	7.430386628	7.442897452	7.498472791	7.548800733	7.490455907	7.480031486	7.490490317	7.459476516	7.462669478	7.458318069	7.464148642	7.450522268	7.458226895	7.466720379	7.495139994	7.430574458	7.491050337	7.395563915	7.449665438	7.414565236	7.455822531	7.446520287	7.459506555
ILMN_1652291	7.515641723	7.437029624	7.454474468	7.458590652	7.43960852	7.437115228	7.444680833	7.478219407	7.460502195	7.42971947	7.521581526	7.450842752	7.453189428	7.485091412	7.432820286	7.447765021	7.440485345	7.470661958	7.440665651	7.430653857	7.478247657	7.448984935	7.45873826	7.46539689	7.477407933	7.46420253	7.411385915	7.43482735	7.471410915	7.472413542	7.473278837	7.440222324	7.434620219	7.449155655	7.465735306	7.45594803	7.463320191	7.50364239	7.47872748	7.471534241	7.397394702	7.481402869	7.480751786	7.46563072	7.48198945	7.438252311	7.484482873	7.444784233	7.473438465
ILMN_1652297	7.491593501	7.476111215	7.48247895	7.497157753	7.453677873	7.448764142	7.45589127	7.437978992	7.475699108	7.483613304	7.454709422	7.476164628	7.514722976	7.48354163	7.479638802	7.468947226	7.525560141	7.510067814	7.462055578	7.458289744	7.498176697	7.514589609	7.481099432	7.486395246	7.485043117	7.499283626	7.514542585	7.447060981	7.445630649	7.43360443	7.387244949	7.409425698	7.497318009	7.490340947	7.451089573	7.505572086	7.451722466	7.448845787	7.482708006	7.595456925	7.494320113	7.515019345	7.564297166	7.436533006	7.456402142	7.468794859	7.418480493	7.466366423	7.510631775
ILMN_1652300	7.48918947	7.440202189	7.478910776	7.475905365	7.433731912	7.4883667	7.468821593	7.47945354	7.465120566	7.445136927	7.471062696	7.472527008	7.5180519	7.462146059	7.478844669	7.465407019	7.479587854	7.478282371	7.45303735	7.486178142	7.458544456	7.480784266	7.470296795	7.454969073	7.447516119	7.476884248	7.458176157	7.49798654	7.447651611	7.454306941	7.455787373	7.471407989	7.448951713	7.465088412	7.462669478	7.499519727	7.483863072	7.480154613	7.467820913	7.465029393	7.498230381	7.473972672	7.509419629	7.471073813	7.452129132	7.484113285	7.441378032	7.421973493	7.4741779
ILMN_1652306	7.593546439	7.738214449	7.552160597	7.789532515	7.578117899	7.558713192	7.567397452	7.54733335	7.7531768	7.615902066	7.687190072	7.568936716	7.669455442	7.638514717	7.524833567	7.548737748	7.601917989	7.595812572	7.52352612	7.655332786	7.644515828	7.637690433	7.544193771	7.597715742	8.128682504	7.613917083	7.63887489	7.853156527	7.642233164	7.53308145	7.73452219	7.696532402	7.642791349	7.842798956	7.510402196	7.652103073	7.676415689	7.759261408	7.561835337	8.010210691	7.571980401	7.703068637	7.655094658	7.625921828	7.644638909	7.555746886	7.778696957	7.673157191	7.631089653
ILMN_1652309	7.448906648	7.445883357	7.45893784	7.421671069	7.394831242	7.413232931	7.456980707	7.451429853	7.384620429	7.427329414	7.421668185	7.429745934	7.437806638	7.405394719	7.438004546	7.406274373	7.421568795	7.437617333	7.444247654	7.420363211	7.478459746	7.415285231	7.430300614	7.396118713	7.420507951	7.456992889	7.437857479	7.434396986	7.45895517	7.406816627	7.465180878	7.461321162	7.426029542	7.446359136	7.38962457	7.449850853	7.43762821	7.42212758	7.428845027	7.429469736	7.473776164	7.452422468	7.448816735	7.469095198	7.394239079	7.401253722	7.441110176	7.414913159	7.471240511
ILMN_1652313	7.445411419	7.565952112	7.495722187	7.456348321	7.478120681	7.431185375	7.499220682	7.469420555	7.484660047	7.454576219	7.561455246	7.557789183	7.449060561	7.474551994	7.461807418	7.477638202	7.476583086	7.458708535	7.433830416	7.451971997	7.485103056	7.445862236	7.472476475	7.475602226	7.494322253	7.469077984	7.475961791	7.441636946	7.420264005	7.420289472	7.49590189	7.451978588	7.454974535	7.462276916	7.472429978	7.46179094	7.468050738	7.488316085	7.471470078	7.480827811	7.451420598	7.457244004	7.517102701	7.473293601	7.444706735	7.463774009	7.509671503	7.443295238	7.471240511
ILMN_1652314	7.450064469	7.485329075	7.426374816	7.44344443	7.468970029	7.416859941	7.480575061	7.42013573	7.458326529	7.44926787	7.405336095	7.420154716	7.487392897	7.447847393	7.447789051	7.464207344	7.410528697	7.448124132	7.490512006	7.481823139	7.464030699	7.486926308	7.455482546	7.478864436	7.50769199	7.483095907	7.503398524	7.46426528	7.452279451	7.495022049	7.502957287	7.463521786	7.432935056	7.470178433	7.499811118	7.464788786	7.486804522	7.445463885	7.407424065	7.465870738	7.449284978	7.450405093	7.431749554	7.483930344	7.517270721	7.472777595	7.436605937	7.456379753	7.476790327
ILMN_1652319	7.481685504	7.451023792	7.459422701	7.513327696	7.416093312	7.494382897	7.48399763	7.50615211	7.473299052	7.500628401	7.449046323	7.454537013	7.512354693	7.482301787	7.485190929	7.501375049	7.444976372	7.493593627	7.42057825	7.477207906	7.463787915	7.503559598	7.480148489	7.448412086	7.512384662	7.497628038	7.486775525	7.469617965	7.504376714	7.49260991	7.495075238	7.491662273	7.555458994	7.540484302	7.476552879	7.450676966	7.488873167	7.524805788	7.480175279	7.521676208	7.510125838	7.484812405	7.472182169	7.504225543	7.502605792	7.468434293	7.516357984	7.527042239	7.492622111
ILMN_1652331	7.809565317	7.564627358	7.621120228	7.54450448	7.66363575	7.572967632	7.633206015	7.646178461	7.567198455	7.539894007	7.533411284	7.485391733	7.590246592	7.591554945	7.650551503	7.632240634	7.616640488	7.585999377	7.557499629	7.552624908	7.584890202	7.527263328	7.603905615	7.573460404	7.590639412	7.570695073	7.56368602	7.562412211	7.663886778	7.627321496	7.573401444	7.598217223	7.557091265	7.542036541	7.552357527	7.555811749	7.559325109	7.608146818	7.608743204	7.617006433	7.618179765	7.694524708	7.695891954	7.591314858	7.730730218	7.670013519	7.561008989	7.646554596	7.685899795
ILMN_1652333	7.914688572	8.183480775	8.019852003	8.033907506	8.035456677	8.415018066	8.082657132	8.338648641	7.96912097	8.296065943	7.881003866	8.20315892	8.620341749	8.209247409	8.199026157	8.101532202	8.107135825	8.093201697	8.30634239	8.025698747	8.03472051	7.937187015	8.233811925	8.322182401	8.185935325	8.323440124	8.386940636	8.123406108	8.274418636	8.379267224	8.091423292	8.675072021	8.512560424	8.144605197	8.234357655	8.123214017	8.225959048	8.282142273	8.461157397	8.081512202	8.25504575	7.858051471	7.966975328	8.126238713	8.020486979	7.94096005	8.02701562	7.811081195	7.856780722
ILMN_1652342	7.481685504	7.445468469	7.424701181	7.458141639	7.434911107	7.469646814	7.436705556	7.487042869	7.414440967	7.45398639	7.448586576	7.414411718	7.459010836	7.468350365	7.448601786	7.421916685	7.461250908	7.451758758	7.489468397	7.521939459	7.454105552	7.477309417	7.474646237	7.481455799	7.453897358	7.502999233	7.38348236	7.492104803	7.429939384	7.477222467	7.457535962	7.456360822	7.441879549	7.393604544	7.447646259	7.461410165	7.518969278	7.477721346	7.43969219	7.417804858	7.433240164	7.465451244	7.435510985	7.443293753	7.450353774	7.454621568	7.499965057	7.452295982	7.445927115
ILMN_1652343	7.46172368	7.486593118	7.457469555	7.474057347	7.427435307	7.404061843	7.437330647	7.436761976	7.466951283	7.443660463	7.541905987	7.44654755	7.473981862	7.449716282	7.470352599	7.4442157	7.418359932	7.492621159	7.508434666	7.496763175	7.462070595	7.46572669	7.452450574	7.479913212	7.462155502	7.411662658	7.499513358	7.472626009	7.441874021	7.522316913	7.44832639	7.402364078	7.460026071	7.437026445	7.486416804	7.473597417	7.431612221	7.440017325	7.472197888	7.492204605	7.434991256	7.429754368	7.578804602	7.484434432	7.479835008	7.479711853	7.472100825	7.455586117	7.495767144
ILMN_1652348	7.485711171	7.445468469	7.458450673	7.453219634	7.496656826	7.46720951	7.458325219	7.493398687	7.477195727	7.484209042	7.444275898	7.474206244	7.461854853	7.440667102	7.452658605	7.476900588	7.456963683	7.498308414	7.462692804	7.473344386	7.507540605	7.556947044	7.464433097	7.491632941	7.506435107	7.467447272	7.52007576	7.526788809	7.507506899	7.482837746	7.479341053	7.518227253	7.494064146	7.44691919	7.505212224	7.471211016	7.520185308	7.498278813	7.521562997	7.464611886	7.480580136	7.548301714	7.576508047	7.483676506	7.477712202	7.46306197	7.419994165	7.492599414	7.474920532
ILMN_1652357	7.567928164	7.555329346	7.584010579	7.517828989	7.641625202	7.612634095	7.633591962	7.660572922	7.630198478	7.567448439	7.552636489	7.647922573	7.582203547	7.616953315	7.620382594	7.567492581	7.570107983	7.553809919	7.707455205	7.609517377	7.605260761	7.563836335	7.620491497	7.585313631	7.541508382	7.645547	7.539639161	7.622177149	7.607736797	7.600920526	7.566744335	7.620071183	7.573394707	7.66445229	7.561922887	7.557096046	7.570680508	7.594311681	7.52695534	7.57505695	7.63754168	7.627548749	7.667132515	7.610043264	7.634867159	7.656260106	7.597742738	7.723239225	7.71837829
ILMN_1652365	7.454374036	7.487864379	7.435276727	7.452773582	7.414148519	7.391175814	7.359632586	7.445990396	7.423259841	7.42703019	7.42111947	7.410840622	7.495167905	7.450338918	7.461539335	7.41416722	7.413487108	7.408952446	7.390740707	7.453634354	7.443898389	7.517354153	7.454979063	7.405223051	7.416900013	7.417232186	7.417111476	7.420791335	7.43207253	7.434558469	7.439990784	7.419128439	7.466997975	7.471599086	7.395810728	7.460644717	7.407233788	7.488042363	7.43969219	7.424018157	7.418177846	7.437219216	7.478411681	7.413838973	7.450353774	7.446630606	7.409261264	7.459129061	7.40284841
ILMN_1652366	7.407030557	7.391971168	7.431392311	7.396138856	7.423511613	7.39264262	7.437953972	7.416533004	7.389638171	7.425832235	7.410044354	7.512319446	7.387058255	7.412488669	7.433912694	7.4369608	7.391867203	7.447271932	7.423957406	7.423421823	7.426646479	7.421705298	7.431125426	7.411954285	7.425451858	7.396016683	7.403476701	7.438675583	7.38435075	7.395453322	7.396832573	7.471407989	7.440576165	7.375796482	7.414943078	7.409897893	7.425664195	7.395708794	7.423354622	7.429798779	7.41318774	7.448434864	7.470001115	7.434703359	7.403670749	7.393689024	7.411230067	7.40075963	7.396242717
ILMN_1652368	7.439216168	7.496281812	7.442939125	7.398917176	7.414148519	7.446686158	7.425857094	7.481591993	7.412042775	7.4940529	7.433818378	7.40656135	7.436954608	7.406042014	7.413623578	7.381772658	7.499948308	7.465163718	7.444024971	7.453910437	7.415980185	7.4396079	7.422169721	7.403555146	7.397299336	7.418143976	7.425833439	7.411747617	7.428155754	7.434081577	7.450141472	7.399271437	7.431575904	7.448038103	7.426689292	7.371739164	7.453051353	7.462056166	7.441609981	7.405810736	7.395739983	7.43879102	7.409128978	7.442403271	7.435421044	7.430766114	7.396782573	7.436007244	7.480580444
ILMN_1652369	7.475204428	7.562638568	7.453459803	7.455453221	7.555392761	7.476858922	7.469980944	7.510806112	7.508638337	7.482719898	7.499573295	7.467765021	7.5696875	7.503381278	7.490470997	7.509783606	7.512038309	7.471759827	7.480927554	7.529012323	7.497172826	7.503559598	7.479195822	7.454169709	7.491589767	7.459383051	7.522490761	7.477440918	7.556537383	7.468079119	7.491533768	7.47765808	7.526048162	7.50124102	7.503663885	7.538711923	7.505336246	7.457970017	7.488500848	7.530833536	7.476788759	7.516509615	7.431428981	7.522605269	7.50636094	7.505323584	7.477592698	7.513600952	7.521987307
ILMN_1652371	7.415640696	7.361734028	7.434169456	7.44034448	7.421945984	7.413748938	7.431008464	7.497639479	7.389994959	7.407027341	7.399773223	7.403896775	7.427105818	7.401500533	7.43063405	7.419027657	7.451751011	7.394335775	7.402979142	7.403702949	7.436627	7.383985565	7.414628714	7.451735158	7.478935721	7.453818474	7.437857479	7.454805609	7.407581744	7.472413542	7.411239673	7.409866821	7.448633089	7.395668892	7.416258704	7.427369733	7.40062432	7.421489825	7.376115194	7.39210883	7.461361639	7.426963018	7.398296247	7.472982116	7.372724512	7.399173361	7.387070193	7.416674782	7.42751929
ILMN_1652376	7.371030744	7.38256897	7.34622774	7.391950222	7.356569234	7.320604354	7.345308405	7.334397716	7.328515007	7.351992159	7.36320275	7.369828231	7.361323465	7.333615861	7.318367987	7.311193178	7.393258894	7.38071093	7.356654157	7.407223391	7.353352062	7.347597794	7.366463335	7.373576948	7.346796155	7.330652031	7.387316661	7.373428363	7.327224566	7.342439596	7.372515195	7.389974437	7.364059573	7.392566455	7.353088245	7.357128496	7.342738109	7.367527666	7.394411916	7.368505938	7.3514453	7.367080541	7.363420719	7.355881351	7.36005364	7.368892775	7.350052053	7.353948241	7.348343186
ILMN_1652378	7.394894225	7.407729003	7.415787808	7.381598325	7.406009737	7.480882003	7.451130226	7.452570815	7.416488467	7.400235184	7.407870659	7.402891515	7.400397011	7.419845955	7.419125275	7.428105162	7.420609443	7.413030184	7.404535053	7.393273045	7.418523864	7.426170242	7.43194735	7.422674656	7.454736771	7.429133841	7.460851672	7.416747577	7.422781721	7.500312062	7.401226765	7.473017504	7.393028357	7.411608278	7.425451256	7.454345225	7.434095036	7.434733439	7.436611503	7.365369491	7.435571991	7.393795282	7.42709257	7.447683793	7.387957713	7.382404786	7.37267965	7.39971858	7.425729754
ILMN_1652379	7.999495518	7.867739173	7.984628135	8.005000068	8.129873395	8.114696202	8.268089924	8.088873409	7.870972251	8.038465251	7.895426231	8.061957984	8.3249609	7.840740895	7.848200776	7.831270476	7.856160016	8.19919884	8.115307411	7.834923507	7.976963232	7.917738709	7.947825492	8.052365706	8.011015333	8.050585714	7.941284576	8.015530706	7.954485095	7.963300067	8.031700505	8.412954081	8.190090459	8.110292743	8.064067224	8.039295658	7.931998894	8.153447859	7.895782055	7.93365792	8.24984649	7.957997728	8.002866141	8.198549805	7.874856531	7.991272041	7.924480491	7.997726826	7.869558607
ILMN_1652381	7.706348972	7.687049813	7.519247249	7.637242568	7.581600741	7.63883962	7.52051551	7.594404732	7.811218146	7.612652855	7.721891351	7.569222685	7.61750424	7.634276289	7.656751436	7.652868591	7.758393074	7.575779367	7.55794578	7.744649656	7.656607367	7.650883968	7.539366246	7.547245336	7.621935558	7.620130517	7.811713939	7.598779752	7.659855679	7.717296034	7.550474407	7.507745763	7.5945174	7.678301836	7.684493338	7.539336756	7.603485682	7.622437134	7.588413868	7.693919813	7.552889756	7.854022697	8.063804903	7.511371426	7.661820561	7.757184575	7.894798262	7.868537454	8.065775922
ILMN_1652392	7.4407003	7.433459981	7.447220775	7.454112386	7.413371404	7.481172333	7.401077512	7.407804173	7.438847229	7.487785635	7.459454037	7.455669393	7.494264334	7.451583733	7.483869929	7.403278317	7.421249325	7.489131398	7.415671204	7.454186241	7.506098074	7.494329839	7.440811168	7.486876754	7.442314421	7.475233821	7.465638153	7.438675583	7.485319357	7.480514192	7.454612223	7.478555692	7.47306503	7.486260812	7.427427607	7.403556167	7.435732676	7.44940562	7.438538688	7.515781767	7.471581662	7.458819225	7.492292614	7.382789135	7.514704936	7.402081289	7.437660261	7.462340579	7.437561128
ILMN_1652394	7.918900105	7.88028779	8.08345084	7.943744409	7.978801158	7.802572512	7.913646994	7.903419891	7.831408041	7.815110517	7.877864286	8.014339491	7.828077112	7.825132675	7.806229018	7.96620023	7.945822359	7.807569451	7.808033173	7.871120769	8.055257823	8.049986603	7.837935464	7.784729861	7.847882449	8.11087052	8.009310376	8.078061918	7.76268056	7.951317378	7.915566262	7.881580901	8.026456215	7.892402868	8.012288814	7.923571872	8.154038242	7.810865571	7.908900575	8.107488311	7.95713132	7.820625783	7.729633955	7.825550304	7.748826772	7.910210646	7.794504057	7.885236052	8.005168639
ILMN_1652397	7.401177752	7.344098093	7.309311626	7.31672593	7.369820036	7.353963769	7.385874181	7.354442343	7.324171396	7.349262367	7.337806364	7.35113378	7.355926781	7.355199969	7.344796244	7.375991776	7.352897171	7.364771915	7.382733839	7.37260442	7.356347884	7.333304678	7.362972249	7.357785081	7.385243672	7.368366421	7.34390593	7.369402628	7.329193784	7.38917779	7.367142431	7.432803261	7.375159815	7.369874953	7.382654264	7.382913964	7.371626306	7.339110205	7.358193392	7.352451248	7.362438027	7.348404206	7.333181362	7.374206169	7.343685211	7.373905689	7.364656992	7.346695199	7.350304311
ILMN_1652407	7.609948471	7.641883839	7.618735299	7.522874375	7.565315619	7.692706062	7.61990312	7.650974711	7.663005951	7.60377435	7.510162817	7.565505518	7.524753953	7.611461818	7.596249833	7.675367398	7.635134608	7.585999377	7.630171783	7.581037172	7.594931419	7.460729626	7.60328015	7.65704718	7.551420886	7.65875908	7.660208648	7.61694704	7.590686744	7.669005177	7.530474211	7.583425232	7.588028508	7.548887132	7.667985753	7.647660469	7.559938765	7.630301016	7.647268754	7.5206026	7.634393855	7.618334907	7.594629909	7.593563866	7.576348881	7.665116662	7.611968781	7.611856244	7.602010958
ILMN_1652409	7.486514598	7.43623836	7.488451037	7.470380059	7.455143384	7.486961829	7.484393876	7.488658187	7.435570211	7.403022093	7.434520388	7.430654557	7.408453679	7.460283936	7.43882196	7.440159347	7.45638822	7.475181471	7.438405281	7.4371478	7.441601832	7.425667643	7.464678968	7.453767682	7.420057546	7.43374751	7.42072165	7.506798535	7.450641563	7.439305077	7.459267088	7.501028535	7.456553495	7.487715237	7.446038357	7.416651365	7.487099576	7.430829387	7.402167121	7.400659426	7.463538097	7.410458648	7.393539491	7.45567381	7.398166883	7.447672063	7.41220249	7.397962823	7.402468382
ILMN_1652412	7.514837159	7.464182064	7.556790958	7.436802584	7.472508099	7.565283639	7.572733674	7.548831279	7.544020558	7.478553993	7.459711748	7.518814936	7.437806638	7.565059321	7.530397623	7.48697324	7.532782452	7.531217192	7.487174686	7.486947548	7.514422558	7.416505792	7.565217561	7.50883008	7.507271959	7.609291686	7.535881765	7.54660222	7.549278113	7.508521336	7.490455907	7.51690751	7.470505585	7.490340947	7.467159525	7.510226406	7.501719309	7.491061271	7.446568421	7.456731459	7.513415905	7.507085935	7.471085594	7.619790468	7.471068616	7.550253958	7.476796805	7.492599414	7.553645036
ILMN_1652413	7.369590698	7.419425443	7.365230356	7.386794933	7.412983015	7.39020067	7.381513537	7.365792777	7.371521274	7.364073579	7.407242042	7.346164512	7.357346333	7.381405794	7.381608011	7.363176751	7.360568428	7.39977294	7.367781798	7.401768769	7.323583756	7.358199249	7.373001106	7.361727162	7.375842414	7.337236212	7.307185173	7.402024403	7.371591576	7.376344231	7.372871176	7.384643922	7.347082596	7.396353494	7.361857182	7.361863706	7.325982283	7.39173763	7.317269059	7.38551101	7.359168929	7.352254896	7.345617694	7.339701663	7.331116753	7.382404786	7.357237215	7.35927235	7.359934131
ILMN_1652417	7.549030251	7.482823914	7.535260278	7.474057347	7.489834989	7.517446278	7.506114227	7.550332438	7.499090245	7.479446212	7.539462312	7.470847079	7.475346738	7.476102103	7.479109412	7.478005838	7.517256402	7.483480569	7.442013748	7.457474085	7.483464755	7.564892059	7.51485051	7.469358045	7.546926237	7.577810726	7.421748317	7.535060314	7.482171968	7.45686003	7.48433778	7.599335952	7.427433729	7.513519221	7.496239128	7.485711959	7.464425415	7.471516801	7.487051413	7.436827748	7.531138119	7.526385315	7.589590036	7.522605269	7.586735201	7.614653871	7.49196127	7.659337529	7.632031753
ILMN_1652424	7.423446128	7.493015293	7.429721493	7.439901759	7.428221733	7.404565707	7.490210562	7.432692193	7.437539092	7.434184821	7.488471022	7.443950057	7.458303238	7.473931921	7.470618674	7.494588898	7.433172659	7.481701256	7.433137595	7.449459675	7.470812939	7.446135067	7.438690652	7.46257672	7.477407933	7.459782492	7.438349608	7.478905126	7.463792413	7.436937778	7.494252299	7.449937009	7.464138928	7.472168175	7.418861436	7.46179094	7.470872014	7.427461007	7.463045017	7.441854511	7.419720386	7.426678402	7.461329034	7.473911102	7.475624078	7.451490434	7.454874474	7.472298063	7.469433977
ILMN_1652429	7.425297055	7.377072816	7.46727918	7.443001433	7.430583235	7.447728086	7.454789813	7.442011591	7.413071819	7.471426355	7.486796711	7.44654755	7.456941585	7.435967211	7.44208812	7.448643682	7.441388307	7.437916398	7.429411516	7.480286128	7.466187395	7.446135067	7.423308709	7.437176798	7.42679696	7.466633918	7.432894494	7.423463779	7.413398836	7.432649521	7.468459897	7.431922927	7.468271845	7.436453226	7.492186113	7.459486983	7.46609245	7.489412377	7.426889195	7.447324262	7.452739341	7.469292111	7.413218671	7.414305196	7.488052828	7.47241438	7.386299166	7.445214432	7.436752363
ILMN_1652430	7.447163116	7.437029624	7.479640438	7.463097421	7.468643498	7.408620132	7.473140965	7.43554268	7.512716944	7.46935109	7.486131804	7.520512312	7.502739467	7.534094506	7.463949758	7.437419976	7.434095605	7.435514694	7.436812532	7.4884879	7.471038725	7.459547294	7.470539482	7.466079817	7.435714871	7.413537821	7.446108206	7.450348778	7.479702351	7.481560831	7.425956797	7.468759443	7.45907878	7.491803993	7.503406226	7.413054784	7.426241494	7.499682253	7.468917605	7.508856712	7.451949592	7.528180371	7.491050337	7.412906203	7.479035085	7.417679404	7.460092688	7.464790272	7.477543228
ILMN_1652431	7.984563995	8.278964945	7.866232973	8.705052998	8.368464287	7.653923432	7.831033401	7.845283494	8.800067669	8.42869733	9.357430752	8.731610528	8.173813883	8.132377367	8.114144281	7.9910075	8.159938729	9.002390935	7.721532222	8.322324367	7.736930646	8.328551425	7.858341014	8.914078066	8.976989243	7.773280823	7.946248488	8.220098133	8.016094089	9.024485653	8.76933215	8.342959316	8.191188716	8.228927585	7.999455546	8.958241334	7.913650505	8.5336732	7.520414084	8.233932973	7.527887368	8.789625051	9.676124754	7.945577301	7.715446346	8.013777627	7.813764014	8.411484294	8.538775472
ILMN_1652434	7.473846193	7.495625912	7.483512129	7.483362296	7.509660524	7.493224887	7.497544317	7.510285906	7.481079082	7.468462228	7.495684076	7.539818872	7.476136258	7.50121074	7.483869929	7.49731475	7.434095605	7.478486007	7.462055578	7.507355921	7.478247657	7.44532271	7.481811526	7.486636206	7.455155404	7.469486455	7.486400482	7.466573541	7.476156464	7.437412347	7.494800521	7.484324034	7.466361761	7.487133099	7.452697888	7.500095716	7.446689579	7.496880713	7.487051413	7.382608978	7.512754589	7.491706168	7.522195081	7.47943887	7.534281599	7.484113285	7.499542517	7.586335283	7.459506555
ILMN_1652436	7.465065129	7.468011957	7.386351648	7.418525374	7.474086888	7.473058668	7.454234658	7.422951386	7.431940226	7.43774478	7.466452873	7.421099552	7.461854853	7.450650178	7.478579894	7.490806479	7.454077136	7.470440589	7.452602927	7.448054226	7.420732458	7.453064625	7.462461083	7.461850417	7.406918766	7.406411758	7.472327471	7.405291579	7.422063005	7.467373683	7.431750011	7.441944102	7.425322834	7.424095577	7.484426383	7.48418445	7.433546186	7.443185389	7.487775984	7.460557945	7.400353086	7.447879693	7.416679659	7.451532231	7.474593984	7.43292676	7.428605692	7.420620864	7.430409502
ILMN_1652439	7.415955898	7.439406603	7.374132891	7.386794933	7.401762827	7.382953196	7.405209221	7.399176316	7.373357647	7.383566455	7.422484808	7.448843172	7.396256231	7.380403538	7.382453495	7.374934339	7.405874251	7.425134364	7.401414061	7.402414591	7.398267273	7.4396079	7.421025094	7.400650037	7.377260373	7.353646226	7.418661892	7.430934417	7.470049171	7.404983847	7.437474533	7.395733575	7.424257032	7.432407356	7.40407437	7.414854575	7.397917352	7.382499881	7.430015822	7.396668346	7.421560831	7.430028517	7.434891865	7.4615753	7.383663613	7.400423534	7.400362707	7.39689708	7.411285418
ILMN_1652445	7.505735468	7.512979266	7.488132587	7.581179341	7.507812446	7.5073369	7.505927696	7.501560785	7.569274647	7.49674176	7.508674656	7.492663849	7.491130708	7.512996782	7.498122775	7.506422709	7.563824652	7.479094852	7.525049868	7.483103635	7.499988602	7.420309356	7.462708081	7.473895342	7.459300674	7.515242474	7.533828657	7.487887647	7.501763301	7.47834674	7.497010164	7.504637849	7.472104441	7.449155655	7.467159525	7.509057125	7.553190326	7.536158329	7.463782488	7.532455088	7.497197038	7.497100787	7.470541818	7.511783138	7.476924927	7.474232471	7.489870017	7.441826654	7.504017978
ILMN_1652450	7.503064893	7.600732793	7.493963443	7.531549348	7.487756822	7.450816962	7.423255199	7.487655087	7.525198541	7.43537255	7.498505331	7.484552985	7.55774852	7.488190955	7.474603998	7.469335353	7.474661393	7.513524431	7.441789477	7.432141198	7.471937071	7.433122587	7.524960043	7.479390996	7.488111367	7.527187906	7.497732453	7.499697442	7.473284174	7.514578036	7.483810438	7.459443383	7.484010463	7.465088412	7.421934644	7.495185548	7.487099576	7.505354322	7.448843238	7.489177518	7.488195484	7.513521807	7.527243526	7.477470248	7.499433363	7.474596667	7.476400184	7.48920763	7.515231142
ILMN_1652456	7.483029139	7.49431793	7.440223568	7.545549996	7.490724456	7.477185619	7.458591779	7.473474752	7.514930742	7.477959329	7.470474436	7.473646569	7.453522248	7.488810868	7.452658605	7.485917364	7.451751011	7.463964287	7.492810738	7.521939459	7.462810392	7.438684829	7.518008358	7.487596139	7.460120411	7.453818474	7.437364562	7.485043476	7.458645307	7.44991217	7.560168287	7.448283513	7.4679532	7.460875455	7.497002572	7.404010391	7.435188216	7.450800822	7.504966172	7.444722103	7.440728395	7.464086008	7.460852436	7.483676506	7.500009478	7.431127634	7.462507814	7.504437421	7.46800653
ILMN_1652459	8.104736509	8.294474841	8.132866959	8.206455734	8.113339149	8.082233875	7.976125023	7.966564599	8.195924934	8.096187032	8.36444136	8.032963405	8.057944932	8.087485072	8.018997495	8.239101539	8.031974198	8.209360177	8.037790017	8.044293277	8.117603429	8.086537863	8.04331233	8.199314529	8.181159268	8.078364514	8.167808824	7.974359391	7.998684746	8.213400753	8.079690754	7.942510547	8.086148483	8.217194141	8.062550503	8.198505291	8.301392106	8.398842735	8.212739744	8.197263689	7.869776343	8.08607439	8.042672863	7.947819052	7.831221783	7.976674624	8.14707579	8.192402175	7.947075812
ILMN_1652461	7.434729793	7.496938934	7.477800433	7.465363255	7.432158024	7.449279836	7.464001659	7.436761976	7.475399499	7.453101686	7.484153882	7.499947093	7.451716949	7.481371891	7.457241552	7.450824639	7.469404526	7.446701156	7.46565597	7.43976664	7.460825085	7.473926826	7.421598113	7.480945415	7.451362459	7.434574651	7.420207512	7.421684223	7.447651611	7.463685328	7.451642614	7.440222324	7.468590608	7.421963166	7.452697888	7.454345225	7.460852154	7.453021014	7.453366597	7.458235627	7.434700328	7.431657701	7.441095432	7.452790484	7.477975719	7.454970229	7.438452381	7.437260969	7.461142097
ILMN_1652464	7.432618742	7.427346694	7.456975675	7.423463237	7.463289603	7.44405843	7.460695522	7.442011591	7.415465649	7.451332318	7.476505178	7.440458771	7.454323385	7.460904704	7.422144945	7.422875115	7.426637918	7.410523454	7.428941948	7.458561069	7.443898389	7.466598511	7.399455099	7.413652522	7.461750139	7.445092646	7.429378972	7.413573145	7.399896372	7.414208273	7.437158696	7.450347633	7.452127703	7.451666603	7.419119621	7.504128097	7.445365617	7.434137903	7.435065565	7.423664682	7.457127534	7.462405416	7.452997948	7.48493384	7.438618306	7.454273086	7.486131492	7.467327868	7.44565289
ILMN_1652465	7.420653782	7.386741703	7.357980918	7.446991437	7.368271781	7.380084897	7.388751809	7.366930331	7.377378244	7.368689049	7.401434211	7.365775595	7.358757702	7.37671646	7.369412588	7.372282295	7.394645083	7.376434753	7.384687748	7.392611806	7.354102785	7.360163974	7.39313807	7.409840297	7.331674067	7.378764452	7.357717784	7.41448275	7.397689933	7.384729163	7.377827019	7.400155304	7.387187916	7.360413759	7.361191706	7.393055517	7.396893053	7.389913454	7.384491207	7.360057558	7.377014375	7.374134425	7.377032051	7.38183825	7.394869348	7.389397782	7.384746961	7.383808441	7.343890261
ILMN_1652466	7.46172368	7.403022801	7.46133838	7.435473884	7.490131532	7.468848946	7.460435382	7.41853214	7.468773562	7.460182253	7.417182392	7.464679515	7.47475914	7.440041316	7.459929513	7.4442157	7.431318946	7.466576909	7.475718771	7.485152872	7.4758923	7.458015537	7.438424374	7.441121507	7.439246558	7.41260255	7.384580279	7.425676597	7.431717619	7.487193831	7.479078397	7.433682485	7.519184588	7.479322071	7.450171208	7.481390696	7.482984016	7.475831633	7.517742662	7.453463495	7.453785278	7.419228249	7.424952437	7.439258533	7.493131977	7.458117916	7.45210612	7.416674782	7.449550558
ILMN_1652469	7.458632782	7.474330562	7.438033141	7.452773582	7.446934461	7.500467532	7.48616239	7.467575044	7.444688623	7.487487448	7.440680879	7.463556513	7.477937193	7.445041014	7.485455072	7.489071137	7.495975049	7.477464211	7.483009368	7.458561069	7.468063811	7.53599033	7.488648218	7.430114081	7.447945954	7.430403726	7.493774274	7.458395956	7.486752494	7.559926977	7.461547154	7.462061229	7.450224191	7.453617752	7.454078335	7.512871293	7.521706189	7.440017325	7.458970904	7.437769011	7.446024271	7.4944022	7.464774371	7.4450628	7.463775745	7.460581439	7.546074516	7.437884546	7.485588629
ILMN_1652472	7.428057899	7.410771099	7.456479627	7.432370926	7.43412512	7.440335147	7.462746888	7.413743969	7.414440967	7.409480638	7.462606289	7.425152498	7.41217491	7.393984771	7.398125638	7.40477879	7.450874765	7.422975537	7.408130227	7.40338127	7.391468894	7.352705119	7.442127966	7.490212824	7.389436667	7.424391636	7.459519441	7.415390254	7.379865576	7.43360443	7.378179054	7.430600769	7.464456095	7.435878898	7.398983298	7.416202448	7.447218944	7.41267165	7.379058198	7.39531416	7.41318774	7.415746107	7.382919021	7.420821414	7.385261597	7.456017388	7.399297806	7.419794865	7.463488898
ILMN_1652486	7.642576303	7.598780936	7.59732207	7.500059329	7.557777721	7.649797379	7.578459479	7.616501926	7.596975723	7.594278111	7.60438832	7.620657317	7.631914811	7.653596155	7.655719183	7.598215056	7.561304348	7.532630188	7.582602491	7.495461289	7.646412663	7.612310283	7.520032281	7.563196561	7.626952706	7.55798462	7.669980491	7.567188713	7.669473194	7.619039579	7.554756114	7.528336622	7.589327087	7.687078567	7.58534199	7.590839669	7.659947125	7.682556248	7.548977163	7.581665004	7.512754589	7.600239407	7.548199362	7.564546534	7.54482924	7.526507877	7.485306076	7.582151323	7.561362546
ILMN_1652487	7.526118788	7.460518555	7.567271202	7.534638307	7.506892858	7.516653174	7.561118559	7.583463323	7.534035581	7.529096019	7.491184988	7.596679746	7.532237644	7.535645211	7.508159138	7.528352205	7.54532998	7.61597914	7.605363133	7.526736643	7.560907049	7.583191378	7.615327122	7.597358971	7.56313781	7.569977741	7.557960573	7.526467866	7.553173268	7.479981922	7.493705652	7.504896164	7.561659978	7.502132298	7.63003713	7.539649433	7.536347772	7.616300337	7.595444187	7.528134533	7.552889756	7.510506271	7.462782636	7.552890239	7.589419717	7.564958906	7.497009129	7.579881781	7.556890411
ILMN_1652488	7.438620928	7.431858008	7.45990522	7.389143245	7.482374898	7.461968031	7.397947861	7.431062234	7.447260403	7.448382959	7.462071607	7.440458771	7.460477725	7.455004167	7.463682194	7.484146419	7.381969246	7.451758758	7.459925267	7.463662824	7.42417076	7.430214137	7.405019492	7.454570181	7.409195355	7.467040422	7.449427901	7.428752844	7.433135647	7.422174948	7.44155347	7.412072197	7.432256746	7.473307779	7.461731741	7.404464423	7.470305607	7.396781702	7.393590545	7.445367116	7.393409989	7.448434864	7.383496774	7.445940993	7.446757082	7.37026646	7.418785018	7.446740374	7.44565289
ILMN_1652490	7.885613101	7.997553093	7.994676162	7.875025772	7.825867944	8.100770378	7.880176122	7.899432261	8.248839138	8.091254034	7.872351629	8.104261047	7.846929707	8.233003971	8.112777661	8.208734267	8.115797168	7.990332423	7.814941152	8.018943294	7.859831049	7.896005666	7.954863001	7.77407918	7.982984234	8.219294104	8.128865785	8.223228191	7.737942335	7.698887729	7.671032872	7.678673109	7.740031605	7.888861265	7.861778335	7.751394441	7.987280161	7.852194474	8.151552915	7.941966693	7.67383692	7.83856417	7.721784192	7.603484877	7.692969303	7.791923117	7.791130142	7.86521917	7.877235958
ILMN_1652494	7.379882044	7.395930195	7.362444098	7.421222422	7.375224221	7.403056037	7.348142173	7.400347344	7.384260392	7.372611186	7.403724852	7.350372029	7.392703581	7.384071698	7.375670678	7.349547466	7.408541799	7.37113103	7.396130006	7.393933179	7.411802265	7.372942807	7.419586374	7.430114081	7.410558937	7.374425465	7.421235252	7.37542778	7.376488802	7.407735229	7.382034786	7.40103896	7.40155717	7.391176225	7.394937394	7.401737344	7.394829536	7.406238056	7.409435452	7.358982826	7.410027174	7.371078459	7.398813442	7.435161606	7.389504676	7.396655549	7.370596533	7.359711338	7.40055209
ILMN_1652505	7.847751496	7.818115374	7.961321297	7.870721364	7.804917499	7.931482137	7.826060099	7.899795138	7.872597843	7.891480375	7.773990963	7.800926816	7.742073486	7.940992707	7.852590722	7.857443736	7.83120629	7.793580189	7.91687997	7.922351081	7.922710073	7.702099981	7.930765284	7.888905422	7.657319814	7.756980511	7.906330572	7.835457965	7.91052937	7.926051377	7.797996284	7.79020473	7.863705557	7.86491691	7.867708515	7.795324873	7.860754801	7.797017032	7.899804302	7.725230481	7.782783265	7.903811784	7.854075298	7.95898816	7.843362117	7.897162493	7.910234182	7.847842331	7.906471976
ILMN_1652507	7.435931138	7.425651007	7.403003682	7.486658412	7.475026359	7.461968031	7.45506629	7.433914451	7.471794729	7.468758479	7.481878801	7.450557579	7.43848359	7.475172049	7.422693532	7.440159347	7.460682166	7.420501105	7.459711693	7.418515201	7.443327043	7.44532271	7.402869182	7.474470505	7.421408272	7.441893535	7.406125998	7.480724455	7.4614028	7.42930494	7.44155347	7.395733575	7.501227685	7.427400956	7.499811118	7.472240792	7.464702496	7.434733439	7.459342534	7.471087183	7.491051232	7.451551696	7.483725728	7.425464161	7.435307012	7.424892708	7.495322967	7.450614067	7.430125092
ILMN_1652512	7.70008911	7.600732793	7.625295569	7.722998221	7.601241131	7.708274333	7.649237089	7.695946684	7.632356044	7.665632021	7.636474384	7.65272965	7.774867893	7.713256821	7.573566136	7.628169302	7.638039842	7.727881382	7.72372411	7.695178729	7.712496202	7.529998794	7.630567538	7.696817885	7.712780048	7.657237567	7.679690428	7.720933332	7.679103132	7.69335437	7.722788647	7.733952526	7.688597529	7.660348459	7.787492382	7.684262271	7.735409019	7.600706811	7.690041285	7.570657284	7.682778448	7.672076265	7.602384849	7.697574293	7.701813309	7.688261233	7.556843152	7.593326625	7.678707021
ILMN_1652521	7.683848882	7.641248078	7.762069819	7.650915316	7.778279173	7.92801827	7.852188379	7.878443181	7.748244784	7.623273571	7.628862334	7.780497386	7.662678215	7.647875683	7.73453877	7.781142433	7.741496699	7.820658228	7.700164983	7.67733115	7.731833343	7.610797985	7.780035858	7.814861079	7.754735028	7.90510495	7.873819675	7.752858597	7.799841412	7.778874322	7.855051446	7.822954099	7.770655845	7.632460924	7.672947183	7.803113968	7.716845798	7.758262463	7.767828343	7.709631447	7.955553584	7.665592644	7.690613112	7.762100441	7.67036119	7.851252714	7.632849547	7.734797468	7.811082918
ILMN_1652525	7.498796202	7.430238755	7.540099299	7.524396572	7.49904078	7.542512391	7.54821735	7.555043644	7.614420634	7.506014665	7.471062696	7.534697281	7.436371371	7.555473943	7.603085815	7.548056693	7.529176227	7.47807838	7.594538584	7.535904901	7.549129179	7.461939649	7.536281836	7.54016616	7.466953172	7.489326763	7.527653973	7.540083206	7.520973603	7.489940701	7.571915488	7.498707661	7.532913004	7.453339051	7.506764613	7.470865339	7.53757075	7.487768778	7.536702611	7.534078205	7.630200945	7.601410105	7.517102701	7.588170259	7.609232714	7.585536618	7.653710605	7.545035597	7.603870897
ILMN_1652527	7.439513448	7.489784111	7.510421611	7.431483397	7.446171977	7.493615013	7.47830114	7.43554268	7.414782735	7.450447599	7.464232801	7.460183171	7.516385528	7.461835742	7.467688894	7.462185967	7.455234536	7.497317858	7.39957645	7.480542356	7.428489511	7.560132575	7.46883799	7.472129897	7.508958661	7.470304302	7.407182121	7.471502145	7.476156464	7.430260462	7.455200726	7.519814306	7.450541844	7.406738023	7.463139341	7.440970187	7.49691536	7.457422879	7.469647762	7.483732989	7.465668071	7.468232769	7.546988319	7.467735132	7.466974007	7.492559526	7.445187706	7.458286908	7.478298804
ILMN_1652533	8.362640893	8.151067697	8.063571646	8.119200604	7.89539963	7.76080194	7.828738831	7.721207804	7.655064056	7.85974277	8.239149902	7.870645244	8.068447941	7.68229235	7.795498901	7.95764571	7.908639298	7.880703034	7.982481988	7.86748756	7.855102152	8.15485857	7.815836669	7.953014668	7.855604251	8.397970042	7.85062757	7.781397139	7.892896219	7.972742419	7.827563672	7.786689063	8.026949942	7.878180222	8.001714944	7.695537931	7.778299869	8.139438589	8.434643877	7.962523045	7.933522586	7.907759972	7.792184618	7.872435067	7.970515186	7.929405858	8.043977847	7.950410546	7.772539751
ILMN_1652540	7.517519865	7.521773032	7.549276108	7.565630174	7.587890465	7.546650201	7.545189405	7.563977376	7.679246884	7.643810788	7.53703172	7.57866163	7.514485785	7.617867614	7.612530999	7.54601405	7.561808733	7.556317928	7.547488775	7.593049011	7.52898435	7.649426068	7.512134344	7.518875911	7.546430195	7.586562444	7.534855531	7.578673151	7.552893969	7.651358871	7.552609731	7.553284681	7.536835739	7.540484302	7.525146788	7.533429614	7.539711824	7.575661549	7.52928131	7.514178889	7.564479641	7.532800445	7.614370941	7.592214183	7.601445695	7.592983409	7.628863027	7.57792704	7.541250867
ILMN_1652549	7.448326377	7.446718587	7.462749228	7.451882092	7.483877564	7.487905679	7.481996817	7.470613959	7.482571138	7.46106811	7.615032479	7.447696825	7.509759075	7.498110335	7.473276707	7.467384441	7.488772746	7.481899855	7.522873827	7.512514995	7.519720039	7.472039379	7.488882519	7.451735158	7.497084516	7.47977926	7.487896325	7.44540267	7.473812659	7.482075625	7.454906705	7.422216068	7.449270128	7.511408304	7.518528316	7.490798495	7.476302736	7.478531908	7.458970904	7.593800511	7.473776164	7.480274119	7.434891865	7.482127375	7.497707587	7.450101488	7.482843604	7.467650892	7.437291794
ILMN_1652550	7.498529502	7.437425248	7.455481171	7.448323406	7.454045479	7.465514223	7.466930025	7.467260816	7.461430674	7.464318658	7.484481769	7.453970118	7.509759075	7.455004167	7.494164975	7.452982586	7.446164094	7.452856906	7.537539809	7.485409135	7.502824848	7.448105712	7.474405631	7.44068533	7.441002392	7.485587145	7.492319344	7.429627065	7.494737361	7.429782655	7.459840155	7.465662017	7.464138928	7.455568871	7.467873782	7.476912387	7.484156448	7.515236778	7.456735885	7.459000659	7.466135127	7.469292111	7.503661176	7.451532231	7.481718518	7.453924773	7.579154577	7.456647383	7.44565289
ILMN_1652574	7.413427069	7.43623836	7.499431841	7.456348321	7.483877564	7.418425209	7.416671881	7.470318315	7.500003935	7.422829776	7.427221586	7.472527008	7.464762282	7.487571045	7.450225911	7.449518779	7.520116968	7.415528591	7.426105884	7.448054226	7.470812939	7.492192543	7.443699795	7.425723049	7.45888961	7.453422283	7.456822064	7.459581332	7.483632542	7.385172843	7.448629917	7.419128439	7.489841221	7.44691919	7.456153803	7.404464423	7.500816802	7.429306053	7.445427756	7.541672319	7.428508707	7.461411681	7.455888726	7.445502444	7.439589918	7.540051111	7.461117894	7.446300933	7.443475987
ILMN_1652577	7.434428892	7.493665924	7.481780939	7.498606455	7.500536778	7.487905679	7.460435382	7.484509047	7.474199972	7.470240277	7.504262064	7.516553584	7.462167983	7.496250266	7.451307636	7.447324369	7.464363631	7.481899855	7.432442977	7.468929907	7.471264026	7.441994884	7.475847502	7.475039391	7.455155404	7.428708449	7.495220533	7.468480664	7.477181245	7.417942228	7.48671837	7.430600769	7.467316264	7.475878858	7.490926117	7.48510291	7.505638106	7.465307895	7.505337066	7.505156526	7.4276121	7.459781257	7.479577169	7.400737907	7.541609872	7.456017388	7.480404415	7.522608627	7.486754499
ILMN_1652578	7.422827275	7.40976565	7.411894024	7.382072506	7.371752496	7.382953196	7.403493314	7.363519376	7.358510791	7.381969215	7.386118775	7.341541034	7.386459271	7.370301313	7.363686526	7.358845603	7.378004843	7.376104603	7.373914394	7.372951644	7.373201822	7.377453827	7.339451241	7.374767274	7.342808342	7.36163949	7.363965891	7.386265513	7.386958088	7.348938519	7.408586277	7.362194056	7.353116137	7.388726576	7.361857182	7.377341252	7.385301777	7.408629896	7.391944902	7.35409727	7.364243471	7.359785107	7.36721847	7.363150707	7.361871855	7.396233667	7.373919777	7.336458606	7.336858092
ILMN_1652580	7.434729793	7.446300038	7.510969369	7.455453221	7.456595417	7.502714481	7.489255271	7.500374241	7.468773562	7.49853521	7.42923688	7.449701114	7.415257853	7.513617298	7.492845777	7.459724975	7.470793976	7.456354761	7.527885914	7.503607933	7.478459746	7.450192014	7.493317143	7.447145863	7.442750795	7.41213318	7.482607775	7.444986606	7.45195326	7.573427842	7.470613792	7.508785676	7.467316264	7.433279606	7.470264837	7.504994062	7.489169295	7.42244565	7.449977374	7.404115531	7.463298547	7.46207292	7.448816735	7.538134877	7.437943743	7.424519567	7.5707183	7.450614067	7.456965264
ILMN_1652594	7.556858912	7.552664848	7.596432543	7.593612841	7.486268637	7.562836303	7.57979671	7.603253119	7.524550026	7.586842126	7.515436565	7.608964046	7.569188406	7.607184052	7.531987642	7.597532796	7.604625577	7.586791058	7.594538584	7.53938597	7.57861819	7.442488538	7.591554837	7.563874417	7.553940712	7.545303392	7.633736546	7.58765304	7.591576519	7.539904136	7.517164969	7.640279784	7.576650324	7.556708848	7.525412642	7.567773663	7.551657253	7.526322617	7.645589231	7.52975339	7.664626075	7.561827249	7.456751955	7.622060481	7.471068616	7.574289489	7.528638924	7.504437421	7.535694073
ILMN_1652602	7.420653782	7.400877068	7.411338011	7.397066195	7.409879773	7.415820067	7.420635516	7.410174243	7.39954712	7.412535444	7.405655843	7.406892762	7.378426512	7.403449876	7.43882196	7.413188383	7.407543935	7.396259672	7.401675547	7.415102071	7.435438837	7.442988373	7.430850812	7.455366359	7.408740436	7.407857371	7.414516847	7.380387283	7.37911614	7.384729163	7.432389888	7.437620161	7.415861206	7.424095577	7.409313336	7.388918343	7.411406983	7.393549909	7.375693755	7.401965659	7.391400437	7.396848151	7.398296247	7.424536347	7.393180358	7.418450884	7.415699545	7.389185419	7.436752363
ILMN_1652604	7.417841779	7.456074882	7.488132587	7.491404047	7.432551622	7.441403333	7.476613545	7.464679834	7.468773562	7.459887021	7.416316919	7.449701114	7.435810446	7.436281026	7.44995535	7.441518661	7.539710349	7.445553452	7.436127187	7.483871969	7.491163179	7.437550439	7.441865118	7.489026611	7.421858189	7.380911889	7.453160177	7.473745	7.410494418	7.432171836	7.4002158	7.435436834	7.485951686	7.439309022	7.427427607	7.509349081	7.421852734	7.443471326	7.496869788	7.456731459	7.425810213	7.463410214	7.386354883	7.500168029	7.438582113	7.420367123	7.43184612	7.474701704	7.474548824
ILMN_1652609	7.427752046	7.443418164	7.436381468	7.429706624	7.440387222	7.39264262	7.436392364	7.421743199	7.413414418	7.467869836	7.457172188	7.39917771	7.439575394	7.440041316	7.444805338	7.414655798	7.447347747	7.415216739	7.473004271	7.446358552	7.420103063	7.423330952	7.425850827	7.460745733	7.443622036	7.479365225	7.415556285	7.474488332	7.430295495	7.403613063	7.461547154	7.443653903	7.497969271	7.45501133	7.476796727	7.427369733	7.431889806	7.473404183	7.468552241	7.444080271	7.454045489	7.457244004	7.429470906	7.446814718	7.449937223	7.454970229	7.414123333	7.439335242	7.403605215
ILMN_1652611	7.448616626	7.484699859	7.523427029	7.489975734	7.52225937	7.454338861	7.45752084	7.408593349	7.499090245	7.477364786	7.4771259	7.501349662	7.455529155	7.510204658	7.43582318	7.481281243	7.447938062	7.442357515	7.433599673	7.451415649	7.474807045	7.497563303	7.480148489	7.480431285	7.4689181	7.501349643	7.430889511	7.476337531	7.471410915	7.476936878	7.474866898	7.449525266	7.45907878	7.501537987	7.458469002	7.459486983	7.497514508	7.473404183	7.492494502	7.452406714	7.478272808	7.525303344	7.424216612	7.460812061	7.533185734	7.46093469	7.451805137	7.525200492	7.474548824
ILMN_1652628	7.462561943	7.49759724	7.462749228	7.459489541	7.449959504	7.456305451	7.469287382	7.461986156	7.471794729	7.477662043	7.500288245	7.44162634	7.47113274	7.469280753	7.505780358	7.450824639	7.47383542	7.471759827	7.497633047	7.488744861	7.512742251	7.497563303	7.479672373	7.467086956	7.406462843	7.43374751	7.455913451	7.456407622	7.480943064	7.465930041	7.438735027	7.471407989	7.420290769	7.462557546	7.476796727	7.410349445	7.477745868	7.496322912	7.497235502	7.470198563	7.456108574	7.448156873	7.54455831	7.4450628	7.449266528	7.465560127	7.495744238	7.431485341	7.43069299
ILMN_1652631	10.47705934	10.96624252	11.00581817	10.76700882	10.85072536	10.94247269	10.69977778	10.79328087	10.86322955	10.98734697	10.74458475	10.8697824	10.61050136	11.2868173	11.07617649	10.94165197	11.07541133	10.70859938	10.94001996	10.90400603	11.06350061	11.15831702	11.13078643	10.39757044	10.77906016	11.342643	11.41702065	11.02585291	10.75476206	10.71374713	10.7672397	10.6430558	10.45945519	10.8435178	10.93194731	10.85204582	11.26005934	10.69644259	11.09794492	10.80502839	10.61786472	11.23663974	11.24731739	11.1920444	11.24644758	11.02338539	11.21294952	10.87123461	11.52030181
ILMN_1652638	7.602425679	7.595523318	7.64021782	7.582796629	7.684877139	7.601502872	7.591467974	7.578995506	7.661200841	7.576409224	7.619485089	7.588387312	7.68420685	7.550211429	7.67397558	7.597532796	7.662820458	7.65614811	7.619349771	7.587183973	7.597743596	7.657661346	7.660669095	7.687621337	7.692431709	7.69280083	7.652282679	7.680400789	7.592170207	7.62119427	7.551540665	7.753466575	7.640237185	7.576239883	7.604751679	7.635377792	7.588169995	7.54619785	7.667841243	7.621980012	7.78831626	7.652453732	7.709173268	7.651408039	7.665248779	7.72810234	7.566633528	7.64795964	7.619981079
ILMN_1652639	7.455229846	7.500905204	7.408558756	7.478689401	7.441552417	7.468036393	7.435450273	7.495899236	7.492741743	7.472316277	7.521969559	7.475884901	7.489802551	7.471761524	7.43473167	7.446440452	7.458398355	7.426365381	7.463541149	7.51747503	7.469447755	7.495942727	7.479672373	7.486876754	7.493930202	7.508744732	7.495940601	7.46810041	7.474861118	7.445371167	7.505580985	7.489528904	7.496015955	7.557649826	7.428894444	7.450264385	7.481814505	7.441174313	7.480537144	7.491191442	7.471581662	7.446232507	7.594072061	7.502200139	7.478239771	7.545347826	7.529445908	7.46386095	7.465549661
ILMN_1652646	7.453516194	7.466901603	7.446158494	7.410379084	7.467658585	7.474133843	7.484788901	7.482053473	7.447580796	7.472019602	7.487799247	7.436042805	7.439110164	7.47424196	7.434185718	7.45341135	7.411517749	7.476846606	7.484258547	7.450299616	7.441601832	7.519563623	7.532966113	7.452552539	7.4689181	7.441089608	7.455913451	7.448709715	7.482171968	7.4388328	7.487249422	7.456360822	7.484657257	7.477598299	7.47948856	7.464788786	7.432995742	7.466119107	7.493950417	7.52490187	7.489623591	7.470002941	7.480751786	7.432404902	7.449937223	7.458468927	7.452408375	7.495637648	7.42722411
ILMN_1652647	7.514300905	7.675871275	7.571953639	7.57526241	7.51089902	7.510670699	7.50630077	7.539524994	7.579019937	7.66418349	7.547243538	7.513165636	7.644039086	7.576477792	7.568806936	7.540571214	7.654190185	7.49712036	7.495323713	7.577669428	7.585355875	7.502463974	7.575052607	7.484450163	7.55343548	7.534596418	7.532801144	7.558803571	7.527442069	7.508276259	7.556193016	7.587605043	7.470505585	7.514728019	7.527009484	7.590839669	7.560245603	7.562887238	7.498333808	7.608716248	7.537484541	7.63332888	7.616524904	7.552234224	7.483898171	7.55766893	7.593155507	7.621439219	7.562939975
ILMN_1652649	7.41971866	7.439406603	7.421913527	7.39845489	7.493688198	7.431185375	7.411658114	7.470020875	7.419545766	7.460772797	7.426709101	7.401208823	7.486958485	7.4596631	7.452658605	7.410238499	7.466331457	7.415840315	7.473631218	7.405627283	7.456997004	7.441507088	7.496796356	7.441121507	7.474342417	7.418598084	7.385128519	7.439524548	7.367429478	7.384729163	7.485658631	7.439357363	7.46477339	7.373588317	7.465972276	7.450264385	7.482398889	7.405550095	7.402167121	7.427805926	7.504950759	7.409779192	7.453804021	7.443293753	7.455667985	7.433999905	7.38974203	7.420620864	7.440514925
ILMN_1652650	7.82666132	7.780170246	7.653647416	7.648181496	7.725599739	7.79478237	7.70597007	7.890154124	7.680689501	7.733748614	7.623499847	7.769636884	7.7087336	7.612682987	7.633165256	7.833395189	7.6863931	7.853992904	7.770520934	7.740368959	7.710155988	7.406784229	7.63629924	7.804419078	7.660147142	7.623048795	7.802541294	7.622725721	7.852125309	7.867639945	7.82610095	7.83093673	7.64406746	7.592403414	7.738991756	7.710874417	7.570987447	7.650210515	7.896148219	7.693376201	7.935123042	7.576101464	7.558982315	7.602129771	7.501739791	7.640040668	7.50038765	7.47574656	7.57309983
ILMN_1652660	7.478452199	7.545988272	7.503042296	7.523888745	7.458033338	7.483673043	7.486552362	7.465661419	7.452040632	7.448382959	7.476195991	7.472247071	7.443431972	7.452827978	7.48413417	7.432796134	7.523748322	7.478689295	7.431746534	7.415413701	7.494167837	7.530544979	7.478002521	7.479913212	7.433940192	7.455801203	7.487523437	7.473372539	7.453253746	7.47834674	7.472747852	7.482913873	7.459394503	7.483361147	7.423450819	7.465890028	7.450926452	7.44432718	7.457109011	7.455260035	7.517865416	7.458184909	7.452206879	7.519670205	7.447773385	7.507848905	7.443539737	7.428039612	7.459506555
ILMN_1652662	7.520204827	7.649494973	7.611585998	7.569902933	7.551997937	7.549444796	7.596260198	7.570881431	7.520998963	7.534795262	7.502085886	7.530718866	7.440656205	7.565368263	7.538613433	7.608783376	7.567597601	7.603571573	7.557722693	7.630180725	7.625087761	7.639655401	7.555731424	7.549203181	7.559026723	7.602612056	7.754016617	7.602730785	7.594548922	7.666058193	7.660722156	7.623718938	7.62325331	7.55138607	7.510923555	7.642197357	7.594300409	7.640931338	7.643070228	7.670448296	7.517193564	7.587445422	7.567812834	7.576982398	7.430969727	7.539050504	7.637140369	7.619954863	7.646187924
ILMN_1652666	7.458632782	7.484072567	7.499150602	7.490451395	7.443871154	7.456791375	7.41030971	7.476432444	7.458014674	7.538994302	7.481556699	7.487628615	7.498814842	7.444416832	7.453738407	7.45341135	7.434709469	7.445265276	7.46226808	7.493127278	7.494768408	7.536533223	7.472476475	7.420509974	7.482750873	7.481022157	7.42887422	7.456806554	7.447986354	7.436462728	7.423689525	7.403688796	7.487247192	7.453896453	7.518528316	7.440107314	7.413926234	7.497718947	7.511687791	7.52490187	7.462817729	7.526745145	7.491670808	7.414771312	7.532362079	7.427484209	7.450909618	7.459698741	7.4498346
ILMN_1652670	7.451794405	7.403554075	7.449849928	7.493793502	7.443100093	7.447207829	7.444680833	7.424565803	7.441452641	7.456050946	7.535016524	7.429442343	7.470761001	7.463697466	7.421596225	7.436040263	7.457825165	7.488743824	7.424675624	7.47127277	7.49056117	7.493794044	7.446300181	7.467418044	7.449231841	7.462589399	7.456822064	7.437824348	7.45957233	7.466657296	7.467917742	7.434998818	7.403545248	7.484229764	7.492690997	7.475268067	7.461945801	7.506788121	7.491403981	7.459000659	7.457633821	7.48178005	7.461809634	7.511371426	7.46202595	7.499511819	7.434233644	7.471283526	7.39977808
ILMN_1652674	7.471392939	7.496281812	7.462281482	7.419875011	7.446934461	7.439264105	7.468821593	7.483631749	7.526172935	7.483315475	7.444726175	7.450842752	7.457749902	7.484471501	7.449684739	7.458896266	7.427579562	7.49515519	7.506728808	7.44150026	7.439860299	7.411156859	7.468594405	7.412378253	7.40097535	7.436628832	7.467339735	7.458791719	7.484839148	7.468427794	7.438420339	7.430159706	7.45907878	7.43788428	7.445118613	7.436194828	7.450926452	7.470707854	7.48379345	7.441854511	7.451420598	7.468938062	7.481342397	7.477182794	7.523480866	7.448713225	7.492380526	7.520747616	7.452433021
ILMN_1652677	7.465895869	7.465803954	7.466838753	7.473135701	7.526771622	7.480293489	7.503131243	7.507009166	7.476597346	7.427329414	7.448128254	7.447122565	7.430664901	7.477652124	7.454817324	7.513148905	7.464363631	7.476225383	7.469024102	7.444082197	7.489355239	7.458015537	7.442652904	7.476435618	7.481224778	7.453818474	7.516965607	7.512457678	7.465833087	7.506818494	7.438420339	7.484882855	7.476273536	7.485679901	7.481210487	7.466978449	7.468894262	7.425283931	7.417423362	7.460557945	7.469345656	7.463747529	7.453399072	7.511783138	7.433385321	7.470963706	7.507988327	7.494116212	7.525300553
ILMN_1652680	9.321242836	8.672593683	9.460735819	9.485769052	8.934719807	9.125425362	8.593508982	8.412168857	8.864533505	9.37730667	8.948058802	8.976328413	8.997646784	8.849496334	9.263973422	8.678973097	9.937390226	8.780741203	8.970368205	9.14207975	9.296902495	9.051657368	9.440467375	8.633807313	8.70724512	9.660201341	8.627852306	8.950450526	9.061012488	8.543251711	9.137355703	8.337302765	8.77584275	9.305424587	9.33101434	8.266271827	8.97169638	8.920892534	9.445366881	9.066214579	9.653911229	10.3058537	9.252615534	8.979050662	9.687822981	9.927300486	10.12720924	10.29840891	9.563999086
ILMN_1652685	7.479261765	7.445055293	7.473953543	7.493793502	7.513078421	7.465514223	7.427151476	7.496773272	7.472095894	7.473800157	7.504626743	7.435746142	7.454440682	7.467730074	7.466354894	7.479104184	7.459256453	7.477874027	7.466077972	7.458832113	7.469676558	7.429525846	7.469081446	7.480172754	7.459710943	7.462187155	7.423284287	7.478539812	7.442561671	7.484815923	7.452835787	7.461691999	7.440902619	7.435878898	7.466209406	7.493731021	7.451191695	7.483679829	7.495408751	7.516851557	7.470469183	7.465108269	7.513904714	7.407300146	7.475624078	7.460581439	7.46215793	7.452295982	7.473807776
ILMN_1652687	7.445996225	7.433060806	7.440223568	7.459489541	7.477197962	7.440869624	7.433238188	7.470613959	7.456138101	7.431805693	7.519262988	7.413118477	7.45915445	7.443480162	7.445619637	7.445997199	7.489576601	7.408323105	7.441115679	7.458832113	7.443898389	7.423063769	7.454474856	7.443723924	7.417803016	7.406894747	7.398139936	7.411747617	7.42708341	7.476649425	7.447108323	7.443227648	7.397936896	7.411929347	7.434175637	7.47723824	7.461671896	7.444611824	7.487051413	7.442487614	7.470245384	7.431926873	7.375228096	7.467042362	7.439101477	7.409810324	7.435552265	7.407131959	7.444289164
ILMN_1652689	7.462840921	7.438613084	7.456479627	7.435473884	7.465998434	7.466790809	7.453115656	7.491739034	7.440151759	7.441000636	7.387212476	7.466923892	7.443668525	7.453138955	7.467155474	7.432329949	7.479587854	7.480303847	7.445580547	7.428260202	7.452768596	7.487447438	7.438157821	7.486636206	7.464569809	7.40446869	7.453160177	7.432236948	7.44731626	7.49567816	7.426280063	7.482344277	7.524413803	7.465088412	7.465025364	7.502398949	7.4456305	7.43324121	7.488863402	7.455991789	7.491867357	7.424657264	7.42309201	7.464911944	7.436246347	7.430766114	7.427226125	7.424587599	7.432097586
ILMN_1652693	7.389851903	7.422594653	7.409114504	7.363297836	7.389065733	7.365037286	7.381878986	7.356331835	7.362256049	7.38452262	7.378265359	7.349990774	7.39059349	7.359009238	7.366840395	7.368549371	7.360947985	7.404535606	7.373335917	7.397544172	7.368140271	7.413410417	7.35802701	7.420078297	7.380087867	7.376602229	7.376854934	7.415390254	7.385468991	7.387840387	7.372158944	7.345177454	7.363608987	7.390478496	7.385101834	7.454345225	7.387095622	7.40067802	7.393179498	7.37767615	7.410027174	7.433264254	7.354328249	7.413838973	7.366483069	7.346776315	7.381998181	7.356623136	7.42201873
ILMN_1652694	7.435631141	7.409259698	7.48419198	7.416270947	7.392139883	7.477509327	7.453676594	7.43919313	7.455196341	7.416184526	7.417469176	7.420154716	7.43624967	7.414093072	7.45400822	7.473540657	7.4407866	7.411464464	7.417891093	7.427659123	7.499585311	7.455110377	7.443699795	7.426597885	7.427692918	7.450254055	7.457274614	7.448298434	7.42672565	7.448111452	7.437158696	7.405454544	7.419193332	7.440728065	7.453617946	7.370802601	7.473147924	7.458516555	7.431573706	7.462152487	7.476362201	7.434589948	7.420768467	7.407767954	7.445436941	7.443501495	7.440575781	7.434527975	7.474548824
ILMN_1652700	7.464510314	7.520419878	7.501385287	7.484772351	7.46666538	7.479995241	7.510594782	7.488058857	7.472095894	7.478553993	7.429484891	7.461870797	7.44324714	7.469280753	7.480697223	7.493904416	7.480947906	7.518602233	7.434291311	7.467096931	7.417254632	7.45764081	7.478957382	7.466079817	7.451362459	7.533434501	7.443225295	7.511795644	7.484598538	7.537506483	7.466281167	7.450347633	7.519511372	7.463962427	7.474607357	7.440970187	7.506544056	7.456875114	7.494314763	7.420782575	7.461116985	7.445418235	7.531623297	7.508295018	7.471564232	7.475325594	7.442184518	7.455064545	7.469433977
ILMN_1652701	7.504399838	7.504905982	7.470701391	7.423910679	7.465327499	7.454833842	7.471123641	7.489445988	7.478092719	7.459887021	7.477437429	7.431861152	7.488922417	7.472691723	7.463682194	7.533438306	7.460397465	7.436718122	7.462480489	7.501222847	7.469447755	7.510167112	7.45873826	7.434971933	7.48619171	7.458983948	7.414516847	7.408993479	7.504376714	7.511004685	7.497846139	7.474905949	7.52343323	7.439593267	7.443967549	7.474936098	7.513505074	7.463141462	7.505708244	7.505683587	7.498644764	7.463747529	7.456318172	7.431482624	7.460962955	7.490357322	7.435288761	7.528143486	7.463149744
ILMN_1652711	7.528271441	7.493665924	7.452437463	7.446547702	7.509351699	7.468444484	7.552006449	7.470020875	7.469076527	7.486891148	7.492902611	7.471687137	7.461236283	7.475792089	7.487039569	7.482360494	7.433480595	7.463478775	7.473631218	7.476693999	7.49456821	7.615328304	7.509864063	7.496390297	7.511091803	7.496384973	7.529028119	7.457602522	7.500584392	7.487426692	7.440929355	7.464599625	7.438278789	7.486260812	7.458933439	7.503839684	7.517450114	7.505068356	7.503115806	7.460953104	7.465198776	7.50287498	7.570726006	7.480531034	7.454601783	7.447324958	7.572564148	7.440993789	7.476040216
ILMN_1652715	7.394894225	7.391971168	7.365787338	7.384438085	7.386376533	7.383432883	7.380047942	7.371487189	7.372990814	7.380688101	7.413971495	7.37348128	7.385050939	7.382739969	7.368555996	7.459311138	7.384469581	7.379069684	7.401152317	7.363122846	7.384543456	7.393434517	7.380747067	7.357390688	7.407830003	7.373331707	7.414516847	7.392064553	7.358672128	7.404983847	7.363161676	7.425304613	7.407081213	7.404099161	7.361857182	7.386151293	7.375390664	7.415653837	7.415833103	7.401096189	7.396733771	7.397601234	7.362781814	7.379934447	7.370996814	7.359614245	7.395691599	7.399019365	7.387669323
ILMN_1652716	7.421586719	7.407729003	7.368014429	7.3489214	7.416093312	7.365037286	7.392316579	7.369207351	7.369679362	7.381649215	7.398091654	7.349227508	7.396072195	7.330722144	7.348611951	7.368549371	7.394645083	7.365780513	7.397195153	7.358484187	7.386634355	7.390632822	7.391857709	7.392033095	7.419156238	7.422630911	7.359995952	7.420344112	7.368944917	7.38118861	7.382732602	7.372130203	7.361801807	7.391524436	7.397546996	7.406278635	7.374641761	7.397850224	7.358625451	7.391181432	7.421560831	7.436957087	7.408662007	7.385637814	7.375648813	7.458468927	7.415071735	7.419517142	7.424204756
ILMN_1652719	7.397222289	7.470269388	7.44185617	7.3896119	7.43412512	7.466790809	7.429727289	7.466626654	7.464814553	7.409174442	7.419452715	7.411493336	7.439780798	7.415054361	7.449414076	7.441066341	7.436849072	7.469324356	7.434521466	7.439186582	7.465712441	7.383985565	7.42415925	7.471829522	7.441440212	7.431245276	7.425324691	7.442057696	7.413036234	7.486960147	7.410908641	7.460199154	7.425676572	7.432407356	7.39696978	7.427369733	7.420659495	7.468549785	7.370616649	7.440278928	7.431771012	7.412139288	7.448455683	7.452372511	7.431597385	7.435424064	7.417561553	7.413110004	7.515990519
ILMN_1652721	7.383699556	7.394808875	7.502215483	7.441229983	7.462601829	7.471577579	7.40691719	7.460600051	7.432271296	7.418909851	7.3801663	7.422040826	7.43458656	7.397261101	7.42926675	7.408756076	7.443485924	7.482296342	7.463541149	7.446074973	7.467130197	7.429294431	7.391215411	7.426160251	7.427245022	7.425699239	7.426341643	7.453193598	7.464086866	7.434081577	7.454021884	7.401480713	7.436623646	7.436739972	7.466684146	7.471211016	7.437358316	7.491061271	7.393590545	7.381631939	7.439309096	7.376288306	7.462782636	7.456079388	7.400567984	7.43292676	7.412524855	7.392911818	7.494193921
ILMN_1652722	7.592469309	7.667750952	7.595246929	7.711739889	7.744689886	7.658609078	7.68543142	7.813419004	7.68032887	7.693834468	7.652182606	7.790749774	7.624077868	7.652392932	7.660360897	7.692028522	7.669988056	7.713745733	7.647276834	7.805674668	7.615868493	7.811972461	7.644659897	7.745722115	7.593344245	7.762883107	7.658943228	7.764460707	7.700851919	7.596715901	7.821335864	7.99923786	7.872010805	7.702980475	7.761313651	7.753067062	7.86810256	7.652274319	7.637614083	7.782113903	7.711084336	7.623102218	7.833879169	7.678270219	7.703450107	7.757886058	7.738144523	7.815211568	7.830934751
ILMN_1652727	7.390866357	7.416145253	7.424701181	7.383965674	7.408330616	7.41168912	7.439812881	7.412155218	7.372256487	7.42971947	7.383539202	7.393699051	7.398797847	7.383738993	7.3785022	7.366942469	7.411846784	7.415528591	7.399049094	7.371909127	7.420417924	7.396170215	7.359800872	7.373973571	7.406462843	7.43498701	7.41969284	7.430063381	7.406852281	7.43360443	7.402235917	7.440222324	7.397125209	7.391524436	7.417824902	7.460644717	7.451457031	7.419886038	7.414638017	7.387421151	7.392071559	7.410458648	7.433018579	7.412439653	7.409350283	7.408203366	7.37267965	7.367058771	7.420743067
ILMN_1652729	7.413109795	7.406179178	7.421356253	7.413103951	7.405236831	7.421048763	7.42520827	7.369207351	7.352850581	7.398370629	7.390094051	7.427613058	7.379060267	7.37638031	7.390314475	7.411715942	7.397744009	7.421120441	7.389103	7.39525013	7.423236965	7.414041201	7.415217267	7.369618148	7.402350131	7.402999817	7.425833439	7.419896369	7.374231442	7.429782655	7.360244007	7.389530808	7.405908697	7.380890272	7.397835026	7.383377042	7.422741355	7.410996629	7.435838998	7.37617337	7.406834521	7.405616183	7.398296247	7.393678291	7.345606754	7.454970229	7.421781008	7.438299461	7.418793766
ILMN_1652732	7.405090033	7.380144193	7.382465656	7.363786878	7.389834154	7.387772117	7.364275195	7.337051625	7.351332573	7.372936665	7.392573419	7.355682639	7.374787062	7.365876427	7.365694839	7.34179741	7.370314915	7.386259874	7.388005764	7.348696962	7.355600698	7.379223468	7.366463335	7.385959477	7.372997792	7.355371697	7.346803192	7.393980088	7.373100901	7.377223114	7.405586894	7.389087081	7.399954731	7.36460763	7.377057176	7.35237194	7.348052483	7.385115665	7.371041146	7.372626682	7.417868374	7.379262887	7.392999801	7.374206169	7.373215212	7.398755338	7.405228135	7.361459892	7.364632925
ILMN_1652735	7.551459557	7.550664172	7.59732207	7.60720098	7.602298608	7.567499635	7.579987779	7.613529054	7.619789574	7.604367002	7.493940914	7.649054296	7.630398222	7.577710592	7.57832187	7.563397325	7.590056494	7.590760321	7.535118893	7.58687595	7.58419196	7.576432903	7.555731424	7.556806887	7.755288719	7.602612056	7.551876255	7.608058573	7.58301503	7.535725224	7.577880679	7.671960455	7.542392237	7.573711068	7.688879602	7.610956648	7.52596936	7.59632793	7.597102179	7.555303972	7.608297509	7.545598747	7.551816803	7.615480595	7.633971021	7.561804325	7.579518256	7.552372698	7.594420581
ILMN_1652736	7.59570017	7.436634023	7.641411839	7.528985745	7.528394697	7.523540008	7.566445381	7.557694663	7.501837353	7.459296631	7.481235334	7.446835153	7.445653392	7.48354163	7.498914478	7.604012285	7.553972175	7.473913619	7.438858743	7.511149513	7.534670893	7.649912256	7.557894443	7.590960597	7.491201521	7.546058871	7.630838761	7.556384909	7.563047489	7.521496259	7.602617937	7.632700707	7.629353978	7.654341979	7.583129153	7.509057125	7.602261816	7.454677265	7.562644582	7.504630022	7.568470851	7.479524076	7.439528418	7.500168029	7.438140882	7.470239757	7.473261225	7.478216281	7.544662239
ILMN_1652737	7.410242383	7.470841146	7.44932728	7.475905365	7.426649444	7.426887332	7.426181097	7.392957854	7.429284107	7.47617607	7.444500973	7.435449179	7.480595363	7.44316783	7.485719196	7.479832712	7.483116939	7.427594524	7.459284241	7.458832113	7.452229942	7.463176441	7.42974911	7.456156011	7.403722947	7.421297527	7.429378972	7.432236948	7.497771165	7.483089205	7.413222064	7.438055317	7.45907878	7.468194471	7.469306545	7.46661705	7.4170224	7.437978077	7.423354622	7.48520334	7.442137251	7.458501354	7.425677062	7.403553309	7.499721373	7.432568023	7.413166915	7.434101014	7.444289164
ILMN_1652740	7.450930456	7.502901781	7.461811188	7.461742057	7.473457389	7.468036393	7.454789813	7.463346485	7.45926053	7.461954227	7.423293684	7.445395169	7.438200386	7.484781457	7.448330924	7.412207313	7.451167088	7.435514694	7.461842982	7.477464747	7.467598131	7.512930579	7.416390132	7.462936758	7.415091911	7.44866895	7.409288171	7.412661435	7.415933466	7.489035696	7.408918599	7.472055853	7.470825139	7.474449287	7.446497937	7.482950187	7.425084469	7.41267165	7.451109318	7.467148259	7.478272808	7.433264254	7.440152531	7.456079388	7.484447266	7.431127634	7.443539737	7.457733845	7.41234218
ILMN_1652745	7.441883525	7.413246791	7.409114504	7.435030863	7.409104997	7.414265651	7.420306788	7.440806476	7.435570211	7.42222796	7.493248073	7.406892762	7.460628118	7.425564421	7.429540265	7.393663387	7.435322194	7.432790188	7.430815057	7.462597217	7.419472363	7.411156859	7.448363956	7.416211836	7.4629637	7.402015106	7.407182121	7.427876518	7.430295495	7.397257334	7.425633375	7.428394411	7.430549742	7.447758513	7.483186757	7.387996791	7.405602772	7.42559658	7.422960777	7.394860148	7.505164116	7.446232507	7.525355779	7.409638011	7.448750792	7.530617465	7.435815709	7.430134392	7.447584825
ILMN_1652747	7.477911989	7.477914323	7.454474468	7.485714521	7.485970495	7.499775594	7.487909391	7.507180843	7.473599489	7.491664209	7.530219798	7.507812105	7.540514676	7.497180286	7.504195097	7.473917406	7.452625092	7.483677241	7.506303012	7.481054731	7.476108206	7.438914172	7.433038838	7.460373534	7.504361075	7.513221028	7.458176157	7.466190343	7.478951814	7.521223706	7.506170566	7.459063213	7.489841221	7.490633309	7.526743141	7.438374124	7.540323752	7.453021014	7.498333808	7.523288144	7.482862807	7.448713684	7.52029	7.485181827	7.552254068	7.495857817	7.456784059	7.503670814	7.501272928
ILMN_1652749	7.715450571	7.843421455	7.736061742	7.727804094	7.566003853	7.687425394	7.705776294	7.615510578	7.576226508	7.755477532	7.598211795	7.739281099	7.564702654	7.719685921	7.767254202	7.759550986	7.691127943	7.694607698	7.752234675	7.711686054	7.781954101	8.241630299	7.776548989	7.612446087	7.559538604	7.860146962	7.681250785	7.785798374	7.577165362	7.600218039	7.616977474	7.588999574	7.691719584	7.828324591	7.650292009	7.722080508	7.682967315	7.610181804	7.740177394	7.631370652	7.71238967	7.680813536	7.56194119	7.603710791	7.522358185	7.558307716	7.644663541	7.543269976	7.594970944
ILMN_1652753	7.66407609	7.698767335	7.78599376	7.742675786	7.771130531	7.891183398	7.791089014	7.875871298	7.746833308	7.841664746	7.634681937	7.77123149	7.681463293	7.75924522	7.637067298	7.783032247	7.765308115	7.706103454	7.725476092	7.790665946	7.769731312	7.500824638	7.840968988	7.79811844	7.808020365	7.695970596	7.683121109	7.678847432	7.799249593	7.830387329	7.489382859	7.861002648	7.766192037	7.716293494	7.717469417	7.817600344	7.782488446	7.65468267	7.661545574	7.489177518	7.753293105	7.63332888	7.519016697	7.992499337	7.632399542	7.687760488	7.704036201	7.634880847	7.636688111
ILMN_1652754	9.174571025	9.156391073	9.036831044	9.213475436	9.188898207	9.248774556	9.256028319	9.360408707	9.006925164	9.266359205	8.954982382	9.026912892	9.167816332	9.001948153	9.023164	9.074450452	8.910959098	9.344883776	9.460654063	9.479971212	9.187527816	8.688579304	9.098364968	9.450791849	9.100317993	8.824629167	9.225267831	8.965531447	9.331811805	9.431593836	9.596550066	9.492179943	9.377423138	9.226862663	9.297624405	9.324196489	9.249689208	9.292621315	9.351014254	9.256631106	9.426859892	8.916916567	8.773750272	9.260936761	8.797569469	8.750223127	9.088655918	8.661873374	8.624874502
ILMN_1652756	7.497996115	7.45752224	7.493666942	7.450101397	7.398294685	7.418948434	7.427474395	7.431062234	7.475099786	7.424332373	7.461540715	7.518814936	7.451319893	7.46152541	7.502874431	7.419992949	7.463799573	7.515276414	7.431513976	7.458832113	7.470812939	7.501916956	7.441602016	7.477797464	7.444925006	7.422187667	7.444670927	7.37292711	7.464964406	7.447657864	7.429182334	7.466012725	7.469547587	7.43385943	7.415733596	7.417100095	7.413613377	7.449125832	7.463045017	7.467148259	7.435571991	7.455398643	7.503023142	7.457685041	7.443569407	7.444893384	7.467562369	7.441201682	7.43237613
ILMN_1652758	7.611022238	7.63104458	7.543530612	7.591986918	7.547944399	7.474834154	7.495677764	7.498841563	7.496965465	7.569839473	7.677780491	7.517118723	7.470761001	7.499040415	7.498914478	7.457645501	7.491715611	7.533339216	7.52135358	7.537932823	7.554544214	7.599129876	7.526968127	7.53543607	7.539074692	7.504645559	7.559646627	7.553041932	7.527180683	7.498091168	7.531812482	7.51849151	7.579253391	7.570868844	7.501092469	7.503839684	7.546753587	7.561588657	7.557395809	7.679203644	7.49145924	7.560205763	7.563120407	7.524921774	7.491146508	7.491825685	7.603684699	7.546091482	7.577283199
ILMN_1652761	7.431104083	7.490427288	7.414674981	7.436359736	7.450709073	7.409640399	7.418328431	7.452948958	7.456764658	7.422528924	7.42923688	7.444239507	7.523793052	7.427463264	7.419949241	7.3754633	7.452915975	7.407378078	7.430815057	7.466571281	7.427876478	7.44324071	7.400701536	7.439373276	7.446223108	7.477710582	7.43982116	7.437824348	7.429583057	7.482330982	7.464072425	7.437184472	7.430892461	7.435591306	7.420148568	7.39991543	7.464148642	7.401380027	7.460455919	7.449996447	7.440161914	7.47107579	7.416256163	7.486405205	7.439331461	7.451837857	7.392744321	7.48995853	7.453913213
ILMN_1652762	7.576024762	7.56727598	7.592285096	7.587116282	7.617497144	7.708830189	7.616822094	7.694550338	7.513032458	7.601699251	7.516197984	7.616096843	7.556510007	7.637607044	7.637587164	7.690035549	7.613215205	7.626030633	7.744004362	7.635206066	7.640959521	7.557478667	7.638750143	7.613169232	7.673169083	7.725044453	7.735777408	7.660834152	7.709847913	7.617247346	7.585412453	7.633542842	7.63576127	7.598438747	7.644471424	7.657916501	7.666549367	7.657091526	7.630484403	7.603742747	7.675941553	7.674140099	7.614370941	7.748494208	7.488893029	7.636795872	7.596335358	7.529972607	7.635300542
ILMN_1652763	7.443945434	7.441400866	7.447220775	7.388674256	7.464990497	7.453841742	7.474022166	7.486422485	7.470588432	7.465205932	7.500646605	7.495743396	7.521635179	7.476102103	7.473011116	7.479468811	7.41414098	7.452034221	7.430581665	7.471791554	7.469904845	7.493794044	7.447591707	7.450083886	7.475493996	7.439070874	7.448484396	7.394934592	7.416295044	7.415139307	7.461547154	7.492982318	7.483687174	7.449155655	7.450630348	7.486620901	7.458139473	7.475292039	7.479451458	7.456731459	7.458639941	7.428370716	7.496678748	7.433785344	7.453746342	7.46199664	7.444911217	7.462944368	7.447306952
ILMN_1652768	12.90373224	13.22949201	12.85284365	12.91940621	13.32481638	13.3510241	13.4349086	13.32033426	13.37184226	13.14101784	12.7935421	13.1893846	13.18444212	13.06196328	12.91542276	13.23979341	13.07464102	13.00452228	13.3905911	13.33139963	13.43593777	13.40622991	13.03991905	13.28032451	13.20182451	12.91361321	13.04003408	13.2594718	13.35019849	13.4621079	12.99140387	13.31472398	13.03370865	13.17775468	13.27783501	13.42972918	13.1259631	13.12059493	12.85996605	13.18915002	13.21665391	12.59444653	12.70354599	13.20652867	12.64838329	12.28628724	12.45891151	11.92247174	12.06609913
ILMN_1652777	7.733811902	7.905592604	8.100792634	7.903345303	7.754000964	7.887884381	7.84952748	7.801208647	7.874221638	8.048662528	7.870377117	7.918766301	7.987189786	8.197236157	8.096481587	7.937849024	7.794841002	7.808342675	7.993929794	7.804796317	7.803455438	8.062295982	7.831857677	7.686885079	8.039339439	8.252309476	8.040232096	8.035018241	7.953688109	7.655394049	7.792377776	7.718199721	7.691095581	8.000083249	8.012064612	7.857989834	8.04017147	7.75959424	8.095991686	7.876470056	7.713172605	8.199125494	8.28217269	7.857350383	8.256424541	8.077909806	8.433804542	8.083487629	8.312277449
ILMN_1652780	7.466448734	7.4265033	7.394121718	7.43325797	7.451082791	7.481172333	7.440121025	7.462328702	7.442101701	7.474987856	7.450202572	7.43425827	7.444631206	7.481991823	7.447518041	7.394174196	7.482033483	7.413968052	7.498474346	7.459102877	7.39624117	7.438684829	7.407152464	7.444585047	7.416448252	7.433332689	7.439331458	7.416747577	7.407946281	7.426919145	7.432709498	7.456751182	7.391371966	7.489464602	7.426195206	7.442259534	7.444305413	7.428385904	7.412641631	7.466720379	7.446298555	7.441417723	7.412327595	7.458871203	7.510687495	7.466276861	7.447713837	7.477152575	7.431538206
ILMN_1652784	7.450930456	7.474330562	7.513165665	7.484772351	7.463973163	7.465082023	7.43387211	7.453701857	7.543014751	7.474097033	7.507933772	7.4895863	7.55058032	7.501520803	7.448601786	7.510119894	7.523489282	7.490681322	7.525703632	7.427959795	7.487337676	7.439375664	7.453211101	7.483711328	7.521239918	7.471943418	7.443225295	7.485757075	7.419903825	7.470131965	7.499249003	7.470095414	7.440576165	7.472168175	7.502891251	7.438374124	7.481814505	7.491336633	7.471105945	7.478445449	7.464253292	7.455095613	7.609496381	7.454857803	7.517838884	7.517460251	7.488619811	7.444356296	7.40435767
ILMN_1652786	7.453229795	7.468571789	7.445090591	7.407187697	7.43176437	7.483134217	7.421947603	7.441208683	7.443073552	7.451037417	7.453743408	7.447122565	7.450098586	7.499660488	7.453468539	7.433726484	7.454077136	7.439999824	7.455849402	7.516090438	7.442466513	7.440547757	7.449646717	7.408156033	7.483514392	7.434161491	7.444670927	7.420344112	7.467261412	7.469458016	7.447413427	7.457140134	7.476273536	7.487133099	7.469306545	7.429145326	7.525664629	7.457696525	7.507195866	7.588281576	7.508388357	7.447879693	7.424216612	7.432404902	7.461385254	7.470601611	7.454874474	7.39971858	7.468361849
ILMN_1652787	8.114400504	7.75015266	8.364437111	8.16887547	8.422856999	7.949666342	8.347415151	7.839854388	7.866737276	7.883796708	8.869366974	8.174542191	8.345148345	7.707100691	8.017544898	7.975794727	8.393282299	8.057925825	8.189627223	8.015930283	8.276057506	8.365287477	8.126535519	8.366259615	8.142309037	8.574506188	8.184353291	8.331069656	8.201457333	7.964522503	8.402412248	8.411280512	8.499348929	8.170783469	8.705484617	8.04664275	8.024635188	8.030894575	8.207237603	8.505499136	8.617233657	9.250172905	8.786461036	8.360622536	9.53406007	10.02516725	9.073067766	10.14121548	9.764303491
ILMN_1652790	7.556318939	7.548661525	7.538388389	7.452327736	7.567726464	7.582060686	7.61720714	7.560354396	7.490640262	7.432995899	7.47496714	7.530434875	7.444684977	7.429358591	7.525098478	7.54193131	7.570609593	7.566734586	7.451296656	7.479004439	7.580705748	7.471108863	7.510318621	7.48068883	7.488496257	7.674071599	7.629549126	7.541954133	7.53968907	7.516405475	7.500949151	7.706269635	7.484657257	7.455568871	7.480471676	7.540275306	7.584489712	7.51464704	7.525409605	7.60926891	7.661994041	7.55890317	7.812107299	7.538134877	7.443494684	7.800174238	7.490287549	7.712262149	7.799305691
ILMN_1652797	7.407997012	7.384368392	7.415787808	7.356405459	7.384071402	7.427958709	7.444380671	7.427806877	7.399897915	7.398059344	7.382421908	7.393007935	7.410340408	7.378394793	7.397569211	7.410238499	7.363594306	7.425442294	7.439989346	7.391286005	7.3674123	7.386517543	7.400701536	7.379943254	7.408740436	7.422630911	7.451768565	7.406220248	7.402464568	7.408655327	7.377827019	7.372579384	7.388449518	7.345165707	7.400125414	7.404464423	7.373137985	7.397138364	7.375272063	7.405810736	7.397064396	7.385067673	7.414536018	7.424536347	7.403480184	7.37661184	7.393486312	7.38419856	7.413040977
ILMN_1652799	7.51725149	7.407214512	7.480361885	7.448767673	7.468970029	7.427958709	7.464497708	7.435949328	7.478690379	7.479148776	7.463959396	7.524477165	7.48331582	7.435967211	7.438549526	7.480920151	7.480947906	7.42173929	7.45563379	7.446358552	7.506303766	7.532726713	7.45066914	7.484450163	7.441877557	7.451838117	7.477944712	7.479269953	7.45195326	7.393205347	7.49288852	7.467741426	7.499598063	7.469044035	7.474364829	7.509641281	7.448277607	7.45246729	7.449221527	7.465449018	7.488603645	7.461082972	7.440780126	7.444180325	7.46013019	7.414565236	7.463566806	7.449215657	7.461142097
ILMN_1652806	7.522891862	7.525828235	7.574593457	7.526432091	7.469295697	7.52107233	7.521265711	7.575704008	7.576575304	7.469054766	7.546006732	7.552363551	7.475150435	7.472381662	7.467155474	7.58900135	7.487967912	7.501924561	7.487174686	7.504941126	7.542416069	7.582154524	7.516656428	7.48783525	7.464969156	7.600253616	7.61203428	7.594521706	7.548447719	7.576450923	7.621666742	7.595980629	7.597757947	7.52476702	7.558363569	7.610619325	7.655133693	7.618344038	7.515463571	7.609821579	7.527194502	7.541845909	7.624004689	7.540936155	7.474593984	7.56148761	7.467562369	7.556509636	7.611167076
ILMN_1652807	7.430192587	7.442607839	7.484864912	7.420773531	7.429795839	7.471198597	7.42520827	7.406228316	7.474199972	7.500030258	7.490162261	7.414411718	7.4863091	7.46897063	7.473542252	7.440159347	7.431628628	7.461254089	7.47613592	7.449459675	7.44644569	7.450192014	7.430025026	7.485426862	7.424105396	7.441089608	7.48451399	7.368390572	7.467544237	7.376783571	7.45104343	7.445772314	7.4679532	7.416061928	7.47412245	7.41889315	7.380576507	7.436509549	7.490677572	7.41434234	7.426412127	7.424364411	7.454625691	7.425927934	7.441365103	7.431127634	7.459417699	7.429905914	7.456965264
ILMN_1652808	7.47683031	7.453732012	7.426374816	7.468550577	7.45731618	7.438727652	7.431008464	7.437978992	7.415806796	7.448087961	7.445628513	7.455103431	7.45802514	7.472071595	7.475399865	7.403278317	7.405874251	7.391762084	7.386904158	7.443796414	7.475676019	7.453734411	7.416097446	7.426160251	7.429482625	7.419502711	7.45636834	7.444569952	7.474338283	7.421702931	7.425956797	7.494293843	7.413984528	7.407720189	7.451089573	7.410800807	7.442180282	7.477451259	7.400134618	7.429798779	7.49391068	7.439577372	7.456318172	7.379458066	7.45292188	7.430404001	7.43634252	7.467975165	7.42839771
ILMN_1652819	7.492394316	7.567937582	7.507144979	7.460389617	7.458746813	7.498029455	7.47135025	7.493398687	7.485555613	7.483315475	7.560187807	7.507249384	7.476334703	7.471141365	7.460466371	7.520908214	7.525818765	7.466108916	7.527012441	7.490030865	7.481812941	7.518459238	7.490520063	7.511274629	7.45431742	7.537296308	7.423795199	7.501060332	7.507264501	7.491282518	7.548350483	7.469430423	7.475952249	7.500647461	7.484426383	7.509641281	7.518361494	7.474752553	7.559411363	7.499919261	7.467062703	7.456315398	7.481342397	7.517374853	7.534281599	7.51143419	7.502078278	7.456916589	7.455423057
ILMN_1652825	8.462268605	8.704526085	8.594395844	8.652776824	8.753989864	8.687609864	8.474124202	8.601420242	8.913218697	8.857223967	8.571305594	8.508551752	8.362427534	8.845538027	8.593268746	8.371765975	8.558592431	8.550926854	8.97084973	8.818112892	8.482458314	8.544682093	8.528216377	8.896645338	8.916643666	8.283700539	8.455225197	8.689754588	8.888192368	8.888370843	9.0047931	8.790695508	8.528082994	8.783304526	8.617474332	8.558723874	8.751585868	8.554906121	8.771137429	8.67624086	8.587962901	8.491841618	8.779561529	8.975807528	8.741679076	8.619771154	8.890939198	8.16712591	8.256784158
ILMN_1652826	7.482760563	7.445468469	7.404114384	7.402144754	7.420382477	7.481172333	7.467407282	7.494122238	7.418189029	7.441887598	7.501365082	7.493503502	7.459589427	7.510204658	7.515301062	7.451258093	7.468568674	7.473273049	7.45390473	7.477464747	7.486121109	7.517354153	7.469324772	7.415357122	7.474342417	7.449065387	7.49665873	7.478539812	7.522256073	7.392308286	7.45104343	7.417805349	7.424613063	7.4730227	7.44142768	7.494604523	7.53115453	7.392101041	7.406617881	7.471087183	7.504099362	7.421682371	7.54940778	7.428245418	7.475883092	7.480444616	7.47404006	7.443930452	7.476790327
ILMN_1652837	7.433826412	7.446718587	7.473155694	7.423015556	7.439218639	7.389713903	7.413671654	7.485793607	7.458949458	7.421625695	7.434985806	7.431861152	7.456809435	7.425881143	7.419399966	7.422875115	7.409205405	7.41020952	7.439085211	7.496502475	7.410830331	7.426666759	7.465906252	7.463294692	7.45682261	7.408336999	7.457725982	7.460368386	7.406122298	7.458110301	7.440303956	7.450757121	7.408634914	7.43731265	7.403234505	7.399003311	7.473433537	7.448004071	7.434678501	7.445044192	7.469345656	7.432730889	7.421942558	7.493692469	7.440261444	7.464844677	7.442184518	7.43192864	7.420098059
ILMN_1652846	7.600812268	7.663989858	7.557661138	7.725135638	7.578117899	7.569727944	7.619132724	7.581130254	7.605500337	7.647607168	7.725860897	7.676926239	7.711929548	7.621217668	7.621689373	7.699982167	7.604625577	7.66796704	7.662309543	7.584414299	7.555903725	7.741697542	7.590292726	7.671413322	7.579385463	7.604959734	7.617569329	7.612237896	7.713256075	7.620834857	7.57750622	7.610536571	7.61713988	7.650860281	7.697902879	7.660653339	7.688608136	7.762254174	7.736895733	7.646816425	7.623660831	7.578582554	7.691094495	7.62001742	7.665034992	7.604948599	7.615385879	7.577600398	7.509858847
ILMN_1652852	7.464510314	7.45655372	7.438033141	7.454112386	7.444255944	7.492431198	7.490781555	7.426995059	7.504295538	7.472316277	7.507564138	7.445395169	7.456941585	7.53440466	7.460734706	7.403779017	7.454077136	7.474971346	7.473422274	7.452804429	7.45725639	7.446135067	7.508726559	7.456938933	7.473187739	7.451442137	7.519385116	7.472626009	7.479452698	7.508521336	7.506762489	7.508785676	7.480458463	7.497096619	7.475578944	7.477563121	7.478035147	7.419886038	7.435452397	7.524363765	7.447663056	7.439839713	7.47441	7.449834942	7.458119783	7.477150775	7.543343918	7.471958809	7.445105991
ILMN_1652857	7.370311574	7.401954049	7.350712279	7.397992299	7.408717758	7.332969077	7.343269337	7.330599688	7.355498351	7.355042889	7.370471318	7.343085978	7.353303526	7.378729979	7.351825155	7.365331366	7.394645083	7.384632778	7.373625301	7.37260442	7.33848164	7.439144436	7.37095008	7.386362488	7.381027927	7.377144158	7.372399197	7.386265513	7.375360742	7.403613063	7.355830454	7.362648182	7.356335115	7.361562313	7.339818523	7.357128496	7.369344118	7.367919737	7.375693755	7.36378686	7.372449136	7.346457947	7.346973475	7.375162687	7.351308089	7.374358113	7.380009648	7.393279091	7.36556294
ILMN_1652865	7.484639128	7.4265033	7.477049338	7.476368364	7.500237147	7.506249612	7.48399763	7.485155905	7.508326405	7.529995905	7.448128254	7.486230519	7.498585482	7.464317955	7.487039569	7.523274582	7.486086017	7.446986805	7.492810738	7.513611298	7.477182268	7.56594668	7.490520063	7.479913212	7.459300674	7.47977926	7.498446063	7.485757075	7.530859464	7.444448373	7.496178296	7.436748272	7.524086941	7.487424106	7.49193386	7.474936098	7.50292378	7.465848767	7.443903509	7.450336327	7.437305047	7.506322494	7.540280079	7.420821414	7.499145453	7.499147053	7.517187262	7.466685619	7.464170962
ILMN_1652866	7.497462737	7.502901781	7.492168614	7.517326949	7.475649639	7.447207829	7.4179977	7.447562062	7.503371799	7.497937318	7.447899597	7.496303575	7.533450511	7.521684744	7.489943198	7.463805246	7.44168876	7.483283707	7.504178141	7.480286128	7.46182274	7.505206621	7.45873826	7.498325637	7.484278425	7.501349643	7.45362186	7.508804335	7.488412124	7.472413542	7.475130957	7.438055317	7.502858042	7.496801527	7.451319225	7.423362804	7.511383857	7.491061271	7.464150843	7.492712674	7.472244128	7.466486613	7.451047108	7.472036513	7.498282375	7.474961044	7.482435364	7.594271501	7.512940184
ILMN_1652871	7.444532508	7.427765275	7.424701181	7.485714521	7.493391744	7.430646635	7.501640953	7.458116018	7.463587809	7.42703019	7.462071607	7.467204298	7.442670424	7.445041014	7.475930242	7.464608342	7.441388307	7.44177058	7.452385529	7.434801476	7.415020929	7.438228739	7.447849343	7.417068175	7.489267134	7.450254055	7.418145619	7.461152872	7.42779847	7.482075625	7.436842581	7.50180144	7.437618224	7.449714007	7.449253073	7.524241044	7.49691536	7.395708794	7.434291207	7.487181094	7.505591435	7.400939771	7.436128588	7.457286168	7.4425974	7.451143096	7.401419752	7.461446077	7.460812186
ILMN_1652872	7.472211959	7.571902529	7.513991412	7.421222422	7.525800637	7.466790809	7.464744503	7.499183188	7.493042454	7.511405649	7.501725194	7.55321994	7.516147785	7.512066036	7.519536583	7.445997199	7.501004938	7.510281959	7.534239738	7.4985929	7.4989811	7.525069486	7.490052647	7.496390297	7.4708668	7.478537592	7.526966473	7.500038643	7.476156464	7.496772729	7.531477294	7.498190974	7.52016496	7.541104978	7.508580764	7.484491272	7.53909998	7.494376784	7.482708006	7.510981181	7.527887368	7.468584943	7.634013926	7.489007013	7.515561846	7.443849688	7.545295955	7.502904178	7.545338939
ILMN_1652876	7.406384851	7.500241545	7.408003056	7.443887495	7.430189523	7.41168912	7.412330497	7.406228316	7.404090922	7.459001471	7.387937646	7.443950057	7.44512754	7.430620276	7.396734151	7.488024413	7.463517233	7.434608978	7.436584269	7.46735942	7.409203952	7.427641561	7.377738057	7.422240876	7.405550381	7.417232186	7.445630058	7.430934417	7.460186024	7.403156848	7.422390429	7.415159313	7.405123598	7.391524436	7.470985176	7.410800807	7.45760023	7.474213156	7.452239061	7.454897042	7.42611133	7.394564571	7.524093677	7.412906203	7.44036526	7.433284978	7.421485442	7.422240393	7.40435767
ILMN_1652881	7.495595852	7.440202189	7.485198844	7.509853934	7.485672161	7.440869624	7.484393876	7.474026762	7.483466314	7.479148776	7.457673617	7.456800035	7.538805069	7.461835742	7.483605668	7.467384441	7.448232845	7.482098214	7.489051146	7.354883409	7.445600969	7.484341095	7.469811039	7.441991898	7.491589767	7.549818146	7.482607775	7.462324776	7.441184445	7.486490213	7.513114218	7.436748272	7.44958834	7.50183508	7.455230551	7.491975782	7.485625925	7.536158329	7.513949804	7.453463495	7.44574953	7.484432029	7.479577169	7.497496246	7.440703226	7.466635694	7.50925104	7.454805957	7.50088014
ILMN_1652888	7.496929358	7.446718587	7.487168497	7.442558497	7.462601829	7.48393899	7.485967009	7.484725704	7.506460363	7.498834183	7.485800393	7.473086825	7.614470741	7.493770337	7.465019354	7.492875136	7.487967912	7.47643287	7.506303012	7.484896642	7.489355239	7.426419261	7.51552818	7.483215429	7.487342598	7.483926047	7.477550101	7.411289916	7.523286149	7.479171728	7.436842581	7.467741426	7.472104441	7.487424106	7.53880312	7.473597417	7.398597442	7.470168482	7.475103825	7.528673968	7.472903002	7.468584943	7.564884629	7.430096749	7.591120581	7.491458673	7.497853148	7.45884668	7.457277824
ILMN_1652890	7.452081936	7.449273453	7.473155694	7.497640192	7.528394697	7.46720951	7.47830114	7.491363644	7.492441164	7.450447599	7.52119395	7.547227839	7.636716081	7.488810868	7.478844669	7.490113666	7.479315422	7.478282371	7.490720815	7.47127277	7.457515188	7.472978783	7.498182965	7.478333328	7.526737743	7.484341229	7.429378972	7.444986606	7.493104189	7.49567816	7.494800521	7.504121529	7.505467903	7.43006559	7.517737855	7.500383644	7.508055116	7.489686813	7.495043925	7.503054012	7.503251241	7.421682371	7.54455831	7.434244596	7.532636799	7.510003445	7.582056928	7.566010518	7.525666076
ILMN_1652906	8.038883813	8.560485632	8.157062972	8.433071738	8.049780252	8.098103839	8.141351563	8.080218445	8.283769995	8.088331502	8.301834434	8.105098554	8.12421682	8.505098517	8.216669938	8.14158825	8.130324255	8.268863066	8.231012585	8.430413674	8.472752367	8.264243872	8.193639593	8.259102943	8.428374848	8.118843093	8.364602487	8.383526507	7.995590599	8.150809344	8.093219185	7.905784785	8.295293501	8.215479084	8.334455843	8.294318109	8.119882681	8.280554357	8.242184257	8.139790672	7.86308771	8.32237881	8.234659544	8.32531077	8.219916072	8.045720661	8.479926381	8.11918575	8.295129837
ILMN_1652907	7.737416062	7.456074882	7.68311573	7.761602225	7.641980361	7.640478661	7.679232844	7.615312355	7.59449756	7.535695104	7.701928298	7.664291918	7.520917189	7.540916244	7.592827653	7.603671378	7.639732752	7.613543061	7.582377528	7.636463025	7.684055409	7.463594496	7.702276421	7.683571151	7.563654226	7.65418312	7.592342251	7.644385673	7.598128518	7.617605544	7.638961372	7.686773581	7.632239136	7.591133556	7.589771675	7.56582184	7.589396444	7.510838891	7.581001672	7.607610947	7.826024288	7.649529184	7.577083049	7.65778486	7.618522571	7.798572311	7.69097369	7.807860614	7.729716889
ILMN_1652913	7.472211959	7.473742196	7.502491436	7.485714521	7.480864284	7.4883667	7.524080792	7.493942095	7.529107583	7.47617607	7.512034818	7.556360982	7.466981525	7.511445559	7.509216695	7.4369608	7.456963683	7.490487556	7.453254377	7.438896144	7.496370761	7.438914172	7.494014475	7.475039391	7.467347592	7.514030665	7.527310259	7.488947321	7.46467287	7.502809671	7.456372142	7.509566871	7.492438913	7.517151042	7.562471104	7.501247298	7.490652101	7.488863946	7.498333808	7.565713982	7.486356356	7.426392756	7.455042559	7.499759741	7.54402653	7.524091553	7.476400184	7.520000935	7.484039475
ILMN_1652918	7.615583023	7.584405264	7.558822319	7.537740487	7.572910799	7.553688243	7.640928335	7.570496585	7.623733666	7.627393425	7.655327331	7.592105144	7.543941966	7.620608847	7.702723147	7.559985723	7.613949694	7.50900096	7.746173474	7.526452984	7.58955314	7.678214773	7.540904817	7.614254657	7.550417446	7.579573552	7.524213617	7.561812359	7.605928691	7.589075509	7.570433231	7.539111435	7.560354893	7.761338765	7.618922105	7.517619736	7.596138552	7.538337891	7.623782009	7.675923184	7.601309555	7.557595706	7.545166807	7.535343717	7.62173741	7.505323584	7.528234895	7.552372698	7.493014886
ILMN_1652927	7.426526375	7.457036149	7.446158494	7.458590652	7.497847502	7.459655021	7.478510009	7.40938337	7.502143746	7.470833246	7.515436565	7.473646569	7.484590947	7.50524193	7.459929513	7.437419976	7.444976372	7.476017473	7.46481103	7.463662824	7.485917827	7.467925717	7.487944758	7.460745733	7.552426908	7.490573366	7.494136628	7.44540267	7.496370088	7.446289461	7.480391603	7.424863322	7.506446944	7.500054404	7.492186113	7.453131735	7.479775232	7.451079138	7.476191743	7.471534241	7.464490534	7.468584943	7.54940778	7.500168029	7.484447266	7.512504111	7.535851101	7.524461563	7.480580444
ILMN_1652928	7.624155324	7.437820977	7.536965126	7.522874375	7.514958307	7.516061441	7.491351039	7.536944202	7.539340382	7.507212287	7.483826708	7.632040108	7.590749974	7.57863497	7.527217938	7.503732955	7.519337462	7.474971346	7.582377528	7.574311664	7.538420515	7.709948197	7.526522272	7.486395246	7.483514392	7.635201845	7.53314372	7.507802635	7.48746525	7.430738323	7.525189232	7.488450781	7.542065419	7.494739371	7.548819787	7.500383644	7.45358383	7.48313651	7.533958873	7.530293373	7.565973804	7.494016809	7.545166807	7.499555283	7.474850601	7.480078185	7.58060777	7.513600952	7.472702342
ILMN_1652929	7.606725763	7.442607839	7.520637613	7.509853934	7.516532953	7.510482715	7.516205849	7.530907772	7.480482128	7.497339501	7.465613558	7.500788546	7.447725893	7.49408032	7.473011116	7.55623443	7.503905001	7.569820921	7.569127704	7.455286665	7.513791573	7.451440987	7.481099432	7.485183522	7.447945954	7.500523739	7.513503072	7.456806554	7.545416247	7.584948312	7.428860524	7.487636546	7.496992436	7.435303421	7.492690997	7.505861344	7.496316633	7.537091248	7.485602998	7.47064195	7.504099362	7.517992692	7.540280079	7.517374853	7.43417301	7.535360992	7.445187706	7.463553989	7.52965283
ILMN_1652931	7.447163116	7.476111215	7.450370911	7.459489541	7.486864386	7.486961829	7.436392364	7.440403795	7.462356763	7.475878969	7.405015513	7.496863845	7.524273362	7.435967211	7.454277977	7.494588898	7.452042611	7.428208346	7.43976357	7.490803536	7.489153957	7.545179445	7.482522677	7.454570181	7.433495704	7.479365225	7.484134366	7.421238039	7.473284174	7.473666184	7.425956797	7.469763658	7.436291092	7.4730227	7.483682199	7.37314246	7.518057661	7.443756935	7.436611503	7.474713053	7.419104334	7.477286891	7.459911464	7.435619313	7.446229172	7.440008568	7.448572614	7.51775303	7.463149744
ILMN_1652938	7.430192587	7.436634023	7.445090591	7.457244444	7.470590037	7.441936218	7.502385999	7.487655087	7.468470391	7.491067253	7.415151016	7.454253626	7.448571949	7.462146059	7.418300985	7.462185967	7.45320662	7.489712621	7.459711693	7.486947548	7.459564146	7.471108863	7.427808362	7.448831861	7.447516119	7.415394396	7.47395341	7.462714134	7.448986867	7.396354691	7.457825711	7.439790165	7.427433729	7.401766671	7.440500789	7.473259977	7.46249459	7.458516555	7.428845027	7.516316551	7.511217908	7.446505245	7.47610965	7.469095198	7.478769461	7.415347996	7.458087898	7.412193015	7.410218432
ILMN_1652939	7.414693552	7.474330562	7.437483361	7.421222422	7.449959504	7.5073369	7.476826162	7.411362172	7.434582805	7.408561653	7.452312619	7.533275884	7.43848359	7.437535561	7.467688894	7.517194072	7.415119378	7.439703308	7.401152317	7.494422547	7.469904845	7.413410417	7.397889095	7.442859457	7.494322253	7.443496108	7.482224053	7.480724455	7.450970513	7.498311723	7.414210845	7.462794808	7.482071848	7.481915888	7.426689292	7.484491272	7.474291828	7.48613	7.475103825	7.429798779	7.498437494	7.428091203	7.484326543	7.397917775	7.436841107	7.470963706	7.474430996	7.465102811	7.471240511
ILMN_1652940	7.488387478	7.467455214	7.499150602	7.503954285	7.458033338	7.456305451	7.503503941	7.480890603	7.47839158	7.485996883	7.444726175	7.445395169	7.472449137	7.473311831	7.494164975	7.441518661	7.445273686	7.480904346	7.491556373	7.410710881	7.48014537	7.503559598	7.479434152	7.474755719	7.466557989	7.483510938	7.479122799	7.46387843	7.508235683	7.469117212	7.503536167	7.473967386	7.482717752	7.49650656	7.437472309	7.505282996	7.473147924	7.455777599	7.445427756	7.552571149	7.464963274	7.490552453	7.432703138	7.410105235	7.54855668	7.460228537	7.454874474	7.455586117	7.44565289
ILMN_1652946	7.427445968	7.408751602	7.424143474	7.434144595	7.457675214	7.478774914	7.458857549	7.453325978	7.492741743	7.45516608	7.460751417	7.492383999	7.444958944	7.44379244	7.45400822	7.414655798	7.431318946	7.418950619	7.472586107	7.457746251	7.484285456	7.456536704	7.496333521	7.473895342	7.415091911	7.405927654	7.467761981	7.418999322	7.479951489	7.509507607	7.445269696	7.479148968	7.454658579	7.431239438	7.449253073	7.47625771	7.460852154	7.486675753	7.422960777	7.51899374	7.448746237	7.43379575	7.448816735	7.476603054	7.441721108	7.452533001	7.446301693	7.475397333	7.426630059
ILMN_1652952	7.45947845	7.440202189	7.495722187	7.438573628	7.450334641	7.36133001	7.416339699	7.424565803	7.423932464	7.474393942	7.447215492	7.408214699	7.486525261	7.423661968	7.422967775	7.417575458	7.467731147	7.393371787	7.462692804	7.466308112	7.449228776	7.435988857	7.43574619	7.389190971	7.406462843	7.416315651	7.450367307	7.440793712	7.428155754	7.378542989	7.413881429	7.445772314	7.407081213	7.468477542	7.422694431	7.460644717	7.458409479	7.3895472	7.412641631	7.431750746	7.447391085	7.421075025	7.434891865	7.417100309	7.459516179	7.420748225	7.436605937	7.424587599	7.446477237
ILMN_1652955	9.185788574	8.532980634	8.557860649	9.356198181	9.341658237	8.496273269	9.747318133	10.00971455	8.851269718	8.875852813	9.57368934	9.5018713	9.226723154	8.096377227	8.819915898	9.238327206	8.553915662	9.411817557	9.057640722	9.5681029	9.130798111	9.740881179	8.706880352	9.789973744	9.753513633	9.581859975	8.428578901	9.558574518	9.048884172	9.387142644	10.14794839	10.9007623	10.05340727	9.696357347	9.363249591	9.268902348	9.575814467	9.007077527	9.042733707	9.295383913	9.782513747	8.183564332	8.538510348	8.626931186	8.725448479	8.534553093	8.676878271	8.937760808	8.608777743
ILMN_1652959	7.439810501	7.461547408	7.471116926	7.448323406	7.465998434	7.465082023	7.472473973	7.488459237	7.468167009	7.425532479	7.469889562	7.527029008	7.45615987	7.47424196	7.467955516	7.486269861	7.421568795	7.464925452	7.495323713	7.468145593	7.463787915	7.574866862	7.469081446	7.448412086	7.447516119	7.406411758	7.457274614	7.43180331	7.486275965	7.480514192	7.439990784	7.475833631	7.430892461	7.491803993	7.458701157	7.456742699	7.454116912	7.459335291	7.474015	7.449320808	7.478904885	7.471435109	7.436128588	7.461954032	7.451974381	7.437547519	7.427503723	7.448303262	7.44483327
ILMN_1652963	7.401505398	7.419425443	7.391901763	7.445217168	7.415315046	7.408620132	7.382244056	7.382939658	7.389281167	7.407948331	7.425673751	7.40887343	7.440063432	7.412488669	7.406170051	7.415143815	7.401155056	7.370131434	7.410920791	7.399499755	7.410505704	7.441265284	7.409568916	7.378745971	7.411467028	7.38144641	7.409288171	7.422129889	7.424934845	7.390517705	7.392744804	7.418246371	7.422825311	7.409023441	7.440964487	7.387996791	7.421257315	7.413005095	7.422172416	7.446015614	7.460871771	7.396091011	7.443993023	7.412906203	7.418290235	7.427851526	7.40726059	7.401448449	7.44537919
ILMN_1652967	7.456083623	7.458012066	7.473555853	7.442115615	7.445407198	7.460588618	7.446172918	7.469117646	7.435570211	7.463727336	7.473751073	7.433959763	7.453522248	7.44753576	7.450225911	7.439704685	7.460682166	7.425134364	7.473004271	7.450299616	7.483464755	7.450811119	7.469324772	7.476984293	7.425900375	7.482266107	7.525246473	7.482892127	7.473812659	7.47834674	7.453726033	7.417364334	7.497969271	7.426504994	7.417564819	7.473597417	7.443509354	7.486675753	7.498700312	7.430453505	7.494934887	7.461741669	7.458987141	7.462330811	7.471316077	7.46093469	7.456141519	7.464479106	7.447306952
ILMN_1652969	7.471119638	7.556660278	7.493369416	7.442115615	7.496954278	7.459184172	7.522016117	7.438788774	7.483764722	7.465205932	7.456673831	7.496023475	7.508582627	7.44753576	7.502874431	7.501375049	7.48176229	7.478689295	7.45195036	7.47230973	7.425411238	7.45993827	7.441075043	7.466753566	7.458477759	7.48849564	7.449427901	7.465422142	7.48746525	7.443056352	7.526171649	7.488450781	7.451493811	7.493857455	7.499555201	7.460260068	7.504431053	7.50193948	7.493950417	7.437455381	7.505164116	7.433530222	7.626125241	7.510138424	7.508093257	7.46306197	7.424972987	7.528876075	7.462475268
ILMN_1652975	7.384388844	7.383770424	7.380244483	7.380173621	7.385224014	7.364572863	7.378207312	7.382939658	7.368201836	7.350288065	7.375571852	7.406892762	7.391749239	7.379065007	7.357343592	7.383338854	7.386598937	7.361735676	7.406081861	7.387617179	7.39386284	7.394222914	7.376728756	7.388381483	7.393145748	7.39449336	7.423284287	7.380387283	7.381736779	7.368467455	7.367142431	7.38241789	7.376905239	7.372478635	7.382961558	7.394889131	7.38458055	7.374135393	7.371889372	7.376675456	7.34321203	7.382603602	7.398296247	7.371811609	7.361612945	7.426007746	7.400362707	7.417252671	7.382143129
ILMN_1652977	7.4237552	7.428596653	7.462281482	7.667299542	7.45839054	7.450816962	7.469750431	7.470318315	7.489142457	7.478256646	7.492557791	7.487628615	7.525715969	7.505552058	7.479109412	7.484856527	7.472455499	7.462990001	7.539744614	7.494682013	7.506098074	7.484341095	7.441338658	7.492579566	7.485808615	7.552431896	7.43339405	7.507468204	7.507022371	7.47834674	7.4690005	7.466361752	7.525394408	7.540794603	7.490926117	7.45231751	7.46276947	7.578967481	7.507941481	7.487678496	7.575757451	7.4944022	7.55241744	7.47971408	7.554091696	7.483011997	7.497431072	7.455849139	7.507530964
ILMN_1652982	7.512692747	7.485329075	7.48553112	7.522367838	7.462946239	7.482585945	7.451130226	7.475111514	7.493343302	7.485996883	7.461805686	7.545517031	7.468572948	7.526959543	7.477520461	7.503396436	7.484738283	7.480504294	7.494694894	7.496502475	7.484898932	7.408832475	7.475847502	7.477256635	7.463366523	7.486002553	7.472735602	7.482171415	7.468666386	7.516668698	7.461829849	7.478852833	7.520818572	7.449155655	7.449253073	7.51911542	7.452519429	7.511713775	7.455240897	7.479394009	7.479325053	7.485955546	7.486748304	7.503415425	7.459313556	7.516050362	7.478392013	7.510176727	7.448422679
ILMN_1652989	7.791816241	7.747176908	7.792480114	7.674929155	7.8817355	7.846971537	7.787618041	8.015673839	7.989072994	7.88841131	7.791755761	7.776004515	7.82717294	7.855936749	7.886145716	7.872849574	7.830085585	7.730590095	7.860503159	7.745870747	7.810115402	7.598109009	7.873160122	7.676203536	7.827583354	7.811072143	7.755204849	7.761996913	7.899534063	7.872258738	7.748512081	7.880544122	7.753619832	7.678301836	7.772623275	7.82621934	7.706309952	7.852194474	7.796167661	7.768613024	7.866435617	7.846660768	7.726871056	7.792836221	7.820686041	7.777408208	7.713341455	7.771958456	7.813733972
ILMN_1652990	7.486246844	7.410269452	7.46133838	7.458590652	7.471232405	7.436038285	7.434504539	7.469117646	7.447900946	7.448972912	7.556820133	7.439287152	7.474564152	7.440667102	7.44072792	7.438336114	7.486893233	7.450650862	7.431746534	7.402091817	7.422300226	7.430441749	7.449134252	7.450083886	7.455155404	7.497213804	7.470683682	7.47411693	7.455182465	7.439305077	7.438735027	7.450757121	7.446075608	7.44691919	7.446497937	7.469118186	7.46974026	7.472325676	7.469647762	7.488676726	7.426412127	7.465451244	7.424216612	7.464549383	7.440952342	7.431488572	7.450318605	7.48072677	7.505582012
ILMN_1652991	7.476559617	7.463117706	7.500551146	7.469007384	7.491613576	7.471198597	7.475758099	7.491739034	7.498482171	7.541393423	7.457172188	7.433361794	7.484377605	7.46959087	7.44208812	7.453839159	7.507585086	7.489325152	7.492810738	7.522220147	7.571453766	7.551615272	7.468106842	7.489501575	7.562621947	7.470304302	7.505502092	7.493498135	7.497303866	7.482075625	7.49452621	7.486267739	7.527355701	7.474734962	7.461731741	7.481076448	7.478904255	7.468549785	7.448464707	7.503578748	7.465198776	7.50287498	7.459447194	7.491055169	7.452600962	7.483746139	7.47365013	7.434527975	7.494193921
ILMN_1652992	7.425297055	7.368883505	7.38912681	7.361828136	7.430583235	7.414265651	7.40691719	7.375294049	7.400598868	7.366057005	7.403400106	7.360193286	7.420158	7.353112129	7.385829015	7.358845603	7.383042947	7.398816535	7.375067863	7.404666345	7.37499492	7.411483146	7.407152464	7.391626207	7.380558047	7.420850635	7.409813388	7.384803406	7.415933466	7.392756667	7.414210845	7.405454544	7.351730055	7.40739325	7.41066903	7.408542099	7.388521153	7.374520227	7.374005463	7.393031101	7.407475617	7.399095206	7.405808397	7.392262556	7.377571331	7.368433808	7.374331522	7.386519873	7.3978245
ILMN_1652996	7.44306312	7.388502002	7.48071959	7.419425381	7.478427281	7.390687972	7.423581402	7.405441617	7.437211498	7.488382081	7.52391649	7.402891515	7.477937193	7.475172049	7.483869929	7.40776504	7.410858706	7.455557557	7.51832077	7.438605434	7.485103056	7.437775819	7.484178431	7.438495972	7.472415952	7.427425695	7.446108206	7.474859208	7.482660458	7.488579495	7.433985653	7.4486985	7.446075608	7.428885467	7.479979836	7.462925327	7.502020309	7.448284909	7.455615016	7.469317408	7.440728395	7.440890813	7.438907132	7.472036513	7.509535316	7.446977809	7.453939391	7.455849139	7.46800653
ILMN_1652998	7.4237552	7.365008052	7.352951101	7.377314346	7.391755535	7.373924498	7.407938202	7.381406746	7.406176021	7.380688101	7.387937646	7.376020317	7.346511016	7.378394793	7.363686526	7.392640203	7.37472883	7.386259874	7.366005592	7.361344407	7.360436178	7.383985565	7.3647221	7.368827784	7.401433831	7.372783498	7.425833439	7.372425296	7.374984446	7.397709139	7.376769371	7.386866893	7.369427901	7.427996047	7.387223234	7.332156052	7.386379669	7.371817314	7.379058198	7.371603157	7.378060384	7.365730858	7.399328336	7.382313777	7.363162163	7.388532118	7.36975763	7.401791288	7.373331638
ILMN_1653001	7.406384851	7.42034234	7.440223568	7.382072506	7.399064934	7.413232931	7.478718433	7.406228316	7.40859907	7.431805693	7.440680879	7.520512312	7.410957741	7.427779392	7.399793598	7.487324141	7.440485345	7.452034221	7.471330574	7.424941125	7.429101227	7.421151408	7.387657563	7.42310886	7.432605813	7.386739133	7.412431656	7.427437571	7.42779847	7.454737112	7.411901191	7.436748272	7.376033621	7.403102201	7.437940044	7.445242931	7.444040158	7.37643786	7.438923423	7.411968717	7.418486997	7.437219216	7.407720632	7.469430015	7.404616777	7.475690314	7.44326748	7.416674782	7.449550558
ILMN_1653006	7.50840903	7.440202189	7.459422701	7.491404047	7.468643498	7.471577579	7.424232976	7.490605002	7.499090245	7.467869836	7.492557791	7.442790041	7.475938237	7.470211085	7.475134617	7.496294664	7.456676066	7.486608701	7.491138529	7.519421986	7.470586663	7.550010194	7.494014475	7.448831861	7.48160623	7.555401441	7.424815402	7.494539249	7.465544517	7.492830082	7.479341053	7.517171252	7.436623646	7.4730227	7.519055752	7.519415215	7.454383697	7.472595297	7.492130868	7.517386781	7.494729874	7.47470444	7.547594169	7.455266608	7.486103842	7.486684242	7.463212271	7.524831188	7.50088014
ILMN_1653018	7.394560367	7.438613084	7.424701181	7.435473884	7.421554911	7.384874834	7.415008039	7.445199969	7.403394203	7.384840982	7.410657831	7.391274126	7.445593426	7.386396431	7.42653003	7.421916685	7.410198363	7.381693645	7.424914571	7.427056982	7.456997004	7.44078566	7.448363956	7.425286278	7.390829508	7.421297527	7.392211545	7.379399832	7.440838954	7.418410833	7.422390429	7.473652039	7.407859448	7.399750024	7.445118613	7.445666065	7.411406983	7.415982567	7.476916587	7.425069472	7.425508774	7.4163885	7.444989057	7.370372591	7.454776512	7.418835559	7.416012111	7.482907685	7.424204756
ILMN_1653026	9.529473722	9.607367759	9.15672231	9.297792376	9.445269787	9.548483953	9.69848928	9.543272299	9.63831313	9.606327224	9.341325938	9.473022526	9.489100067	9.390857962	9.462528303	9.274170087	9.235774859	9.519218609	9.964394596	9.472578448	9.491965299	9.855602503	9.110214266	9.659213141	9.146721204	8.98663918	9.240805726	9.080382784	9.807752616	9.978501117	9.395920989	9.714108149	9.310069075	9.267691559	9.84415184	9.882098933	9.373012062	9.728703381	9.379468174	9.351974045	9.613201117	11.02460643	11.6735808	10.76429156	10.93466931	11.38956791	10.95497668	11.32560218	11.15634467
ILMN_1653028	7.421897216	7.429830591	7.457469555	7.415819298	7.404464268	7.353963769	7.391961691	7.398786341	7.386058403	7.401784917	7.432636932	7.412469562	7.396256231	7.419845955	7.409210572	7.424308447	7.433172659	7.445841133	7.406338782	7.393273045	7.42510161	7.407814777	7.387657563	7.436736355	7.397759646	7.431245276	7.438840938	7.426558117	7.423858849	7.426442821	7.403243273	7.447032359	7.410944565	7.428589415	7.418084605	7.472240792	7.426816361	7.414994797	7.394001351	7.398455475	7.41318774	7.406670789	7.409593459	7.370372591	7.413925783	7.402906224	7.416634567	7.378251895	7.413735186
ILMN_1653031	7.47057258	7.48914254	7.445090591	7.534122546	7.473772465	7.498205593	7.429727289	7.50615211	7.520356237	7.445432134	7.585947166	7.46832563	7.500425231	7.511755795	7.532517669	7.489071137	7.487699412	7.488937624	7.51832077	7.572788873	7.519080731	7.467038349	7.4736831	7.548222866	7.526274607	7.517255065	7.466916241	7.451571674	7.473018836	7.507787911	7.560894703	7.495598235	7.456237788	7.525991413	7.498532716	7.429588581	7.547979164	7.518200521	7.531615902	7.559134794	7.444646039	7.487483967	7.486140184	7.451953087	7.592331976	7.571201022	7.466455949	7.496018641	7.507530964
ILMN_1653033	7.440403927	7.434653432	7.471116926	7.429262025	7.417651278	7.502367684	7.402459916	7.400738058	7.441777287	7.449857753	7.528633813	7.437226518	7.453410614	7.4315656	7.449414076	7.49731475	7.45320662	7.418640152	7.443579139	7.489259014	7.460574123	7.448689438	7.425288376	7.452552539	7.456406921	7.451442137	7.458625131	7.473745	7.472752757	7.470465172	7.468459897	7.452383353	7.488543722	7.467911518	7.441890398	7.486015545	7.455185099	7.446030403	7.445808218	7.480827811	7.466135127	7.453008407	7.53099974	7.407767954	7.443644974	7.475325594	7.422075677	7.435375871	7.46048366
ILMN_1653039	7.956535028	8.236050743	8.370288522	8.398484986	8.562574685	8.468003561	8.062719758	8.12450128	8.061733943	8.126768199	8.191751151	7.912781046	8.757185878	7.81603063	8.202533979	8.161310333	8.479919574	8.385282242	8.471858412	8.575403649	8.229171547	8.565469756	8.022180563	8.553909217	8.406031237	7.973013718	8.100450149	8.388132782	8.619898067	8.501168763	8.159451769	8.386329312	8.524261427	8.566986086	8.222332553	7.638786127	8.183217278	7.854677626	8.188243427	8.160392858	8.800866369	7.802588002	7.691575578	8.134341348	8.00327753	8.104663561	7.86880116	7.853434233	7.74643726
ILMN_1653040	7.458350443	7.499578881	7.462749228	7.476831763	7.423903358	7.460123186	7.452551877	7.483852699	7.481377522	7.444546431	7.450901522	7.502752992	7.467507128	7.490980589	7.461002979	7.478005838	7.475485919	7.480904346	7.479678263	7.459102877	7.460574123	7.462348984	7.472959489	7.470299574	7.436157674	7.441089608	7.43389291	7.402492749	7.431717619	7.435987235	7.43904942	7.422657223	7.457184835	7.485970296	7.489167489	7.447350404	7.482398889	7.451635075	7.44428493	7.457104347	7.450889625	7.469647076	7.463274931	7.476603054	7.441463584	7.456716576	7.506302076	7.523721353	7.426031084
ILMN_1653042	7.42560473	7.408751602	7.45893784	7.465363255	7.432158024	7.490571944	7.419648479	7.460249639	7.449179119	7.457525989	7.437286522	7.450272251	7.392703581	7.439102158	7.387232543	7.455540725	7.400815467	7.416463382	7.412931635	7.414790171	7.455691326	7.41799834	7.414038748	7.425723049	7.455573311	7.404956117	7.477944712	7.449530461	7.449319108	7.390517705	7.411570522	7.420451622	7.438278789	7.459476516	7.415733596	7.451499219	7.418548283	7.394631523	7.431184577	7.405810736	7.438452616	7.440102204	7.428465614	7.499350601	7.419173683	7.441058865	7.463922854	7.428747853	7.447029745
ILMN_1653043	7.481685504	7.443012381	7.429721493	7.510843986	7.46666538	7.478774914	7.441654223	7.465985005	7.445654832	7.44602247	7.463144733	7.466923892	7.447950435	7.507102778	7.455625919	7.458480366	7.476309027	7.462497998	7.438405281	7.471013141	7.496771696	7.44532271	7.476327194	7.487596139	7.452210142	7.457390563	7.46304684	7.418999322	7.476670091	7.454737112	7.448022463	7.471407989	7.474988959	7.42134977	7.401261374	7.488721893	7.424210335	7.491061271	7.428063369	7.572306575	7.489419638	7.456008519	7.438907132	7.431482624	7.464222291	7.406991019	7.427226125	7.485852272	7.413388656
ILMN_1653047	7.57035755	7.620138954	7.612181412	7.553429822	7.641625202	7.542968853	7.592042779	7.587751582	7.525523123	7.609104389	7.712597658	7.594106718	7.592260557	7.603206838	7.588084958	7.586611732	7.620791856	7.594746771	7.577206611	7.569750092	7.583494045	7.543563987	7.608692203	7.591669241	7.555967846	7.691066053	7.57741155	7.589950426	7.597530983	7.58051194	7.51036212	7.609976048	7.584455451	7.626422501	7.634758693	7.520315902	7.599200969	7.656059105	7.606243945	7.698264466	7.668573999	7.613236246	7.591835343	7.557713831	7.587468775	7.529252142	7.561008989	7.570351551	7.614984796
ILMN_1653055	7.406707845	7.370798897	7.391901763	7.40398258	7.421554911	7.386321209	7.415674457	7.416133881	7.394259634	7.373261938	7.400440093	7.370561243	7.392131937	7.394313014	7.385267127	7.380726033	7.40453256	7.376434753	7.422032025	7.385938416	7.382792392	7.474883257	7.405019492	7.458865497	7.411920788	7.383575024	7.384031559	7.447886551	7.395847602	7.405441494	7.427248926	7.413395283	7.402354408	7.396695134	7.41361793	7.391218751	7.375764366	7.415982567	7.439307924	7.374153524	7.42002793	7.378840878	7.409128978	7.415237321	7.435071742	7.405772602	7.377190792	7.429445896	7.418134514
ILMN_1653056	7.439513448	7.44841302	7.512341076	7.470838374	7.532641505	7.501675959	7.505741178	7.509939525	7.49004085	7.58803283	7.44767126	7.496583699	7.48373954	7.524167069	7.49680341	7.510456236	7.483657891	7.501924561	7.511429905	7.479260861	7.498779876	7.518459238	7.476566868	7.459623317	7.497084516	7.514434957	7.506899604	7.525503755	7.474338283	7.434558469	7.582013354	7.479444112	7.52016496	7.467063361	7.554266033	7.529426293	7.525055264	7.47907256	7.475829196	7.591040538	7.50030899	7.490552453	7.522828675	7.522395124	7.543758645	7.489622877	7.476004468	7.440163786	7.484813244
ILMN_1653057	7.451794405	7.493015293	7.453968113	7.443001433	7.487459488	7.484202666	7.429084958	7.458475234	7.416147735	7.434184821	7.581166263	7.495743396	7.474564152	7.439102158	7.449684739	7.460137772	7.432247114	7.466108916	7.441565043	7.464193959	7.460322546	7.453398031	7.42974911	7.4636505	7.4689181	7.460582452	7.422260845	7.466573541	7.464086866	7.477788165	7.465180878	7.426628654	7.472424533	7.502132298	7.411746704	7.471555474	7.449336551	7.424657	7.476554205	7.436199342	7.483893911	7.457244004	7.452600575	7.376596092	7.448878012	7.420748225	7.470950263	7.448529961	7.469075588
ILMN_1653073	7.46561915	7.441000493	7.425258979	7.459489541	7.49993774	7.421048763	7.474022166	7.456665352	7.473899795	7.474690883	7.497796358	7.464679515	7.448813794	7.447224082	7.431180779	7.448643682	7.454945536	7.483677241	7.46163029	7.491577108	7.446164609	7.446687056	7.455985315	7.444154919	7.543960404	7.417232186	7.457274614	7.475968721	7.473284174	7.426919145	7.501234363	7.449525266	7.478525117	7.476738038	7.42420381	7.460260068	7.447483608	7.488316085	7.452990997	7.428475348	7.439309096	7.460104683	7.451047108	7.471073813	7.431943374	7.445241026	7.486131492	7.435375871	7.48753345
ILMN_1653077	7.488387478	7.447986223	7.448277136	7.43103943	7.49546825	7.432263541	7.439195136	7.472634385	7.47839158	7.452217004	7.437969669	7.432161946	7.492691707	7.498730385	7.465820868	7.459724975	7.390819808	7.492038642	7.429645974	7.487974192	7.456215338	7.53218173	7.553781034	7.43187961	7.473187739	7.436628832	7.466491486	7.513778874	7.425293259	7.421231348	7.455494283	7.47973828	7.459394503	7.453060346	7.439339132	7.432682518	7.423917746	7.529066903	7.487413664	7.447985007	7.420642055	7.441945781	7.446003738	7.443737539	7.447773385	7.441058865	7.524582363	7.463553989	7.446753181
ILMN_1653092	7.425297055	7.448842071	7.50878154	7.43325797	7.411042698	7.423691127	7.466208502	7.419333454	7.465120566	7.443365075	7.413971495	7.395420774	7.438390266	7.445664992	7.412521344	7.394174196	7.423796328	7.401999497	7.456925775	7.442650532	7.421046665	7.40503823	7.411366398	7.415784277	7.469699369	7.425699239	7.427356394	7.426998103	7.470868669	7.430738323	7.413222064	7.452786893	7.389705668	7.417004676	7.449941661	7.47625771	7.430497227	7.454401716	7.431184577	7.443441318	7.47806161	7.4163885	7.542728814	7.441060631	7.471316077	7.372545093	7.436605937	7.422240393	7.44565289
ILMN_1653098	7.451506649	7.479128317	7.439677343	7.417173479	7.449583676	7.466790809	7.497730697	7.4395971	7.481974351	7.466389508	7.465613558	7.481198102	7.45590532	7.450650178	7.486247394	7.480195895	7.44764303	7.434911171	7.467763077	7.408495374	7.473049593	7.436655104	7.430850812	7.49881402	7.52169299	7.4088155	7.45362186	7.439948175	7.456136513	7.503736404	7.438735027	7.485438842	7.472104441	7.499165757	7.44695736	7.454345225	7.464702496	7.42339662	7.458970904	7.440908128	7.47355843	7.451551696	7.433018579	7.479162189	7.458711923	7.41612795	7.441110176	7.461446077	7.429839733
ILMN_1653102	7.491326511	7.454659188	7.452437463	7.439901759	7.445023979	7.401052006	7.412666236	7.411362172	7.473899795	7.471426355	7.450202572	7.455669393	7.446404872	7.423027003	7.433912694	7.442420914	7.422206796	7.484070042	7.45303735	7.44833587	7.450327564	7.447817409	7.429472864	7.389596132	7.416900013	7.428281975	7.425833439	7.433534609	7.386958088	7.438359895	7.486453151	7.450757121	7.438937444	7.422879815	7.448105409	7.368926989	7.43762821	7.424970738	7.461936916	7.43808257	7.427012756	7.50018326	7.444323093	7.442403271	7.443876793	7.434356638	7.417253451	7.413110004	7.41234218
ILMN_1653103	7.452081936	7.466901603	7.504414313	7.445217168	7.462256384	7.450816962	7.421620004	7.463346485	7.474199972	7.456345925	7.479957291	7.47952054	7.462483645	7.487261091	7.485455072	7.439249254	7.481219503	7.464446506	7.446466151	7.517752562	7.479725748	7.440547757	7.496101983	7.454169709	7.483514392	7.437852752	7.4348885	7.397785093	7.469498646	7.453005824	7.492345582	7.459443383	7.52833638	7.451945394	7.494969161	7.434002947	7.474865214	7.4176183	7.498333808	7.503578748	7.429699664	7.431657701	7.500476649	7.425464161	7.545096497	7.487786304	7.447713837	7.478216281	7.439710035
ILMN_1653106	7.468377985	7.434653432	7.440768806	7.485714521	7.477506033	7.406081182	7.459650085	7.431877177	7.506770705	7.43774478	7.468442357	7.479800146	7.449312338	7.429989615	7.458048574	7.454691887	7.415444869	7.446986805	7.496162784	7.441212007	7.474370178	7.520667119	7.477763527	7.400650037	7.460120411	7.426995849	7.459964758	7.447474066	7.433842964	7.434558469	7.465180878	7.462428837	7.462555018	7.455290089	7.463374521	7.431800263	7.427388815	7.44940562	7.499067024	7.449657953	7.474427215	7.452131144	7.417100522	7.432865471	7.439421679	7.498782134	7.457432804	7.457187388	7.426927701
ILMN_1653115	9.104249629	9.142910387	9.137962437	9.023612141	9.191579078	9.159235178	8.93376513	9.169374365	9.027984546	9.087962937	8.895475909	9.056182749	8.997646784	9.30420395	8.986910453	8.900593618	8.988533146	9.14375503	9.246090711	9.201146769	9.229170558	8.387790465	9.126317046	9.177473243	9.028018907	8.764977173	9.186278433	9.152678322	9.517617619	9.152029822	9.174022426	8.991941744	9.025114054	9.017990653	9.32318247	9.192919601	9.102285359	8.988350812	9.096266416	8.802932128	8.80268749	9.094212462	8.805875616	9.617279087	8.804130618	8.819517033	8.955344926	8.6060641	8.792270764
ILMN_1653120	7.466724885	7.493015293	7.471529831	7.399840839	7.444255944	7.456305451	7.462493392	7.435135846	7.40548183	7.389595395	7.455440824	7.44191762	7.404020777	7.410559609	7.419399966	7.427632628	7.458111873	7.459223652	7.415175268	7.410079237	7.4178899	7.395783472	7.445262853	7.424849938	7.427245022	7.408336999	7.447061622	7.460760951	7.432427177	7.426919145	7.398864993	7.43587443	7.429172006	7.469610998	7.430831377	7.436631751	7.409813491	7.470168482	7.428845027	7.420782575	7.440728395	7.461411681	7.460852436	7.457286168	7.369503445	7.491091605	7.397865744	7.433886699	7.444561002
ILMN_1653125	7.398545692	7.445055293	7.447220775	7.40122408	7.397909649	7.417902721	7.433238188	7.380641039	7.414440967	7.390856752	7.357808541	7.396791869	7.388641959	7.381405794	7.40893439	7.395703478	7.431628628	7.437916398	7.412179398	7.352709326	7.447843592	7.369712466	7.405630682	7.399823139	7.383372898	7.424391636	7.41503683	7.444152708	7.392523048	7.409115943	7.380636201	7.411190088	7.421018671	7.400087242	7.434175637	7.468764903	7.433271167	7.388445616	7.391120626	7.414732893	7.410978715	7.451263537	7.401867966	7.416169023	7.404616777	7.425636799	7.387837828	7.431262435	7.397430623
ILMN_1653127	7.507339241	7.480351465	7.406891796	7.530010013	7.525800637	7.42742269	7.48179483	7.483631749	7.497268423	7.424332373	7.481235334	7.514858983	7.44436726	7.475482071	7.438004546	7.528352205	7.46266896	7.471322445	7.450423249	7.508976293	7.436627	7.438001904	7.469081446	7.430555167	7.440125369	7.441893535	7.453160177	7.43910035	7.448320483	7.422647398	7.457535962	7.434998818	7.489841221	7.50272711	7.442121589	7.426480602	7.46609245	7.507363526	7.570769668	7.426791145	7.44955363	7.487101444	7.471085594	7.463078434	7.455849796	7.465560127	7.436079119	7.447628473	7.471240511
ILMN_1653129	7.662488512	7.554663551	7.664975839	7.653648479	7.586140825	7.620403617	7.711977042	7.708894574	7.678164764	7.631507211	7.613698549	7.598394795	7.557005286	7.695913873	7.680369335	7.648820458	7.676182612	7.622492825	7.804043556	7.66256645	7.67460466	7.595040327	7.641197807	7.678414177	7.613059809	7.586909314	7.637912742	7.644653159	7.733021932	7.705890981	7.597230844	7.638876313	7.680456661	7.662874487	7.827737176	7.706449686	7.651818909	7.647459639	7.595858556	7.574506724	7.660678053	7.684131852	7.61759904	7.744018825	7.704676027	7.654684107	7.696768812	7.716772353	7.730579686
ILMN_1653133	7.454374036	7.439009626	7.429164043	7.3896119	7.470911609	7.451832894	7.453955987	7.481359431	7.484361584	7.459591814	7.450901522	7.510346288	7.465097389	7.461215064	7.436368733	7.45169062	7.480132293	7.467504002	7.503754003	7.521098549	7.448676248	7.491130052	7.440282635	7.452959071	7.461750139	7.510784082	7.466916241	7.467719575	7.469774334	7.470131965	7.480391603	7.445772314	7.435290223	7.430946546	7.486167533	7.482950187	7.4700228	7.462870281	7.500903855	7.534078205	7.484716426	7.43643247	7.410055443	7.434703359	7.549351485	7.440358932	7.498275344	7.457733845	7.440246601
ILMN_1653134	8.232675922	8.262037939	8.34865427	8.230787392	8.38630782	8.262684114	8.450111114	8.210383713	8.325130491	8.117967712	8.324710218	8.403289008	8.363974053	8.153237564	8.245282645	8.347511047	8.512998135	8.335845214	8.1414598	8.185630058	8.195821235	8.749090943	8.460975773	8.184483117	8.18712662	8.619496557	8.396249186	8.478134407	8.252952993	8.191692817	8.03013339	8.177545511	8.206475358	8.234016428	7.998550835	8.345293263	8.328397132	8.170269173	8.31137167	8.320034016	8.219412325	8.426018321	8.711798442	8.113828306	8.508472265	8.636873896	8.240772837	8.714611871	8.724751124
ILMN_1653142	7.46561915	7.442204459	7.47628931	7.528474207	7.508735018	7.490783989	7.454789813	7.452570815	7.471794729	7.451627216	7.482525201	7.467204298	7.468572948	7.438788974	7.455086912	7.455116795	7.444976372	7.457930375	7.484258547	7.435389682	7.428795535	7.440547757	7.411962728	7.474470505	7.4290355	7.447875646	7.48714984	7.45440354	7.446980309	7.485058117	7.436526191	7.457140134	7.453710248	7.443269896	7.416258704	7.464418869	7.478904255	7.427151634	7.494679264	7.48668486	7.455081189	7.421379214	7.395676085	7.452790484	7.481718518	7.494026334	7.443812643	7.436426337	7.479056941
ILMN_1653143	7.58762018	7.614984017	7.628279036	7.619201783	7.680636151	7.629858431	7.623563734	7.656772991	7.649651062	7.636201071	7.75727183	7.676366045	7.661170211	7.683777099	7.686235022	7.699320498	7.685207994	7.666042595	7.627692675	7.592430553	7.644515828	7.464865561	7.639770393	7.637942518	7.606994756	7.675553467	7.685611308	7.710080553	7.715733041	7.649160649	7.660325735	7.707658774	7.596462051	7.561104053	7.578984155	7.632993871	7.719760615	7.715434319	7.640971394	7.741765221	7.616095202	7.612095789	7.455463546	7.683726417	7.705696547	7.720897212	7.63384228	7.60237775	7.673747473
ILMN_1653146	7.448035902	7.523801575	7.494847023	7.543982197	7.526771622	7.455817187	7.473362124	7.507696402	7.536350479	7.505116602	7.482849494	7.541527544	7.513064327	7.536885654	7.517948019	7.518881625	7.526077338	7.492038642	7.527885914	7.481567019	7.478882972	7.492725369	7.497721075	7.499550516	7.486575061	7.466227765	7.478731051	7.4755994	7.477181245	7.492168747	7.491533768	7.500255442	7.544353028	7.512312276	7.551812689	7.475598983	7.489761989	7.586946734	7.519267567	7.629161721	7.480580136	7.499413079	7.569562529	7.462330811	7.607355445	7.495857817	7.54059738	7.569353631	7.464513839
ILMN_1653150	7.470846185	7.451914907	7.409670302	7.438130903	7.404464268	7.415820067	7.415008039	7.428213166	7.440151759	7.421022977	7.449738833	7.44654755	7.453861347	7.406688822	7.442360035	7.419992949	7.412831947	7.418018843	7.446908075	7.416657529	7.432742563	7.441750274	7.443176843	7.483463728	7.450937624	7.430403726	7.414516847	7.409453826	7.428512863	7.44720298	7.41880442	7.445772314	7.435624388	7.407720189	7.420404857	7.476912387	7.392047481	7.407607882	7.46119692	7.446667897	7.475290453	7.419538622	7.439528418	7.431020968	7.444533537	7.464844677	7.412524855	7.418676835	7.410218432
ILMN_1653155	7.474661512	7.463648165	7.471116926	7.441229983	7.459456531	7.447207829	7.437018319	7.428213166	7.461739636	7.422528924	7.509417677	7.461308494	7.486958485	7.487261091	7.459123762	7.40776504	7.436849072	7.41832956	7.440890749	7.435389682	7.462317824	7.457269435	7.474405631	7.515167734	7.405550381	7.470713663	7.428368866	7.461934782	7.461704744	7.40819509	7.440616814	7.459443383	7.488219497	7.458917541	7.487415214	7.427369733	7.413926234	7.45960793	7.443139952	7.456731459	7.478694441	7.535610696	7.468397962	7.496663493	7.480908463	7.423019719	7.433969461	7.448303262	7.467299068
ILMN_1653158	7.384732943	7.437029624	7.373021028	7.406730674	7.454045479	7.381995242	7.401769365	7.362004906	7.407561879	7.368032359	7.428487645	7.417617849	7.368171481	7.394313014	7.386671335	7.413188383	7.476856991	7.413342936	7.384965766	7.397217279	7.381385897	7.40503823	7.376054141	7.38716929	7.43836603	7.35306958	7.40770941	7.380880177	7.407946281	7.423120286	7.446496959	7.420010549	7.414361307	7.396353494	7.377057176	7.406731709	7.388876202	7.41267165	7.37947762	7.40995133	7.369613578	7.383016756	7.408662007	7.440611335	7.385261597	7.430404001	7.400008612	7.392911818	7.415790109
ILMN_1653161	7.389851903	7.35303992	7.341733084	7.393349304	7.418041073	7.372042785	7.395846382	7.369207351	7.37628436	7.40641267	7.387212476	7.395077125	7.368395838	7.373347584	7.380761869	7.408756076	7.375824095	7.403902422	7.422755775	7.381541032	7.383843973	7.349653334	7.416682465	7.385154218	7.393145748	7.37168444	7.387862488	7.428752844	7.381362811	7.36411297	7.416511855	7.358094758	7.376033621	7.381971036	7.38872696	7.407184593	7.41077133	7.393910928	7.386154459	7.418558177	7.416627272	7.363918139	7.360855128	7.39744728	7.376131497	7.37929762	7.400362707	7.386519873	7.366489643
ILMN_1653163	7.489723936	7.529201719	7.504140415	7.458590652	7.450709073	7.470816064	7.480165367	7.486422485	7.516201152	7.516800289	7.509417677	7.535834809	7.565947566	7.50183087	7.528807715	7.535474898	7.473283952	7.469099179	7.441565043	7.490545883	7.513581476	7.423330952	7.508954187	7.496871659	7.489267134	7.459383051	7.477550101	7.489299733	7.51216218	7.486490213	7.474866898	7.491131552	7.560354893	7.514123391	7.456153803	7.478853189	7.515931953	7.554488889	7.51244063	7.509387207	7.46729327	7.494787644	7.527871341	7.473911102	7.503472165	7.501333191	7.477194315	7.541497035	7.449550558
ILMN_1653165	7.798083784	7.791775375	7.81343	7.888322232	7.707062481	7.82624674	7.746452466	7.765077783	7.856260396	7.819921384	7.756408539	7.725662637	7.865089529	7.99676671	7.811211495	7.695346126	7.717015482	7.790713854	7.809919857	7.790961813	7.825547063	7.656212656	7.752041229	7.912762002	7.849430565	7.712187791	7.738182198	7.756814711	7.867727022	7.818744907	7.810643567	7.84047759	7.71835238	7.747477121	7.775241974	7.770039853	7.823946272	7.759926997	7.819266087	7.752876235	7.600535078	7.774765282	7.763994334	7.844087083	7.691521813	7.741426744	7.867462636	7.715021704	7.773205455
ILMN_1653166	7.377076777	7.431455031	7.454474468	7.438130903	7.438437888	7.503062148	7.470668511	7.448732114	7.423932464	7.421324393	7.425412752	7.40053322	7.393461266	7.440041316	7.402569265	7.434190635	7.40149431	7.428821598	7.442909214	7.451137058	7.450327564	7.419453876	7.433582723	7.44155704	7.426348742	7.410244208	7.464779644	7.481086895	7.399528962	7.433127065	7.457535962	7.45318919	7.440249292	7.432407356	7.447875844	7.537464362	7.487099576	7.426220241	7.413440873	7.397117112	7.419720386	7.444340968	7.405808397	7.458477579	7.427077192	7.440709027	7.40893003	7.401104563	7.4498346
ILMN_1653174	7.431104083	7.405658347	7.44131302	7.442115615	7.438047047	7.394114426	7.436392364	7.472350915	7.453621643	7.408255059	7.428487645	7.462994787	7.43458656	7.421755837	7.415000456	7.422396187	7.421249325	7.434003763	7.412179398	7.398523202	7.435438837	7.421429102	7.458987533	7.464004159	7.422757544	7.451046144	7.400280713	7.37292711	7.456136513	7.435987235	7.431750011	7.443653903	7.408634914	7.422879815	7.453157806	7.472921402	7.443509354	7.484767692	7.455615016	7.459386529	7.428806934	7.505175365	7.497309575	7.414305196	7.438359885	7.438604193	7.43184612	7.483273569	7.429553397
ILMN_1653180	7.763763155	7.590299394	7.668549449	7.71818065	7.726645055	7.583336902	7.671099545	7.71763723	7.78489271	7.814039575	7.819184945	7.612103459	7.728539573	7.864290324	7.797650778	7.685378384	7.688288105	7.667692117	7.664548542	7.693616599	7.745243866	7.715455	7.701681239	7.635378737	7.495502117	7.597544875	7.723088409	7.583323622	7.64161681	7.70331175	7.65992933	7.499997659	7.652663828	7.703601684	7.692438086	7.704405789	7.586023323	7.63990133	7.598761517	7.727907563	7.688295868	7.68030197	7.709643654	7.609590527	7.739506572	7.624454823	7.712145732	7.835690669	7.738634998
ILMN_1653182	7.429888305	7.495625912	7.472347861	7.489975734	7.435303855	7.483673043	7.469519246	7.488058857	7.453305944	7.485996883	7.472547989	7.462994787	7.488703068	7.49997053	7.559279837	7.48307674	7.440183821	7.506467314	7.487591527	7.513336899	7.514633116	7.458015537	7.480148489	7.426160251	7.487342598	7.481851351	7.472327471	7.392544254	7.516153469	7.506097865	7.470613792	7.503863506	7.483687174	7.499758063	7.454769436	7.4621704	7.454116912	7.451912702	7.480175279	7.507267942	7.450889625	7.563441338	7.444655078	7.493476266	7.545363596	7.47788188	7.490705454	7.448529961	7.480580444
ILMN_1653185	7.537160781	7.655812157	7.525666664	7.497157753	7.557095605	7.560162917	7.547838693	7.529636161	7.58041922	7.654891585	7.547243538	7.546087235	7.627617455	7.597692254	7.571451339	7.52733597	7.521933941	7.591821744	7.545272053	7.560992952	7.595399838	7.553751383	7.509409252	7.585313631	7.652799913	7.571053341	7.568385935	7.586789454	7.573099422	7.498091168	7.60648248	7.538028491	7.644386385	7.555141632	7.49598489	7.51911542	7.518361494	7.644366305	7.554581026	7.670448296	7.575000698	7.619460729	7.52912483	7.583015064	7.671633871	7.489255605	7.650493093	7.602068665	7.561678855
ILMN_1653189	7.457218836	7.468011957	7.534976468	7.511339746	7.418430993	7.418948434	7.429727289	7.425374529	7.435241294	7.472612986	7.441355304	7.40053322	7.457613363	7.4596631	7.439639034	7.484146419	7.474661393	7.428821598	7.463329198	7.398197134	7.413415661	7.472507986	7.480624174	7.445014276	7.380087867	7.481436698	7.422260845	7.419896369	7.429226523	7.466295013	7.432389888	7.405454544	7.490490317	7.426205431	7.435357882	7.449436382	7.452519429	7.455777599	7.461936916	7.477502918	7.491663283	7.456933124	7.424952437	7.4450628	7.439885764	7.484113285	7.442454394	7.438506745	7.478298804
ILMN_1653193	7.448906648	7.527178272	7.451407736	7.44344443	7.449207167	7.432802853	7.417335371	7.447952943	7.446939769	7.499133175	7.443826072	7.476724047	7.526920036	7.446912359	7.529602654	7.418060092	7.460397465	7.446986805	7.493647732	7.467096931	7.494368021	7.451440987	7.411067702	7.454570181	7.496687879	7.451442137	7.409288171	7.45197808	7.469498646	7.44991217	7.450743199	7.431041676	7.477559612	7.453060346	7.451548907	7.441400645	7.449336551	7.40486011	7.463413879	7.408311915	7.452476593	7.44353861	7.491050337	7.403084396	7.62879184	7.451490434	7.450318605	7.448986139	7.456965264
ILMN_1653198	7.521816811	7.475515113	7.490332804	7.501516406	7.548955629	7.487905679	7.526334929	7.471778867	7.484660047	7.500030258	7.57039256	7.525611037	7.472829538	7.500280576	7.506837466	7.500362511	7.539454379	7.535238051	7.516592515	7.495981565	7.511904907	7.44532271	7.455230894	7.500292085	7.457651719	7.439879992	7.494136628	7.451571674	7.498238815	7.488807923	7.461263939	7.495598235	7.557091265	7.475592705	7.48791521	7.466254248	7.46861281	7.452744259	7.506451464	7.494754451	7.572231674	7.460755558	7.344256444	7.48542869	7.510975293	7.466635694	7.467192231	7.462641738	7.459183732
ILMN_1653200	7.571707076	7.666498183	7.541241683	7.479620664	7.557777721	7.529017799	7.532731563	7.571844179	7.503064407	7.604663288	7.464782368	7.560360589	7.453522248	7.48354163	7.512125923	7.559303546	7.56004267	7.568275756	7.556607618	7.571268329	7.624377924	7.523420896	7.537604924	7.58285618	7.520787793	7.498456113	7.522835475	7.521627802	7.562762802	7.581192015	7.590729648	7.517699047	7.551867034	7.513821248	7.525146788	7.527895232	7.475439535	7.512883969	7.566293693	7.472433752	7.528581563	7.551316787	7.587900362	7.537489849	7.439398748	7.521312514	7.487373502	7.483273569	7.512556596
ILMN_1653202	7.494528907	7.425221364	7.453968113	7.475905365	7.485074879	7.470816064	7.419318897	7.467887353	7.484958537	7.449562816	7.435217785	7.445971759	7.505535105	7.440979902	7.462075437	7.459311138	7.413814205	7.408952446	7.457784891	7.446924882	7.473491492	7.504657169	7.427529756	7.446721588	7.413733959	7.411662658	7.46902134	7.438675583	7.425651548	7.449464103	7.474866898	7.462428837	7.465408362	7.456684315	7.499043721	7.487524584	7.472577435	7.421489825	7.505708244	7.462556845	7.481827887	7.453303058	7.461329034	7.430096749	7.44012942	7.470239757	7.466823418	7.444143123	7.424818417
ILMN_1653203	7.436230909	7.421250132	7.4927712	7.413557163	7.407169761	7.507154838	7.479754055	7.489640999	7.415124296	7.49196272	7.402420888	7.461870797	7.422544199	7.470211085	7.534637859	7.529368779	7.454656303	7.53906999	7.479470016	7.459643562	7.497975789	7.452081905	7.467374512	7.472725271	7.472029394	7.569977741	7.526622615	7.520003441	7.472485926	7.473044333	7.447108323	7.447867481	7.474668055	7.453060346	7.474607357	7.460260068	7.472577435	7.442899119	7.424141642	7.449657953	7.461849263	7.464766394	7.441729471	7.525343912	7.416622759	7.494392826	7.494060425	7.451088804	7.424512196
ILMN_1653205	7.940252966	7.736415621	7.740130879	7.858685371	7.820903431	7.717719679	7.868673017	7.87421602	7.731243323	7.697547874	7.758996685	7.858475829	7.869702264	7.664099116	7.722578094	7.819064806	7.750767207	7.911488461	7.826394104	7.8161714	7.67885983	7.857379277	7.791438417	7.856913021	7.769619362	7.751589097	7.668408588	7.851964717	7.784373715	7.79722316	7.901473257	8.238805217	7.928258261	7.865194566	7.798875545	7.774338952	7.778859096	7.691487611	7.704639513	7.861429567	7.952393251	7.732072808	7.835572987	7.894958007	7.901790728	7.79100439	7.710049746	7.840878677	7.831264962
ILMN_1653207	7.487852605	7.588991161	7.459422701	7.472675463	7.461213911	7.466790809	7.467881595	7.491739034	7.470588432	7.511705266	7.445628513	7.496863845	7.511409665	7.520133266	7.512125923	7.505078253	7.49118147	7.492232746	7.506515876	7.479773572	7.489556431	7.470647017	7.491453823	7.487596139	7.470478223	7.523636722	7.486775525	7.465037133	7.455501261	7.436937778	7.660722156	7.486267739	7.485304333	7.502132298	7.492438492	7.48991124	7.509264897	7.459062517	7.567106231	7.522213319	7.481204865	7.469647076	7.515184855	7.472668785	7.530710222	7.551228433	7.533459604	7.46386095	7.484039475
ILMN_1653209	7.421275981	7.38496451	7.500272125	7.449212089	7.475338293	7.402554087	7.475758099	7.466626654	7.485257057	7.449857753	7.489145505	7.451981937	7.431472474	7.422709367	7.431180779	7.452122216	7.466331457	7.439406409	7.450860212	7.479260861	7.457515188	7.455817108	7.402251623	7.408997403	7.426348742	7.450650123	7.454082434	7.4875336	7.422422426	7.430738323	7.457245729	7.457140134	7.473705938	7.477885293	7.492186113	7.504705275	7.437088136	7.432941393	7.437383077	7.439650736	7.462092229	7.43826711	7.532246151	7.420821414	7.436515752	7.486684242	7.429695552	7.526674525	7.464513839
ILMN_1653211	7.399864156	7.32481954	7.345666485	7.386324252	7.427042304	7.360867845	7.380414914	7.355198077	7.394967408	7.372936665	7.383167552	7.339216696	7.37863805	7.369961986	7.365408219	7.368014206	7.366969683	7.374451214	7.397460785	7.378469033	7.395902367	7.395395368	7.367157411	7.35620714	7.370618134	7.381979987	7.403476701	7.392064553	7.33233674	7.36411297	7.396153421	7.375718469	7.392615194	7.380529169	7.345120232	7.349029526	7.388521153	7.409985404	7.394822239	7.39889894	7.380490086	7.402034274	7.354328249	7.387059967	7.374192657	7.38416741	7.375970318	7.365349962	7.403981987
ILMN_1653220	8.699866517	8.542549321	8.601660747	8.377794982	8.332778502	8.500419099	8.364310543	8.500631522	8.570902333	8.784870981	8.211401275	8.325391037	8.453267764	8.765370368	8.552436156	8.335541866	8.336439504	8.301191206	8.604406271	8.510325905	8.546806952	8.566813284	8.503974134	8.405797752	8.413074809	8.282145197	8.28788851	8.425907025	8.450906796	8.516073237	8.540827751	8.058097666	8.466777137	8.558795663	8.537792727	8.386635578	8.601609562	8.401341976	8.441992317	8.207567575	8.283875261	8.352536354	8.197164229	8.413263779	8.256997373	8.18952142	8.650328144	8.141233594	8.089849424
ILMN_1653228	7.479531428	7.558655025	7.505781035	7.490927499	7.534943548	7.493224887	7.494179394	7.497120619	7.564782002	7.544391851	7.52391649	7.508656484	7.596543844	7.486641183	7.594144193	7.49731475	7.485277738	7.479297135	7.488425458	7.482591444	7.471038725	7.472039379	7.510091373	7.499304474	7.519437154	7.454611158	7.507248455	7.486824257	7.50799249	7.559926977	7.470881534	7.514801372	7.519511372	7.545769177	7.536648585	7.546887496	7.552270447	7.528455528	7.481984415	7.532995955	7.555337771	7.563119106	7.518379196	7.47235359	7.637547613	7.480444616	7.479597116	7.527409637	7.50088014
ILMN_1653240	7.520204827	7.439009626	7.501107706	7.475905365	7.475338293	7.488594586	7.436705556	7.480890603	7.45393709	7.494949006	7.497796358	7.438993593	7.511409665	7.459352656	7.466354894	7.435116857	7.458398355	7.41490476	7.457784891	7.479260861	7.497774952	7.474883257	7.478241403	7.477797464	7.462560024	7.504234303	7.47675794	7.489651744	7.489119961	7.427395801	7.474338287	7.469095691	7.470505585	7.471314719	7.449023551	7.438808317	7.485920328	7.494654231	7.458226895	7.4045414	7.526272771	7.43246344	7.423844519	7.490153059	7.505783232	7.465202239	7.44828535	7.433023334	7.522357551
ILMN_1653251	7.458632782	7.471415777	7.48939798	7.439901759	7.487756822	7.47846284	7.456164766	7.483186524	7.497268423	7.488978623	7.478691259	7.413442361	7.50204361	7.457489573	7.449684739	7.476159783	7.454366837	7.447840601	7.523091208	7.447207633	7.456476476	7.473926826	7.498644545	7.484204523	7.537623516	7.507517692	7.427356394	7.444569952	7.460796199	7.483339417	7.439363512	7.457527662	7.467634672	7.483071852	7.491177862	7.431358588	7.460852154	7.444611824	7.45374195	7.562970904	7.469119565	7.450690253	7.538436412	7.485919104	7.465582934	7.450101488	7.463922854	7.444569992	7.435940912
ILMN_1653263	7.404765614	7.370162108	7.357422531	7.384910147	7.39867978	7.401052006	7.412330497	7.354442343	7.394259634	7.373911867	7.355279095	7.365405428	7.333761111	7.378394793	7.368270288	7.348445343	7.368088096	7.381038671	7.392909225	7.406266544	7.403613744	7.395783472	7.361918211	7.373180474	7.380087867	7.397027018	7.376299591	7.376921477	7.364772076	7.359335948	7.423364993	7.37795547	7.408247528	7.359261651	7.401827048	7.352848562	7.396207419	7.370652486	7.371889372	7.357904069	7.356609222	7.400939771	7.396204645	7.394621389	7.356377397	7.395387989	7.327395213	7.390687612	7.381711337
ILMN_1653266	8.013400925	7.760226326	8.154443031	7.978926802	8.268597543	7.962562942	8.117366819	7.987237313	7.803744839	7.700969722	8.329741249	7.976795044	8.086782782	7.691481541	7.898069526	8.02621263	8.098429618	8.232155181	8.008999658	7.875301071	7.817629629	8.430078814	8.163872777	8.172447526	7.891531658	7.889843402	7.768507166	7.789705156	7.937386249	7.939528762	7.905269081	8.109461864	8.013308351	7.814557792	8.010943098	7.680500164	7.745752929	7.788899188	7.995571488	8.020250678	8.240892063	7.74139406	7.871105858	7.865225287	7.971886857	8.209337237	7.859137185	8.425728871	8.051808832
ILMN_1653267	7.405090033	7.315240015	7.366901046	7.385381861	7.390602642	7.385838586	7.377098277	7.323737558	7.387134605	7.375856789	7.393274562	7.385315869	7.363860316	7.397587996	7.392830323	7.363176751	7.377279373	7.354588324	7.378500584	7.37571932	7.388368097	7.407472686	7.376728756	7.409418659	7.390365489	7.411662658	7.395452675	7.408532602	7.387701828	7.407275742	7.370015694	7.408543393	7.395494107	7.390478496	7.397835026	7.371270986	7.391697275	7.41133267	7.399319956	7.409543593	7.378408426	7.394564571	7.431106905	7.377073532	7.384350712	7.387664011	7.380409023	7.384976039	7.394242109
ILMN_1653274	7.424372641	7.424789386	7.44185617	7.503465762	7.479953524	7.371104192	7.454789813	7.455563408	7.409289483	7.475284862	7.492557791	7.471967115	7.460779174	7.458110684	7.481226262	7.501375049	7.489576601	7.441476476	7.416906857	7.487974192	7.474370178	7.452081905	7.432220691	7.430114081	7.470478223	7.425699239	7.443708084	7.405291579	7.454542568	7.439776691	7.449538079	7.431041676	7.460341931	7.457800456	7.441196145	7.478210019	7.49691536	7.399621294	7.435452397	7.427130885	7.40715523	7.412472329	7.507497835	7.454857803	7.451367871	7.452533001	7.445464977	7.478572531	7.44483327
ILMN_1653276	7.457502075	7.433060806	7.447220775	7.505913141	7.460162419	7.469646814	7.452834119	7.378346784	7.481675944	7.506613447	7.463959396	7.425770017	7.441559116	7.42461365	7.482019619	7.4442157	7.431318946	7.44177058	7.408130227	7.478491443	7.480354756	7.471108863	7.45873826	7.413227369	7.420507951	7.444694012	7.41503683	7.429190218	7.407217077	7.41235102	7.497846139	7.447450423	7.462871555	7.441859601	7.451778623	7.461410165	7.459763594	7.41267165	7.46672234	7.442487614	7.441574979	7.423775615	7.438597344	7.425464161	7.425319333	7.446977809	7.42778045	7.434952866	7.46382931
ILMN_1653278	7.412474457	7.423479494	7.413006223	7.402144754	7.429008624	7.424221891	7.401769365	7.381406746	7.420561158	7.393371554	7.405655843	7.421413706	7.379060267	7.470831277	7.358789444	7.375991776	7.39429905	7.427287417	7.402718934	7.446641855	7.374636918	7.401073058	7.37571631	7.451324362	7.433940192	7.340796649	7.369599407	7.461934782	7.472752757	7.424541584	7.439363512	7.42089271	7.411708821	7.380890272	7.37548033	7.354277138	7.413926234	7.389913454	7.355161535	7.367985895	7.380143928	7.396470088	7.391913838	7.452790484	7.376131497	7.443849688	7.424113225	7.391432914	7.352739657
ILMN_1653282	7.45778509	7.438216895	7.446158494	7.413557163	7.473141644	7.453342535	7.458591779	7.460600051	7.483167917	7.462840628	7.436141205	7.461027256	7.451616722	7.472381662	7.449684739	7.455963671	7.4446788	7.437018189	7.442237857	7.46735942	7.485714384	7.444267115	7.457239186	7.466753566	7.444056887	7.458983948	7.451302539	7.430063381	7.408310689	7.462138698	7.450743199	7.427070059	7.467634672	7.451387783	7.459631075	7.478532064	7.456793196	7.418593382	7.432739725	7.446995551	7.461361639	7.435907212	7.542728814	7.489237935	7.441828775	7.474596667	7.440042992	7.449215657	7.451848633
ILMN_1653283	7.402159797	7.390245219	7.409670302	7.418074994	7.380227832	7.3916642	7.389109886	7.392183591	7.416147735	7.382928108	7.361968541	7.397475307	7.377790183	7.423344537	7.398403768	7.416118164	7.382327502	7.419571183	7.384965766	7.360631051	7.411478612	7.361139584	7.416390132	7.368827784	7.406006715	7.4088155	7.431391749	7.412661435	7.423499932	7.445371167	7.422065251	7.371680828	7.381229912	7.425303973	7.420148568	7.412604366	7.408850434	7.42276318	7.380315713	7.424018157	7.410344675	7.429203575	7.407246246	7.430096749	7.356112839	7.37026646	7.435288761	7.379857335	7.41234218
ILMN_1653286	7.450064469	7.417564516	7.425816867	7.435916839	7.445023979	7.449279836	7.464250096	7.461641998	7.42426847	7.438337228	7.457172188	7.474765855	7.541737491	7.435025315	7.471416593	7.449518779	7.447938062	7.413030184	7.46163029	7.435976805	7.468295819	7.458774916	7.390571703	7.476159232	7.436157674	7.419502711	7.411909047	7.493845539	7.433489454	7.466657296	7.464904556	7.455181451	7.47691639	7.463962427	7.39229659	7.426035752	7.480356898	7.475561821	7.424534817	7.458235627	7.506448475	7.450690253	7.451430221	7.475124715	7.445436941	7.46093469	7.426387944	7.504820685	7.440514925
ILMN_1653292	9.104249629	9.445921971	9.390784504	9.141160898	9.013243736	9.2694562	8.897964174	9.109141624	8.842021111	9.414147894	8.965567903	9.444554985	9.288695145	9.71488027	9.394772801	9.454000881	9.383714128	9.131708708	9.050536124	9.144381719	9.450705098	9.097298419	9.238197787	8.734280265	9.1232133	9.701960964	9.765614087	9.65691546	8.858564843	8.847234395	8.705608648	8.613260373	9.215911127	9.230132798	9.116065031	8.962985015	9.313475551	9.155629533	9.559182824	8.922723872	8.839307433	9.367965867	9.258638798	8.89605728	9.476549768	9.313283359	9.599287558	9.067100392	9.745912664
ILMN_1653310	7.502264203	7.545319413	7.520637613	7.576873988	7.538249723	7.524579709	7.51171607	7.481591993	7.581820165	7.595169455	7.587254946	7.532139189	7.574185042	7.542156135	7.521919915	7.527674677	7.499683968	7.556569468	7.511644324	7.682348917	7.546212231	7.515142632	7.526522272	7.516868407	7.687900855	7.529540274	7.571400099	7.591954167	7.524838001	7.52397154	7.554039445	7.543998339	7.579903951	7.558591277	7.635591683	7.543414875	7.646083128	7.604422403	7.539851401	7.596561363	7.559769171	7.58074038	7.494165575	7.601452468	7.585755416	7.550253958	7.587097787	7.512461869	7.518631116
ILMN_1653314	7.542823941	7.574541379	7.490332804	7.494752439	7.547944399	7.497141821	7.468117663	7.509766462	7.569621113	7.477067561	7.508303946	7.486789737	7.50250737	7.516099479	7.4936373	7.506422709	7.513083719	7.488356124	7.509930726	7.494941624	7.430624607	7.563836335	7.51575395	7.501039134	7.520336621	7.520057948	7.481454049	7.436970858	7.486990343	7.49787088	7.467101426	7.49663752	7.504815306	7.465652101	7.469067361	7.461410165	7.488873167	7.60713023	7.483069808	7.483732989	7.477638424	7.487483967	7.590152173	7.484684714	7.670785653	7.487786304	7.492800084	7.542561681	7.536044993
ILMN_1653319	7.564688607	7.585061066	7.574299942	7.507387314	7.55267571	7.553925748	7.600865259	7.559783736	7.610134204	7.660413073	7.484810366	7.550365777	7.590498273	7.584484781	7.546564318	7.542951659	7.534581942	7.597413355	7.750937384	7.564907946	7.523145623	7.53707582	7.568005275	7.576229857	7.594971452	7.576041531	7.56805068	7.590523535	7.613783921	7.57142372	7.462393671	7.554655865	7.574371594	7.525991413	7.575120821	7.539024252	7.536042087	7.586946734	7.526568534	7.449320808	7.490235412	7.60403279	7.559575335	7.588843695	7.492563519	7.523745202	7.534258148	7.520000935	7.517879379
ILMN_1653324	7.484102734	7.445468469	7.480002176	7.44034448	7.464990497	7.487200589	7.468353015	7.460948927	7.471191917	7.459591814	7.493594175	7.506124409	7.507643091	7.466489408	7.408658163	7.440159347	7.446164094	7.479094852	7.481135745	7.458561069	7.423236965	7.561721568	7.446558937	7.479390996	7.455155404	7.414932005	7.416075211	7.43482735	7.440838954	7.39816127	7.464072425	7.484603806	7.504162792	7.527524043	7.442121589	7.422470352	7.388165569	7.451912702	7.452990997	7.488676726	7.444646039	7.558250051	7.429137962	7.500168029	7.454084849	7.439306988	7.453939391	7.445864341	7.44483327
ILMN_1653332	7.453802368	7.419885027	7.369127501	7.429262025	7.459102146	7.398064478	7.451130226	7.433914451	7.450771322	7.428525258	7.444050935	7.363550298	7.442888201	7.4509614	7.420223825	7.452122216	7.413487108	7.394977675	7.439085211	7.406585765	7.424791654	7.356714002	7.366463335	7.447145863	7.397299336	7.400529915	7.41503683	7.385291325	7.372723777	7.438359895	7.457245729	7.415600314	7.392615194	7.420117473	7.393180326	7.438374124	7.434095036	7.439727154	7.381152805	7.400659426	7.418795826	7.452422468	7.354987972	7.395563915	7.439121446	7.47350464	7.436869395	7.416384084	7.393838897
ILMN_1653337	7.459196785	7.461547408	7.514266917	7.380648884	7.493984701	7.495875112	7.53009589	7.503085348	7.488543968	7.454871145	7.463415358	7.495463338	7.426353268	7.480132005	7.468222081	7.513148905	7.490646927	7.452034221	7.404276369	7.448054226	7.474588814	7.453398031	7.4736831	7.487356699	7.4689181	7.551686586	7.515927599	7.490003356	7.419903825	7.473666184	7.474073716	7.450347633	7.44511214	7.443269896	7.443737116	7.442687937	7.463872178	7.46476675	7.474740991	7.411968717	7.468438419	7.438529048	7.483725728	7.460041252	7.418734274	7.47788188	7.424687299	7.483640104	7.558176576
ILMN_1653340	7.43742773	7.422594653	7.381355135	7.388674256	7.367496811	7.436576918	7.446469555	7.394120477	7.426614798	7.425532479	7.40307453	7.404565122	7.409088354	7.42461365	7.40838189	7.403779017	7.438368982	7.437617333	7.456495561	7.446074973	7.395223801	7.478787946	7.42016292	7.440248544	7.47125484	7.373331707	7.37463077	7.388691364	7.395478738	7.479713456	7.434304101	7.421774931	7.38928756	7.481915888	7.415733596	7.389839101	7.414238503	7.407949065	7.409033639	7.426107068	7.405548482	7.399836088	7.404837678	7.451532231	7.373215212	7.405772602	7.414440358	7.39689708	7.425123418
ILMN_1653342	7.627900148	7.559983755	7.625295569	7.529497681	7.502038526	7.635294564	7.642280438	7.62325264	7.627682908	7.62768747	7.474053881	7.572082623	7.465434825	7.631548097	7.600457958	7.580807558	7.652748643	7.549083141	7.636478879	7.615451973	7.605966714	7.67489534	7.613256722	7.581455711	7.495108195	7.566375005	7.559983628	7.599910862	7.596635375	7.719499504	7.512498865	7.616424468	7.591274216	7.629601098	7.515371557	7.569729871	7.566690332	7.578305373	7.467820913	7.593248442	7.557795792	7.521669512	7.470541818	7.630695241	7.473320232	7.423771097	7.619460556	7.521492994	7.555273109
ILMN_1653347	7.498529502	7.505575571	7.46550032	7.471297071	7.488944929	7.485987354	7.496798361	7.477462231	7.481675944	7.457525989	7.537435892	7.4893066	7.475543474	7.425564421	7.469021435	7.454266006	7.466891912	7.48387373	7.469863579	7.493644985	7.445600969	7.502463974	7.489350844	7.420078297	7.425003189	7.417232186	7.484134366	7.425676597	7.470868669	7.421702931	7.427894057	7.460948732	7.484010463	7.509303246	7.473154423	7.505861344	7.469457989	7.450522268	7.534741684	7.497843685	7.420335153	7.490168195	7.467870064	7.442848989	7.490863859	7.476055197	7.456141519	7.583120396	7.453317731
ILMN_1653352	7.454088315	7.438216895	7.446690356	7.467182382	7.436088778	7.459184172	7.458325219	7.469117646	7.458949458	7.438337228	7.539868694	7.508938022	7.522833281	7.481371891	7.453738407	7.441066341	7.452042611	7.481899855	7.435898366	7.497546286	7.482020233	7.469275509	7.454727051	7.41026232	7.442750795	7.487664531	7.477154514	7.437397884	7.468944681	7.453874981	7.473278837	7.471081977	7.466997975	7.456126522	7.443506601	7.450676966	7.459492206	7.440017325	7.412641631	7.50410409	7.472023712	7.547965035	7.499841659	7.429634239	7.439974095	7.481177757	7.397144498	7.440163786	7.448703452
ILMN_1653355	7.509479288	7.46259073	7.485861763	7.507387314	7.43412512	7.500294739	7.480575061	7.415734989	7.466037044	7.535695104	7.472847532	7.502472263	7.557252989	7.461835742	7.485455072	7.508102895	7.438672137	7.499304519	7.499737965	7.483871969	7.456215338	7.48588805	7.472959489	7.474755719	7.494714912	7.550940098	7.519039687	7.507802635	7.472485926	7.437412347	7.46379397	7.495337862	7.538470117	7.504216339	7.466446696	7.495765636	7.486509628	7.467739981	7.49650426	7.544936161	7.465198776	7.490936876	7.451430221	7.489237935	7.542685528	7.536034242	7.479597116	7.505587074	7.500487229
ILMN_1653358	7.424681011	7.414221771	7.374688737	7.427481754	7.387144858	7.383913049	7.382973065	7.344619099	7.378833681	7.36473563	7.350578084	7.346164512	7.353782446	7.429989615	7.385829015	7.395703478	7.365098214	7.411150926	7.408639827	7.379495551	7.378203004	7.427641561	7.38107965	7.384751964	7.382435788	7.357090383	7.413475302	7.377914488	7.385468991	7.410038318	7.338077553	7.391748009	7.400757273	7.352275366	7.387223234	7.360445371	7.3802094	7.451635075	7.39727913	7.371603157	7.370679243	7.383428921	7.365959422	7.400268218	7.359008619	7.396655549	7.392372035	7.426344188	7.383860814
ILMN_1653367	7.894176563	8.002547483	7.865431151	7.913106125	7.89159847	7.878712746	7.937855523	7.884674048	7.979130585	7.839028244	7.865625952	7.880010135	7.97178524	7.939708701	7.872536507	8.113695744	7.793247176	7.817077041	7.853368705	7.860754833	7.995347749	7.912343097	7.847970143	7.944485586	7.848398697	8.126135057	8.067883654	8.011123022	7.869136967	7.898322421	7.922046572	7.918024618	7.858976915	7.923865267	7.92483087	8.051519419	8.098399003	8.035785973	7.859773216	7.964788364	7.830186041	7.911701323	8.060183196	7.866924001	7.901969936	8.027273384	7.889529253	8.030171357	7.940057706
ILMN_1653368	7.456083623	7.411270584	7.500551146	7.459039951	7.489834989	7.426887332	7.394438598	7.460948927	7.486451529	7.464318658	7.445402673	7.473366706	7.489802551	7.452827978	7.508423509	7.450824639	7.457825165	7.447556533	7.480511154	7.459102877	7.448952771	7.433784011	7.46369465	7.479390996	7.455990486	7.458186684	7.432394251	7.471502145	7.444271973	7.442590397	7.501234363	7.423980813	7.456553495	7.433279606	7.424703919	7.378272067	7.505638106	7.408629896	7.476191743	7.477033961	7.422781366	7.394947699	7.437670403	7.419891731	7.446332704	7.497321019	7.468680553	7.443930452	7.484813244
ILMN_1653369	7.518325125	7.565289846	7.473155694	7.477295565	7.487756822	7.450816962	7.427474395	7.475644472	7.462048333	7.498834183	7.466172204	7.449986763	7.45577918	7.464938409	7.469021435	7.45169062	7.518037207	7.503149994	7.477386778	7.540551207	7.476538909	7.536533223	7.46883799	7.446721588	7.503538415	7.472764578	7.455457407	7.476337531	7.417017818	7.489489368	7.475130957	7.465662017	7.44220441	7.531211725	7.467635538	7.487524584	7.425664195	7.5245031	7.487775984	7.488177046	7.455595928	7.50594037	7.443338309	7.434244596	7.545096497	7.520265493	7.450909618	7.513980056	7.49537375
ILMN_1653372	7.418781334	7.400335508	7.398006965	7.380173621	7.41570412	7.389227669	7.397947861	7.369207351	7.384260392	7.400855516	7.360312983	7.395077125	7.382602216	7.391353854	7.395619941	7.397735149	7.397057742	7.362073818	7.362420606	7.357766299	7.385938649	7.40712917	7.335707606	7.356601723	7.395455725	7.34726333	7.350266316	7.37292711	7.392152988	7.377223114	7.39547342	7.354431132	7.378641841	7.411929347	7.39200124	7.394431022	7.368579511	7.392826432	7.360781781	7.372626682	7.398054356	7.382603602	7.37462299	7.401207464	7.364445301	7.4172926	7.373507216	7.388807473	7.384713925
ILMN_1653376	7.393221697	7.37332912	7.38912681	7.3705897	7.397909649	7.377232776	7.371123089	7.372247817	7.402696638	7.398992745	7.368876564	7.366145474	7.371509368	7.415694663	7.360521098	7.383859917	7.377279373	7.401681847	7.362721025	7.397870791	7.403613744	7.410829126	7.37571631	7.401478315	7.414186791	7.395002172	7.406654317	7.406683783	7.37911614	7.352835617	7.396153421	7.407660998	7.416234369	7.408698304	7.39696978	7.439241922	7.374641761	7.342448944	7.390708123	7.38212106	7.439878052	7.432195443	7.355646163	7.380886691	7.378524295	7.393689024	7.363795778	7.376225432	7.402087275
ILMN_1653378	7.420342318	7.441000493	7.448277136	7.464909378	7.429795839	7.435499384	7.489255271	7.465008814	7.40859907	7.481826737	7.447899597	7.472806926	7.541003637	7.450338918	7.46875504	7.45341135	7.459256453	7.39977294	7.445580547	7.508435249	7.443040665	7.472978783	7.517557952	7.448831861	7.436157674	7.456992889	7.455913451	7.426998103	7.493804341	7.439305077	7.421739909	7.467741426	7.462871555	7.49857395	7.442121589	7.417100095	7.477456804	7.459062517	7.471105945	7.464611886	7.4276121	7.430301871	7.45421287	7.460041252	7.572585108	7.437547519	7.449440688	7.442454019	7.43809916
ILMN_1653385	7.372106332	7.377072816	7.37691159	7.384910147	7.394831242	7.376285503	7.385151124	7.348020004	7.377013836	7.38452262	7.371659599	7.383545166	7.358992124	7.346804384	7.36798449	7.374934339	7.37545937	7.38071093	7.372756273	7.381200818	7.372482425	7.384410801	7.37571631	7.395299096	7.328075629	7.373331707	7.367351395	7.40575618	7.34906803	7.384285736	7.402571901	7.387755287	7.351730055	7.364228364	7.392591554	7.367987936	7.370106791	7.372591728	7.381152805	7.396668346	7.352556828	7.404195698	7.426035155	7.371811609	7.363419369	7.397497394	7.345002278	7.403152101	7.376013354
ILMN_1653386	7.487852605	7.443418164	7.486844142	7.463549885	7.519385158	7.493028185	7.468821593	7.440806476	7.496057683	7.497937318	7.490162261	7.43276253	7.47113274	7.449404905	7.471948291	7.488024413	7.472455499	7.472843411	7.423237119	7.465253046	7.452229942	7.490600442	7.471508974	7.447145863	7.577262962	7.426995849	7.507945587	7.469239437	7.506780507	7.490389881	7.48354695	7.461321162	7.607462684	7.469610998	7.457310031	7.471898728	7.498714019	7.480696052	7.447327661	7.518457874	7.445474334	7.476916054	7.490431246	7.484684714	7.466974007	7.498417067	7.510511692	7.468955335	7.49026884
ILMN_1653390	7.525042861	7.499578881	7.525386324	7.475442766	7.500536778	7.526678911	7.506673896	7.502576891	7.484958537	7.460477512	7.531015255	7.500508033	7.451716949	7.525408192	7.500234163	7.48697324	7.528660253	7.488743824	7.524832043	7.504674005	7.479935702	7.53599033	7.530749156	7.486395246	7.477407933	7.530711985	7.464779644	7.514108578	7.473548779	7.489035696	7.443417844	7.473652039	7.466043837	7.464525188	7.463139341	7.509057125	7.451191695	7.550967375	7.51018566	7.494242617	7.470692541	7.512770377	7.534110513	7.504022967	7.499145453	7.532317812	7.536645524	7.503670814	7.507141778
ILMN_1653394	7.465065129	7.517712891	7.474348791	7.551322132	7.515272656	7.500467532	7.484788901	7.496249876	7.533705654	7.504218674	7.517726657	7.461027256	7.456547362	7.501520803	7.589929913	7.497654269	7.495975049	7.471977657	7.555716001	7.516366945	7.472605937	7.500824638	7.49098712	7.474470505	7.560051066	7.524428242	7.52145619	7.474859208	7.478196413	7.42596687	7.495350367	7.475833631	7.514283711	7.510806253	7.527542411	7.511693416	7.532070434	7.572367484	7.501640193	7.49732673	7.50198529	7.49632972	7.590152173	7.459263038	7.466740107	7.508568163	7.568122742	7.53433079	7.47529301
ILMN_1653395	7.495329131	7.434653432	7.490022504	7.498123092	7.433338583	7.446686158	7.451130226	7.450663971	7.447260403	7.417699785	7.498150543	7.467484674	7.498585482	7.444416832	7.478844669	7.460549524	7.483657891	7.453402225	7.439311504	7.434801476	7.443327043	7.446687056	7.443438442	7.460373534	7.449231841	7.419050997	7.440798065	7.444152708	7.462305886	7.445371167	7.449538079	7.443653903	7.483363959	7.495916999	7.506505603	7.478532064	7.487690157	7.483408121	7.453366597	7.452406714	7.525353457	7.45755625	7.497309575	7.412439653	7.457345345	7.479345627	7.442454394	7.497544788	7.444017732
ILMN_1653404	7.831095745	7.732210142	7.996384651	7.885958322	7.809595702	7.738500387	7.815135507	7.823281726	7.866411003	7.798975225	7.675986191	7.728668032	7.573184729	7.903871	7.764572713	7.738949349	7.767379291	7.739504077	7.785660963	7.824857959	7.843216829	7.857379277	7.788350303	7.815554599	7.666938573	7.773811921	7.784604388	7.836177937	7.774168805	7.837861742	7.653589649	7.707936543	7.770655845	7.850679906	7.80427957	7.820159766	7.824486944	7.866717742	7.814600862	7.715023865	7.590507243	7.930615243	7.889978049	7.938222135	7.977532383	7.928761919	8.108083298	7.995092294	7.914865811
ILMN_1653410	7.463676563	7.443825268	7.447749714	7.433701331	7.452570291	7.459655021	7.431966076	7.372247817	7.436883683	7.443365075	7.45254965	7.433959763	7.472449137	7.484471501	7.498650569	7.413678081	7.463799573	7.469995996	7.444470183	7.459913482	7.442178744	7.521769542	7.497490013	7.457714927	7.435271711	7.455007686	7.475562194	7.447060981	7.478951814	7.424067377	7.469539632	7.469095691	7.46477339	7.52629775	7.417043513	7.457926003	7.450396214	7.436804078	7.442757816	7.452757294	7.456619114	7.415746107	7.429801817	7.434703359	7.442409081	7.420367123	7.484072141	7.441409776	7.466595943
ILMN_1653412	9.363324853	8.840700031	8.860425269	8.63813068	8.529941954	8.322648055	8.558292958	8.18900709	8.158067695	8.499412218	8.647816732	8.622037951	8.664967722	8.354556657	8.349251857	8.587954327	8.603769051	8.562112795	9.159352597	8.602561988	8.410936747	8.530931998	8.532397456	8.607419962	8.420081377	9.050129317	8.335305888	8.340931264	8.680230248	8.445210968	8.702354862	8.294089831	8.934456759	8.631970273	8.504796256	8.205066409	8.352500409	8.704135449	9.244000846	8.793673496	8.748456235	8.861545519	8.309350062	8.439905147	8.502949651	8.528884569	8.603308992	8.929398593	8.463822214
ILMN_1653415	7.417841779	7.412756011	7.500829667	7.546073223	7.449583676	7.492830354	7.475327312	7.449507694	7.436227387	7.462249661	7.454466956	7.445395169	7.466807424	7.46897063	7.475399865	7.427159497	7.452625092	7.441476476	7.483633933	7.466571281	7.466895371	7.613820386	7.441865118	7.513207761	7.452632976	7.447081647	7.454541889	7.444569952	7.456452954	7.488807923	7.478290252	7.441514728	7.416978509	7.465370199	7.480964077	7.468410304	7.426241494	7.514941782	7.469647762	7.434938882	7.474859506	7.494016809	7.51646379	7.466340904	7.439692708	7.47788188	7.463566806	7.444784233	7.459830828
ILMN_1653420	7.475204428	7.451467958	7.434723388	7.481020649	7.419991926	7.422103429	7.45589127	7.437978992	7.453305944	7.442774196	7.449276763	7.527029008	7.45307987	7.410237693	7.460197973	7.498671421	7.431008969	7.422975537	7.408130227	7.466834219	7.459310129	7.542485558	7.446558937	7.408576528	7.445358259	7.40929287	7.441285249	7.45197808	7.488175753	7.468079119	7.439990784	7.438489917	7.496341408	7.405422178	7.480225686	7.455148839	7.486509628	7.459062517	7.465988838	7.41156809	7.440728395	7.520937631	7.435510985	7.435161606	7.53043432	7.454621568	7.554555785	7.459413086	7.430125092
ILMN_1653428	7.442768561	7.369523642	7.39578675	7.424804851	7.43176437	7.356719467	7.441348605	7.349153365	7.375919292	7.399614262	7.408807289	7.377103836	7.41307239	7.371318266	7.379915059	7.393663387	7.38089234	7.397219603	7.393718003	7.388955184	7.443327043	7.395005905	7.426691865	7.44966779	7.381966796	7.371133598	7.410338084	7.347142477	7.360963846	7.423593611	7.390002114	7.423098398	7.446716504	7.390827578	7.414943078	7.368457567	7.400287906	7.380995132	7.417423362	7.42259518	7.407475617	7.401305626	7.390819163	7.381362555	7.420884674	7.438252311	7.36807018	7.335040881	7.382143129
ILMN_1653429	7.62977123	7.640612086	7.627085556	7.601214402	7.615372493	7.620403617	7.710039337	7.678971974	7.634154908	7.616787614	7.733773525	7.692557586	7.627617455	7.589711784	7.603085815	7.659939967	7.6863931	7.579955427	7.662757449	7.565209832	7.630295915	7.679634294	7.669331594	7.58285618	7.529066571	7.654489257	7.620491775	7.642243052	7.579499573	7.664217301	7.61736771	7.701542964	7.607462684	7.66413679	7.628648082	7.57431077	7.615097025	7.61323862	7.614165972	7.636338879	7.605964794	7.62588575	7.695891954	7.659151266	7.626298561	7.683742465	7.591380876	7.693920546	7.681448533
ILMN_1653432	8.186707348	8.210009266	8.105773871	7.942840686	8.228977996	8.339916977	8.287331658	8.313987279	8.161281465	8.019983945	8.01496664	8.145543259	8.104326068	8.090532632	8.073016768	8.009789209	8.168516244	8.424893292	8.109951765	8.055820297	8.119776621	7.689519615	8.070845383	8.366026385	8.34829922	8.173170826	8.346333336	8.135589633	8.465764168	8.369342799	8.327081315	8.546925984	8.068051517	8.105186912	8.149499219	8.344634252	8.103471438	8.262736085	8.180570389	8.093529696	8.295473056	7.940468189	8.175540024	8.262506321	7.859649116	7.967019967	7.775857566	7.817501199	7.978420211
ILMN_1653434	7.420342318	7.510954427	7.445090591	7.457692904	7.446553512	7.434960272	7.428763381	7.478963982	7.445654832	7.41951418	7.45254965	7.462432888	7.492244487	7.464628186	7.437459418	7.411224016	7.466331457	7.4594801	7.45303735	7.40881269	7.399611601	7.452081905	7.417557345	7.456548325	7.561077716	7.415394396	7.451302539	7.43654327	7.379865576	7.421231348	7.487249422	7.413395283	7.423184378	7.445518206	7.445808499	7.453537291	7.46581386	7.469359262	7.468552241	7.489679404	7.471360018	7.420769806	7.468929137	7.448978287	7.478769461	7.418450884	7.484482873	7.452541064	7.453614889
ILMN_1653437	7.477641729	7.50624586	7.444554625	7.527452336	7.49993774	7.430646635	7.457789746	7.442011591	7.486451529	7.465501768	7.493940914	7.498545228	7.516147785	7.481061922	7.474869328	7.487674529	7.45320662	7.474971346	7.469653795	7.465781065	7.481605403	7.517354153	7.474646237	7.476984293	7.453897358	7.427854397	7.439331458	7.499014068	7.440146602	7.49458455	7.474866898	7.42089271	7.484010463	7.525991413	7.453387847	7.468410304	7.44324379	7.529679142	7.498700312	7.516851557	7.476148473	7.424949087	7.489197393	7.449407264	7.510399593	7.533334683	7.484072141	7.584409174	7.434580592
ILMN_1653443	7.515641723	7.56727598	7.517582734	7.521356075	7.53329817	7.513914833	7.544432889	7.534192015	7.582521249	7.550086956	7.550971458	7.534697281	7.57243481	7.522305332	7.537288225	7.539891329	7.55295806	7.51571681	7.55037505	7.559192192	7.558856814	7.519563623	7.500027458	7.564892998	7.551923576	7.497628038	7.556948099	7.50343342	7.588909958	7.481301343	7.52847938	7.579251615	7.563617186	7.51927695	7.571813964	7.558704563	7.516235503	7.583614635	7.523867885	7.543847632	7.539859448	7.529609105	7.622409505	7.526823663	7.615289046	7.549928638	7.601594729	7.530337493	7.531087279
ILMN_1653447	7.477371364	7.550664172	7.419127967	7.463097421	7.491317226	7.453841742	7.456709489	7.454450105	7.460192174	7.451332318	7.480275683	7.508656484	7.475938237	7.473621879	7.496011852	7.432329949	7.458398355	7.485049155	7.469863579	7.489516212	7.407569473	7.459159497	7.471751034	7.470609408	7.549416623	7.481851351	7.411909047	7.438250248	7.471410915	7.494365708	7.443107965	7.449937009	7.462238591	7.478746998	7.477529141	7.443115629	7.450926452	7.449125832	7.499433948	7.500440008	7.45788616	7.412804341	7.452997948	7.481335321	7.502317077	7.475325594	7.47056901	7.43974942	7.454513439
ILMN_1653453	7.401177752	7.454659188	7.453968113	7.535154435	7.473141644	7.401552075	7.458325219	7.471778867	7.45393709	7.454871145	7.408807289	7.478961308	7.445184463	7.415694663	7.403123778	7.42478507	7.450874765	7.454215399	7.419604394	7.4212836	7.417572429	7.550545506	7.421025094	7.445014276	7.473187739	7.48849564	7.425833439	7.467719575	7.461704744	7.430738323	7.468189018	7.450347633	7.465408362	7.468194471	7.421426228	7.42023599	7.429374376	7.494931864	7.468917605	7.449996447	7.435281811	7.418290943	7.558388669	7.455266608	7.44016176	7.446283337	7.404200019	7.440371095	7.4498346
ILMN_1653458	7.414377322	7.404610388	7.429164043	7.506404051	7.351031375	7.464207894	7.430688623	7.410174243	7.441452641	7.426131884	7.42515089	7.507812105	7.446736246	7.454071697	7.439366714	7.475788158	7.408541799	7.476639942	7.468183671	7.429459164	7.435140798	7.408494673	7.469811039	7.453767682	7.437042177	7.385161439	7.458176157	7.407609256	7.439104766	7.460554125	7.398864993	7.409425698	7.424968331	7.488880988	7.414149133	7.471211016	7.468050738	7.446313215	7.402978466	7.428141316	7.471360018	7.427246606	7.399328336	7.459653061	7.445629072	7.427484209	7.43449764	7.432149081	7.416128533
ILMN_1653459	7.347092676	7.403554075	7.340607706	7.386794933	7.406009737	7.427958709	7.389824967	7.400347344	7.365607593	7.386747434	7.368876564	7.378544149	7.377577505	7.398894258	7.377653566	7.39672037	7.403859725	7.386259874	7.415423356	7.383237914	7.387328799	7.414041201	7.397889095	7.413227369	7.398219722	7.388828988	7.387862488	7.401086101	7.399528962	7.403156848	7.409582685	7.391304753	7.395902844	7.394982532	7.38872696	7.408542099	7.377625335	7.40312633	7.402572912	7.417425988	7.434991256	7.406670789	7.383496774	7.424072305	7.396943027	7.375712035	7.40726059	7.374177472	7.367873428
ILMN_1653461	7.441588059	7.435842554	7.440768806	7.446547702	7.446934461	7.433342239	7.467169025	7.457030049	7.480780619	7.478851369	7.576409262	7.473926415	7.485018596	7.414093072	7.473807754	7.455116795	7.436849072	7.458708535	7.435210774	7.537642653	7.406913415	7.547329328	7.429196287	7.463294692	7.475493996	7.448272376	7.450835449	7.459581332	7.465833087	7.435511336	7.47671241	7.451978588	7.450541844	7.490048709	7.446727666	7.459486983	7.481522597	7.406238056	7.495408751	7.464196516	7.431771012	7.446505245	7.441095432	7.418031185	7.442227454	7.436133491	7.45332296	7.46604853	7.460812186
ILMN_1653463	7.432618742	7.464719357	7.411338011	7.445660574	7.474400669	7.379608445	7.466930025	7.411758585	7.466646777	7.486294946	7.44767126	7.433361794	7.439066807	7.433768374	7.485719196	7.449954976	7.448821664	7.437617333	7.510787023	7.405307243	7.439568496	7.437101623	7.493549671	7.420942069	7.472029394	7.415855612	7.406125998	7.484328133	7.460186024	7.453005824	7.438735027	7.432363221	7.470505585	7.409996145	7.468828332	7.482950187	7.436546888	7.43143523	7.4253205	7.475636563	7.45788616	7.454493283	7.381757464	7.448978287	7.442227454	7.420367123	7.43634252	7.427801152	7.505582012
ILMN_1653466	7.751266476	7.581122894	7.675095036	7.980243472	7.659733427	7.802840465	7.699575468	7.818167192	7.576226508	7.666790189	7.588564325	7.839134914	7.761416846	7.947142056	7.922530622	7.956537993	7.745208494	7.716197912	7.733561022	7.731161369	8.039881035	7.979895016	7.602028424	7.777637069	7.657319814	7.943844503	7.751339613	7.626555533	7.617426124	7.823552348	8.065413132	8.05856572	7.983327479	7.794224953	7.934067774	8.454956386	7.684453328	7.687023736	7.672455476	7.750237654	7.831896501	9.997940852	10.7601201	9.159139996	11.19592988	9.853808368	10.3785234	10.46719716	9.566503943
ILMN_1653468	7.494528907	7.505575571	7.477800433	7.51282997	7.49279895	7.490994604	7.482600634	7.470318315	7.480183607	7.496442919	7.465335587	7.44452874	7.465265817	7.47827211	7.523244216	7.48697324	7.474110907	7.467733967	7.486549563	7.47592252	7.478247657	7.452081905	7.489584869	7.517439443	7.457237545	7.450650123	7.440310032	7.493498135	7.478951814	7.479171728	7.431750011	7.489797173	7.430549742	7.491511137	7.473880219	7.519715227	7.461398321	7.420529161	7.509436387	7.462963449	7.536538175	7.504026106	7.596856022	7.483165163	7.493131977	7.47788188	7.518428291	7.448529961	7.420098059
ILMN_1653469	10.79487494	10.80607042	10.36353344	10.63414304	10.93538194	10.52786395	10.56204526	11.05699066	10.33885037	10.8564321	10.47204486	10.31102649	10.71892247	10.09684165	10.4246493	10.66795004	10.58897484	10.75072582	10.31908136	10.89265711	10.86718656	11.38042087	10.29939397	11.09010616	11.22639581	10.19814839	10.51305662	11.05343584	10.94825722	11.14860162	11.04124169	11.14852002	11.05842389	10.98938482	10.91139637	11.14354351	11.94236498	10.70807108	10.33070112	10.84100498	10.91598045	10.03890084	10.20744379	10.74239805	9.973238505	10.11642977	10.17652107	9.882298523	9.797812391
ILMN_1653470	7.432920998	7.421250132	7.473953543	7.489025737	7.417651278	7.476196431	7.409633677	7.447562062	7.438193609	7.436262617	7.452787238	7.461870797	7.488483997	7.453138955	7.456433997	7.466991121	7.483387479	7.457669544	7.458856378	7.446358552	7.434842366	7.456901411	7.435207107	7.497839201	7.463768486	7.482266107	7.499157997	7.44540267	7.452604933	7.480778049	7.437790088	7.449937009	7.498294959	7.453339051	7.516685216	7.423808754	7.458409479	7.454677265	7.441226896	7.345783271	7.444922587	7.50594037	7.433332953	7.488074324	7.439666524	7.418450884	7.456141519	7.450378362	7.487143813
ILMN_1653471	7.419094022	7.487864379	7.462749228	7.451436642	7.412983015	7.425818825	7.466690276	7.429433301	7.442101701	7.426131884	7.476195991	7.4242232	7.438802374	7.438162404	7.446433522	7.489766607	7.434095605	7.454754256	7.453688066	7.452804429	7.42510161	7.486926308	7.42131178	7.450083886	7.487342598	7.47482172	7.453160177	7.436970858	7.472218336	7.480514192	7.398864993	7.419569488	7.433610906	7.448317608	7.443045311	7.437939356	7.50322509	7.43143523	7.428454311	7.434622764	7.467062703	7.527822176	7.436745353	7.433325627	7.446757082	7.433999905	7.424113225	7.455586117	7.466946956
ILMN_1653480	7.603232209	7.465260002	7.568732956	7.589279641	7.49993774	7.509734001	7.481996817	7.517459153	7.50895053	7.488382081	7.474053881	7.546942664	7.462801817	7.506482473	7.497331138	7.579783228	7.55295806	7.517932895	7.495952945	7.47592252	7.546884321	7.420591534	7.569717516	7.481709647	7.508113109	7.56091975	7.497732453	7.513448932	7.504137834	7.498091168	7.47221593	7.561255211	7.52016496	7.537075984	7.5496354	7.528201051	7.441381129	7.494931864	7.526568534	7.496810585	7.499683587	7.481026145	7.530375477	7.49914568	7.459924503	7.498782134	7.507567021	7.485482098	7.53987316
ILMN_1653494	7.477911989	7.449273453	7.431948604	7.482424378	7.481167108	7.42052256	7.433555332	7.471490263	7.411355704	7.471722961	7.482849494	7.446259753	7.402486336	7.429674149	7.452928637	7.529707711	7.469682776	7.468873341	7.441565043	7.498855012	7.481605403	7.440547757	7.505990009	7.507758858	7.431268837	7.446684341	7.407182121	7.459581332	7.405391795	7.516932456	7.425633375	7.466012725	7.486275464	7.415115077	7.424454053	7.406731709	7.474291828	7.458516555	7.422960777	7.432714374	7.498644764	7.471795254	7.437361954	7.467389823	7.439062015	7.458468927	7.434761474	7.422240393	7.493014886
ILMN_1653496	7.569547786	7.461547408	7.534692752	7.552375415	7.500836639	7.495875112	7.510968493	7.489445988	7.535026526	7.537194788	7.503171412	7.580378011	7.543941966	7.57370278	7.510803381	7.532420456	7.509944754	7.523572061	7.505027259	7.525886209	7.50568708	7.529998794	7.51507646	7.541441153	7.515878478	7.518458396	7.560994211	7.573399654	7.513651465	7.540809781	7.476185752	7.496378009	7.478847128	7.602888771	7.566313049	7.508765412	7.506846157	7.534917225	7.513949804	7.51364514	7.541051618	7.63959134	7.588464132	7.496034735	7.520104284	7.532317812	7.590313298	7.563317283	7.552334743
ILMN_1653498	8.196602662	8.335285803	8.691198493	8.451997344	8.461243318	8.213226746	8.187873773	8.928701568	8.202967035	8.44740058	8.799305216	8.829054727	8.514563222	8.072160563	8.236645312	8.955788565	8.294126465	8.41293714	8.231968653	8.001782392	8.423562778	8.764243641	8.688764418	8.292236801	7.949092138	8.516326073	8.555498827	8.41166939	8.362298168	8.391293718	7.895238291	7.772306423	8.374846799	8.495012049	8.405867748	8.49467678	8.476599996	8.310862102	8.976650899	8.614100361	8.488255254	8.683645363	8.898324223	8.005380478	8.580137039	8.524121023	8.617559422	9.03191721	9.300311526
ILMN_1653500	7.472757254	7.487864379	7.460385362	7.420324394	7.430583235	7.473778779	7.469054833	7.455563408	7.498482171	7.468166013	7.463686914	7.500788546	7.475150435	7.484161545	7.53013263	7.491842573	7.428205799	7.471977657	7.530948756	7.500695238	7.453305047	7.517354153	7.441338658	7.467086956	7.462155502	7.485587145	7.436870866	7.43654327	7.4806959	7.478068329	7.42433811	7.478852833	7.500901699	7.453339051	7.448794027	7.453131735	7.453850292	7.461784592	7.491767362	7.472433752	7.445474334	7.461082972	7.477255711	7.446378426	7.48226083	7.463417811	7.461462951	7.453283961	7.437291794
ILMN_1653501	7.38196992	7.375208793	7.399672314	7.414010112	7.370979868	7.387772117	7.418989028	7.352553277	7.385699235	7.378116817	7.394667141	7.361314802	7.367946865	7.375034079	7.381608011	7.380201975	7.397401045	7.40674738	7.350462152	7.380178497	7.390093932	7.365473245	7.419874824	7.41153071	7.368229878	7.346678823	7.378518158	7.382846213	7.4013647	7.371086919	7.382383816	7.394848438	7.376033621	7.35422855	7.424454053	7.337004814	7.392397144	7.379483173	7.384074776	7.406231081	7.384619408	7.398350253	7.446691597	7.390372838	7.400370291	7.385920519	7.392372035	7.401791288	7.405478154
ILMN_1653504	8.444429805	8.039457217	8.070305869	8.099808907	8.407909886	8.331306039	8.444189706	8.094889902	8.503417586	8.075450328	8.292688518	8.130819355	8.059286036	7.908589636	8.15573697	8.082957701	8.253148196	8.006355405	8.321851155	8.157075629	8.182340783	7.995474523	8.224009975	8.322904674	8.101841603	7.907063864	7.949895483	8.182878148	8.250789019	8.330456094	8.410952024	8.579046079	8.048988761	8.132579716	8.164151317	8.169467091	8.097293808	8.03334247	8.356051773	8.259444368	8.602667447	8.091364671	7.75236225	8.050050437	7.879590005	8.081077879	7.852660059	7.901315313	7.777531686
ILMN_1653506	7.449196443	7.45655372	7.429721493	7.447435295	7.467658585	7.421048763	7.451700957	7.39683917	7.470286425	7.463727336	7.487130203	7.466643456	7.446211327	7.437849018	7.447246983	7.42047474	7.446756426	7.433397483	7.452602927	7.448617237	7.437513854	7.374761997	7.472959489	7.44068533	7.436157674	7.44028372	7.460851672	7.427876518	7.437709797	7.413278849	7.46069596	7.432803261	7.482071848	7.405422178	7.477284859	7.457532745	7.411723935	7.416638446	7.438538688	7.428141316	7.410978715	7.410119434	7.421162555	7.433325627	7.439914817	7.435778989	7.472100825	7.431485341	7.411638811
ILMN_1653514	7.526387812	7.565952112	7.560275278	7.60339006	7.559143589	7.546882003	7.555800078	7.547520412	7.648929528	7.634148518	7.516961355	7.608107594	7.601588436	7.646669718	7.598091414	7.612870257	7.522711849	7.597680391	7.533800402	7.606711259	7.549578977	7.750607935	7.495870365	7.579360361	7.583651419	7.583080353	7.591681621	7.597079663	7.607435246	7.59357923	7.689268518	7.556852476	7.64247222	7.582253867	7.601697343	7.606576319	7.619671772	7.57698253	7.612496367	7.52490187	7.564728453	7.596412523	7.821539317	7.538134877	7.704471806	7.638961144	7.698287608	7.652985799	7.645075877
ILMN_1653524	7.446871733	7.444233771	7.450370911	7.424804851	7.484476707	7.46762472	7.461983877	7.497293849	7.451406474	7.450447599	7.42302492	7.484273408	7.437445222	7.477962118	7.45049642	7.466991121	7.500740888	7.435816013	7.450641796	7.486434562	7.443040665	7.421979995	7.397889095	7.445442575	7.477407933	7.458983948	7.480292483	7.479634296	7.481681756	7.410038318	7.464627713	7.473652039	7.406691061	7.399412362	7.470264837	7.485407752	7.423330757	7.465848767	7.445047053	7.462152487	7.479744292	7.416708151	7.440152531	7.488308876	7.475107827	7.480811142	7.442454394	7.441826654	7.48249722
ILMN_1653527	7.467552237	7.463117706	7.478172695	7.485714521	7.551997937	7.441403333	7.494179394	7.463008886	7.464814553	7.500030258	7.479957291	7.476164628	7.448732636	7.476412114	7.498914478	7.517868952	7.417067533	7.513088866	7.492392472	7.472827331	7.503028425	7.615328304	7.504618199	7.522079528	7.488111367	7.445092646	7.45223352	7.466190343	7.493337625	7.450358775	7.481705237	7.471081977	7.478847128	7.525379024	7.524615329	7.452725137	7.531765105	7.510838891	7.533567806	7.493221711	7.448205591	7.44596044	7.558388669	7.447249848	7.514704936	7.435778989	7.452408375	7.465102811	7.469075588
ILMN_1653529	7.650555818	7.490427288	7.646187599	7.558718032	7.616788811	7.632030179	7.661228177	7.689161465	7.568582085	7.601402706	7.485800393	7.607536571	7.530058455	7.635185083	7.571715725	7.601625645	7.632710553	7.608952423	7.602881823	7.600488634	7.640722452	7.449282905	7.637933538	7.549203181	7.648285616	7.650497272	7.642077754	7.626828418	7.608038427	7.598815101	7.607256945	7.635788543	7.595489846	7.642619944	7.56576374	7.56582184	7.605015116	7.599020999	7.569140077	7.541128862	7.555828587	7.555625239	7.515184855	7.689178508	7.448253192	7.588529613	7.526615179	7.493736547	7.545338939
ILMN_1653553	7.605382363	7.579150785	7.584305583	7.555541926	7.538581436	7.590797876	7.581134385	7.614123344	7.479885049	7.549787287	7.479957291	7.570652601	7.44512754	7.584177098	7.57409473	7.634613722	7.557769057	7.627665507	7.658500283	7.5233448	7.564105291	7.539784367	7.543755865	7.553151429	7.659016012	7.664506989	7.721874309	7.705261404	7.625044368	7.64586739	7.601075902	7.668041463	7.604877333	7.568029698	7.598921729	7.749720373	7.735409019	7.61698135	7.638453303	7.561874358	7.556074143	7.663767501	7.587900362	7.785795319	7.45971983	7.542707796	7.65787158	7.467006106	7.582266083
ILMN_1653562	7.448035902	7.432660809	7.427490737	7.463097421	7.419211206	7.440869624	7.454789813	7.424970039	7.464201721	7.440704896	7.491527212	7.451697362	7.439983193	7.407335146	7.459123762	7.367478571	7.479587854	7.377424152	7.443802133	7.441212007	7.441312695	7.437101623	7.454222478	7.413227369	7.425900375	7.422630911	7.400280713	7.459581332	7.420983984	7.456439276	7.455787373	7.470095414	7.407081213	7.393258952	7.497257295	7.349985585	7.407882175	7.441174313	7.464518945	7.457479315	7.477001599	7.397976252	7.436437033	7.427318726	7.43699011	7.380632754	7.45210612	7.414316696	7.453913213
ILMN_1653566	7.495862565	7.438613084	7.517305738	7.515323487	7.452199543	7.487200589	7.499220682	7.498670477	7.4440433	7.505116602	7.508303946	7.464118085	7.515672533	7.488500911	7.456972426	7.454691887	7.409536717	7.546125076	7.459284241	7.575836644	7.473711795	7.505756482	7.457989467	7.521492714	7.442750795	7.459383051	7.439331458	7.505791975	7.491701998	7.411424769	7.450442545	7.455181451	7.453077567	7.48800649	7.431792419	7.480128767	7.4700228	7.475292039	7.446948161	7.429798779	7.48224235	7.451263537	7.501748678	7.436533006	7.459516179	7.488888307	7.499542517	7.476799732	7.456654105
ILMN_1653567	7.463398229	7.45752224	7.451923505	7.472675463	7.478733415	7.490994604	7.471576229	7.458475234	7.426280219	7.473503315	7.459197187	7.420785001	7.485018596	7.464007715	7.446975877	7.446440452	7.433172659	7.436417733	7.425868077	7.483359737	7.415341007	7.426912734	7.414038748	7.464704948	7.457237545	7.462589399	7.505502092	7.477807711	7.480943064	7.426442821	7.472747852	7.478852833	7.463504985	7.46368122	7.493449265	7.484491272	7.506846157	7.460425074	7.452615152	7.45102039	7.412242941	7.470359692	7.448816735	7.487126532	7.447656173	7.442455875	7.438452381	7.45998601	7.430409502
ILMN_1653572	7.438918661	7.411767902	7.469438736	7.479620664	7.42429524	7.417380966	7.412330497	7.40269447	7.430281716	7.462545128	7.433583274	7.467484674	7.464762282	7.453760814	7.44290374	7.458896266	7.468010511	7.418950619	7.408385151	7.44150026	7.42695447	7.486406503	7.440282635	7.43187961	7.446223108	7.447875646	7.435385208	7.388691364	7.448320483	7.469796257	7.513114218	7.490332282	7.462871555	7.449993093	7.495730774	7.452725137	7.45358383	7.441750642	7.457854516	7.413162005	7.399369833	7.432997818	7.418347232	7.448978287	7.444533537	7.427484209	7.44326748	7.458009541	7.440246601
ILMN_1653573	7.494262141	7.428596653	7.434169456	7.452327736	7.470590037	7.447728086	7.491729907	7.507009166	7.490340505	7.448382959	7.481878801	7.483155119	7.456941585	7.478582099	7.459929513	7.475415706	7.408541799	7.447840601	7.452385529	7.480286128	7.47327076	7.468373181	7.460976047	7.489501575	7.462155502	7.389348975	7.513156423	7.481810371	7.449319108	7.446746835	7.461829849	7.526464405	7.47691639	7.471599086	7.458236971	7.463674848	7.524446032	7.484223551	7.490677572	7.45562494	7.433240164	7.465795304	7.454625691	7.436076455	7.444973476	7.443849688	7.449440688	7.469284463	7.414080564
ILMN_1653575	7.476288812	7.443825268	7.508508629	7.486658412	7.513078421	7.460123186	7.473582707	7.490413636	7.505840487	7.548588524	7.484810366	7.466082492	7.595787637	7.51268653	7.478050246	7.503732955	7.498096342	7.479499095	7.473422274	7.479517238	7.504252714	7.53490365	7.495406885	7.477256635	7.508113109	7.540362839	7.499868328	7.511132646	7.536185073	7.449014605	7.505875481	7.45557594	7.556111937	7.486842214	7.488666186	7.474603062	7.545221969	7.505354322	7.510936131	7.583318425	7.513195285	7.470359692	7.54455831	7.519461139	7.551990952	7.452880743	7.477592698	7.594271501	7.505972383
ILMN_1653577	7.460322095	7.474330562	7.469012411	7.494752439	7.510279137	7.466790809	7.49828963	7.478963982	7.488843172	7.455755979	7.499573295	7.519663481	7.499044381	7.477342126	7.492845777	7.484501768	7.49411444	7.486024738	7.512502612	7.493644985	7.529419614	7.448396376	7.464433097	7.469358045	7.509383099	7.480193431	7.440798065	7.491755527	7.514899394	7.454737112	7.523236584	7.423539595	7.471464575	7.525991413	7.468589459	7.486922696	7.475439535	7.499401126	7.457109011	7.507797063	7.484510976	7.46207292	7.47899326	7.431943944	7.51384646	7.490724486	7.48489419	7.561625434	7.459183732
ILMN_1653578	7.426526375	7.405658347	7.445625226	7.43325797	7.442327145	7.430108202	7.461983877	7.444009062	7.389994959	7.410398439	7.423561587	7.423290293	7.386858901	7.37402268	7.412245682	7.4369608	7.394645083	7.369464116	7.411424967	7.347596715	7.413737365	7.440547757	7.408363521	7.441991898	7.415996315	7.399035053	7.409813388	7.460368386	7.387701828	7.450803882	7.425633375	7.399271437	7.397531376	7.381971036	7.421171453	7.393972717	7.423624554	7.451079138	7.406214439	7.356821324	7.448205591	7.403479313	7.415401306	7.427318726	7.391248901	7.400838955	7.400715929	7.399019365	7.40621965
ILMN_1653579	7.708952763	7.602682613	7.785145616	7.588197679	8.049495172	7.569976279	8.070307565	7.579189416	7.562715859	7.788133501	7.592939993	7.9445671	7.961557423	7.674257527	7.698170599	7.666322943	8.05958132	7.523343877	7.511858804	7.657849175	7.737393409	7.566473578	7.781197317	7.549203181	7.578854167	7.601265704	7.586386701	7.534744719	7.565902246	7.549112963	7.56784844	7.536676432	7.691095581	7.632778622	7.586172163	7.841724431	7.502321388	7.493545547	7.578128925	7.657274455	7.675415431	7.964109459	7.604582037	7.660062178	7.805319615	7.570890996	7.628529676	7.832070774	7.561678855
ILMN_1653583	7.420342318	7.508933286	7.381910411	7.448323406	7.414926088	7.475860573	7.409971847	7.395284604	7.418528522	7.461954227	7.413376637	7.46832563	7.462483645	7.490670625	7.459660991	7.48307674	7.429766104	7.443817166	7.469443955	7.468929907	7.466187395	7.433122587	7.42415925	7.368432749	7.416448252	7.427425695	7.424305571	7.422575037	7.445968928	7.391412412	7.47802745	7.401922418	7.418826037	7.462838292	7.459165851	7.429588581	7.436546888	7.434435894	7.457109011	7.443441318	7.428210159	7.426678402	7.455888726	7.440161204	7.454601783	7.445935991	7.437396532	7.455064545	7.403227355
ILMN_1653591	7.437128864	7.451914907	7.388571801	7.50542271	7.425471713	7.431185375	7.455617023	7.43309967	7.453305944	7.438633368	7.437286522	7.440751036	7.440302139	7.435653321	7.413899034	7.380201975	7.438065553	7.440887025	7.466710417	7.478491443	7.442753821	7.446687056	7.409568916	7.450498698	7.427692918	7.430824991	7.423284287	7.424793017	7.415933466	7.465930041	7.448022463	7.438489917	7.496015955	7.474449287	7.438640331	7.452725137	7.447483608	7.439436606	7.415434969	7.429798779	7.508172035	7.491706168	7.45719015	7.485181827	7.440867078	7.435068706	7.43131157	7.498308998	7.486365521
ILMN_1653599	9.637193227	9.343036697	9.288705112	9.4654211	9.380638208	9.319593157	9.379979792	8.738547757	9.63600966	9.550012699	9.170534633	9.228738936	9.085391972	9.688827752	9.544243335	8.918567092	9.202300915	9.098294273	9.619953952	9.401087912	9.591580817	9.641833587	9.397943512	9.626250259	9.023961802	8.522724405	8.985089962	9.165907776	9.466625334	9.522613468	9.303420355	9.025495055	9.433259776	9.453011993	9.356966192	9.435433018	9.469932684	8.990687827	9.345616226	9.006467133	9.23853984	9.228886016	8.834534699	9.587073374	9.249893531	8.788191613	9.487096266	8.886343918	8.430016904
ILMN_1653601	7.542014684	7.594871117	7.543244197	7.549744352	7.528394697	7.54137492	7.535369683	7.544719957	7.549410592	7.514102582	7.605272785	7.531002881	7.522593516	7.550830745	7.559544612	7.544312479	7.534581942	7.485049155	7.537099296	7.550844029	7.4807727	7.498105079	7.565217561	7.483711328	7.559538604	7.551686586	7.562340674	7.547834811	7.540773699	7.526204764	7.507059323	7.517171252	7.541411768	7.480473667	7.51984759	7.504994062	7.486804522	7.600032247	7.536702611	7.632474938	7.532072046	7.467881555	7.612209317	7.500779081	7.542416852	7.577967809	7.510091724	7.626157842	7.593868927
ILMN_1653603	7.491326511	7.518389636	7.488132587	7.477295565	7.477813602	7.498906349	7.463752392	7.485369473	7.416147735	7.521897599	7.513164198	7.626352227	7.487610542	7.547423906	7.494428811	7.539211556	7.525560141	7.529343892	7.493229157	7.531585776	7.494368021	7.506857334	7.500027458	7.50538412	7.49314786	7.539598096	7.510033043	7.527430057	7.505815737	7.501438781	7.527158057	7.507486088	7.491139635	7.572131689	7.434175637	7.509349081	7.529628586	7.469089468	7.498700312	7.573406497	7.508821581	7.473972672	7.602934906	7.497288618	7.566500866	7.463417811	7.483252491	7.533607509	7.489877313
ILMN_1653607	7.489991114	7.502901781	7.446690356	7.469007384	7.456595417	7.492229818	7.485575432	7.493942095	7.471493405	7.454871145	7.555561947	7.46916634	7.491798234	7.50834346	7.45400822	7.517531488	7.46266896	7.468646835	7.481552116	7.559492041	7.495168847	7.418876115	7.465170293	7.482966407	7.483514392	7.524823492	7.498089472	7.4755994	7.466692949	7.505858893	7.471416126	7.442372727	7.510691028	7.449155655	7.53799467	7.538711923	7.492733802	7.495487701	7.501640193	7.450336327	7.451949592	7.485574176	7.54455831	7.439710262	7.48037077	7.483011997	7.477194315	7.525569478	7.453021714
ILMN_1653612	7.472757254	7.503569051	7.510147931	7.495713193	7.518431924	7.545033196	7.519015725	7.574351489	7.568582085	7.53299553	7.502447154	7.538964802	7.582705575	7.544015688	7.567219838	7.490113666	7.514650144	7.530513258	7.522873827	7.549067748	7.534231355	7.613317262	7.541782928	7.543363959	7.499078762	7.515645699	7.526622615	7.518046771	7.474075824	7.513289182	7.551540665	7.549179374	7.484010463	7.570237648	7.549363475	7.533120532	7.54216002	7.522691786	7.500168451	7.589385031	7.526272771	7.534910434	7.588464132	7.541367991	7.635090984	7.5739816	7.499542517	7.56094683	7.547022659
ILMN_1653613	7.508676551	7.586371996	7.516475481	7.625211984	7.523865271	7.498556681	7.519390594	7.556746852	7.538674661	7.538394479	7.441579964	7.548653949	7.464099147	7.532543648	7.507630432	7.558621422	7.54175643	7.552311705	7.61122871	7.664452865	7.552283388	7.586812106	7.50186718	7.539848288	7.558515426	7.591396813	7.564694296	7.523569712	7.55177841	7.512014325	7.532484086	7.505154594	7.488868008	7.494445275	7.553175161	7.527284188	7.565462638	7.507651641	7.562239882	7.584972347	7.509690325	7.54729066	7.488582723	7.583015064	7.542148018	7.453228612	7.57366845	7.587295187	7.570371313
ILMN_1653615	7.47683031	7.46103115	7.496012142	7.489500515	7.434911107	7.455326634	7.514708433	7.462328702	7.443073552	7.487785635	7.54068254	7.491544542	7.53978165	7.499660488	7.468222081	7.492875136	7.45320662	7.44840712	7.445802169	7.507895123	7.419472363	7.466598511	7.51507646	7.456156011	7.545440182	7.432917007	7.496299903	7.433966072	7.464086866	7.481040424	7.455494283	7.454785619	7.453710248	7.458079629	7.523553416	7.45231751	7.502622546	7.4535739	7.478003306	7.436199342	7.518988554	7.444609444	7.449917739	7.487602375	7.539450883	7.470239757	7.433175529	7.565674781	7.44158908
ILMN_1653618	7.67068199	7.618207565	7.610990656	7.618109594	7.75537682	7.732138207	7.797832789	7.793729035	7.783857382	7.618262947	7.65353029	7.629481479	7.629134286	7.665895004	7.722078016	7.671686438	7.674278287	7.746767004	7.626340167	7.673250564	7.650917667	7.787298434	7.725193851	7.665886328	7.701485502	7.759935351	7.678753448	7.660044314	7.649640947	7.68043769	7.705478297	7.905528925	7.691095581	7.601299246	7.694078791	7.714274335	7.580501411	7.682900013	7.607493277	7.738045013	7.924114997	7.587445422	7.626654252	7.671217653	7.694414549	7.686758003	7.632186866	7.65075807	7.65036946
ILMN_1653622	7.468927622	7.554663551	7.519803041	7.613743012	7.544919703	7.513914833	7.517142152	7.514643738	7.556547118	7.516800289	7.473147896	7.540673121	7.603355218	7.50834346	7.589666392	7.54601405	7.495975049	7.527483115	7.559061569	7.540259673	7.547108493	7.554817734	7.514172294	7.494477826	7.530004144	7.618502395	7.538273828	7.536635321	7.56877102	7.489940701	7.550474407	7.487090849	7.522125861	7.599709969	7.554266033	7.502975021	7.538182376	7.555452671	7.576080561	7.559682496	7.513857684	7.568558076	7.554813566	7.542881207	7.653610886	7.514635572	7.578426455	7.625276693	7.573401086
ILMN_1653628	7.439810501	7.401416584	7.476670454	7.43458777	7.401377208	7.41168912	7.462493392	7.407409898	7.465426315	7.433293246	7.407556769	7.460464598	7.439862086	7.446288772	7.431180779	7.426685775	7.496771153	7.413030184	7.45735555	7.484128106	7.42633816	7.423596628	7.451688297	7.435854602	7.455155404	7.423072932	7.465209551	7.404826444	7.460186024	7.424067377	7.450442545	7.448283513	7.442528893	7.416690883	7.409041049	7.396719608	7.393442873	7.469089468	7.465254388	7.402829701	7.451685344	7.427529164	7.432386546	7.441956623	7.464672372	7.481177757	7.49154233	7.439335242	7.443205626
ILMN_1653636	7.455799256	7.403022801	7.439677343	7.431927226	7.435696417	7.434421005	7.444680833	7.426589539	7.452040632	7.395876076	7.420567318	7.423290293	7.436188187	7.4031253	7.418300985	7.475788158	7.450874765	7.446128315	7.433599673	7.422201583	7.441601832	7.383985565	7.448877701	7.396939614	7.442314421	7.431245276	7.431391749	7.409453826	7.418101024	7.399066517	7.452240074	7.442800583	7.436955681	7.405422178	7.427917972	7.447350404	7.435188216	7.454125975	7.429625783	7.404965892	7.40715523	7.421682371	7.447389304	7.478884018	7.440703226	7.451837857	7.444635488	7.410328538	7.41234218
ILMN_1653646	7.716748118	7.970276551	7.666167278	8.151767212	7.724205294	7.835461786	7.823379544	7.745496982	8.107629558	7.858178636	7.752949695	7.825408862	7.725622078	7.964694563	7.744691555	7.822432365	7.64600921	7.919619121	7.693519764	7.874466024	7.719270674	7.777800602	7.663291645	8.062589089	7.787609178	7.631711173	7.732464486	7.719926773	7.749891901	7.990516315	7.928833821	7.731746078	7.81452011	7.823751309	7.695171996	7.889955533	7.81825613	7.919161198	7.85826703	7.90606837	7.598987381	7.66897074	7.613291092	7.705956594	7.563429238	7.565273119	7.736390961	7.671549361	7.741866324
ILMN_1653648	7.400193008	7.414221771	7.404669788	7.413557163	7.39945015	7.381516967	7.398994064	7.362762036	7.391775669	7.398059344	7.350146697	7.378544149	7.406351494	7.393327874	7.403400959	7.380201975	7.404196308	7.373788616	7.373625301	7.373645249	7.385590323	7.427157185	7.388307616	7.404805531	7.41825426	7.35017539	7.362267132	7.389174889	7.381362811	7.425016235	7.379233631	7.406337214	7.400356331	7.379805695	7.391409385	7.400826774	7.430776691	7.37643786	7.375693755	7.38212106	7.40939121	7.360248026	7.419972159	7.404022097	7.401549838	7.402494086	7.421485442	7.404495927	7.394242109
ILMN_1653650	7.429279067	7.6033321	7.470283199	7.464002696	7.471232405	7.45284129	7.475111133	7.471490263	7.44854052	7.493156981	7.517726657	7.44162634	7.469657765	7.476412114	7.460197973	7.480558372	7.439882027	7.420191254	7.46226808	7.51886471	7.441023107	7.497022302	7.489584869	7.493290316	7.489267134	7.480607732	7.484134366	7.430063381	7.489590866	7.498532565	7.439363512	7.507745763	7.412470243	7.454175157	7.484674715	7.441400645	7.463596028	7.5062138	7.52695534	7.444400808	7.450089486	7.488249776	7.513264297	7.468419361	7.54402653	7.498051855	7.476004468	7.447628473	7.46382931
ILMN_1653652	8.582705605	8.628430767	8.797176276	8.624383976	9.379291684	8.312389818	8.08094687	9.080044426	8.564346823	8.162750011	9.397181476	8.978057643	8.944397405	8.504736463	8.529673387	9.563117627	8.520040649	9.304719203	8.360280095	8.271112233	8.544896522	8.184385212	8.516006579	8.62028801	8.00463571	8.563065325	8.779403908	8.14972998	8.866312744	8.890008059	8.5282903	8.023560816	8.83789813	8.258974435	8.812918919	8.61441621	8.5186943	8.342042636	8.887959308	9.214190917	8.811115059	8.371800876	8.884241986	7.822734229	8.359599631	9.104940885	8.321877208	9.123741517	9.404249433
ILMN_1653660	7.433826412	7.408751602	7.463676944	7.498123092	7.447694551	7.428495329	7.476826162	7.407804173	7.432271296	7.411009655	7.412176742	7.46888613	7.429633017	7.436594768	7.441816162	7.41416722	7.479587854	7.394977675	7.425868077	7.426151779	7.40427626	7.431568393	7.429196287	7.429673257	7.460936917	7.460182286	7.405597164	7.447474066	7.437009943	7.468079119	7.455200726	7.472698283	7.401157553	7.412249963	7.42520252	7.426925266	7.417328764	7.442612513	7.423354622	7.426791145	7.458890117	7.435907212	7.460852436	7.4615753	7.441129794	7.478979512	7.435025173	7.435375871	7.440246601
ILMN_1653665	7.444239084	7.418033126	7.434169456	7.442558497	7.467328458	7.453342535	7.483001439	7.468812886	7.402696638	7.448677943	7.541905987	7.452550663	7.458584171	7.446912359	7.464217256	7.446882844	7.466331457	7.41020952	7.524832043	7.426755513	7.458544456	7.448984935	7.445002939	7.450083886	7.43836603	7.422630911	7.451768565	7.449530461	7.44152947	7.426919145	7.441865038	7.460199154	7.425322834	7.429771161	7.4358292	7.445666065	7.450661294	7.449685155	7.461936916	7.460953104	7.453001586	7.449555311	7.462294186	7.410105235	7.442661688	7.457767186	7.454561363	7.431485341	7.424818417
ILMN_1653666	7.4237552	7.418033126	7.420241951	7.407187697	7.403692035	7.378656872	7.401077512	7.382939658	7.416147735	7.384204078	7.400772291	7.387078336	7.413956594	7.382073189	7.405063	7.413678081	7.402171813	7.407693222	7.37217546	7.388286737	7.398267273	7.425414067	7.398516557	7.402307987	7.397299336	7.380376429	7.406654317	7.389174889	7.396953397	7.425016235	7.376769371	7.397503014	7.397125209	7.391524436	7.383574991	7.409446151	7.398597442	7.379104064	7.411441044	7.400221317	7.423389706	7.409095625	7.423469649	7.390372838	7.374436188	7.365206204	7.419391382	7.434101014	7.358984824
ILMN_1653667	7.551189618	7.502901781	7.5857812	7.625758592	7.592096793	7.553688243	7.59894596	7.556368043	7.508326405	7.563261751	7.497796358	7.630050196	7.569937097	7.632154595	7.529867641	7.598556169	7.524525127	7.526557525	7.545493583	7.647153887	7.530727611	7.658143809	7.579940592	7.539848288	7.550417446	7.546813136	7.550182125	7.550291486	7.57658302	7.499197018	7.520338907	7.514538586	7.560354893	7.536766602	7.541772408	7.525455865	7.574977546	7.527235399	7.567106231	7.631922811	7.471137953	7.620303421	7.474973892	7.531283432	7.605471527	7.539717841	7.554173506	7.59047987	7.604399618
ILMN_1653670	7.457218836	7.445468469	7.423028327	7.464909378	7.441164418	7.439264105	7.473362124	7.502746324	7.47839158	7.49136572	7.428236166	7.483155119	7.454796913	7.471141365	7.466087912	7.459724975	7.449409491	7.459990752	7.427291513	7.446074973	7.409855476	7.435767538	7.471508974	7.491632941	7.453476591	7.438259411	7.414516847	7.41810019	7.470596329	7.498532565	7.430467741	7.464242048	7.431916646	7.405751813	7.429865481	7.451088581	7.431612221	7.492992287	7.407424065	7.423309692	7.469796436	7.434060863	7.429470906	7.464911944	7.459924503	7.407395811	7.426387944	7.512841848	7.437830241
ILMN_1653678	7.452656318	7.44841302	7.442939125	7.397529401	7.434518191	7.424221891	7.387315899	7.455193543	7.452989992	7.439817396	7.426193155	7.467484674	7.443620705	7.426197766	7.436914146	7.439249254	7.390119813	7.419571183	7.39692926	7.430057045	7.436330564	7.512377662	7.447591707	7.421807519	7.442750795	7.445490977	7.473548561	7.404826444	7.410130786	7.426442821	7.466281167	7.43587443	7.409792892	7.42769872	7.487665146	7.383839919	7.416407892	7.414664489	7.487413664	7.442804937	7.490439353	7.53630944	7.432068713	7.395092723	7.450781099	7.518163371	7.447713837	7.438092069	7.492622111
ILMN_1653687	7.492661207	7.556660278	7.497449661	7.590362152	7.478733415	7.503236365	7.462239054	7.457030049	7.473299052	7.497937318	7.528238356	7.455103431	7.489802551	7.53936618	7.4488726	7.489766607	7.466050937	7.503355233	7.450641796	7.500431747	7.500190404	7.530544979	7.411962728	7.467418044	7.544946219	7.493065674	7.497374996	7.521627802	7.459879614	7.475480414	7.438420339	7.483762271	7.462871555	7.479897627	7.550451491	7.49692337	7.51017274	7.531828699	7.413041367	7.503578748	7.491051232	7.458184909	7.562531106	7.483930344	7.47433798	7.476420239	7.472486555	7.48072677	7.481345586
ILMN_1653704	7.420030611	7.543311529	7.399117177	7.459939428	7.476270611	7.454338861	7.458591779	7.483631749	7.503064407	7.447792947	7.511659381	7.453118839	7.570186725	7.47827211	7.480168071	7.48307674	7.456963683	7.467273321	7.386628071	7.474892576	7.480981268	7.532726713	7.46639621	7.495431734	7.480461901	7.44028372	7.406125998	7.474488332	7.441874021	7.513803058	7.507356734	7.441944102	7.518204275	7.418877843	7.505470676	7.473597417	7.447483608	7.466659611	7.523867885	7.477502918	7.478904885	7.460429456	7.521560758	7.510960069	7.530158248	7.522009042	7.493219929	7.530337493	7.559455982
ILMN_1653708	8.1139906	8.190050304	8.300849141	8.050190961	8.086643933	8.078184996	8.084536576	8.16782612	8.038099844	8.111333471	7.942997842	8.006281899	8.050834934	8.26231936	8.098848194	8.120106757	8.011895244	8.089818885	8.193393619	8.232899192	8.149876629	8.226610686	8.090771669	8.202734683	8.072268607	8.208953006	8.352911643	8.164362088	8.168382551	8.497766462	8.006083035	8.030002955	8.130853123	8.116532977	8.223305929	8.205793543	8.376193947	8.320378223	8.151552915	7.934583584	8.136758322	8.331759444	8.233693458	8.386671953	8.163841624	8.158145864	8.285215587	8.096808657	8.221282999
ILMN_1653709	7.84897011	7.737015465	7.8441525	7.735786599	7.703551012	7.764910439	7.875655921	7.825739286	7.820338068	7.787861587	7.82410986	7.711937946	7.63898952	7.68110383	7.746912246	7.793068216	7.832550389	7.804214024	7.741398405	7.793326463	7.79386049	7.797145681	7.717706419	7.784729861	7.695828332	7.689907214	7.681562665	7.711852258	7.812506529	7.806642452	7.824636604	7.806367143	7.78924996	7.756231426	7.806589905	7.806991984	7.731077974	7.746895684	7.68209326	7.633579096	7.85540824	7.6404032	7.609496381	7.767656851	7.736320916	7.715338145	7.726993558	7.758913922	7.674347099
ILMN_1653711	7.541744947	7.530549611	7.65155907	7.510348716	7.514330489	7.537994782	7.529343293	7.603056009	7.544020558	7.445432134	7.529029688	7.457364756	7.42602477	7.617562878	7.559015056	7.530724725	7.526852748	7.506676982	7.55393398	7.558293323	7.545540784	7.484341095	7.572708054	7.525639424	7.473573011	7.586562444	7.565701943	7.591382279	7.533245988	7.534840174	7.468730387	7.466361752	7.514937054	7.53367722	7.591711175	7.544990906	7.623936525	7.480425296	7.465988838	7.528673968	7.47806161	7.625608069	7.773308731	7.800731439	7.653828197	7.740716742	7.770733841	7.711004285	7.789338726
ILMN_1653712	7.588967482	7.546656912	7.557661138	7.491881042	7.528720015	7.533785447	7.528214776	7.528548766	7.560654571	7.582671954	7.506826495	7.584954937	7.543206661	7.653295404	7.523773977	7.468167911	7.511515264	7.536669758	7.511429905	7.557694645	7.548679654	7.45764081	7.679562422	7.491869541	7.483132578	7.492235095	7.553230292	7.520003441	7.535113529	7.511004685	7.483020302	7.518227253	7.554806006	7.506306541	7.553993242	7.485711959	7.52657892	7.46827989	7.531226215	7.523288144	7.448476151	7.522399673	7.539666204	7.545264606	7.528220965	7.541713506	7.635823153	7.551679314	7.554623178
ILMN_1653716	7.434729793	7.424789386	7.478542801	7.418975502	7.433731912	7.436038285	7.435135424	7.42013573	7.415465649	7.462249661	7.49921671	7.416340043	7.468037627	7.46152541	7.481226262	7.438336114	7.465770219	7.413342936	7.43976357	7.468145593	7.422300226	7.480784266	7.487475315	7.426160251	7.457237545	7.431664599	7.390040929	7.45197808	7.489355506	7.428349947	7.433985653	7.459822035	7.422104911	7.484229764	7.441196145	7.443542595	7.46609245	7.379483173	7.46119692	7.429798779	7.44574953	7.432730889	7.446691597	7.497288618	7.452442417	7.454621568	7.516357984	7.417539859	7.456344326
ILMN_1653718	8.39536893	8.177321656	8.332699219	8.435836137	8.280267981	8.383955404	8.399714522	8.326929592	8.26165759	8.466047312	8.241237764	8.450630823	8.513170078	8.509075757	8.356290225	8.421446415	8.426443547	8.489672335	8.656760754	8.484781489	8.402410406	8.853417348	8.259686889	8.346528846	8.518220722	8.520201704	8.395088717	8.481646518	8.238392887	8.391946478	8.381310015	8.39782449	8.514663099	8.399379678	8.532738945	8.300224225	8.270540671	8.337910931	8.467646754	8.507343387	8.348869023	8.191961088	8.041571462	8.23551111	8.180751989	8.146355575	8.487442608	8.257123699	8.094033918
ILMN_1653719	7.399864156	7.436634023	7.432504505	7.525922585	7.419601502	7.426887332	7.451130226	7.385627288	7.426949173	7.418909851	7.400440093	7.39917771	7.41666819	7.427463264	7.365408219	7.411715942	7.38836374	7.414592653	7.398256111	7.417587575	7.434244333	7.378341154	7.42864213	7.461850417	7.4290355	7.409769107	7.45223352	7.462324776	7.402464568	7.47209472	7.392744804	7.437620161	7.450224191	7.435878898	7.391705505	7.474603062	7.411089447	7.426841717	7.433903681	7.417804858	7.375615311	7.435117686	7.449180711	7.407300146	7.370996814	7.420748225	7.410577346	7.373352354	7.42106378
ILMN_1653724	7.47029882	7.51162901	7.454474468	7.550795917	7.438047047	7.448764142	7.485182741	7.474300338	7.490640262	7.492261253	7.42111947	7.461870797	7.509759075	7.476722122	7.473276707	7.491497613	7.49278271	7.453402225	7.524832043	7.524472464	7.533134019	7.467480762	7.537825263	7.459623317	7.470478223	7.443096078	7.440798065	7.507133505	7.494737361	7.409115943	7.539287127	7.484603806	7.497969271	7.468477542	7.510923555	7.481390696	7.467770123	7.41532458	7.462675902	7.51364514	7.559028442	7.559229273	7.525985747	7.414771312	7.532087191	7.531298442	7.549948286	7.456113678	7.493014886
ILMN_1653728	7.385420061	7.387330356	7.374688737	7.376836501	7.413371404	7.348927992	7.361187173	7.379111069	7.389638171	7.427927545	7.3801663	7.356813942	7.401447838	7.348563327	7.387793484	7.431863099	7.381251666	7.408952446	7.381892261	7.392942564	7.391468894	7.419740526	7.411366398	7.395708745	7.38897186	7.413070765	7.419177633	7.406220248	7.395847602	7.411424769	7.380986219	7.376166202	7.371643042	7.361179857	7.37862442	7.415753344	7.402963458	7.372978291	7.349933536	7.371089719	7.397064396	7.391854395	7.445663308	7.396976647	7.372724512	7.392835761	7.400715929	7.395822209	7.425427198
ILMN_1653730	7.424681011	7.468011957	7.456479627	7.424357883	7.438047047	7.45284129	7.497730697	7.390636984	7.403394203	7.415273922	7.395358564	7.462994787	7.394961071	7.426514289	7.40395517	7.442420914	7.420929541	7.404535606	7.406081861	7.420363211	7.411478612	7.493259212	7.459485598	7.429673257	7.423206985	7.396016683	7.462172609	7.43654327	7.420624058	7.453005824	7.45253815	7.406337214	7.428131251	7.453060346	7.409041049	7.36610733	7.389230717	7.42776984	7.430015822	7.408723882	7.448746237	7.475439	7.442048365	7.481864689	7.39937526	7.454273086	7.410577346	7.421973493	7.416465792
ILMN_1653738	7.525311817	7.51162901	7.5315783	7.490927499	7.49993774	7.546882003	7.54348751	7.536392678	7.556888615	7.608808504	7.531015255	7.491544542	7.455038044	7.536885654	7.529072691	7.507094785	7.506797477	7.519049598	7.559954616	7.471013141	7.583726647	7.471572994	7.525853076	7.52266823	7.590639412	7.560553846	7.570730772	7.536320713	7.527442069	7.58051194	7.481442428	7.532093501	7.471784455	7.558277408	7.532352735	7.587846705	7.575284461	7.507363526	7.518123479	7.630266244	7.514743387	7.477658329	7.479577169	7.545047661	7.513559976	7.507848905	7.517187262	7.613969568	7.555273109
ILMN_1653742	7.522085544	7.423918446	7.418014289	7.471297071	7.491613576	7.46762472	7.451130226	7.465336016	7.465120566	7.496144096	7.485139671	7.485950919	7.544923107	7.480751952	7.487831613	7.468167911	7.475760444	7.426365381	7.46860401	7.466834219	7.455428455	7.449886408	7.434396265	7.439373276	7.484660679	7.456595449	7.466491486	7.405291579	7.458645307	7.443056352	7.449538079	7.500770871	7.503184193	7.502132298	7.469545886	7.424254521	7.495419358	7.53990055	7.447706918	7.446015614	7.451155358	7.484052008	7.455042559	7.443737539	7.463553814	7.499511819	7.486544993	7.476447772	7.466595943
ILMN_1653744	7.493194924	7.414221771	7.463214394	7.43768816	7.412206565	7.486233946	7.447650007	7.449894086	7.453305944	7.41951418	7.493594175	7.492104165	7.492244487	7.488190955	7.477785371	7.402777077	7.485277738	7.49712036	7.433830416	7.414165561	7.405926904	7.491130052	7.458488826	7.497596673	7.457651719	7.443496108	7.474759903	7.407609256	7.42314089	7.380305841	7.458403742	7.432363221	7.441554303	7.473878295	7.444888535	7.484491272	7.456524648	7.457422879	7.461567044	7.459386529	7.484921763	7.447052812	7.414969962	7.470422279	7.440400814	7.476420239	7.444360497	7.457187388	7.451268372
ILMN_1653745	7.455514664	7.447139083	7.478910776	7.435030863	7.438828423	7.42742269	7.444680833	7.419333454	7.478690379	7.467869836	7.47837665	7.410513698	7.496302141	7.418570581	7.452118378	7.407268699	7.439882027	7.40072804	7.438405281	7.421895856	7.419472363	7.433784011	7.413743234	7.515167734	7.43216043	7.460582452	7.435385208	7.415390254	7.439452475	7.501893284	7.461829849	7.474281476	7.448951713	7.440444683	7.468350743	7.452725137	7.413299934	7.436509549	7.493950417	7.455260035	7.439878052	7.429203575	7.415401306	7.435619313	7.525159599	7.402081289	7.446863803	7.421973493	7.432653947
ILMN_1653748	7.472757254	7.473156493	7.460863094	7.427481754	7.446934461	7.479694291	7.44226389	7.440403795	7.464814553	7.44602247	7.536627923	7.429745934	7.440103415	7.435967211	7.438277054	7.473917406	7.456963683	7.431267847	7.445136854	7.472568601	7.472160484	7.470647017	7.460479846	7.428792559	7.475877265	7.432917007	7.345645514	7.4331026	7.468387204	7.490837092	7.449538079	7.466361752	7.44511214	7.435591306	7.43559365	7.423808754	7.452785325	7.461512913	7.441226896	7.442804937	7.419412521	7.452131144	7.414536018	7.431482624	7.515561846	7.477150775	7.431579071	7.474355329	7.504409345
ILMN_1653750	7.400193008	7.38256897	7.410226151	7.390080223	7.371752496	7.35167245	7.380781503	7.38601178	7.397789956	7.355042889	7.396046732	7.351514274	7.361323465	7.375034079	7.350950196	7.394684481	7.398428919	7.410837257	7.38579816	7.402091817	7.383843973	7.385678744	7.370263624	7.358179423	7.351738835	7.404956117	7.386770351	7.378410159	7.405391795	7.437886398	7.375001428	7.393520169	7.429517487	7.414481567	7.361191706	7.340867729	7.376510264	7.363187615	7.384491207	7.387421151	7.38870324	7.412139288	7.3569579	7.40542771	7.35716952	7.434356638	7.371848833	7.408102517	7.383860814
ILMN_1653760	7.438620928	7.435050174	7.426374816	7.477759771	7.432945147	7.48393899	7.46523567	7.470613959	7.516837801	7.486891148	7.478062807	7.501349662	7.450649366	7.456247073	7.459660991	7.416604493	7.46266896	7.523343877	7.428000179	7.475150212	7.501403604	7.469275509	7.44733385	7.432763169	7.501498168	7.414468444	7.421235252	7.47075015	7.465544517	7.469117212	7.507654722	7.447450423	7.468590608	7.518061498	7.448334959	7.437939356	7.437088136	7.51464704	7.454117057	7.45102039	7.490439353	7.495173129	7.445663308	7.486646675	7.439666524	7.432568023	7.446863803	7.496399864	7.476414916
ILMN_1653761	7.417214161	7.442204459	7.517305738	7.485243222	7.456233707	7.442468224	7.426504828	7.457030049	7.461121446	7.452806791	7.465892431	7.451981937	7.444010826	7.454382549	7.456972426	7.40477879	7.428205799	7.449252776	7.485508008	7.470233259	7.490360372	7.46401539	7.413447367	7.467086956	7.458477759	7.423072932	7.422772835	7.423907375	7.494737361	7.469796257	7.530474211	7.469095691	7.497643621	7.438739843	7.445118613	7.413054784	7.443774808	7.480966882	7.465254388	7.423309692	7.435281811	7.449837641	7.532246151	7.450261301	7.511838014	7.406585553	7.461117894	7.428276866	7.454212722
ILMN_1653762	7.376371549	7.389666056	7.369127501	7.369138706	7.377919765	7.382953196	7.361961807	7.368448047	7.353608221	7.375533137	7.374015985	7.413442361	7.385454842	7.406688822	7.394225874	7.374934339	7.382327502	7.352873195	7.371302042	7.368064885	7.372482425	7.383985565	7.38504327	7.392033095	7.36918623	7.384104792	7.400280713	7.398258284	7.371213899	7.43360443	7.403913856	7.358551358	7.394264077	7.393604544	7.426195206	7.360445371	7.392047481	7.354361967	7.369766884	7.336696027	7.386667022	7.380103966	7.346296274	7.36024888	7.4030977	7.384606583	7.35141387	7.349889341	7.357076889
ILMN_1653766	7.444239084	7.442204459	7.385796571	7.436359736	7.405623241	7.413232931	7.404180636	7.415734989	7.414440967	7.462840628	7.441130579	7.460745958	7.472259643	7.4509614	7.433366552	7.398747807	7.427265987	7.441476476	7.440890749	7.428560342	7.376067071	7.426170242	7.397889095	7.446721588	7.433050908	7.39038595	7.48451399	7.513778874	7.452604933	7.427395801	7.415526753	7.441944102	7.428825812	7.432698448	7.382346585	7.475268067	7.429936818	7.379483173	7.443903509	7.411166034	7.458639941	7.388696665	7.42458592	7.400268218	7.440227765	7.431848941	7.42089162	7.454038748	7.431538206
ILMN_1653768	7.444825706	7.431858008	7.427490737	7.479154827	7.459809959	7.432263541	7.432284621	7.429026402	7.436555646	7.421022977	7.414562956	7.421413706	7.459882828	7.435025315	7.401459625	7.457226548	7.458398355	7.472843411	7.467131688	7.454737012	7.448399209	7.445862236	7.403792866	7.466417849	7.371571014	7.425699239	7.418661892	7.478905126	7.466692949	7.44720298	7.460411201	7.423980813	7.435290223	7.456684315	7.479243134	7.465890028	7.446160116	7.482593574	7.454866531	7.449657953	7.422476714	7.42523988	7.419165059	7.435619313	7.442726743	7.491825685	7.45210612	7.450850874	7.416801881
ILMN_1653771	7.409281728	7.435050174	7.464594064	7.403523561	7.466997395	7.469646814	7.41766668	7.395284604	7.41886781	7.456050946	7.492902611	7.457364756	7.431472474	7.448782027	7.411694231	7.506086645	7.415444869	7.413030184	7.435440161	7.445506986	7.484898932	7.479284413	7.418718908	7.41493037	7.449231841	7.421297527	7.430386628	7.495922355	7.444952409	7.47209472	7.436842581	7.428835841	7.484657257	7.454732591	7.399840462	7.434442245	7.451457031	7.42117014	7.496138914	7.409543593	7.447391085	7.47324381	7.451430221	7.437898871	7.435307012	7.477150775	7.440309198	7.447405244	7.501665581
ILMN_1653783	7.479800997	7.447561603	7.411338011	7.54189629	7.440776016	7.449793906	7.435135424	7.47319629	7.447580796	7.456050946	7.484481769	7.409202235	7.482052826	7.4509614	7.479903452	7.433261648	7.421249325	7.463234794	7.433830416	7.465253046	7.455165012	7.433343246	7.423592575	7.409418659	7.439686183	7.476884248	7.459964758	7.418550017	7.433842964	7.475183221	7.463235449	7.438489917	7.372965834	7.456405399	7.459165851	7.48722392	7.452785325	7.476911223	7.436225367	7.432393964	7.376665078	7.425818377	7.410971883	7.407767954	7.453746342	7.454621568	7.421485442	7.492978136	7.416465792
ILMN_1653786	7.574675629	7.428596653	7.438033141	7.486658412	7.46666538	7.428495329	7.475542965	7.466306756	7.465120566	7.454871145	7.442927352	7.444239507	7.442888201	7.46152541	7.436914146	7.437878416	7.410528697	7.42173929	7.480094726	7.443796414	7.448676248	7.43290168	7.445522533	7.451735158	7.45431742	7.407857371	7.454082434	7.410372929	7.468107124	7.455165462	7.457245729	7.428835841	7.47434725	7.413209089	7.458236971	7.496634213	7.476590922	7.48558473	7.391944902	7.491697522	7.430885329	7.447603302	7.494792257	7.425927934	7.508093257	7.40536512	7.465725117	7.455324592	7.43836791
ILMN_1653787	7.449196443	7.445883357	7.45990522	7.497640192	7.444255944	7.468444484	7.455617023	7.46694468	7.497268423	7.504218674	7.454466956	7.44452874	7.552060307	7.453138955	7.490998766	7.492531325	7.490111973	7.461504443	7.473004271	7.439476748	7.444183353	7.479284413	7.495406885	7.484204523	7.455155404	7.503822826	7.490119338	7.497299848	7.453899643	7.473973829	7.447413427	7.466361752	7.475952249	7.470178433	7.484426383	7.440970187	7.555030375	7.476101476	7.500903855	7.517386781	7.513857684	7.451840893	7.441411854	7.466340904	7.56573483	7.452533001	7.507988327	7.517001092	7.481345586
ILMN_1653788	7.403139173	7.421250132	7.382465656	7.407187697	7.369820036	7.384393698	7.40725784	7.370346898	7.368201836	7.374885234	7.391515655	7.344242218	7.396072195	7.389044423	7.385829015	7.376519765	7.376552458	7.376434753	7.384687748	7.363832242	7.402949938	7.382271756	7.365071037	7.379543957	7.371571014	7.421297527	7.400280713	7.435686421	7.374231442	7.407275742	7.377827019	7.415159313	7.361801807	7.429476335	7.366799848	7.345676461	7.379473647	7.39173763	7.354727346	7.403259679	7.373859445	7.38547488	7.340830037	7.376596092	7.380413322	7.413385858	7.406586632	7.393645376	7.398217327
ILMN_1653793	7.860868093	7.563964649	7.996628555	7.92691827	7.815591619	7.908579778	7.955981079	7.912269756	7.691499592	7.704670277	7.888429998	7.946910526	7.74663527	7.785900648	7.646668854	8.17414695	7.975001342	7.965609432	7.977576521	7.776089999	7.855747847	7.580077649	8.151079065	7.887916404	7.739163615	7.896753325	8.0360643	7.794094359	8.054514985	7.702943195	7.580883827	7.70237748	7.819977424	7.741713707	7.83807854	7.626532257	7.665050548	7.530292239	8.076629094	7.916420459	7.80728291	7.716274008	7.521560758	7.758983695	7.569552697	7.880069643	7.869603704	7.794442233	7.924520489
ILMN_1653794	9.165204201	8.662933475	8.700120445	8.460153953	8.732573348	8.554859628	8.407070988	8.266061312	8.455256074	8.628568767	8.852321499	8.810611762	8.940757741	8.228495667	8.127938531	8.575894186	8.656781367	8.370209791	8.835678786	8.778179713	8.654719246	9.659896146	8.703225367	8.795535669	8.590765862	8.415637961	8.338722917	8.718018512	9.024204042	8.847234395	8.517171252	9.083927298	8.463878183	8.93340807	8.434854673	8.056379119	8.161865996	8.143957184	8.656512072	8.460498464	8.801777195	8.291283047	8.277489777	8.44266908	8.394807059	8.342319464	8.40289144	8.234819831	7.956774141
ILMN_1653797	9.176494764	9.065293149	9.481081048	9.367159942	9.56627717	9.274291623	9.448652249	9.5399144	9.737182716	9.362305309	9.758678444	9.383783157	9.130796281	9.335081787	9.594011933	9.281126687	9.599848542	9.436296646	9.191206483	9.271471329	9.168843912	9.384577396	9.420384701	9.480930972	9.27042885	9.261875835	9.215895441	9.295118608	9.334023327	9.202515899	9.276725236	9.356117155	9.082865293	9.134028592	9.239349072	9.161863397	9.150507817	9.277819815	9.202793411	9.216997108	9.053660259	9.484718528	10.15742296	9.33803451	9.631106687	9.557940819	9.171827094	9.89706011	10.01860639
ILMN_1653799	7.447454271	7.500905204	7.473953543	7.404899754	7.463973163	7.436038285	7.428119425	7.470907823	7.399897915	7.460477512	7.449970488	7.456517529	7.476136258	7.462146059	7.425160559	7.460137772	7.422206796	7.479499095	7.429176841	7.47592252	7.463544491	7.430441749	7.46639621	7.452552539	7.480843341	7.456198226	7.441285249	7.466190343	7.426367747	7.40452656	7.488848001	7.434998818	7.436291092	7.464806742	7.455461232	7.480761385	7.4456305	7.43324121	7.483069808	7.454176652	7.474427215	7.481026145	7.432068713	7.427318726	7.448011086	7.53771263	7.409591614	7.484743487	7.468361849
ILMN_1653801	7.530694364	7.64315467	7.534692752	7.60339006	7.559143589	7.487437465	7.48867974	7.517282604	7.602298768	7.58356591	7.533411284	7.470286928	7.456288281	7.571234736	7.540468726	7.542611517	7.477130745	7.55757695	7.509075447	7.516366945	7.504252714	7.660552875	7.547908404	7.526239075	7.546430195	7.536141132	7.562004163	7.563310814	7.486514371	7.516668698	7.585034014	7.523797362	7.587054321	7.506306541	7.555084697	7.522727164	7.626979625	7.55770695	7.57199329	7.569008734	7.568971253	7.59075613	7.611125605	7.532349665	7.483077593	7.553170744	7.563641712	7.494116212	7.584575235
ILMN_1653807	7.415640696	7.414221771	7.453459803	7.45099138	7.430189523	7.441403333	7.448528809	7.412155218	7.413756808	7.43537255	7.501725194	7.471407139	7.449831265	7.461215064	7.42653003	7.440159347	7.449409491	7.38820706	7.454121274	7.448898327	7.42572054	7.449886408	7.425288376	7.453767682	7.400057716	7.431245276	7.421235252	7.426558117	7.424576305	7.441655777	7.441865038	7.468421661	7.417719724	7.424095577	7.485669391	7.399459468	7.429936818	7.466929779	7.455240897	7.40368829	7.440161914	7.418916844	7.426390425	7.406832218	7.434950511	7.441408457	7.452711921	7.45998601	7.430975585
ILMN_1653814	7.520204827	7.551998175	7.453968113	7.464002696	7.500536778	7.489489299	7.454789813	7.487857402	7.486750264	7.520398205	7.512410767	7.508938022	7.613206958	7.469280753	7.482812749	7.415143815	7.464926871	7.526095948	7.458856378	7.53474956	7.520573936	7.508511056	7.4902864	7.485669683	7.489267134	7.485171784	7.450835449	7.452789043	7.549278113	7.510004294	7.497288358	7.466012725	7.47306503	7.535838934	7.534229941	7.504416624	7.466371336	7.526322617	7.542221841	7.50410409	7.466135127	7.531740213	7.563120407	7.495401992	7.536737588	7.464130556	7.542560832	7.497926809	7.538487836
ILMN_1653821	7.394226187	7.370798897	7.385241476	7.356900667	7.364001555	7.386804336	7.389467605	7.358978229	7.346756662	7.38452262	7.367672761	7.379621072	7.365003632	7.372671819	7.360521098	7.382817289	7.400135281	7.38593478	7.416906857	7.386610756	7.356721033	7.379223468	7.388632115	7.397761817	7.399139177	7.365017812	7.363965891	7.372425296	7.381362811	7.4388328	7.394451813	7.415159313	7.33814462	7.401766671	7.39022105	7.379666764	7.389938139	7.392463976	7.355595457	7.41156809	7.357342086	7.40167046	7.32109478	7.404959296	7.380413322	7.385483139	7.384746961	7.378251895	7.417470547
ILMN_1653822	7.455229846	7.444643754	7.454474468	7.464455859	7.459456531	7.460123186	7.470668511	7.43919313	7.431277452	7.445136927	7.474357497	7.421099552	7.485447517	7.459042193	7.455356444	7.493561672	7.474936395	7.431572759	7.46163029	7.450579042	7.428183158	7.421979995	7.499336342	7.452552539	7.437042177	7.459383051	7.44225703	7.474488332	7.439452475	7.409576939	7.41024603	7.492982318	7.471464575	7.466498507	7.430831377	7.459098571	7.454116912	7.433839461	7.445427756	7.422953191	7.484099723	7.44353861	7.398296247	7.46381801	7.460753274	7.465560127	7.444086223	7.430813992	7.493407788
ILMN_1653824	7.412156392	7.387330356	7.35406971	7.419875011	7.401377208	7.381039154	7.421292124	7.401520051	7.393196365	7.418607511	7.390450655	7.409858719	7.385454842	7.407335146	7.384142521	7.442420914	7.396370115	7.432486176	7.381892261	7.388955184	7.404607034	7.425667643	7.392178329	7.384751964	7.405093838	7.39038595	7.4348885	7.407146785	7.419903825	7.402700986	7.384472891	7.42089271	7.38928756	7.423184446	7.393767557	7.417548638	7.428243115	7.379483173	7.416628688	7.389780785	7.396402827	7.404552355	7.433646349	7.373248908	7.405365398	7.433999905	7.404200019	7.396181509	7.415109769
ILMN_1653826	7.387813765	7.482823914	7.359097353	7.413557163	7.370979868	7.390687972	7.37486959	7.405834865	7.390351532	7.390226408	7.408807289	7.431560019	7.403851672	7.386396431	7.387232543	7.425736582	7.437761848	7.440887025	7.36332095	7.391286005	7.402617552	7.390632822	7.395681843	7.442859457	7.424105396	7.365578001	7.367351395	7.422575037	7.390671411	7.409115943	7.398188353	7.394405759	7.410944565	7.425303973	7.371977511	7.426925266	7.386379669	7.397494539	7.402978466	7.414732893	7.367116178	7.430028517	7.426035155	7.39179035	7.391896371	7.394539771	7.419693221	7.361895165	7.371978802
ILMN_1653828	8.843867287	9.001907772	9.029328339	9.026569313	8.967240439	9.160040015	8.798406233	9.06374697	8.993092971	9.237030005	8.658595246	9.045865178	9.263574552	9.27399412	9.193395411	9.110086524	9.04174193	9.014829089	9.101431925	9.125982793	9.140860535	8.878880488	9.03329345	8.974219698	9.165596623	9.096832221	9.07970583	9.140791781	9.022010786	8.887178879	9.033909496	8.807799352	8.949630045	9.121604964	9.082001516	8.759040947	8.979061188	9.094167712	9.022874682	8.741777084	8.830392002	9.109268574	8.842470782	9.125428045	9.040455794	8.802547739	9.162932445	8.475527196	8.742242108
ILMN_1653829	7.442473776	7.467455214	7.48553112	7.430595318	7.548281312	7.461511089	7.434820178	7.457393406	7.482869527	7.460772797	7.443826072	7.450557579	7.449143926	7.473311831	7.459392407	7.483790472	7.465770219	7.451758758	7.475092838	7.448054226	7.466895371	7.528905516	7.475367347	7.406477814	7.454736771	7.488911202	7.449898121	7.425235064	7.485798275	7.453441265	7.491533768	7.440653818	7.453077567	7.445237653	7.454999953	7.484491272	7.464702496	7.442612513	7.454866531	7.442170819	7.502617325	7.476176242	7.42271161	7.446378426	7.483624231	7.451837857	7.560631736	7.452541064	7.457907234
ILMN_1653833	7.467552237	7.442607839	7.497163719	7.440787219	7.458033338	7.397568669	7.439195136	7.489445988	7.452040632	7.423130517	7.454952548	7.431258544	7.450188878	7.477962118	7.432000663	7.440613234	7.460966646	7.422666656	7.454337699	7.476436925	7.428183158	7.466598511	7.432220691	7.455762014	7.452632976	7.469077984	7.473142628	7.432236948	7.444952409	7.478898412	7.447413427	7.450347633	7.430206346	7.506605646	7.486915744	7.472581678	7.499915066	7.426841717	7.442375442	7.578910501	7.442697811	7.434853973	7.421942558	7.463078434	7.486658979	7.422265441	7.450613525	7.445430433	7.457591807
ILMN_1653834	7.405090033	7.370162108	7.448803004	7.409468636	7.423511613	7.487200589	7.430688623	7.376056594	7.372623761	7.401475262	7.405015513	7.411819124	7.378002578	7.368602943	7.397569211	7.399253338	7.408209506	7.392728367	7.401152317	7.396234945	7.458288032	7.351183997	7.42415925	7.421374583	7.406462843	7.402015106	7.461733566	7.423019666	7.430295495	7.441187182	7.405252674	7.449112424	7.391786997	7.404099161	7.418084605	7.383839919	7.377996014	7.418268886	7.422172416	7.381141619	7.45687359	7.423775615	7.377629549	7.426391619	7.409876032	7.398336668	7.370177484	7.402813484	7.425427198
ILMN_1653836	7.487852605	7.438613084	7.483852931	7.488551399	7.471871722	7.466368663	7.448820471	7.47945354	7.484660047	7.461658824	7.504626743	7.519946393	7.504368003	7.467419918	7.47115067	7.401270122	7.48581671	7.480303847	7.442013748	7.518030296	7.417254632	7.529998794	7.513719846	7.451735158	7.395455725	7.493896	7.528684689	7.392064553	7.485798275	7.448111452	7.488848001	7.491131552	7.503836569	7.483361147	7.50910064	7.504994062	7.476302736	7.487495326	7.52772969	7.529213588	7.525353457	7.529965283	7.532868304	7.474823942	7.489735962	7.485582254	7.529445908	7.598654632	7.438905009
ILMN_1653846	7.455229846	7.465260002	7.438582091	7.464909378	7.473141644	7.472325024	7.511155368	7.478717168	7.482869527	7.462249661	7.442702786	7.436339171	7.499044381	7.475482071	7.485983303	7.473163018	7.513606085	7.499304519	7.509289171	7.517197701	7.485307003	7.434004211	7.43682087	7.470609408	7.442750795	7.445889024	7.498089472	7.483251801	7.479702351	7.458933516	7.477501666	7.4486985	7.536181969	7.543279634	7.518001249	7.475928859	7.499614665	7.495765909	7.529669816	7.468010031	7.465668071	7.482914203	7.525985747	7.437898871	7.54616396	7.379743243	7.456141519	7.445214432	7.502450432
ILMN_1653856	7.73973014	7.757862154	7.886396794	7.737909284	7.767033249	7.966435681	7.904341893	8.066246599	7.860853233	7.793291794	7.631547114	7.838881956	7.725865435	7.783365975	7.846348695	7.945969677	7.940737113	7.902346253	7.674606862	7.91858082	7.857683329	7.731363785	7.922915138	7.784375962	7.886532334	7.974658194	8.215600261	7.887455708	7.925782738	7.804555584	7.928156661	7.861526247	7.825698606	7.815422361	7.841343184	8.005047289	7.832033748	7.883819836	7.811481494	7.818321643	8.007435961	7.82613795	7.710583637	7.860546547	7.789222149	8.006992695	7.771873882	7.776435902	7.895459421
ILMN_1653861	7.682009203	7.765531988	7.650663956	7.734192906	7.623167527	7.625796729	7.736385447	7.71763723	7.673113362	7.711200864	7.795949496	7.664010467	7.750943061	7.78167414	7.759441185	7.705597806	7.650344028	7.70965405	7.680181783	7.700484136	7.719037382	7.800976364	7.644659897	7.71991068	7.799466258	7.713875811	7.682497922	7.730717047	7.663266395	7.836506166	7.787112129	7.681467763	7.635441269	7.795687548	7.662188536	7.706449686	7.734543792	7.745217348	7.766618319	7.592144414	7.674626201	7.653249091	7.826658238	7.666437637	7.722707411	7.683994229	7.710049746	7.65047892	7.662104224
ILMN_1653864	7.406061574	7.474921549	7.451407736	7.468550577	7.444255944	7.475521596	7.441348605	7.464016607	7.488543968	7.479743677	7.493248073	7.40887343	7.487610542	7.439415275	7.475134617	7.465008236	7.463799573	7.450650862	7.482176653	7.432437861	7.434543543	7.495942727	7.461471648	7.452552539	7.463366523	7.47977926	7.424305571	7.40155552	7.42672565	7.472413542	7.442797742	7.460199154	7.423542688	7.396353494	7.443506601	7.409446151	7.452253658	7.434435894	7.44352185	7.444722103	7.464490534	7.399836088	7.461809634	7.453621985	7.436723511	7.425636799	7.437132918	7.436007244	7.413388656
ILMN_1653865	7.445996225	7.455599563	7.513440786	7.488077498	7.442327145	7.490143455	7.491351039	7.477206977	7.482272748	7.497040621	7.494636293	7.511755501	7.456678026	7.499040415	7.519271803	7.464207344	7.484468372	7.480504294	7.512073345	7.451971997	7.530727611	7.550545506	7.519807634	7.471829522	7.523057832	7.474409834	7.479903504	7.510800781	7.481435984	7.439305077	7.493705652	7.4868171	7.47691639	7.603524643	7.452468006	7.508182721	7.506242013	7.505640551	7.481622616	7.470198563	7.454564371	7.477286891	7.59295477	7.461954032	7.519539018	7.452880743	7.513025495	7.465102811	7.48249722
[truncated: 46,602 more rows]
[truncated: 33 more columns]
