# Supplementary material for: Identification of Nifurtimox and Chrysin as Anti-Influenza Virus Agents by Clinical Transcriptome Signature Reversion
Source: Int J Mol Sci. 2022 Feb 21;23(4):2372. doi: 10.3390/ijms23042372 (PMC8876279; doi:10.3390/ijms23042372)
Supplement: Supplementary file 1 [file ijms-23-02372-s001.zip › Supplementary Materials (ID ijms-1576548)-the final version/Table S4. DEGs derived from IAV-infected patients.xlsx]

## Sheet: Table legends
Table S4. DEGs derived from IAV-infected patients. (A) DEGs derived from IAV-infected patients in GSE111368. (B) DEGs derived from IAV-infected patients in GSE68310. (C) The combined DEG list of 784 genes from (A) and (B).

## Sheet: (A) GSE111368
Up-regulated DEGs derived from Table S1									Down-regulated DEGs derived from Table S1
Gene symbol	logFC	FC	AveExpr	t	P.Value	adj.P.Val	B		Gene symbol	logFC	FC	AveExpr	t	P.Value	adj.P.Val	B
IFI27	5.38818	41.8798	7.94941	19.7087	3.54663e-46	4.9511e-42	94.3307		FCER1A	-2.24664	0.210714	9.22255	-13.8547	6.86842e-30	1.84391e-27	57.3064
IFI44L	3.02269	8.12681	8.32312	11.5734	2.48137e-23	1.4616e-21	42.3769		NELL2	-1.64635	0.319447	8.01034	-15.5379	1.06332e-34	8.73172e-32	68.2546
RSAD2	2.72633	6.61769	7.2504	10.9218	1.78057e-21	7.35407e-20	38.1537		KLRB1	-1.62454	0.324312	10.218	-14.2133	6.41715e-31	2.43212e-28	59.6501
ISG15	2.66707	6.35139	9.51702	11.8399	4.28e-24	3.06404e-22	44.1142		HDC	-1.51782	0.349212	6.79238	-12.2557	2.7415e-25	2.45329e-23	46.831
OTOF	2.44031	5.4276	5.03561	13.7066	1.83153e-29	4.56575e-27	56.3366		BCL11B	-1.43965	0.368656	8.9185	-15.7592	2.51178e-35	2.33763e-32	69.6805
EPSTI1	2.32973	5.0271	9.01524	13.5729	4.43956e-29	1.05044e-26	55.4612		CCR3	-1.40851	0.376702	8.29963	-9.50004	1.67858e-17	3.25006e-16	29.118
IFI6	2.32313	5.00416	9.5732	14.9523	4.92949e-33	2.88194e-30	64.4632		RPS23	-1.37138	0.386521	8.22085	-8.74744	1.83753e-15	2.56775e-14	24.4888
IFI44	2.29605	4.91111	8.93462	11.9699	1.81465e-24	1.39959e-22	44.9624		EBI2	-1.3193	0.400729	8.11555	-13.1615	6.78446e-28	1.06417e-25	52.7651
IFITM3	2.29082	4.89334	10.6068	11.8325	4.49713e-24	3.20306e-22	44.0652		LEF1	-1.31062	0.403147	9.44671	-11.574	2.47168e-23	1.4616e-21	42.3808
EIF2AK2	2.09015	4.25793	9.016	17.0962	4.46732e-39	1.55909e-35	78.2083		CLC	-1.30383	0.405049	10.0962	-7.49719	3.19579e-12	2.65239e-11	17.1511
SERPING1	2.00253	4.00702	5.82688	11.0821	6.2455e-22	2.78553e-20	39.1889		LOC647030	-1.30357	0.405122	10.0424	-13.1731	6.28243e-28	9.96622e-26	52.8411
LY6E	1.9607	3.8925	9.43996	12.4908	5.78303e-26	5.89278e-24	48.3696		IL8	-1.24037	0.423263	7.51712	-7.69287	1.02784e-12	9.25122e-12	18.2648
HERC5	1.93481	3.82328	9.36518	9.84509	1.87474e-18	4.36917e-17	31.2809		LOC389599	-1.22749	0.427058	10.9299	-7.53444	2.5779e-12	2.17131e-11	17.3619
SPATS2L	1.88947	3.705	5.97287	12.1983	4.00943e-25	3.4765e-23	46.4551		STMN3	-1.20493	0.433791	9.51437	-13.2806	3.0801e-28	5.44282e-26	53.5459
ZBP1	1.86636	3.64611	8.5208	13.2456	3.88512e-28	6.53449e-26	53.3163		SGK1	-1.20347	0.434231	9.24556	-12.4379	8.20566e-26	7.95493e-24	48.0236
OASL	1.86086	3.63225	6.655	12.2138	3.61698e-25	3.17839e-23	46.557		NOV	-1.20272	0.434455	6.73672	-9.8851	1.45199e-18	3.43475e-17	31.5332
XAF1	1.85066	3.60665	8.30723	11.5505	2.88424e-23	1.65105e-21	42.2282		LRRN3	-1.19545	0.43665	6.76955	-8.68301	2.7296e-15	3.71035e-14	24.099
FCGR1A	1.84447	3.59121	7.44423	10.6624	9.65731e-21	3.40445e-19	36.4833		PDZK1IP1	-1.19257	0.437523	8.79205	-6.93321	7.74746e-11	5.07292e-10	14.0257
MX1	1.82148	3.53444	10.2378	10.3813	5.97538e-20	1.82132e-18	34.6832		GOLGA8B	-1.18624	0.439447	9.81611	-12.6152	2.53567e-26	2.83184e-24	49.1848
UGCG	1.74771	3.35826	6.67985	17.4278	5.38254e-40	2.50468e-36	80.2972		C2orf89	-1.16027	0.447427	7.00401	-11.5691	2.55114e-23	1.48391e-21	42.3495
IFIT3	1.73772	3.33508	8.26882	8.34717	2.10902e-14	2.48246e-13	22.086		EPB42	-1.1393	0.453981	9.92757	-5.79524	3.14021e-08	1.35009e-07	8.16632
OAS1	1.72242	3.29989	6.72443	12.8428	5.6101e-27	6.9653e-25	50.6763		LOC439949	-1.13198	0.456288	8.38038	-9.74478	3.55374e-18	7.75159e-17	30.6498
FCGR1C	1.69065	3.22802	6.8389	10.8525	2.79995e-21	1.10729e-19	37.7065		ID3	-1.12445	0.458677	6.49257	-10.3307	8.28671e-20	2.46658e-18	34.3602
C19orf59	1.67793	3.19969	8.34056	9.88659	1.43825e-18	3.40883e-17	31.5425		RPL22	-1.12123	0.459703	9.36919	-14.0321	2.12501e-30	6.74209e-28	58.4663
IFIT1	1.67643	3.19636	7.36633	8.96921	4.66863e-16	7.09957e-15	25.8389		CPA3	-1.11477	0.461765	6.12993	-11.0727	6.64171e-22	2.94346e-20	39.1282
LOC653600	1.66117	3.16272	7.76226	5.31545	3.23253e-07	1.18816e-06	5.90557		TRAT1	-1.11217	0.462596	7.21454	-10.8503	2.83965e-21	1.11562e-19	37.6926
CEACAM6	1.64734	3.13256	5.68121	8.31378	2.57988e-14	2.99626e-13	21.8876		CHI3L1	-1.10968	0.463398	7.57648	-5.98127	1.22914e-08	5.68547e-08	9.07852
SSH1	1.64534	3.12821	5.57835	19.0792	1.69861e-44	1.18563e-40	90.5188		LOC645128	-1.10523	0.464828	7.00893	-7.20623	1.68153e-11	1.23939e-10	15.5223
TIMM10	1.6405	3.11774	7.09359	10.624	1.23884e-20	4.25966e-19	36.2373		TBC1D4	-1.105	0.464901	6.6205	-12.4045	1.0242e-25	9.86058e-24	47.8044
SPATA13	1.61686	3.06707	7.15239	12.7245	1.22937e-26	1.46684e-24	49.9006		FAIM3	-1.10419	0.465162	9.69274	-11.2468	2.12276e-22	1.05835e-20	40.2554
ITPRIPL2	1.60265	3.03701	6.27976	16.1501	1.97991e-36	2.76395e-33	72.1903		GZMK	-1.09558	0.467948	9.04219	-7.51598	2.8677e-12	2.39432e-11	17.2574
C1QB	1.59443	3.01975	4.97033	12.8972	3.91178e-27	5.05634e-25	51.0328		UBASH3A	-1.09512	0.468097	6.79769	-13.2511	3.74481e-28	6.45783e-26	53.3527
HP	1.59033	3.01119	5.56444	11.4008	7.71877e-23	4.11275e-21	41.2552		C12orf57	-1.08996	0.469774	9.07782	-12.6467	2.05778e-26	2.3741e-24	49.3912
RTP4	1.56519	2.95917	6.17817	10.9019	2.02885e-21	8.28149e-20	38.0248		EEF1G	-1.08317	0.471992	11.4861	-15.6436	5.3342e-35	4.65409e-32	68.9363
USP18	1.56232	2.95329	5.0077	11.2172	2.57746e-22	1.2537e-20	40.0636		LOC728031	-1.08193	0.472396	10.3772	-12.9078	3.64758e-27	4.89617e-25	51.102
IRF7	1.53255	2.89296	8.36477	11.4277	6.46874e-23	3.47321e-21	41.4298		C21orf7	-1.07816	0.473634	10.7706	-9.06637	2.55191e-16	4.02994e-15	26.4342
LOC100170939	1.52952	2.8869	7.45277	10.4843	3.06855e-20	9.84758e-19	35.3414		LOC653881	-1.07613	0.4743	12.4849	-13.9168	4.5546e-30	1.35281e-27	57.7125
UHMK1	1.51302	2.85407	6.28993	14.0924	1.42635e-30	4.63067e-28	58.8604		SGK	-1.07576	0.474421	9.97916	-11.2677	1.85029e-22	9.37277e-21	40.3912
CAMP	1.51081	2.84971	8.67157	7.51265	2.92335e-12	2.43496e-11	17.2385		LOC642989	-1.06067	0.479409	9.63819	-8.3769	1.76203e-14	2.10418e-13	22.2629
LOC727908	1.50949	2.84709	5.87833	12.0408	1.13585e-24	9.00936e-23	45.4256		CACNA2D3	-1.05884	0.480018	5.9478	-11.6945	1.11695e-23	7.32047e-22	43.1659
OAS3	1.50625	2.84071	6.10738	10.5321	2.24979e-20	7.35529e-19	35.6479		ZNF83	-1.05352	0.481792	7.26581	-11.6859	1.18242e-23	7.67748e-22	43.1096
MT2A	1.49331	2.81535	9.32369	9.08899	2.21643e-16	3.55239e-15	26.5732		TNFRSF25	-1.04709	0.483945	7.05419	-15.1844	1.07453e-33	7.89498e-31	65.9688
ASAP1IT1	1.49205	2.81288	5.93174	16.0263	4.41939e-36	4.74575e-33	71.3971		ATM	-1.04483	0.484702	9.52895	-16.2915	7.92042e-37	1.38211e-33	73.0953
ARG1	1.48913	2.8072	6.58062	7.21997	1.55584e-11	1.1553e-10	15.5985		EIF4B	-1.03669	0.487443	10.3907	-14.4322	1.51264e-31	6.59061e-29	61.0788
LOC100008589	1.47495	2.77975	7.52917	10.1225	3.17052e-19	8.479e-18	33.0353		KRT72	-1.03265	0.488813	6.08405	-6.41991	1.25525e-09	6.81575e-09	11.3026
FCGR1B	1.47303	2.77604	7.23775	9.32077	5.19562e-17	9.2632e-16	28.0035		LOC642741	-1.0278	0.490459	11.99	-13.3325	2.18377e-28	4.11965e-26	53.886
HRB	1.45339	2.73852	6.27301	16.1013	2.71715e-36	3.44831e-33	71.8776		PRSS33	-1.0246	0.491547	5.59848	-6.53263	6.87961e-10	3.92478e-09	11.8899
MSL3L1	1.44378	2.72033	8.4388	16.6417	8.25949e-38	2.30605e-34	75.328		SPOCK2	-1.01813	0.493757	10.0111	-11.1575	3.81026e-22	1.7613e-20	39.6773
AIM2	1.43052	2.69544	6.2167	14.4033	1.82961e-31	7.29752e-29	60.8907		TXK	-1.01608	0.494456	7.15939	-11.8924	3.02642e-24	2.23538e-22	44.4568
C3AR1	1.42822	2.69115	6.30687	12.8994	3.85552e-27	5.03896e-25	51.0471		GPR44	-1.01347	0.495355	5.48695	-8.97006	4.64418e-16	7.0701e-15	25.8441
PLSCR1	1.4216	2.67882	6.04345	10.0057	6.70783e-19	1.69948e-17	32.2954		CD27	-1.01239	0.495724	8.27705	-8.67219	2.91678e-15	3.94305e-14	24.0337
LOC642678	1.41711	2.67049	6.95544	14.2126	6.44616e-31	2.43212e-28	59.6456		LOC644039	-1.00832	0.497125	12.6784	-11.9811	1.68539e-24	1.30712e-22	45.0355
DEFA1B	1.41603	2.66849	9.58183	4.86023	2.60715e-06	8.29819e-06	3.89178		LOC648249	-1.00722	0.497505	10.5423	-12.8624	4.92811e-27	6.19788e-25	50.8044
CEACAM8	1.40808	2.65384	6.0124	6.32553	2.06728e-09	1.0829e-08	10.8157		CD2	-1.00225	0.49922	9.59621	-11.7442	8.04723e-24	5.45336e-22	43.49
TAOK1	1.37188	2.58807	6.446	15.1352	1.48367e-33	1.03561e-30	65.6499
CARD17	1.36145	2.56942	5.11947	12.5314	4.41923e-26	4.56981e-24	48.6355
TLR5	1.35857	2.5643	7.3916	10.1498	2.65988e-19	7.23819e-18	33.2087
DEFA3	1.35667	2.56094	9.92895	4.69132	5.47432e-06	1.65236e-05	3.1792
CMPK2	1.35436	2.55683	5.15538	10.111	3.41316e-19	9.11047e-18	32.9625
LOC651612	1.35398	2.55616	5.79932	9.99721	7.08521e-19	1.78537e-17	32.2414
LOC400759	1.35277	2.55402	5.59271	10.213	1.7702e-19	5.01258e-18	33.6107
LOC651738	1.35243	2.55342	8.60878	8.57791	5.19307e-15	6.75632e-14	23.4656
ABCA1	1.35181	2.55232	8.80192	13.3374	2.11319e-28	4.04112e-26	53.9185
ELANE	1.35011	2.54931	5.71731	6.92431	8.13863e-11	5.30912e-10	13.9775
MCTP1	1.34498	2.54026	6.48907	13.4993	7.2301e-29	1.57707e-26	54.979
TNFAIP6	1.343	2.53678	8.62335	7.80475	5.34066e-13	5.04436e-12	18.908
MT1A	1.33807	2.52812	8.98338	9.25246	7.97694e-17	1.37009e-15	27.5807
FBXO6	1.30586	2.47231	6.71354	12.8093	7.00402e-27	8.57685e-25	50.4569
DEFA4	1.30531	2.47137	6.38225	5.07834	9.74124e-07	3.32163e-06	4.84003
SCARNA9	1.30114	2.46424	6.1134	15.0757	2.19256e-33	1.45753e-30	65.2639
LOC648984	1.29066	2.4464	7.59296	9.65503	6.28788e-18	1.31209e-16	30.0867
DKFZp761E198	1.2813	2.43058	5.59973	12.8421	5.6381e-27	6.9653e-25	50.6714
SCO2	1.28075	2.42965	8.44492	10.421	4.62274e-20	1.45019e-18	34.9366
HERC6	1.27969	2.42786	7.13098	10.3953	5.45666e-20	1.67786e-18	34.7728
IFI35	1.27874	2.42627	8.44612	10.6464	1.07159e-20	3.73985e-19	36.3806
ANKRD22	1.27595	2.42159	5.98124	10.6183	1.28568e-20	4.39904e-19	36.2006
OAS2	1.26429	2.40209	6.68215	10.4458	3.9372e-20	1.24351e-18	35.0952
RNASE2	1.26148	2.39742	8.72457	7.74067	7.77463e-13	7.16282e-12	18.539
IFITM1	1.26093	2.39651	11.3788	12.3036	1.99768e-25	1.82272e-23	47.1439
SELPLG	1.25623	2.3887	7.20521	12.352	1.45004e-25	1.3495e-23	47.4607
BPI	1.25174	2.38128	5.57932	8.05601	1.20915e-13	1.26725e-12	20.3681
CLEC4D	1.25014	2.37865	6.45297	9.26853	7.21248e-17	1.25388e-15	27.6801
PHACTR2	1.24296	2.36684	6.5379	16.0598	3.55647e-36	4.13736e-33	71.6117
KIAA1618	1.24038	2.3626	6.01283	14.7237	2.21603e-32	1.14794e-29	62.9775
TCN2	1.22876	2.34365	5.05582	13.0317	1.60356e-27	2.26118e-25	51.9146
FRMD3	1.22544	2.33827	6.14613	12.3554	1.41699e-25	1.3276e-23	47.4835
SAMD9L	1.22436	2.33652	8.41392	9.48437	1.8534e-17	3.56876e-16	29.0202
DEFA1	1.22187	2.33248	10.6672	4.54848	1.01041e-05	2.90593e-05	2.59189
BATF2	1.22054	2.33033	5.13215	9.73439	3.79677e-18	8.2175e-17	30.5845
DHX58	1.21709	2.32478	6.6435	9.11135	1.92801e-16	3.11085e-15	26.7106
PIK3AP1	1.21074	2.31457	7.94408	11.2126	2.65663e-22	1.28327e-20	40.0337
TLR2	1.21026	2.3138	6.24061	10.9021	2.02534e-21	8.28149e-20	38.0265
TRIM6	1.20428	2.30422	4.86083	10.4626	3.53119e-20	1.12035e-18	35.2027
HES4	1.19651	2.29184	7.21723	6.95975	6.68745e-11	4.42538e-10	14.1697
LOC100132394	1.18675	2.2764	8.9245	7.54681	2.39996e-12	2.03298e-11	17.4322
LOC645159	1.18456	2.27294	5.98353	13.9322	4.11511e-30	1.24885e-27	57.8129
IFIT5	1.18197	2.26886	6.34722	9.4709	2.01788e-17	3.86946e-16	28.9363
CASP5	1.18099	2.26732	6.15706	7.37209	6.55157e-12	5.19068e-11	16.4467
LOC100134364	1.17573	2.25908	8.16244	9.27414	6.96295e-17	1.21656e-15	27.7148
LOC728744	1.17545	2.25863	5.43606	9.19661	1.13177e-16	1.89216e-15	27.2358
PARP9	1.16145	2.23683	8.70732	10.7618	5.05572e-21	1.88208e-19	37.1227
LCN2	1.15729	2.23039	8.52421	6.655	3.55735e-10	2.11412e-09	12.5344
CAMKK2	1.14945	2.21829	6.05283	11.2	2.88541e-22	1.37008e-20	39.952
LTF	1.14844	2.21674	5.66893	5.82963	2.64388e-08	1.15159e-07	8.33353
RETN	1.14775	2.21568	5.61105	7.45729	4.02063e-12	3.28042e-11	16.9257
LILRA5	1.13881	2.20199	7.83391	11.6111	1.93482e-23	1.22217e-21	42.6228
LOC100133565	1.1356	2.1971	5.45439	10.8595	2.67436e-21	1.06365e-19	37.7518
IL18R1	1.13539	2.19678	7.85782	7.75547	7.12953e-13	6.60879e-12	18.6241
MMP8	1.13367	2.19417	4.54096	7.15831	2.20352e-11	1.58074e-10	15.2573
LOC100133800	1.13361	2.19407	7.22501	7.16328	2.14266e-11	1.54103e-10	15.2848
BAGE5	1.13298	2.19312	6.30622	13.8073	9.40147e-30	2.43045e-27	56.996
ENTPD4	1.12486	2.1808	6.10509	16.398	3.97823e-37	9.25601e-34	73.7755
LOC100132395	1.12249	2.17722	6.72182	11.8513	3.97187e-24	2.85811e-22	44.188
PRIC285	1.11956	2.1728	9.21162	10.6404	1.11414e-20	3.87866e-19	36.3421
NAIP	1.11468	2.16547	5.68852	8.7519	1.78774e-15	2.50069e-14	24.5159
HIST2H2AC	1.10164	2.14598	9.2143	11.2678	1.84923e-22	9.37277e-21	40.3917
LOC100130604	1.0964	2.1382	5.70517	14.4933	1.0109e-31	4.86625e-29	61.4772
LOC100129681	1.08806	2.12588	7.82579	9.46526	2.09115e-17	3.97717e-16	28.9012
LOC100133888	1.08192	2.11685	5.63543	14.5148	8.77215e-32	4.37354e-29	61.6174
SAMD9	1.07909	2.11271	9.11553	10.4778	3.20021e-20	1.02231e-18	35.2999
CD177	1.07321	2.1041	4.52264	9.39848	3.18619e-17	5.91479e-16	28.4858
DDX60	1.07196	2.10228	6.95067	7.6152	1.61504e-12	1.40912e-11	17.821
TCN1	1.06882	2.09771	7.02171	7.13412	2.52478e-11	1.7946e-10	15.1239
RBM12B	1.06699	2.09506	7.14217	14.1028	1.3312e-30	4.42466e-28	58.9287
MT1G	1.06538	2.09272	4.89249	10.039	5.41795e-19	1.39805e-17	32.5063
CTSG	1.0625	2.08854	5.59775	5.85483	2.32983e-08	1.02601e-07	8.45646
VPS13B	1.06167	2.08735	5.61646	15.9493	7.28639e-36	7.26558e-33	70.9032
LOC729920	1.06023	2.08527	4.97719	11.4594	5.25105e-23	2.85232e-21	41.636
CDC20	1.05748	2.08129	5.16264	9.05514	2.73676e-16	4.29272e-15	26.3653
CPEB4	1.05357	2.07565	6.70317	9.81642	2.25121e-18	5.1689e-17	31.1003
LOC647691	1.05261	2.07427	5.82688	12.7467	1.06112e-26	1.27701e-24	50.0461
SP100	1.04798	2.06763	7.02216	12.6653	1.82012e-26	2.1174e-24	49.5126
NEXN	1.0469	2.06608	6.53313	10.1452	2.73942e-19	7.42569e-18	33.1796
C20orf94	1.04126	2.05802	6.07248	16.3423	5.70348e-37	1.13744e-33	73.4196
IFIT2	1.03974	2.05586	11.1223	7.20852	1.65991e-11	1.22411e-10	15.535
CCR1	1.03853	2.05413	8.31881	7.67622	1.13254e-12	1.01283e-11	18.1695
TOR1B	1.03643	2.05114	7.15242	10.2773	1.16953e-19	3.4156e-18	34.02
TRIM38	1.03367	2.04722	8.32166	11.8716	3.47264e-24	2.53949e-22	44.3208
HIST1H4H	1.03309	2.0464	6.96339	7.42483	4.84427e-12	3.9e-11	16.7429
LOC100128274	1.0296	2.04146	6.88171	9.46479	2.09731e-17	3.98347e-16	28.8983
IKZF1	1.02611	2.03652	8.8164	9.38106	3.55571e-17	6.54852e-16	28.3776
RNASE3	1.02427	2.03392	6.11804	6.34365	1.87914e-09	9.91787e-09	10.9088
MTE	1.02222	2.03104	5.23182	10.1836	2.13962e-19	5.97382e-18	33.4236
LOC648366	1.0219	2.03059	5.61728	13.8762	5.95772e-30	1.69734e-27	57.447
ANXA3	1.01922	2.02683	7.9808	5.89018	1.95004e-08	8.70008e-08	8.62949
LOC441763	1.01789	2.02496	5.81216	10.7356	5.99681e-21	2.20885e-19	36.954
ZRANB1	1.01727	2.02408	7.32868	8.75348	1.77053e-15	2.47909e-14	24.5254
GALM	1.01436	2.02	6.88479	9.5708	1.07276e-17	2.16101e-16	29.5596
LMNB1	1.00975	2.01357	7.04062	7.80134	5.4488e-13	5.12915e-12	18.8883
C1QC	1.00754	2.01048	4.53644	12.0145	1.35186e-24	1.06621e-22	45.2535
OLFM4	1.00709	2.00986	5.03021	5.99434	1.14995e-08	5.34042e-08	9.14334
MRVI1	1.00632	2.00878	5.75493	7.6042	1.72142e-12	1.48891e-11	17.7584
LOC654069	0.999682	1.99956	5.47904	11.2089	2.72139e-22	1.31002e-20	40.0099
CTSL1	0.995507	1.99378	6.479	8.4768	9.6146e-15	1.19839e-13	22.8592
IRAK3	0.994309	1.99213	7.30512	9.19402	1.15028e-16	1.91621e-15	27.2198
LAP3	0.986047	1.98075	8.24443	8.04073	1.32419e-13	1.38056e-12	20.2787
DDX58	0.985174	1.97955	6.53293	8.29783	2.84032e-14	3.27152e-13	21.793
SLC26A8	0.983127	1.97675	5.30804	10.5836	1.61072e-20	5.37933e-19	35.978
SIPA1L2	0.977545	1.96911	7.33248	6.93411	7.70874e-11	5.0523e-10	14.0306
IL1RN	0.977525	1.96908	8.27326	7.09531	3.13946e-11	2.20015e-10	14.9104
TMOD3	0.975858	1.96681	5.46391	14.9515	4.95463e-33	2.88194e-30	64.4581
LOC643332	0.975167	1.96587	5.14126	8.77859	1.51693e-15	2.14552e-14	24.6777
LOC100130000	0.97334	1.96338	5.93912	9.56834	1.0896e-17	2.18862e-16	29.5443
SIGLEC1	0.969037	1.95753	4.40301	9.82076	2.18962e-18	5.06077e-17	31.1277
TRIM5	0.966986	1.95475	5.92638	12.2104	3.69927e-25	3.22762e-23	46.5347
CCNA1	0.965856	1.95322	4.39985	7.59247	1.84264e-12	1.58589e-11	17.6916
RRAGD	0.965036	1.95211	8.36932	10.472	3.32246e-20	1.05894e-18	35.2629
LOC441019	0.962924	1.94926	6.02511	7.07672	3.4839e-11	2.41846e-10	14.8084
LOC389286	0.961848	1.9478	6.02218	9.46735	2.0637e-17	3.93568e-16	28.9142
PARP12	0.961234	1.94697	8.39258	8.49203	8.76418e-15	1.10025e-13	22.9503
TDRD9	0.961118	1.94682	5.43564	9.90767	1.25687e-18	3.01476e-17	31.6756
LGALS3BP	0.959695	1.9449	4.96379	9.76515	3.12132e-18	6.89456e-17	30.7778
CD38	0.958655	1.9435	5.68206	10.2197	1.69544e-19	4.82491e-18	33.6533
IL6ST	0.958483	1.94327	4.92398	13.2403	4.02231e-28	6.68469e-26	53.282
UBE2L6	0.956607	1.94074	9.41961	9.52147	1.46593e-17	2.8742e-16	29.2516
CEACAM1	0.955688	1.9395	7.11958	8.10967	8.78095e-14	9.4568e-13	20.6827
FKBP5	0.955226	1.93888	9.44209	7.16695	2.09877e-11	1.51259e-10	15.3051
IL18RAP	0.95451	1.93792	10.1433	6.253	3.0245e-09	1.53764e-08	10.4446
NFAT5	0.953301	1.9363	6.53977	12.1243	6.54017e-25	5.46711e-23	45.9713
LOC100133692	0.950373	1.93237	6.80492	11.2145	2.62308e-22	1.27147e-20	40.0462
HIST2H2AA3	0.950348	1.93234	9.46181	9.61968	7.86957e-18	1.60848e-16	29.8653
LOC728093	0.949627	1.93137	5.18174	9.20076	1.10277e-16	1.84588e-15	27.2614
SORT1	0.949363	1.93102	7.01295	10.6317	1.17856e-20	4.08255e-19	36.2866
LOC100129905	0.946698	1.92746	6.88765	12.593	2.93837e-26	3.16806e-24	49.039
MTF1	0.945395	1.92572	7.86488	13.251	3.74702e-28	6.45783e-26	53.3521
AXUD1	0.945134	1.92537	8.33291	9.52541	1.42986e-17	2.80744e-16	29.2762
IFIH1	0.945035	1.92524	8.18535	7.93793	2.43649e-13	2.43126e-12	19.6792
IFI16	0.944853	1.92499	9.77088	9.90204	1.30297e-18	3.11464e-17	31.64
DDAH2	0.943341	1.92298	6.18995	11.6013	2.06432e-23	1.28651e-21	42.5588
KLHDC8B	0.942853	1.92233	6.73715	8.92477	6.14971e-16	9.18181e-15	25.5673
NBPF8	0.939266	1.91755	6.10744	11.1953	2.97446e-22	1.40757e-20	39.922
SHISA5	0.938184	1.91611	10.1458	11.6155	1.87946e-23	1.1926e-21	42.6515
LOC196752	0.935659	1.91276	6.89187	12.6176	2.49525e-26	2.83184e-24	49.2006
CKAP4	0.935363	1.91237	8.97738	10.6891	8.11646e-21	2.90528e-19	36.655
BST2	0.934795	1.91162	8.50217	10.1816	2.16719e-19	6.03191e-18	33.4109
LOC644101	0.929967	1.90523	6.52064	14.4524	1.32348e-31	6.15861e-29	61.2108
SRGAP2L	0.926716	1.90094	5.1721	13.037	1.54835e-27	2.20561e-25	51.9492
SESTD1	0.926225	1.9003	6.34209	13.3538	1.8961e-28	3.72811e-26	54.0257
LOC100128729	0.926214	1.90028	7.33783	7.17273	2.03149e-11	1.47093e-10	15.337
ZDHHC19	0.925552	1.89941	5.07849	7.1693	2.07115e-11	1.49655e-10	15.318
UPP1	0.92424	1.89768	8.83026	9.5513	1.21377e-17	2.42061e-16	29.4378
LOC728518	0.922694	1.89565	5.30169	13.3221	2.33972e-28	4.2977e-26	53.8178
LOC100133080	0.921205	1.8937	6.40167	9.71966	4.16966e-18	8.95514e-17	30.4921
CYSLTR1	0.919955	1.89206	7.81282	10.0765	4.26026e-19	1.12214e-17	32.7436
HIST2H2AA4	0.916253	1.88721	9.94626	8.95731	5.02643e-16	7.6177e-15	25.7661
RRBP1	0.915101	1.8857	6.16092	15.3547	3.52182e-34	2.73136e-31	67.0712
CARD16	0.912789	1.88268	6.19014	10.7305	6.19974e-21	2.26566e-19	36.9212
GBP6	0.911503	1.881	4.57862	9.30368	5.78427e-17	1.02343e-15	27.8977
LOC100128269	0.909855	1.87886	6.35256	9.52107	1.46963e-17	2.87742e-16	29.2491
C17orf60	0.909278	1.87811	6.04079	9.67148	5.66421e-18	1.19592e-16	30.1898
LHFPL2	0.907638	1.87597	6.40871	11.0966	5.67786e-22	2.55687e-20	39.2831
IL4R	0.905795	1.87358	6.9068	9.71131	4.39728e-18	9.41504e-17	30.4396
SP110	0.904812	1.8723	9.17032	12.3449	1.51913e-25	1.40444e-23	47.4147
HESX1	0.903271	1.8703	4.35938	7.73763	7.91389e-13	7.27785e-12	18.5216
C1GALT1	0.902485	1.86928	6.62681	10.756	5.24993e-21	1.94918e-19	37.0854
MMP9	0.901259	1.86769	9.57832	5.10789	8.50564e-07	2.92532e-06	4.97089
MPO	0.899959	1.86601	5.15462	6.62843	4.10743e-10	2.41736e-09	12.3939
GYG1	0.899866	1.86589	9.06051	10.0072	6.64679e-19	1.69015e-17	32.3045
LOC732134	0.898708	1.8644	5.01782	7.08917	3.24933e-11	2.26917e-10	14.8767
PIK3CG	0.897467	1.86279	8.16405	13.8202	8.63078e-30	2.27332e-27	57.0805
LOC644162	0.895799	1.86064	8.18731	9.99318	7.27029e-19	1.82542e-17	32.2159
TMEM119	0.894196	1.85857	4.48228	6.98898	5.68496e-11	3.80816e-10	14.3288
CD163	0.893398	1.85755	6.93006	9.19557	1.13916e-16	1.90224e-15	27.2294
LOC728153	0.892267	1.85609	7.7185	11.8057	5.36693e-24	3.78396e-22	43.8904
LOC400499	0.890819	1.85423	5.03554	9.51525	1.52475e-17	2.96869e-16	29.2128
ZNF148	0.887801	1.85035	9.0609	13.2463	3.86628e-28	6.53449e-26	53.3211
PTPRC	0.885988	1.84803	7.54733	8.06013	1.17984e-13	1.24026e-12	20.3922
DISC1	0.884681	1.84636	4.92451	12.6156	2.52926e-26	2.83184e-24	49.1873
TYMS	0.881544	1.84235	5.55863	8.67214	2.91774e-15	3.94305e-14	24.0334
LOC653157	0.881091	1.84177	6.18629	10.6048	1.40386e-20	4.75676e-19	36.1138
HIST2H2AB	0.88099	1.84164	5.30116	9.52924	1.39564e-17	2.75186e-16	29.3001
LOC100133950	0.880706	1.84128	6.70048	10.7206	6.61187e-21	2.40997e-19	36.8576
GNB4	0.879443	1.83966	5.9505	11.9537	2.01966e-24	1.52403e-22	44.8566
GRN	0.878756	1.83879	9.21267	12.4574	7.21417e-26	7.22052e-24	48.1509
CACNA1E	0.878487	1.83845	4.94116	7.12676	2.63135e-11	1.86276e-10	15.0834
USP33	0.875912	1.83517	6.07404	16.1764	1.66907e-36	2.58892e-33	72.359
CDC2L2	0.875776	1.835	6.27679	11.4265	6.51924e-23	3.48692e-21	41.4222
KIAA1958	0.875333	1.83443	4.75964	11.7036	1.05201e-23	6.96025e-22	43.2251
TFPI	0.872526	1.83087	5.31257	12.8991	3.86224e-27	5.03896e-25	51.0454
CBX5	0.872269	1.83054	5.65841	10.3288	8.38726e-20	2.4912e-18	34.3483
NCOA7	0.870642	1.82848	7.96145	9.30855	5.61002e-17	9.9512e-16	27.9278
MT1E	0.870621	1.82845	6.50032	8.56758	5.5312e-15	7.14958e-14	23.4035
HIST1H2BD	0.867894	1.825	7.63271	7.83955	4.35316e-13	4.19104e-12	19.1089
BAGE3	0.867259	1.82419	5.13616	11.7706	6.76256e-24	4.62771e-22	43.6619
NFKBIA	0.862024	1.81759	10.86	12.0944	7.97064e-25	6.5453e-23	45.7758
CFLAR	0.860386	1.81552	10.7448	10.6214	1.2603e-20	4.32278e-19	36.2203
CXorf21	0.858648	1.81334	5.21436	11.0414	8.15047e-22	3.56679e-20	38.9259
PHCA	0.858249	1.81284	7.66106	10.617	1.29662e-20	4.42563e-19	36.1923
LAMP3	0.856486	1.81062	5.32573	8.26874	3.38423e-14	3.86611e-13	21.6206
MEF2A	0.856373	1.81048	5.16719	10.9244	1.75073e-21	7.25228e-20	38.1704
MOV10	0.855389	1.80925	6.44357	8.35967	1.95558e-14	2.32142e-13	22.1603
FLJ32255	0.855086	1.80887	6.24222	9.91329	1.2125e-18	2.91835e-17	31.7111
PARP14	0.851139	1.80392	8.78424	7.14491	2.37607e-11	1.69649e-10	15.1834
CXCL10	0.849163	1.80146	5.62508	5.72517	4.44939e-08	1.87314e-07	7.82778
ADM	0.848467	1.80059	10.0593	5.95087	1.43453e-08	6.54017e-08	8.92815
PLEKHB2	0.846434	1.79805	6.85493	13.0089	1.86585e-27	2.60472e-25	51.7648
SPTLC2	0.846054	1.79758	6.16171	9.85191	1.79485e-18	4.18999e-17	31.3239
MPP7	0.84532	1.79666	5.1864	11.2418	2.19333e-22	1.08577e-20	40.2231
LOC728779	0.844306	1.7954	7.00679	10.8399	3.04012e-21	1.17889e-19	37.6252
LOC100133875	0.842952	1.79372	7.45807	4.639	6.86262e-06	2.03315e-05	2.96245
UBE2J1	0.842053	1.7926	8.61255	12.0815	8.67694e-25	6.92172e-23	45.6918
DDX60L	0.841745	1.79222	7.98318	6.62738	4.13079e-10	2.43008e-09	12.3884
LOC653610	0.841201	1.79154	5.80395	8.78286	1.47754e-15	2.09831e-14	24.7036
LOC100133019	0.841025	1.79132	6.20376	13.1968	5.36596e-28	8.61021e-26	52.997
S100A6	0.840808	1.79105	11.4118	10.6056	1.39623e-20	4.74243e-19	36.1192
TNFSF13B	0.839341	1.78923	10.5517	6.5772	5.41487e-10	3.1418e-09	12.1238
CUEDC1	0.838978	1.78878	7.27797	8.20001	5.11431e-14	5.73e-13	21.2144
LOC388588	0.838509	1.7882	9.49586	3.32368	0.00108335	0.00224919	-1.82452
TRIM22	0.838407	1.78807	8.89654	7.34757	7.53635e-12	5.91385e-11	16.3093
ZCCHC2	0.837791	1.78731	4.65743	10.3632	6.71528e-20	2.02474e-18	34.5679
GADD45G	0.836582	1.78581	4.83255	10.5688	1.77371e-20	5.86753e-19	35.8828
TYMP	0.834622	1.78339	7.23279	8.37625	1.76902e-14	2.11072e-13	22.259
TNFSF10	0.832281	1.7805	10.3664	7.22179	1.53994e-11	1.14532e-10	15.6085
LOC100131253	0.83141	1.77942	5.32887	8.79545	1.36729e-15	1.95168e-14	24.78
LOC389386	0.830439	1.77823	6.06647	8.20779	4.88114e-14	5.49522e-13	21.2603
LOC643313	0.82846	1.77579	6.50513	8.18065	5.74371e-14	6.38902e-13	21.1002
C9orf106	0.824905	1.77142	4.91633	9.56365	1.12246e-17	2.24813e-16	29.515
TDRD7	0.824187	1.77054	7.46119	9.9653	8.69232e-19	2.1515e-17	32.0396
PLXNC1	0.823045	1.76914	7.15823	7.86528	3.74125e-13	3.63198e-12	19.2577
NT5C3	0.821391	1.76711	9.87092	8.08982	9.885e-14	1.05099e-12	20.5662
LOC643977	0.819648	1.76498	6.58691	8.50394	8.15161e-15	1.0289e-13	23.0217
PTTG3P	0.818892	1.76405	5.90294	10.3324	8.19494e-20	2.44447e-18	34.3712
RNASE1	0.817825	1.76275	4.41061	10.6384	1.12821e-20	3.91788e-19	36.3297
LOC100130332	0.816936	1.76166	5.95149	8.01056	1.58424e-13	1.62498e-12	20.1024
BAGE2	0.813897	1.75795	5.25758	10.7327	6.11238e-21	2.2396e-19	36.9352
LY96	0.813833	1.75788	10.5485	8.65655	3.21033e-15	4.28863e-14	23.9393
TncRNA	0.81211	1.75578	6.35845	7.20243	1.71808e-11	1.26433e-10	15.5012
VNN1	0.808864	1.75183	6.23334	5.44226	1.76771e-07	6.8e-07	6.48979
SNORA11B	0.807685	1.7504	4.75132	9.71052	4.41947e-18	9.44806e-17	30.4346
CNIH4	0.807245	1.74987	8.77621	11.1765	3.36471e-22	1.56571e-20	39.8002
GBP1	0.805468	1.74771	8.67703	5.36743	2.52687e-07	9.46219e-07	6.14386
ZNF438	0.804431	1.74646	6.73293	7.77701	6.28461e-13	5.86451e-12	18.7481
PRO0628	0.803802	1.7457	5.80516	12.6024	2.76031e-26	3.05825e-24	49.1008
MT1F	0.803742	1.74562	7.46214	10.8344	3.14984e-21	1.21469e-19	37.5901
PARP10	0.803406	1.74522	6.98924	9.57577	1.0395e-17	2.10006e-16	29.5907
GADD45A	0.802	1.74352	6.82551	8.67414	2.88215e-15	3.9025e-14	24.0455
LOC653972	0.801673	1.74312	6.23577	13.006	1.90212e-27	2.62907e-25	51.7458
LOC729816	0.800762	1.74202	6.02782	10.2149	1.74886e-19	4.9622e-18	33.6227
SIGLEC5	0.800478	1.74168	6.20712	7.3148	9.0838e-12	7.05283e-11	16.1261
SIGLEC14	0.7995	1.7405	9.34209	3.74579	0.000244365	0.000566573	-0.433357
EIF4G3	0.799138	1.74006	7.61612	12.4475	7.70082e-26	7.57066e-24	48.0864
NBPF20	0.798061	1.73876	7.46437	11.477	4.67685e-23	2.58059e-21	41.7504
C14orf4	0.797224	1.73775	8.95837	6.66846	3.30719e-10	1.97699e-09	12.6057
LOC100133551	0.79687	1.73733	4.48924	10.1659	2.39774e-19	6.57612e-18	33.3111
MGC29506	0.794771	1.7348	6.26899	6.77952	1.8058e-10	1.12089e-09	13.1975
CDK5RAP2	0.792522	1.7321	6.16337	10.9892	1.14703e-21	4.91183e-20	38.5883
ZNF684	0.792179	1.73169	5.4726	7.70871	9.3707e-13	8.48896e-12	18.3556
ECE1	0.791653	1.73106	5.53816	9.37222	3.75926e-17	6.89609e-16	28.3227
MAP1LC3B2	0.789588	1.72858	5.03946	9.43784	2.48616e-17	4.65239e-16	28.7305
LEPROT	0.787463	1.72604	9.38274	10.7357	5.99204e-21	2.20885e-19	36.9548
RIN2	0.785369	1.72353	7.0168	7.56192	2.19927e-12	1.87123e-11	17.5179
STAT1	0.785321	1.72348	10.0531	8.52923	6.98834e-15	8.942e-14	23.1733
ANKDD1A	0.784714	1.72275	6.33153	6.31871	2.14283e-09	1.11995e-08	10.7807
MS4A4A	0.784618	1.72264	4.85198	9.27961	6.72812e-17	1.177e-15	27.7486
LATS2	0.784543	1.72255	5.04701	13.4184	1.23527e-28	2.53594e-26	54.4493
ACTA2	0.784506	1.7225	6.89436	7.0845	3.33548e-11	2.32352e-10	14.8511
SOCS1	0.783388	1.72117	5.38749	9.69419	4.903e-18	1.04497e-16	30.3322
OLAH	0.783043	1.72076	4.50907	7.25168	1.30019e-11	9.83239e-11	15.7745
RASA2	0.782185	1.71973	6.10957	11.0085	1.01086e-21	4.39613e-20	38.7131
LTB4R	0.781949	1.71945	7.15195	7.83323	4.51797e-13	4.34372e-12	19.0723
LOC732360	0.781883	1.71937	6.53079	11.5966	2.12953e-23	1.30387e-21	42.5281
FGD4	0.78061	1.71786	4.72628	10.7896	4.2192e-21	1.60054e-19	37.3014
NLRC4	0.780534	1.71777	6.09873	8.15369	6.74979e-14	7.38457e-13	20.9414
MX2	0.780494	1.71772	9.42401	7.43398	4.59659e-12	3.71345e-11	16.7944
AGPAT9	0.77961	1.71667	8.42385	7.67695	1.12775e-12	1.0092e-11	18.1737
PTTG1	0.778542	1.7154	6.49155	11.2251	2.44781e-22	1.199e-20	40.1146
ACSL4	0.775768	1.7121	7.01614	10.8956	2.11298e-21	8.54991e-20	37.9846
ETV7	0.775421	1.71169	4.68492	8.63868	3.58154e-15	4.75269e-14	23.8315
TGFBRAP1	0.775073	1.71128	5.99806	9.8296	2.06954e-18	4.80711e-17	31.1834
HIST1H3D	0.774175	1.71021	5.45544	9.01779	3.45271e-16	5.32007e-15	26.1362
CCL8	0.773834	1.70981	4.8231	6.63416	3.98217e-10	2.34463e-09	12.4242
LOC442727	0.771349	1.70687	6.46025	8.17078	6.09346e-14	6.75116e-13	21.042
DUSP3	0.769846	1.70509	8.65871	9.85718	1.73545e-18	4.0786e-17	31.3571
OSM	0.769352	1.7045	5.97587	6.57531	5.47016e-10	3.17256e-09	12.1139
LOC642033	0.766326	1.70093	5.81849	9.72315	4.07808e-18	8.78549e-17	30.514
H1F0	0.765645	1.70013	7.32612	6.31059	2.23634e-09	1.16534e-08	10.739
TCF4	0.761087	1.69477	6.21267	7.80853	5.22352e-13	4.94376e-12	18.9297
RGL4	0.760535	1.69412	8.2411	6.46154	1.00598e-09	5.57721e-09	11.5188
IL17RA	0.757585	1.69066	8.88786	8.02626	1.44317e-13	1.49234e-12	20.1941
STAT2	0.756069	1.68888	10.1999	7.88169	3.39627e-13	3.32016e-12	19.3528
PAPD5	0.755875	1.68866	7.76462	11.6229	1.79067e-23	1.14145e-21	42.6994
GP6	0.755317	1.688	5.29615	10.1614	2.46774e-19	6.72844e-18	33.2827
LOC642780	0.755137	1.68779	5.76803	8.05249	1.23469e-13	1.29304e-12	20.3475
MAOA	0.754517	1.68707	4.49671	6.35392	1.78001e-09	9.45548e-09	10.9617
SQRDL	0.75417	1.68666	7.24155	9.44566	2.3664e-17	4.44616e-16	28.7792
MYBPC3	0.75409	1.68657	6.61082	7.04336	4.19856e-11	2.88871e-10	14.6256
CPEB3	0.753534	1.68592	6.78046	12.5924	2.9502e-26	3.16806e-24	49.035
TRIM78P	0.752737	1.68499	5.13198	10.8938	2.13808e-21	8.62646e-20	37.973
MTHFD2	0.751667	1.68374	6.64085	12.441	8.03868e-26	7.84755e-24	48.0439
LOC100129214	0.751359	1.68338	4.77203	9.11701	1.86117e-16	3.00716e-15	26.7454
LILRA3	0.750534	1.68241	8.42787	4.27725	3.11676e-05	8.3193e-05	1.51633
OLR1	0.750037	1.68184	4.91719	5.78318	3.33484e-08	1.43024e-07	8.10789
BCL2A1	0.749088	1.68073	5.70344	6.35246	1.79383e-09	9.51801e-09	10.9541
FAM129A	0.748046	1.67952	10.6638	6.23814	3.26863e-09	1.65087e-08	10.3689
C6orf150	0.747485	1.67886	5.12778	9.94435	9.94004e-19	2.43017e-17	31.9072
LOC729513	0.747035	1.67834	6.70985	7.98718	1.82003e-13	1.84782e-12	19.966
ZNF292	0.745011	1.67599	5.00136	12.552	3.85449e-26	4.04577e-24	48.7707
VAMP5	0.742456	1.67302	7.86282	9.69152	4.9869e-18	1.05946e-16	30.3154
JARID1A	0.741983	1.67247	8.52585	13.4698	8.79093e-29	1.88802e-26	54.7857
WSB1	0.740936	1.67126	8.24337	11.7846	6.16699e-24	4.30456e-22	43.7531
SLPI	0.740739	1.67103	6.47039	4.59546	8.27184e-06	2.42083e-05	2.78348
ZCCHC6	0.739936	1.6701	8.45078	8.75373	1.76776e-15	2.47771e-14	24.527
SAMSN1	0.739193	1.66924	6.51422	7.46041	3.94918e-12	3.2259e-11	16.9433
PHTF1	0.737772	1.6676	6.87941	8.92623	6.0942e-16	9.10868e-15	25.5763
LOC642299	0.737292	1.66704	6.23927	8.14801	6.98307e-14	7.62186e-13	20.908
SLC1A3	0.736775	1.66645	4.58109	9.51712	1.50677e-17	2.93779e-16	29.2245
AZU1	0.735765	1.66528	4.98712	5.41355	2.02819e-07	7.73383e-07	6.35667
HIST1H2BE	0.734122	1.66339	6.26876	7.0359	4.37694e-11	2.99961e-10	14.5849
FICD	0.732862	1.66193	5.56602	12.5633	3.57664e-26	3.78256e-24	48.8447
ZADH2	0.732763	1.66182	6.11274	9.12405	1.78111e-16	2.88784e-15	26.7887
ZNF281	0.730753	1.6595	8.29216	8.92975	5.9628e-16	8.9314e-15	25.5978
TOP2A	0.729272	1.6578	5.00398	8.43547	1.23575e-14	1.51192e-13	22.6121
LOC643287	0.728642	1.65708	7.91314	6.97266	6.22475e-11	4.13207e-10	14.24
RGL1	0.728573	1.657	5.41467	8.16295	6.3858e-14	7.01936e-13	20.9959
OSCAR	0.725573	1.65356	8.03807	7.99962	1.69056e-13	1.72391e-12	20.0385
GPR84	0.724662	1.65251	5.0956	9.33807	4.66024e-17	8.38363e-16	28.1108
LOC554203	0.72424	1.65203	7.01999	8.31253	2.59945e-14	3.01399e-13	21.8802
MSL3	0.724028	1.65179	6.82365	11.6054	2.00948e-23	1.25795e-21	42.5854
HMGB1L1	0.723995	1.65175	7.68543	8.3152	2.55799e-14	2.97579e-13	21.896
NET1	0.722779	1.65036	6.56761	9.6229	7.71043e-18	1.58058e-16	29.8855
BAMBI	0.72023	1.64745	5.32345	8.03775	1.34792e-13	1.40112e-12	20.2612
DTX3L	0.719768	1.64692	5.57156	7.82345	4.78533e-13	4.57243e-12	19.0158
LOC100130828	0.719432	1.64653	5.48272	7.19459	1.79587e-11	1.31396e-10	15.4578
ECGF1	0.719209	1.64628	9.01882	7.52659	2.69738e-12	2.26567e-11	17.3175
IFI30	0.717225	1.64402	8.93068	8.71812	2.2004e-15	3.03234e-14	24.3113
LOC728216	0.716989	1.64375	4.782	7.16288	2.14751e-11	1.54373e-10	15.2826
FOLR3	0.716524	1.64322	9.24031	3.53357	0.000525309	0.00115123	-1.15075
SP140	0.716182	1.64283	6.65759	8.63224	3.7256e-15	4.93448e-14	23.7927
RHOT1	0.714538	1.64096	6.84387	13.0604	1.32573e-27	1.99002e-25	52.1027
BRI3P1	0.713259	1.6395	8.83789	7.04294	4.20822e-11	2.89337e-10	14.6234
MSRB2	0.712613	1.63877	8.58444	7.96886	2.02883e-13	2.04494e-12	19.8592
DDX27	0.712536	1.63868	6.32718	10.6519	1.03402e-20	3.62687e-19	36.4158
CCNB2	0.712138	1.63823	4.89839	7.34882	7.48289e-12	5.87851e-11	16.3163
LILRA6	0.711777	1.63782	6.73073	7.38584	6.05642e-12	4.81753e-11	16.5238
CTSD	0.711552	1.63756	7.08973	9.9464	9.8102e-19	2.40264e-17	31.9202
JDP2	0.708183	1.63375	5.92011	9.29008	6.30024e-17	1.1119e-15	27.8134
LOC100130904	0.707184	1.63261	4.6186	7.95934	2.14659e-13	2.15585e-12	19.8038
PDGFA	0.706778	1.63216	4.93045	9.9959	7.14505e-19	1.79721e-17	32.2331
RYBP	0.706335	1.63165	9.06844	7.83757	4.40414e-13	4.2372e-12	19.0974
DRAM1	0.704398	1.62946	6.8071	10.3769	6.14688e-20	1.86544e-18	34.6552
PSTPIP2	0.703866	1.62886	7.68052	7.89436	3.15183e-13	3.10293e-12	19.4262
TNPO3	0.701899	1.62664	7.39844	12.3702	1.28516e-25	1.22047e-23	47.58
NFIC	0.701838	1.62658	6.41098	10.8482	2.87945e-21	1.12282e-19	37.6788
FLJ20309	0.70058	1.62516	4.60335	11.0003	1.06642e-21	4.60905e-20	38.6603
NBPF1	0.70046	1.62502	5.29761	11.2836	1.66719e-22	8.55662e-21	40.4941
FCER1G	0.700308	1.62485	10.9174	7.25569	1.27098e-11	9.64808e-11	15.7967
LOC645233	0.700022	1.62453	5.89801	11.5586	2.73484e-23	1.57762e-21	42.2808
TMEM45B	0.699791	1.62427	5.27012	8.13055	7.75139e-14	8.41442e-13	20.8053
TBC1D2	0.699369	1.62379	6.62158	10.2977	1.02519e-19	3.01297e-18	34.1501
FOXC1	0.699338	1.62376	4.92435	8.05925	1.18599e-13	1.24484e-12	20.3871
KIAA0319L	0.697764	1.62199	6.41258	8.04047	1.32623e-13	1.38166e-12	20.2772
LOC642267	0.697531	1.62173	5.63424	7.57721	2.01294e-12	1.71974e-11	17.6048
HLA-E	0.6973	1.62147	12.4306	10.6249	1.23167e-20	4.24547e-19	36.243
SNORA12	0.697049	1.62119	7.04118	7.61389	1.62731e-12	1.41894e-11	17.8136
KREMEN1	0.697022	1.62116	4.78063	9.22324	9.58024e-17	1.61913e-15	27.4001
ATP8B4	0.696296	1.62034	7.29396	7.87148	3.60712e-13	3.51154e-12	19.2936
LOC441155	0.694477	1.6183	6.18341	13.0564	1.36146e-27	2.00064e-25	52.0764
DPRXP4	0.694091	1.61787	4.99311	10.805	3.81504e-21	1.45514e-19	37.4009
LOC401152	0.693291	1.61697	8.30332	9.54388	1.27211e-17	2.52613e-16	29.3915
SAP30	0.691988	1.61551	6.1674	6.24727	3.11637e-09	1.58256e-08	10.4154
LOC100134379	0.691702	1.61519	4.84151	5.85021	2.38458e-08	1.04681e-07	8.43388
COL4A3BP	0.691297	1.61473	6.21064	12.3555	1.4161e-25	1.3276e-23	47.4841
UNC93B1	0.690914	1.61431	7.40845	9.49622	1.71966e-17	3.32039e-16	29.0941
C10orf105	0.690038	1.61333	6.68184	6.66728	3.32841e-10	1.98652e-09	12.5995
NUFIP2	0.689996	1.61328	7.35926	12.503	5.33194e-26	5.47308e-24	48.4499
BATF	0.689723	1.61297	6.35596	10.5621	1.85177e-20	6.09688e-19	35.8402
CST7	0.688378	1.61147	9.1243	5.9617	1.35775e-08	6.22471e-08	8.98167
EMILIN2	0.687347	1.61032	8.21011	8.37043	1.83236e-14	2.18071e-13	22.2244
ERMAP	0.684049	1.60664	6.36072	6.35039	1.81349e-09	9.61501e-09	10.9435
EIF2C2	0.683372	1.60589	8.86016	7.54994	2.35697e-12	2.00142e-11	17.4499
SLFN5	0.683291	1.6058	6.05117	6.62677	4.14441e-10	2.43707e-09	12.3851
SLA	0.682915	1.60538	8.94026	8.74001	1.92337e-15	2.67967e-14	24.4439
HPSE	0.68143	1.60373	6.8428	7.80461	5.34524e-13	5.04527e-12	18.9071
TBC1D8	0.679891	1.60202	6.1821	7.77685	6.29027e-13	5.86588e-12	18.7472
EXT1	0.67935	1.60142	5.78137	9.95964	9.01298e-19	2.21907e-17	32.0038
TRIM14	0.678671	1.60066	4.65392	11.4707	4.87649e-23	2.66964e-21	41.7091
LOC652330	0.678637	1.60063	4.88834	11.9605	1.931e-24	1.46504e-22	44.901
ZBTB43	0.677691	1.59958	6.90231	11.3128	1.37672e-22	7.14461e-21	40.6833
SVIL	0.677454	1.59931	7.80308	7.67056	1.17055e-12	1.04348e-11	18.1371
TAP1	0.675427	1.59707	10.9694	8.84209	1.02545e-15	1.48653e-14	25.0635
WDFY3	0.674474	1.59601	5.36526	8.94617	5.38584e-16	8.11072e-15	25.698
ECHDC3	0.674415	1.59595	5.83745	4.61336	7.66149e-06	2.2512e-05	2.85692
RNF213	0.673878	1.59536	6.06538	10.4115	4.9135e-20	1.53451e-18	34.8764
C5	0.673026	1.59441	5.67165	10.5693	1.76821e-20	5.86323e-19	35.8858
ODF3B	0.672003	1.59328	5.8474	8.43332	1.25193e-14	1.52904e-13	22.5993
Septin 4	0.669637	1.59067	5.0691	9.16708	1.36134e-16	2.24372e-15	27.0537
BLVRA	0.669385	1.59039	8.24429	7.66359	1.219e-12	1.08271e-11	18.0973
SPC24	0.669084	1.59006	5.76848	11.0938	5.78601e-22	2.59719e-20	39.2645
LOC401622	0.668448	1.58936	5.55529	10.185	2.12079e-19	5.93311e-18	33.4323
SLC36A1	0.66807	1.58895	6.4522	8.39581	1.57153e-14	1.89289e-13	22.3755
NCAPG	0.668041	1.58891	4.91637	8.91204	6.65386e-16	9.90276e-15	25.4897
MOBKL2C	0.665663	1.5863	7.93094	8.6658	3.03332e-15	4.07165e-14	23.9951
LOC729915	0.6652	1.58579	4.91531	6.64887	3.67744e-10	2.18084e-09	12.502
LOC646786	0.661993	1.58227	5.47725	7.47311	3.67096e-12	3.01096e-11	17.015
ATOX1	0.6616	1.58184	7.21434	11.2949	1.54839e-22	7.97623e-21	40.5672
KCTD12	0.661563	1.5818	6.81373	5.51729	1.2315e-07	4.83728e-07	6.84002
S100A12	0.661098	1.58129	10.2042	4.88287	2.35717e-06	7.55603e-06	3.98874
SLC2A3	0.658892	1.57887	11.7123	7.54897	2.37031e-12	2.0103e-11	17.4444
LOC648907	0.658489	1.57843	6.16635	9.62794	7.46764e-18	1.53306e-16	29.917
GBA	0.658253	1.57817	6.87238	10.0488	5.08966e-19	1.32066e-17	32.568
KIF1B	0.6578	1.57768	6.28444	9.40668	3.02588e-17	5.63218e-16	28.5367
DAAM2	0.656784	1.57656	5.01216	5.62253	7.3775e-08	2.99651e-07	7.33691
ISG20	0.656596	1.57636	10.8669	8.48589	9.09785e-15	1.13805e-13	22.9135
SNORD13	0.656091	1.57581	7.75534	4.65565	6.38763e-06	1.90496e-05	3.03121
RAXL1	0.655476	1.57514	8.5074	8.0655	1.14268e-13	1.20391e-12	20.4237
LOC285296	0.654605	1.57419	5.85836	9.1775	1.27546e-16	2.11215e-15	27.1179
TUFT1	0.65408	1.57361	5.64685	8.40774	1.46193e-14	1.77157e-13	22.4466
C10orf119	0.653851	1.57336	5.47831	11.1669	3.58428e-22	1.66234e-20	39.7377
ANKRD36B	0.65096	1.57021	6.47674	6.19265	4.14279e-09	2.05666e-08	10.1378
RBM39	0.650535	1.56975	8.11858	9.70024	4.71795e-18	1.00707e-16	30.3701
HIST2H4A	0.650078	1.56925	5.92873	7.53084	2.63194e-12	2.21468e-11	17.3416
RN7SK	0.649511	1.56864	6.58724	5.82433	2.71506e-08	1.18149e-07	8.30771
CTBS	0.648965	1.56804	8.0759	7.90494	2.96092e-13	2.92322e-12	19.4876
C16orf57	0.648895	1.56797	8.69149	7.4304	4.69194e-12	3.7861e-11	16.7742
RUNDC2C	0.648525	1.56756	6.91629	8.87587	8.3228e-16	1.22173e-14	25.2692
DHRS9	0.648422	1.56745	6.67369	6.27989	2.62738e-09	1.35204e-08	10.5818
RRAGC	0.648145	1.56715	7.66636	11.0625	7.09878e-22	3.12615e-20	39.0624
ERLIN1	0.648088	1.56709	5.34038	8.17738	5.85725e-14	6.51013e-13	21.0809
LOC642334	0.646941	1.56584	5.33822	7.75179	7.28487e-13	6.74829e-12	18.603
PFKFB3	0.646073	1.5649	7.37592	6.14542	5.29273e-09	2.58074e-08	9.89906
LOC728417	0.645673	1.56447	6.64701	6.00539	1.08692e-08	5.06289e-08	9.19821
LOC653496	0.645529	1.56431	6.98781	8.70188	2.43106e-15	3.3207e-14	24.2131
BARD1	0.645423	1.5642	5.87871	9.5674	1.09611e-17	2.19853e-16	29.5384
CBX3	0.645192	1.56395	6.39398	14.1696	8.56266e-31	3.06499e-28	59.3649
LOC647135	0.643794	1.56243	4.9203	11.5083	3.80771e-23	2.12623e-21	41.9536
C1orf85	0.643185	1.56177	7.28095	8.02715	1.43555e-13	1.48557e-12	20.1993
MAP3K5	0.642972	1.56154	8.50344	10.1313	2.99637e-19	8.07517e-18	33.091
MYL9	0.641552	1.56001	6.03721	5.06729	1.02466e-06	3.47528e-06	4.79125
PLAC8	0.641541	1.55999	9.92124	6.69833	2.81199e-10	1.69716e-09	12.7643
MCTS1	0.640375	1.55873	6.26717	8.49489	8.61335e-15	1.08326e-13	22.9674
DLGAP5	0.640263	1.55861	4.74298	10.5866	1.58006e-20	5.3023e-19	35.997
ASPRV1	0.638448	1.55665	6.16769	5.4499	1.70407e-07	6.57693e-07	6.52531
HIST1H2BC	0.637538	1.55567	7.06447	6.18973	4.20601e-09	2.08508e-08	10.123
FTSJD2	0.637174	1.55528	7.00567	7.6077	1.68686e-12	1.46265e-11	17.7783
TMEM140	0.636918	1.555	9.78184	6.48895	8.69127e-10	4.87465e-09	11.6616
SMARCD3	0.636893	1.55498	5.90407	8.16374	6.35573e-14	6.9918e-13	21.0006
CDCA5	0.636736	1.55481	4.98699	8.21565	4.65621e-14	5.26332e-13	21.3067
TMEM60	0.636461	1.55451	8.23687	12.1748	4.68439e-25	3.98744e-23	46.3013
PKN2	0.635723	1.55372	7.43004	7.58744	1.89711e-12	1.62676e-11	17.663
LOC651524	0.635685	1.55368	5.01353	7.80981	5.18434e-13	4.91667e-12	18.9371
LOC100129201	0.63553	1.55351	6.87161	8.31417	2.57387e-14	2.99178e-13	21.8899
UGCGL1	0.635397	1.55337	6.31664	10.3603	6.84369e-20	2.05901e-18	34.5492
CAPG	0.634776	1.5527	5.77936	10.0395	5.40348e-19	1.3969e-17	32.5089
ADAP2	0.634066	1.55193	7.12867	6.95732	6.77816e-11	4.48026e-10	14.1565
KCNE1	0.633487	1.55131	4.53386	7.0795	3.43026e-11	2.3836e-10	14.8236
NOTCH2NL	0.631919	1.54962	5.77769	11.1917	3.04557e-22	1.43152e-20	39.8987
ANXA11	0.631548	1.54923	7.41228	10.4845	3.06395e-20	9.84758e-19	35.3429
DHRS13	0.630953	1.54859	6.30257	6.14804	5.2212e-09	2.55031e-08	9.91232
RHAG	0.630456	1.54805	4.9522	5.93736	1.53624e-08	6.97426e-08	8.8615
DDIT3	0.630082	1.54765	7.24549	7.32555	8.54448e-12	6.65259e-11	16.1862
PLXDC2	0.630042	1.54761	8.03319	6.9072	8.94671e-11	5.79295e-10	13.8848
RSPRY1	0.630022	1.54759	8.12582	12.151	5.48e-25	4.60848e-23	46.1462
BCAT1	0.629415	1.54694	5.73133	6.02878	9.64496e-09	4.52432e-08	9.31454
CDC45L	0.627939	1.54536	4.54652	7.32157	8.74055e-12	6.79388e-11	16.1639
COL17A1	0.627824	1.54523	4.5894	6.72862	2.3845e-10	1.45743e-09	12.9256
HECW2	0.626668	1.54399	5.84939	6.24175	3.20754e-09	1.62185e-08	10.3873
SIAH2	0.626139	1.54343	8.1232	4.41205	1.79171e-05	4.95686e-05	2.04428
ATG7	0.625854	1.54312	7.18443	9.21431	1.01309e-16	1.70601e-15	27.345
LOC646808	0.624573	1.54175	5.52294	10.0634	4.6329e-19	1.21342e-17	32.6608
ANP32A	0.624096	1.54124	5.90986	5.4919	1.39224e-07	5.42719e-07	6.72111
CXorf38	0.624001	1.54114	7.89994	8.5307	6.92601e-15	8.87037e-14	23.1821
ACOT9	0.623594	1.54071	7.00906	8.68245	2.73902e-15	3.71952e-14	24.0956
APOB48R	0.622807	1.53987	6.56832	6.54014	6.60795e-10	3.77752e-09	11.9293
IFI27L2	0.622492	1.53953	7.0549	11.5901	2.22184e-23	1.35041e-21	42.4861
HK3	0.622178	1.5392	8.59582	6.50398	8.02025e-10	4.53107e-09	11.74
LOC441193	0.62183	1.53883	5.16923	8.28141	3.13568e-14	3.59393e-13	21.6957
ZNF641	0.620901	1.53784	7.7117	6.27799	2.65359e-09	1.36342e-08	10.5721
LOC100132287	0.62087	1.5378	6.00796	6.03798	9.20134e-09	4.33223e-08	9.36039
IFI27L1	0.618845	1.53564	5.93721	8.86854	8.70856e-16	1.27433e-14	25.2245
CCL2	0.618678	1.53547	4.58711	5.0472	1.12315e-06	3.78448e-06	4.70275
SF1	0.618035	1.53478	5.80704	10.9828	1.1954e-21	5.1033e-20	38.5474
LOC100131360	0.617955	1.5347	5.90487	7.83274	4.53091e-13	4.35317e-12	19.0695
BST1	0.616702	1.53337	6.70472	6.73089	2.35513e-10	1.442e-09	12.9377
C5orf32	0.615794	1.5324	7.78618	5.11219	8.33912e-07	2.87301e-06	4.98997
UTP23	0.614346	1.53086	5.93368	9.96583	8.66293e-19	2.14804e-17	32.0429
PFKFB2	0.61391	1.5304	5.13296	6.15213	5.11192e-09	2.50219e-08	9.93293
FYB	0.612732	1.52915	8.35801	7.67437	1.14486e-12	1.02253e-11	18.1589
SAT1	0.612653	1.52907	12.0878	8.71906	2.18763e-15	3.01772e-14	24.317
RBBP8	0.612251	1.52864	6.20347	12.0834	8.5702e-25	6.91561e-23	45.7041
NFIL3	0.612224	1.52861	8.51447	5.45865	1.63395e-07	6.32729e-07	6.56601
DIAPH2	0.610484	1.52677	6.9611	10.6815	8.52544e-21	3.0361e-19	36.6065
SUCNR1	0.610022	1.52628	4.6901	8.97988	4.36937e-16	6.66627e-15	25.9042
LILRB4	0.609873	1.52613	5.43004	8.86989	8.63632e-16	1.26509e-14	25.2327
MAFB	0.608681	1.52486	8.1632	5.69713	5.11147e-08	2.12876e-07	7.69308
GADD45B	0.608211	1.52437	7.63066	7.36567	6.79649e-12	5.37863e-11	16.4107
KRTAP19-6	0.606177	1.52222	5.0253	4.34169	2.3957e-05	6.50533e-05	1.76708
C1orf152	0.605991	1.52202	5.346	6.20482	3.8887e-09	1.93672e-08	10.1995
F5	0.605984	1.52202	7.18553	5.03712	1.17597e-06	3.95388e-06	4.65844
LRG1	0.605562	1.52157	8.39749	4.34452	2.36804e-05	6.43399e-05	1.77815
LOC100132858	0.605401	1.5214	5.17628	6.5594	5.95871e-10	3.4246e-09	12.0303
TMEM56	0.605391	1.52139	4.9307	4.68848	5.54194e-06	1.67024e-05	3.16742
BAG4	0.604746	1.52071	5.69484	13.6897	2.04852e-29	5.01707e-27	56.2259
PAK2	0.60472	1.52068	7.56566	9.28731	6.41046e-17	1.12992e-15	27.7963
PSG9	0.6044	1.52035	5.82755	5.40723	2.09041e-07	7.9537e-07	6.32742
TK1	0.6044	1.52035	4.77993	7.72103	8.72052e-13	7.94119e-12	18.4263
TMX4	0.604225	1.52016	7.66496	9.2866	6.43923e-17	1.13356e-15	27.7919
CLEC5A	0.602901	1.51877	5.06433	7.18262	1.92137e-11	1.39699e-10	15.3916
CALML4	0.602701	1.51856	6.3945	10.2884	1.0889e-19	3.1868e-18	34.0905
ELF2	0.60193	1.51775	6.58314	11.6407	1.59272e-23	1.01993e-21	42.8152
RBM43	0.601829	1.51764	6.19337	7.15128	2.29241e-11	1.64029e-10	15.2186
SETX	0.60131	1.51709	7.45108	9.46769	2.05928e-17	3.93263e-16	28.9163
GPBAR1	0.600462	1.5162	7.17838	5.38681	2.30423e-07	8.70793e-07	6.23314
SFMBT2	0.6004	1.51614	4.90749	8.21565	4.6563e-14	5.26332e-13	21.3067
LOC650737	0.600386	1.51612	7.06889	6.93283	7.76372e-11	5.08118e-10	14.0236
SERTAD1	0.59983	1.51554	7.18008	10.1734	2.28437e-19	6.30233e-18	33.3589
RC3H2	0.599347	1.51503	7.0443	10.9257	1.736e-21	7.21266e-20	38.1788
TIMP1	0.59916	1.51483	10.5146	8.03146	1.39928e-13	1.45234e-12	20.2245
TMED4	0.598702	1.51435	7.42252	11.1845	3.19408e-22	1.49629e-20	39.8516
LOC642816	0.598233	1.51386	5.32475	7.04275	4.21283e-11	2.89425e-10	14.6223
NCRNA00152	0.597135	1.51271	5.44487	10.5933	1.51252e-20	5.10019e-19	36.0401
PGLYRP1	0.596356	1.51189	7.73953	3.15294	0.00190436	0.00378863	-2.34578
ELL2	0.595963	1.51148	5.49561	7.6123	1.64242e-12	1.42855e-11	17.8045
LOC643384	0.595867	1.51138	7.75823	9.26987	7.15183e-17	1.24488e-15	27.6884
LOC729196	0.595391	1.51088	5.20544	8.14601	7.06714e-14	7.7076e-13	20.8962
RPH3A	0.595188	1.51067	4.75555	8.31619	2.54265e-14	2.96042e-13	21.902
ADAR	0.595177	1.51066	10.4913	9.01305	3.55595e-16	5.46107e-15	26.1072
LYN	0.595031	1.51051	12.0852	8.79702	1.35413e-15	1.93884e-14	24.7896
CARS	0.594278	1.50972	6.49475	13.906	4.89182e-30	1.4227e-27	57.6419
NUSAP1	0.593791	1.50921	5.32426	11.5975	2.11646e-23	1.30158e-21	42.5341
SLC16A3	0.59331	1.5087	10.2675	6.75111	2.10918e-10	1.29767e-09	13.0456
LOC440157	0.592562	1.50792	6.3278	8.42925	1.28322e-14	1.56452e-13	22.575
MOSC1	0.592529	1.50789	7.7222	5.00812	1.3417e-06	4.47128e-06	4.53136
GNL3L	0.5922	1.50754	6.29254	11.9625	1.90588e-24	1.45389e-22	44.9139
MICB	0.591754	1.50708	7.27081	8.49306	8.70982e-15	1.09441e-13	22.9565
APOL6	0.591664	1.50698	5.16482	7.21902	1.5643e-11	1.16096e-10	15.5932
IRF5	0.591655	1.50697	5.9644	4.7224	4.78231e-06	1.45767e-05	3.30888
CES1	0.591553	1.50687	5.44552	6.07361	7.6645e-09	3.66079e-08	9.53835
SCAMP2	0.59147	1.50678	5.79653	11.5758	2.44184e-23	1.45607e-21	42.3928
UHRF1	0.591118	1.50641	5.40389	7.85359	4.00788e-13	3.86929e-12	19.1901
LOC728519	0.590461	1.50573	7.38343	4.55537	9.81277e-06	2.82971e-05	2.6199
ADCY4	0.590211	1.50547	6.05523	7.33852	7.93572e-12	6.20979e-11	16.2586
BAZ1A	0.589942	1.50519	8.24104	8.35692	1.98834e-14	2.35631e-13	22.1439
ARHGAP26	0.589496	1.50472	5.86933	7.19905	1.75112e-11	1.28526e-10	15.4826
FAM46A	0.589333	1.50455	9.58894	7.69691	1.00389e-12	9.05902e-12	18.288
PAG1	0.588663	1.50385	6.98339	8.01066	1.58329e-13	1.62498e-12	20.103
ANKRD34B	0.588133	1.5033	4.65377	5.62071	7.44344e-08	3.01832e-07	7.32828
ANKRD33	0.587972	1.50313	6.30134	8.12806	7.86774e-14	8.52179e-13	20.7907
UBE2C	0.587578	1.50272	5.38107	9.04217	2.96689e-16	4.62252e-15	26.2857
KCNJ15	0.586929	1.50205	6.38871	5.41081	2.05498e-07	7.82743e-07	6.34397
AAK1	0.586649	1.50175	6.78417	5.98821	1.18648e-08	5.5009e-08	9.1129
NBPF11	0.585439	1.5005	6.27423	6.32613	2.06076e-09	1.08111e-08	10.8188
HIST1H1C	0.585187	1.50023	8.71243	6.07081	7.77574e-09	3.71109e-08	9.52432
LOC388572	0.584976	1.50001	4.91795	9.22929	9.22358e-17	1.56453e-15	27.4375

## Sheet: (B) GSE68310
Up-regulated DEGs derived from Table S2									Down-regulated DEGs derived from Table S2
Gene symbol	logFC	FC	AveExpr	t	P.Value	adj.P.Val	B		Gene symbol	logFC	FC	AveExpr	t	P.Value	adj.P.Val	B
ISG15	4.36326	20.5813	10.2604	33.4896	1.98981e-49	1.04107e-45	101.763		PI3	-1.5568	0.339905	9.29253	-11.3086	2.22005e-18	1.67126e-16	31.2742
IFI44L	4.16037	17.8812	9.91335	56.8129	2.35333e-67	7.38758e-63	140.196		LOC642741	-1.29131	0.408579	10.7776	-16.5348	9.02424e-28	3.0925e-25	52.8005
RSAD2	4.06979	16.793	9.76955	34.7023	1.3204e-50	8.28999e-47	104.371		RPS3	-1.25316	0.419528	11.1477	-15.5845	3.57817e-26	9.43916e-24	49.1413
IFITM3	3.93462	15.2911	11.855	23.8595	1.55806e-38	1.7468e-35	77.323		LOC653881	-1.24486	0.421948	11.1137	-15.8248	1.39536e-26	3.84239e-24	50.0779
HERC5	3.7334	13.3005	10.3932	27.5363	4.69517e-43	9.21193e-40	87.5278		LOC390345	-1.22777	0.426978	10.5041	-12.8104	3.18121e-21	3.99458e-19	37.7966
MX1	3.57365	11.9062	11.6423	31.8618	8.70443e-48	2.80809e-44	98.1177		RPS5	-1.2156	0.430593	10.744	-16.0703	5.37465e-27	1.68721e-24	51.0266
LY6E	3.492	11.2512	11.4769	42.7213	1.37883e-57	2.16421e-53	119.626		LOC642357	-1.20336	0.434262	10.9869	-14.2517	7.57303e-24	1.46749e-21	43.8122
IFIT3	3.48899	11.2277	9.99377	31.8503	8.94525e-48	2.80809e-44	98.0913		EIF3L	-1.19593	0.436505	10.229	-19.8755	5.26858e-33	3.1806e-30	64.7565
IFIT2	3.43227	10.7948	11.3175	25.6425	8.64853e-41	1.08598e-37	82.4238		RPS4X	-1.18123	0.440975	10.4617	-14.4509	3.35262e-24	6.92403e-22	44.6234
EPSTI1	3.38343	10.4355	10.1383	37.2239	6.05613e-53	4.75285e-49	109.521		LOC645173	-1.17139	0.443992	10.1542	-15.2821	1.18208e-25	2.94506e-23	47.9525
IFI27	3.32049	9.99002	9.30081	14.2871	6.55097e-24	1.29338e-21	43.9565		LOC644039	-1.14326	0.452737	12.3104	-11.8577	1.97141e-19	1.79903e-17	33.686
IFI44	3.27908	9.70734	9.45796	41.9883	5.32168e-57	5.56861e-53	118.359		LOC731096	-1.13611	0.454985	10.7982	-16.3558	1.78903e-27	5.85013e-25	52.1203
IFI6	3.19924	9.18474	10.9796	33.1034	4.80662e-49	1.88612e-45	100.914		LOC729679	-1.12084	0.459827	9.85152	-14.9996	3.64821e-25	8.54662e-23	46.8311
MT1A	3.06038	8.34192	10.3062	21.6373	1.5415e-35	1.20977e-32	70.5251		RPS8	-1.11583	0.461427	10.639	-13.9441	2.69101e-23	4.79979e-21	42.5497
IFIT1	2.67078	6.36772	9.25878	26.0316	2.89055e-41	3.91593e-38	83.4978		RPL4	-1.10398	0.465231	9.74062	-15.8442	1.29374e-26	3.62617e-24	50.1531
GBP1	2.63423	6.20845	9.66965	22.4436	1.19204e-36	1.06916e-33	73.0509		EEF1G	-1.10094	0.466213	10.7208	-14.978	3.97861e-25	9.2516e-23	46.7448
TNFSF10	2.48564	5.60084	10.2472	19.969	3.83243e-33	2.40282e-30	65.0716		RPL13A	-1.09217	0.469056	10.1248	-14.4594	3.2384e-24	6.73245e-22	44.6579
ZBP1	2.34546	5.08221	9.59525	22.2054	2.52113e-36	2.13901e-33	72.3121		RPL10A	-1.07026	0.476232	10.309	-12.7485	4.14696e-21	5.12526e-19	37.5325
OASL	2.32363	5.0059	8.94722	20.7861	2.47573e-34	1.72707e-31	67.7818		EIF4B	-1.06681	0.477373	9.57771	-18.6837	3.32722e-31	1.65791e-28	60.6491
HES4	2.31272	4.96818	8.95852	14.4898	2.86191e-24	6.0296e-22	44.7809		RPL3	-1.0565	0.480797	11.3998	-15.887	1.09518e-26	3.21308e-24	50.3188
SAMD9L	2.30322	4.93557	9.34123	29.4007	3.64173e-45	8.79394e-42	92.2638		TXNDC12	-1.03913	0.486621	8.42568	-22.985	2.21744e-37	2.32033e-34	74.7087
LAP3	2.29385	4.90364	9.44476	22.5129	9.59335e-37	8.85748e-34	73.2651		RPL5	-1.03618	0.487616	9.64532	-13.2336	5.2606e-22	7.54067e-20	39.5891
IFI35	2.28993	4.89031	9.4698	22.7122	5.15593e-37	5.05797e-34	73.8772		LOC441775	-1.03567	0.487789	10.722	-10.9472	1.10966e-17	7.31813e-16	29.6717
STAT2	2.2611	4.79358	10.414	24.0447	8.96122e-39	1.04189e-35	77.867		LOC100129553	-1.02323	0.492012	11.7444	-12.345	2.35892e-20	2.50173e-18	35.8009
GBP5	2.2531	4.76706	9.70275	18.0486	3.24476e-30	1.45514e-27	58.39		LOC649049	-1.02292	0.492119	9.60137	-13.1145	8.7112e-22	1.21001e-19	39.0867
EIF2AK2	2.18337	4.54215	9.41085	26.885	2.73118e-42	4.51248e-39	85.8071		LOC646294	-1.02089	0.492811	10.8822	-14.3662	4.73745e-24	9.56806e-22	44.2792
TNFSF13B	2.16747	4.49235	10.6295	18.967	1.22339e-31	6.29584e-29	61.641		SGK	-1.01546	0.49467	8.90131	-15.7096	2.18947e-26	5.82474e-24	49.6299
OAS1	2.16415	4.48201	8.94542	31.6762	1.35316e-47	3.86167e-44	97.6911		LOC645683	-1.01437	0.495043	11.4254	-11.9047	1.60439e-19	1.49896e-17	33.8912
TRIM22	2.15617	4.4573	9.64535	26.4208	9.78278e-42	1.39591e-38	84.5587		LOC729617	-1.01418	0.495109	10.154	-12.8845	2.3181e-21	2.98237e-19	38.1119
IFITM1	2.10856	4.31262	11.6873	26.8545	2.96866e-42	4.65961e-39	85.7255		RPS2	-1.0119	0.495893	11.533	-13.4461	2.14822e-22	3.22837e-20	40.4811
XAF1	2.07228	4.2055	9.10383	33.2272	3.61951e-49	1.62319e-45	101.187		EEF2	-1.01141	0.496061	10.9214	-15.0286	3.24907e-25	7.72688e-23	46.9464
GBP4	2.04202	4.11823	9.2879	17.1669	8.31102e-29	3.22098e-26	55.1701		LOC343184	-1.01123	0.496122	11.8471	-13.6557	8.92579e-23	1.45181e-20	41.3558
PRIC285	1.987	3.96411	9.60671	20.0515	2.89679e-33	1.8945e-30	65.3486		LOC390354	-1.00036	0.499876	10.8029	-10.0295	6.91715e-16	3.4035e-14	25.5578
PARP12	1.98207	3.95061	9.19707	21.475	2.60133e-35	1.99173e-32	70.0083
SAMD9	1.96893	3.91478	9.24283	19.8471	5.80542e-33	3.43856e-30	64.6604
MX2	1.95905	3.88807	10.2303	19.2031	5.35369e-32	2.89764e-29	62.46
IFIH1	1.94331	3.84587	8.84502	17.9623	4.43766e-30	1.90832e-27	58.0793
PARP14	1.94323	3.84565	9.45366	17.9149	5.27257e-30	2.23671e-27	57.9082
OAS2	1.8801	3.68101	8.82526	26.9087	2.56035e-42	4.46525e-39	85.8702
TMEM123	1.84644	3.59612	10.4802	19.5803	1.4487e-32	8.26863e-30	63.7549
OAS3	1.80791	3.50134	8.50128	27.7965	2.34575e-43	5.25984e-40	88.2053
STAT1	1.80098	3.48458	10.2243	26.0191	2.99383e-41	3.91593e-38	83.4634
ISG20	1.7737	3.41929	11.2749	15.9924	7.26943e-27	2.23727e-24	50.7264
IRF7	1.77332	3.4184	8.99001	30.1529	5.50984e-46	1.44137e-42	94.0989
NCOA7	1.77176	3.4147	8.83294	13.6471	9.25257e-23	1.48952e-20	41.3199
WARS	1.7618	3.3912	9.80382	13.9202	2.97082e-23	5.21006e-21	42.4512
TMEM140	1.76165	3.39086	10.2656	15.9192	9.66005e-27	2.91585e-24	50.4436
IFI16	1.75563	3.37675	10.0796	21.1981	6.39408e-35	4.77912e-32	69.1199
SPATS2L	1.74706	3.35674	8.41215	21.1449	7.60888e-35	5.55483e-32	68.948
BST2	1.70808	3.26725	9.60752	22.159	2.91912e-36	2.4115e-33	72.1675
SCO2	1.70481	3.25986	9.0935	27.5887	4.08179e-43	8.54237e-40	87.6646
SAT1	1.69765	3.24373	11.9046	19.998	3.47285e-33	2.22489e-30	65.1691
PARP9	1.694	3.23552	9.10982	26.9662	2.18898e-42	4.04214e-39	86.0235
FAM46A	1.66076	3.16184	9.63379	15.51	4.79751e-26	1.24466e-23	48.8496
LOC100129681	1.62489	3.0842	9.46329	16.9785	1.68304e-28	6.41117e-26	54.4692
TAP1	1.62439	3.08311	10.447	19.4679	2.13538e-32	1.19703e-29	63.3706
PLAC8	1.59991	3.03123	10.2688	20.1841	1.84974e-33	1.23547e-30	65.7925
CXCL10	1.58884	3.00807	8.25611	9.14601	3.86161e-14	1.4346e-12	21.5573
FFAR2	1.58682	3.00386	10.7788	15.0231	3.32097e-25	7.8385e-23	46.9246
USP18	1.5814	2.99259	8.25693	13.7097	7.12555e-23	1.16503e-20	41.5801
TIMM10	1.56492	2.9586	8.47334	12.9611	1.67187e-21	2.20518e-19	38.4374
PLSCR1	1.5493	2.92676	8.51824	22.575	7.90355e-37	7.51843e-34	73.4561
VAMP5	1.54082	2.90961	9.22866	18.1477	2.26641e-30	1.0619e-27	58.746
IL1RN	1.53669	2.90128	8.99639	14.7507	9.93251e-25	2.24317e-22	45.8343
NT5C3	1.50122	2.83082	9.04847	13.0639	1.08006e-21	1.47415e-19	38.8726
LMO2	1.49043	2.80973	9.48506	14.8976	5.49445e-25	1.24987e-22	46.4235
SHISA5	1.45077	2.73355	10.8743	22.8023	3.89898e-37	3.94828e-34	74.1526
HERC6	1.44661	2.72566	8.51049	26.6306	5.48282e-42	8.19603e-39	85.1254
FBXO6	1.4419	2.71678	8.53807	20.8258	2.17091e-34	1.54885e-31	67.9117
CEACAM1	1.43308	2.70022	8.57263	12.8603	2.57053e-21	3.28024e-19	38.0089
STX11	1.37083	2.5862	9.91904	11.7256	3.51958e-19	3.01053e-17	33.1086
CCL8	1.36552	2.57669	8.16189	8.12968	3.99989e-12	1.09377e-10	16.9497
HIST2H2AA4	1.34342	2.53751	9.91103	12.0584	8.19634e-20	7.99067e-18	34.5602
DYNLT1	1.34056	2.53249	9.30214	13.8822	3.4782e-23	6.06598e-21	42.2942
SIGLEC14	1.3334	2.51995	10.0234	8.65548	3.631e-13	1.14098e-11	19.3309
DDX60L	1.31411	2.48649	8.46689	15.4009	7.38032e-26	1.86841e-23	48.4211
DRAP1	1.30827	2.47644	9.72475	19.4108	2.6014e-32	1.43269e-29	63.1751
HIST2H2AA3	1.28034	2.42895	9.59033	11.7233	3.55518e-19	3.02831e-17	33.0986
UBE2L6	1.27821	2.42538	9.47097	24.5206	2.19606e-39	2.65149e-36	79.2492
CCL2	1.25792	2.39151	8.02331	10.4543	1.01398e-16	5.74563e-15	27.4689
ADM	1.25143	2.38078	10.2144	10.1751	3.57724e-16	1.84093e-14	26.214
FCGR1B	1.24953	2.37764	8.48311	14.0199	1.96644e-23	3.54772e-21	42.8621
DHX58	1.24786	2.37489	8.17208	15.246	1.36475e-25	3.36293e-23	47.8095
AXUD1	1.23986	2.36175	9.02168	12.2141	4.16192e-20	4.28364e-18	35.2353
LAMP3	1.23786	2.35849	8.14961	9.69672	3.13562e-15	1.37285e-13	24.054
LYSMD2	1.23054	2.34654	9.99508	13.2105	5.8006e-22	8.23947e-20	39.4918
DDX58	1.22326	2.33473	8.31679	12.1101	6.54136e-20	6.58161e-18	34.7849
SP110	1.21937	2.32845	9.52424	18.3893	9.50386e-31	4.58992e-28	59.6082
CMPK2	1.21896	2.32778	8.11319	16.6924	4.95576e-28	1.80897e-25	53.3962
MAFB	1.21845	2.32697	8.76664	18.0932	2.76005e-30	1.27417e-27	58.5505
FCGR1A	1.20191	2.30045	8.32495	13.6222	1.02704e-22	1.61204e-20	41.216
GALM	1.19891	2.29566	8.2828	11.0835	6.04108e-18	4.15881e-16	30.2772
IDO1	1.1945	2.28865	8.14662	6.8353	1.36421e-09	2.43187e-08	11.1781
GLRX	1.19122	2.28346	9.68574	14.402	4.0943e-24	8.34599e-22	44.4244
RTP4	1.17689	2.26089	8.11374	21.6973	1.27116e-35	1.02319e-32	70.7155
ECGF1	1.17165	2.2527	10.2899	17.1772	7.99779e-29	3.13833e-26	55.2083
LOC441019	1.16582	2.2436	8.22734	13.4392	2.21164e-22	3.30609e-20	40.4521
TOR1B	1.1505	2.21991	8.39312	16.2929	2.27792e-27	7.372e-25	51.8801
IFI30	1.15046	2.21984	9.56711	16.8813	2.42647e-28	8.96137e-26	54.1058
SERPING1	1.14721	2.21486	8.09458	22.3529	1.58449e-36	1.38168e-33	72.7702
SLC27A3	1.13684	2.19899	9.17811	12.8333	2.88438e-21	3.6364e-19	37.8942
FGL2	1.11494	2.16586	10.8397	14.6801	1.3217e-24	2.90145e-22	45.5499
SCARB2	1.11278	2.16262	8.77836	19.7767	7.3848e-33	4.29303e-30	64.4222
GBP2	1.0995	2.14281	10.898	13.7342	6.43534e-23	1.06325e-20	41.6815
TYMP	1.09332	2.13365	8.80162	15.8524	1.25334e-26	3.54459e-24	50.1847
DDX60	1.09188	2.13151	8.18854	23.4046	6.145e-38	6.65185e-35	75.9726
PSME2	1.08173	2.11658	10.3026	18.19	1.94571e-30	9.25452e-28	58.8974
TNFAIP6	1.08096	2.11544	8.35026	15.2448	1.37122e-25	3.36293e-23	47.8048
SELL	1.07121	2.1012	11.745	11.8398	2.13226e-19	1.93456e-17	33.6078
TDRD7	1.06518	2.09244	8.29605	16.5336	9.06314e-28	3.0925e-25	52.7962
ZNFX1	1.06125	2.08674	9.06378	12.0721	7.72048e-20	7.59753e-18	34.6198
PHF11	1.05922	2.08381	9.20196	19.9636	3.90367e-33	2.40282e-30	65.0533
FCER1G	1.05909	2.08361	11.2061	11.698	3.97334e-19	3.33506e-17	32.9878
ELF1	1.05395	2.0762	10.029	12.0086	1.01867e-19	9.77923e-18	34.3436
ANKRD22	1.04109	2.05778	8.13081	11.1739	4.03934e-18	2.8495e-16	30.6781
GIMAP4	1.03339	2.04683	11.3346	13.2202	5.56762e-22	7.94449e-20	39.5326
PIK3AP1	1.02902	2.04063	8.72447	11.8177	2.34871e-19	2.08869e-17	33.5115
INDO	1.02843	2.0398	7.99277	6.69259	2.56422e-09	4.3724e-08	10.5554
IRF9	1.01477	2.02058	10.7339	18.017	3.63868e-30	1.60881e-27	58.2763
LOC389386	1.01021	2.01421	8.13383	16.0709	5.36189e-27	1.68721e-24	51.029
WDFY1	1.00515	2.00715	8.68467	16.4464	1.26436e-27	4.22242e-25	52.4653
NAGK	1.00268	2.00372	10.0524	16.5502	8.50885e-28	2.96789e-25	52.8589
NPC2	0.992789	1.99003	11.6521	15.9141	9.85262e-27	2.91786e-24	50.424
KPNB1	0.985851	1.98048	10.6802	11.5176	8.80236e-19	7.03114e-17	32.1956
NCF1	0.97912	1.97126	11.7012	8.28915	1.93362e-12	5.48828e-11	17.6707
HIST2H2AC	0.961035	1.94671	8.76214	10.4974	8.34786e-17	4.77334e-15	27.6625
DNAJA1	0.956821	1.94103	9.33585	10.7309	2.92289e-17	1.81694e-15	28.7073
CHMP5	0.937252	1.91488	8.23386	12.7919	3.44424e-21	4.30763e-19	37.7175
HIST2H2BE	0.935111	1.91204	8.86734	10.5723	5.96004e-17	3.53682e-15	27.9979
LOC643384	0.920422	1.89267	8.92503	17.9803	4.15635e-30	1.81217e-27	58.1443
LOC100128274	0.912172	1.88188	8.16666	11.2321	3.1175e-18	2.27064e-16	30.9361
IRF1	0.910108	1.87919	11.3316	12.212	4.19926e-20	4.30795e-18	35.2264
TRAFD1	0.908756	1.87743	8.43159	11.9817	1.14582e-19	1.08998e-17	34.2265
FCGR1C	0.908218	1.87673	8.15473	12.6099	7.51965e-21	8.80809e-19	36.9397
FCN1	0.904379	1.87174	12.5687	11.7391	3.3169e-19	2.85271e-17	33.1677
NCF1C	0.897981	1.86346	10.9098	7.07724	4.64804e-10	9.04036e-09	12.2414
GPBAR1	0.897888	1.86334	8.75846	14.204	9.20975e-24	1.7737e-21	43.6174
NFIL3	0.890531	1.85386	8.89497	9.46793	8.88878e-15	3.61447e-13	23.0177
ZC3HAV1	0.884291	1.84586	8.60236	10.8015	2.12994e-17	1.35002e-15	29.0224
RBCK1	0.881752	1.84261	8.89229	12.4613	1.42662e-20	1.61096e-18	36.3018
LOC652616	0.879597	1.83986	9.46363	7.04877	5.27812e-10	1.01776e-08	12.1158
RIN2	0.878468	1.83842	8.00945	13.0528	1.13182e-21	1.53147e-19	38.826
KIAA0319L	0.864739	1.82101	8.14229	11.7752	2.83053e-19	2.47509e-17	33.3257
HSPA6	0.856433	1.81056	9.51164	11.3659	1.7216e-18	1.31495e-16	31.5274
S100A8	0.854666	1.80834	11.5524	6.319	1.31561e-08	1.99902e-07	8.94435
BLVRA	0.85465	1.80832	8.47481	19.0216	1.00979e-31	5.28322e-29	61.8312
LOC400759	0.846819	1.79853	7.9603	11.6146	5.73748e-19	4.72732e-17	32.6219
LILRA5	0.843722	1.79467	9.16718	12.0687	7.83524e-20	7.68637e-18	34.6051
CASP1	0.8421	1.79266	8.78811	18.89	1.60398e-31	8.12133e-29	61.3725
GIMAP8	0.840416	1.79057	9.31801	11.8007	2.53038e-19	2.23129e-17	33.4373
MOV10	0.834856	1.78368	8.02919	11.2359	3.06527e-18	2.23779e-16	30.9529
FCGR3B	0.829661	1.77727	11.4367	6.30987	1.36876e-08	2.07276e-07	8.90537
LGALS9	0.824099	1.77043	8.3786	19.132	6.86076e-32	3.65039e-29	62.2142
UNC93B1	0.82377	1.77003	8.50534	15.7477	1.88585e-26	5.05988e-24	49.7783
MS4A6A	0.821866	1.76769	9.66478	10.5033	8.13179e-17	4.66679e-15	27.6886
TRIM21	0.821694	1.76748	8.72337	13.8743	3.59378e-23	6.20657e-21	42.2617
CNDP2	0.818918	1.76408	9.89529	13.2546	4.81465e-22	6.93309e-20	39.6773
MARCKS	0.812522	1.75628	10.3589	9.53075	6.67595e-15	2.76845e-13	23.3024
BRSK1	0.807881	1.75064	8.44115	14.6028	1.80782e-24	3.91386e-22	45.2382
GRN	0.795161	1.73527	9.59988	13.073	1.0387e-21	1.43013e-19	38.9115
LBA1	0.793813	1.73365	8.62674	9.38904	1.2737e-14	5.08057e-13	22.66
BATF2	0.789359	1.72831	7.82854	12.3584	2.2254e-20	2.40068e-18	35.8589
C11orf75	0.787027	1.72551	8.61112	16.5995	7.05332e-28	2.48784e-25	53.0454
RAB8A	0.774796	1.71095	9.85724	14.7055	1.19253e-24	2.67399e-22	45.6523
SOCS1	0.77116	1.70664	7.93211	7.43267	9.43045e-11	2.08333e-09	13.8187
C19orf66	0.766253	1.70085	8.21911	13.5273	1.52783e-22	2.33959e-20	40.8205
PARP10	0.766161	1.70074	8.22473	15.9158	9.79046e-27	2.91786e-24	50.4303
IFIT5	0.763182	1.69723	7.8891	16.0549	5.70544e-27	1.77332e-24	50.9673
RNASE2	0.757608	1.69068	8.7015	7.58718	4.69499e-11	1.08611e-09	14.5091
ADAR	0.756827	1.68977	9.43775	15.5529	4.05116e-26	1.05978e-23	49.0178
ABCA1	0.753885	1.68633	8.64207	10.9666	1.01743e-17	6.79557e-16	29.7581
PATL1	0.752869	1.68514	8.86577	12.9617	1.66757e-21	2.20518e-19	38.44
AKIRIN2	0.75279	1.68505	9.30375	11.6248	5.4846e-19	4.53086e-17	32.6668
CST3	0.751799	1.68389	12.118	10.0595	6.03633e-16	2.9983e-14	25.6933
FAM26F	0.750624	1.68252	8.04617	10.2576	2.46329e-16	1.29962e-14	26.5854
PSTPIP2	0.747664	1.67907	8.31712	10.9638	1.03044e-17	6.8533e-16	29.7454
ACSL1	0.743634	1.67439	10.4584	6.02454	4.67984e-08	6.42649e-07	7.6968
B4GALT5	0.742153	1.67267	9.66641	7.54601	5.65507e-11	1.29391e-09	14.3249
HSH2D	0.740265	1.67048	8.47656	10.7986	2.15797e-17	1.36304e-15	29.0094
DUSP19	0.736361	1.66597	10.81	8.28052	2.01122e-12	5.67773e-11	17.6317
ACTA2	0.734532	1.66386	8.31028	10.6092	5.04965e-17	3.03676e-15	28.1629
HSPA7	0.734359	1.66366	8.8106	9.22608	2.67917e-14	1.02817e-12	21.9207
APOBEC3G	0.734341	1.66364	8.6947	11.7196	3.61308e-19	3.05719e-17	33.0825
TRIM38	0.729521	1.65809	8.65625	11.4494	1.18973e-18	9.24452e-17	31.8955
RALB	0.729467	1.65803	10.4432	8.56427	5.5078e-13	1.69345e-11	18.9171
TRIM5	0.725955	1.65399	8.05999	17.6515	1.3814e-29	5.78201e-27	56.9521
SERPINB1	0.72046	1.64771	9.47887	9.04752	6.05497e-14	2.16984e-12	21.1103
ANXA3	0.72037	1.6476	8.35868	7.26349	2.01848e-10	4.19353e-09	13.0659
PLEK	0.717229	1.64402	10.8338	12.3532	2.2764e-20	2.44728e-18	35.8363
HSPA1B	0.714976	1.64146	8.51523	7.14921	3.36908e-10	6.73644e-09	12.5594
SLC25A28	0.710607	1.63649	9.22869	8.28814	1.94257e-12	5.50868e-11	17.6661
MICB	0.702852	1.62772	8.19668	13.281	4.30566e-22	6.25755e-20	39.7886
PSMB9	0.70133	1.626	8.92457	12.6133	7.40823e-21	8.71008e-19	36.9546
ANXA5	0.697833	1.62207	9.6943	8.03152	6.2537e-12	1.66652e-10	16.5065
GADD45B	0.69758	1.62178	8.39681	12.9257	1.94479e-21	2.53323e-19	38.2868
MNDA	0.692934	1.61657	11.1956	7.14425	3.4447e-10	6.88326e-09	12.5375
CD300A	0.6924	1.61597	9.38318	11.4507	1.18301e-18	9.21512e-17	31.9011
IL1B	0.692333	1.61589	8.91948	7.9943	7.40759e-12	1.94756e-10	16.3386
C1orf162	0.688819	1.61196	11.248	11.684	4.22732e-19	3.52936e-17	32.9261
FTSJD2	0.687623	1.61063	8.01881	14.5547	2.19725e-24	4.69226e-22	45.044
ATF5	0.684477	1.60712	8.23924	12.1275	6.06439e-20	6.14108e-18	34.8603
TRIM25	0.673652	1.59511	8.65149	9.56616	5.68143e-15	2.3812e-13	23.4628
TLR7	0.668094	1.58897	7.97538	15.8412	1.30901e-26	3.6365e-24	50.1414
HLA-H	0.664173	1.58466	11.436	6.27026	1.62524e-08	2.42143e-07	8.73639
NT5C2	0.659146	1.57915	9.60435	8.06503	5.36911e-12	1.44676e-10	16.6577
APOBEC3A	0.65723	1.57705	8.13446	6.69801	2.50358e-09	4.27365e-08	10.579
MYD88	0.656563	1.57632	9.10762	11.4575	1.14779e-18	8.98539e-17	31.9312
HLA-E	0.653077	1.57252	12.6174	10.3901	1.35424e-16	7.56448e-15	27.1808
MTE	0.651712	1.57103	7.78021	11.7708	2.88579e-19	2.51641e-17	33.3064
IFITM2	0.651034	1.57029	13.8084	10.5324	7.13197e-17	4.16147e-15	27.8192
SP140	0.647356	1.5663	8.03672	13.3817	2.81601e-22	4.13085e-20	40.2115
C9orf91	0.647154	1.56608	7.91498	12.4219	1.69088e-20	1.84948e-18	36.1325
MYL12A	0.646861	1.56576	11.4827	7.70571	2.74579e-11	6.59999e-10	15.0403
DHRS9	0.643417	1.56202	8.19432	12.516	1.12641e-20	1.29525e-18	36.5372
ITPRIP	0.643056	1.56163	9.33744	9.27788	2.11498e-14	8.19671e-13	22.1558
HLA-B	0.641237	1.55967	13.1111	12.3515	2.29317e-20	2.4569e-18	35.829
CLIC1	0.639775	1.55809	10.8352	10.0873	5.32266e-16	2.6649e-14	25.8185
CTSL1	0.638208	1.5564	7.9272	16.9005	2.25702e-28	8.43482e-26	54.1777
SLC7A7	0.638126	1.55631	9.82771	11.6891	4.1335e-19	3.46023e-17	32.9485
GCH1	0.634794	1.55272	7.86601	12.1084	6.59161e-20	6.61099e-18	34.7772
TMSB10	0.633328	1.55114	12.7376	10.3467	1.64739e-16	9.05688e-15	26.9858
CASP5	0.632532	1.55028	7.80685	10.072	5.70447e-16	2.84246e-14	25.7496
ADAP2	0.632153	1.54988	8.33381	16.3654	1.72404e-27	5.69694e-25	52.1571
NUB1	0.630056	1.54763	8.28833	11.5107	9.07283e-19	7.21049e-17	32.1654
HLA-F	0.628749	1.54622	10.6473	11.1884	3.78593e-18	2.70109e-16	30.7426
ZFYVE26	0.627496	1.54488	8.27615	10.407	1.25467e-16	7.03334e-15	27.2569
B2M	0.626331	1.54363	13.2057	10.1837	3.43987e-16	1.77366e-14	26.253
FAM8A1	0.625382	1.54262	8.41615	10.3369	1.72153e-16	9.36607e-15	26.942
MS4A7	0.624683	1.54187	8.44082	9.89041	1.3001e-15	5.96679e-14	24.9299
CD68	0.621662	1.53865	9.64046	14.6986	1.22611e-24	2.72979e-22	45.6246
HAVCR2	0.620564	1.53748	8.86478	13.0623	1.08714e-21	1.47738e-19	38.8661
SLA	0.61869	1.53548	9.34723	9.55283	6.03718e-15	2.52356e-13	23.4024
CNIH4	0.618459	1.53523	8.39324	9.41184	1.14792e-14	4.60811e-13	22.7634
MT1G	0.61621	1.53284	7.8025	10.835	1.83345e-17	1.17701e-15	29.1717
RAB24	0.615567	1.53216	8.75141	13.7505	6.01273e-23	9.98686e-21	41.7492
STOM	0.612664	1.52908	9.1272	8.87928	1.30596e-13	4.39409e-12	20.3465
SQRDL	0.610176	1.52645	8.19272	12.9633	1.65648e-21	2.2034e-19	38.4466
AIM2	0.609461	1.52569	7.87898	13.8365	4.20395e-23	7.09518e-21	42.1055
NADK	0.605168	1.52116	8.91277	8.78222	2.03487e-13	6.65403e-12	19.906
LYN	0.603909	1.51983	11.3797	6.87284	1.15498e-09	2.07778e-08	11.3424
ACOT9	0.602394	1.51823	8.0762	15.216	1.53755e-25	3.71283e-23	47.6909
CD14	0.600715	1.51647	11.2278	6.81955	1.46288e-09	2.59564e-08	11.1091
LGALS3BP	0.598093	1.51371	7.79916	15.8567	1.23237e-26	3.51697e-24	50.2014
C5orf32	0.590898	1.50618	8.55702	7.09995	4.19944e-10	8.24962e-09	12.3417
HLA-A	0.590132	1.50538	12.6169	11.561	7.26802e-19	5.88036e-17	32.3863
BRI3	0.589444	1.50467	9.98772	9.28922	2.0083e-14	7.81222e-13	22.2073
PSMA4	0.585375	1.50043	8.32231	10.1596	3.8375e-16	1.962e-14	26.1441

## Sheet: (C) Total 784 DEGs
Gene symbol	Entriz ID	Differential expression direction in patients
IFI27	3429	↑
IFI44L	10964	↑
RSAD2	91543	↑
ISG15	9636	↑
OTOF	9381	↑
EPSTI1	94240	↑
IFI6	2537	↑
IFI44	10561	↑
IFITM3	10410	↑
GBP5	115362	↑
EIF2AK2	5610	↑
GBP4	115361	↑
SERPING1	710	↑
LY6E	4061	↑
HERC5	51191	↑
SPATS2L	26010	↑
ZBP1	81030	↑
OASL	8638	↑
XAF1	54739	↑
TMEM123	114908	↑
FCGR1A	2209	↑
MX1	4599	↑
WARS	7453	↑
UGCG	7357	↑
IFIT3	3437	↑
OAS1	4938	↑
FCGR1C	100132417	↑
C19orf59	199675	↑
IFIT1	3434	↑
LOC653600	653600	↑
CEACAM6	4680	↑
SSH1	54434	↑
TIMM10	26519	↑
SPATA13	221178	↑
ITPRIPL2	162073	↑
C1QB	713	↑
HP	3240	↑
FFAR2	2867	↑
RTP4	64108	↑
USP18	11274	↑
IRF7	3665	↑
LOC100170939	100170939	↑
UHMK1	127933	↑
CAMP	820	↑
LOC727908	727908	↑
OAS3	4940	↑
MT2A	4502	↑
ASAP1IT1	29065	↑
LMO2	4005	↑
ARG1	383	↑
LOC100008589	100008589	↑
FCGR1B	2210	↑
HRB	3267	↑
MSL3L1	10943	↑
AIM2	9447	↑
C3AR1	719	↑
PLSCR1	5359	↑
LOC642678	642678	↑
DEFA1B	728358	↑
CEACAM8	1088	↑
TAOK1	57551	↑
STX11	8676	↑
CARD17	440068	↑
TLR5	7100	↑
DEFA3	1668	↑
CMPK2	129607	↑
LOC651612	651612	↑
LOC400759	400759	↑
LOC651738	651738	↑
ABCA1	19	↑
ELANE	1991	↑
MCTP1	79772	↑
TNFAIP6	7130	↑
DYNLT1	6993	↑
MT1A	4489	↑
DRAP1	10589	↑
FBXO6	26270	↑
DEFA4	1669	↑
SCARNA9	619383	↑
LOC648984	648984	↑
DKFZp761E198	91056	↑
SCO2	9997	↑
HERC6	55008	↑
IFI35	3430	↑
ANKRD22	118932	↑
OAS2	4939	↑
RNASE2	6036	↑
IFITM1	8519	↑
SELPLG	6404	↑
BPI	671	↑
CLEC4D	338339	↑
PHACTR2	9749	↑
KIAA1618	57714	↑
LYSMD2	256586	↑
TCN2	6948	↑
FRMD3	257019	↑
SAMD9L	219285	↑
DEFA1	1667	↑
BATF2	116071	↑
DHX58	79132	↑
PIK3AP1	118788	↑
TLR2	7097	↑
TRIM6	117854	↑
HES4	57801	↑
IDO1	3620	↑
GLRX	2745	↑
LOC100132394	100132394	↑
LOC645159	645159	↑
IFIT5	24138	↑
CASP5	838	↑
LOC100134364	100134364	↑
LOC728744	728744	↑
PARP9	83666	↑
LCN2	3934	↑
CAMKK2	10645	↑
LTF	4057	↑
RETN	56729	↑
LILRA5	353514	↑
SLC27A3	11000	↑
LOC100133565	100133565	↑
IL18R1	8809	↑
MMP8	4317	↑
LOC100133800	100133800	↑
BAGE5	85316	↑
ENTPD4	9583	↑
LOC100132395	100132395	↑
PRIC285	85441	↑
FGL2	10875	↑
NAIP	4671	↑
SCARB2	950	↑
HIST2H2AC	8338	↑
GBP2	2634	↑
LOC100130604	100130604	↑
LOC100129681	100129681	↑
LOC100133888	100133888	↑
PSME2	5721	↑
SAMD9	54809	↑
CD177	57126	↑
DDX60	55601	↑
SELL	6402	↑
TCN1	6947	↑
RBM12B	389677	↑
MT1G	4495	↑
CTSG	1511	↑
VPS13B	157680	↑
ZNFX1	57169	↑
LOC729920	729920	↑
PHF11	51131	↑
CDC20	991	↑
ELF1	1997	↑
CPEB4	80315	↑
LOC647691	647691	↑
SP100	6672	↑
NEXN	91624	↑
C20orf94	128710	↑
IFIT2	3433	↑
CCR1	1230	↑
TOR1B	27348	↑
TRIM38	10475	↑
GIMAP4	55303	↑
HIST1H4H	8365	↑
LOC100128274	100128274	↑
IKZF1	10320	↑
RNASE3	6037	↑
MTE	644314	↑
LOC648366	648366	↑
ANXA3	306	↑
LOC441763	441763	↑
ZRANB1	54764	↑
IRF9	10379	↑
GALM	130589	↑
LMNB1	4001	↑
C1QC	714	↑
OLFM4	10562	↑
MRVI1	10335	↑
WDFY1	57590	↑
NAGK	55577	↑
LOC654069	654069	↑
CTSL1	1514	↑
IRAK3	11213	↑
NPC2	10577	↑
LAP3	51056	↑
KPNB1	3837	↑
DDX58	23586	↑
SLC26A8	116369	↑
NCF1	653361	↑
SIPA1L2	57568	↑
IL1RN	3557	↑
TMOD3	29766	↑
LOC643332	643332	↑
LOC100130000	100130000	↑
SIGLEC1	6614	↑
TRIM5	85363	↑
CCNA1	8900	↑
RRAGD	58528	↑
LOC441019	441019	↑
LOC389286	389286	↑
PARP12	64761	↑
TDRD9	122402	↑
LGALS3BP	3959	↑
CD38	952	↑
IL6ST	3572	↑
DNAJA1	3301	↑
UBE2L6	9246	↑
CEACAM1	634	↑
FKBP5	2289	↑
IL18RAP	8807	↑
NFAT5	10725	↑
LOC100133692	100133692	↑
HIST2H2AA3	8337	↑
LOC728093	728093	↑
SORT1	6272	↑
LOC100129905	100129905	↑
MTF1	4520	↑
AXUD1	64651	↑
IFIH1	64135	↑
IFI16	3428	↑
DDAH2	23564	↑
KLHDC8B	200942	↑
NBPF8	728841	↑
SHISA5	51246	↑
CHMP5	51510	↑
LOC196752	196752	↑
CKAP4	10970	↑
HIST2H2BE	8349	↑
BST2	684	↑
LOC644101	644101	↑
SRGAP2L	647135	↑
SESTD1	91404	↑
LOC100128729	100128729	↑
ZDHHC19	131540	↑
UPP1	7378	↑
LOC728518	728518	↑
LOC100133080	100133080	↑
CYSLTR1	10800	↑
HIST2H2AA4	723790	↑
RRBP1	6238	↑
CARD16	114769	↑
GBP6	163351	↑
IRF1	3659	↑
LOC100128269	100128269	↑
C17orf60	284021	↑
TRAFD1	10906	↑
LHFPL2	10184	↑
IL4R	3566	↑
SP110	3431	↑
FCN1	2219	↑
HESX1	8820	↑
C1GALT1	56913	↑
MMP9	4318	↑
MPO	4353	↑
GYG1	2992	↑
LOC732134	732134	↑
NCF1C	654817	↑
PIK3CG	5294	↑
LOC644162	644162	↑
TMEM119	338773	↑
CD163	9332	↑
LOC728153	728153	↑
LOC400499	400499	↑
ZNF148	7707	↑
PTPRC	5788	↑
DISC1	27185	↑
ZC3HAV1	56829	↑
RBCK1	10616	↑
TYMS	7298	↑
LOC653157	653157	↑
HIST2H2AB	317772	↑
LOC100133950	100133950	↑
LOC652616	652616	↑
GNB4	59345	↑
GRN	2896	↑
CACNA1E	777	↑
USP33	23032	↑
CDC2L2	728642	↑
KIAA1958	158405	↑
TFPI	7035	↑
CBX5	23468	↑
NCOA7	135112	↑
MT1E	4493	↑
HIST1H2BD	3017	↑
BAGE3	85318	↑
NFKBIA	4792	↑
CFLAR	8837	↑
CXorf21	80231	↑
PHCA	55331	↑
LAMP3	27074	↑
HSPA6	3310	↑
MEF2A	4205	↑
MOV10	4343	↑
FLJ32255	643977	↑
S100A8	6279	↑
PARP14	54625	↑
CXCL10	3627	↑
ADM	133	↑
PLEKHB2	55041	↑
SPTLC2	9517	↑
MPP7	143098	↑
LOC728779	728779	↑
LOC100133875	100133875	↑
CASP1	834	↑
UBE2J1	51465	↑
DDX60L	91351	↑
LOC653610	653610	↑
LOC100133019	100133019	↑
S100A6	6277	↑
GIMAP8	155038	↑
TNFSF13B	10673	↑
CUEDC1	404093	↑
LOC388588	388588	↑
TRIM22	10346	↑
ZCCHC2	54877	↑
GADD45G	10912	↑
TYMP	1890	↑
TNFSF10	8743	↑
LOC100131253	100131253	↑
LOC389386	389386	↑
FCGR3B	2215	↑
LOC643313	643313	↑
C9orf106	414318	↑
TDRD7	23424	↑
LGALS9	3965	↑
PLXNC1	10154	↑
MS4A6A	64231	↑
TRIM21	6737	↑
NT5C3	51251	↑
CNDP2	55748	↑
PTTG3P	26255	↑
RNASE1	6035	↑
LOC100130332	100130332	↑
BAGE2	85319	↑
LY96	23643	↑
MARCKS	4082	↑
TncRNA	283131	↑
VNN1	8876	↑
BRSK1	84446	↑
SNORA11B	100124539	↑
CNIH4	29097	↑
GBP1	2633	↑
ZNF438	220929	↑
PRO0628	29053	↑
MT1F	4494	↑
PARP10	84875	↑
GADD45A	1647	↑
LOC653972	653972	↑
LOC729816	729816	↑
SIGLEC5	8778	↑
SIGLEC14	100049587	↑
EIF4G3	8672	↑
NBPF20	400818	↑
C14orf4	64207	↑
LOC100133551	100133551	↑
MGC29506	51237	↑
LBA1	9881	↑
CDK5RAP2	55755	↑
ZNF684	127396	↑
ECE1	1889	↑
MAP1LC3B2	643246	↑
LEPROT	54741	↑
C11orf75	56935	↑
RIN2	54453	↑
STAT1	6772	↑
ANKDD1A	348094	↑
MS4A4A	51338	↑
LATS2	26524	↑
ACTA2	59	↑
SOCS1	8651	↑
OLAH	55301	↑
RASA2	5922	↑
LTB4R	1241	↑
LOC732360	732360	↑
FGD4	121512	↑
NLRC4	58484	↑
MX2	4600	↑
AGPAT9	84803	↑
PTTG1	9232	↑
ACSL4	2182	↑
ETV7	51513	↑
TGFBRAP1	9392	↑
RAB8A	4218	↑
HIST1H3D	8351	↑
CCL8	6355	↑
LOC442727	442727	↑
DUSP3	1845	↑
OSM	5008	↑
LOC642033	642033	↑
C19orf66	55337	↑
H1F0	3005	↑
TCF4	6925	↑
RGL4	266747	↑
IL17RA	23765	↑
STAT2	6773	↑
PAPD5	64282	↑
GP6	51206	↑
LOC642780	642780	↑
MAOA	4128	↑
SQRDL	58472	↑
MYBPC3	4607	↑
CPEB3	22849	↑
PATL1	219988	↑
AKIRIN2	55122	↑
TRIM78P	117852	↑
CST3	1471	↑
MTHFD2	10797	↑
LOC100129214	100129214	↑
FAM26F	441168	↑
LILRA3	11026	↑
OLR1	4973	↑
BCL2A1	597	↑
FAM129A	116496	↑
C6orf150	115004	↑
LOC729513	729513	↑
ZNF292	23036	↑
ACSL1	2180	↑
VAMP5	10791	↑
B4GALT5	9334	↑
JARID1A	5927	↑
WSB1	26118	↑
SLPI	6590	↑
HSH2D	84941	↑
ZCCHC6	79670	↑
SAMSN1	64092	↑
PHTF1	10745	↑
LOC642299	642299	↑
SLC1A3	6507	↑
DUSP19	142679	↑
AZU1	566	↑
HSPA7	3311	↑
APOBEC3G	60489	↑
HIST1H2BE	8344	↑
FICD	11153	↑
ZADH2	284273	↑
ZNF281	23528	↑
RALB	5899	↑
TOP2A	7153	↑
LOC643287	643287	↑
RGL1	23179	↑
OSCAR	126014	↑
GPR84	53831	↑
LOC554203	554203	↑
HMGB1L1	10357	↑
NET1	10276	↑
SERPINB1	1992	↑
BAMBI	25805	↑
DTX3L	151636	↑
LOC100130828	100130828	↑
PLEK	5341	↑
IFI30	10437	↑
LOC728216	728216	↑
FOLR3	2352	↑
SP140	11262	↑
HSPA1B	3304	↑
RHOT1	55288	↑
BRI3P1	730010	↑
MSRB2	22921	↑
DDX27	55661	↑
CCNB2	9133	↑
LILRA6	79168	↑
CTSD	1509	↑
SLC25A28	81894	↑
JDP2	122953	↑
LOC100130904	100130904	↑
PDGFA	5154	↑
RYBP	23429	↑
DRAM1	55332	↑
PSTPIP2	9050	↑
TNPO3	23534	↑
NFIC	4782	↑
PSMB9	5698	↑
FLJ20309	54891	↑
NBPF1	55672	↑
FCER1G	2207	↑
LOC645233	645233	↑
TMEM45B	120224	↑
TBC1D2	55357	↑
FOXC1	2296	↑
ANXA5	308	↑
KIAA0319L	79932	↑
LOC642267	642267	↑
HLA-E	3133	↑
SNORA12	677800	↑
KREMEN1	83999	↑
ATP8B4	79895	↑
LOC441155	441155	↑
DPRXP4	503645	↑
LOC401152	401152	↑
MNDA	4332	↑
CD300A	11314	↑
IL1B	3553	↑
SAP30	8819	↑
LOC100134379	100134379	↑
COL4A3BP	10087	↑
UNC93B1	81622	↑
C10orf105	414152	↑
NUFIP2	57532	↑
BATF	10538	↑
C1orf162	128346	↑
CST7	8530	↑
EMILIN2	84034	↑
ATF5	22809	↑
ERMAP	114625	↑
EIF2C2	27161	↑
SLFN5	162394	↑
SLA	6503	↑
HPSE	10855	↑
TBC1D8	11138	↑
EXT1	2131	↑
TRIM14	9830	↑
LOC652330	652330	↑
ZBTB43	23099	↑
SVIL	6840	↑
TAP1	6890	↑
WDFY3	23001	↑
ECHDC3	79746	↑
RNF213	57674	↑
TRIM25	7706	↑
C5	727	↑
ODF3B	440836	↑
Septin 4	5414	↑
BLVRA	644	↑
SPC24	147841	↑
LOC401622	401622	↑
TLR7	51284	↑
SLC36A1	206358	↑
NCAPG	64151	↑
MOBKL2C	148932	↑
LOC729915	729915	↑
HLA-H	3136	↑
LOC646786	646786	↑
ATOX1	475	↑
KCTD12	115207	↑
S100A12	6283	↑
NT5C2	22978	↑
SLC2A3	6515	↑
LOC648907	648907	↑
GBA	2629	↑
KIF1B	23095	↑
APOBEC3A	200315	↑
DAAM2	23500	↑
ISG20	3669	↑
MYD88	4615	↑
SNORD13	692084	↑
RAXL1	84839	↑
LOC285296	285296	↑
TUFT1	7286	↑
C10orf119	79892	↑
IFITM2	10581	↑
ANKRD36B	57730	↑
RBM39	9584	↑
HIST2H4A	8370	↑
RN7SK	125050	↑
CTBS	1486	↑
C16orf57	79650	↑
RUNDC2C	440352	↑
DHRS9	10170	↑
RRAGC	64121	↑
ERLIN1	10613	↑
C9orf91	203197	↑
LOC642334	642334	↑
MYL12A	10627	↑
PFKFB3	5209	↑
LOC728417	728417	↑
LOC653496	653496	↑
BARD1	580	↑
CBX3	11335	↑
C1orf85	112770	↑
ITPRIP	85450	↑
MAP3K5	4217	↑
MYL9	10398	↑
PLAC8	51316	↑
HLA-B	3106	↑
MCTS1	28985	↑
DLGAP5	9787	↑
CLIC1	1192	↑
ASPRV1	151516	↑
SLC7A7	9056	↑
HIST1H2BC	8347	↑
FTSJD2	23070	↑
TMEM140	55281	↑
SMARCD3	6604	↑
CDCA5	113130	↑
TMEM60	85025	↑
PKN2	5586	↑
LOC651524	651524	↑
LOC100129201	100129201	↑
UGCGL1	56886	↑
GCH1	2643	↑
CAPG	822	↑
ADAP2	55803	↑
KCNE1	3753	↑
TMSB10	9168	↑
NOTCH2NL	388677	↑
ANXA11	311	↑
DHRS13	147015	↑
RHAG	6005	↑
DDIT3	1649	↑
NUB1	51667	↑
PLXDC2	84898	↑
RSPRY1	89970	↑
BCAT1	586	↑
HLA-F	3134	↑
CDC45L	8318	↑
COL17A1	1308	↑
ZFYVE26	23503	↑
HECW2	57520	↑
B2M	567	↑
SIAH2	6478	↑
ATG7	10533	↑
FAM8A1	51439	↑
MS4A7	58475	↑
LOC646808	646808	↑
ANP32A	8125	↑
CXorf38	159013	↑
ACOT9	23597	↑
APOB48R	55911	↑
IFI27L2	83982	↑
HK3	3101	↑
LOC441193	441193	↑
CD68	968	↑
ZNF641	121274	↑
LOC100132287	100132287	↑
HAVCR2	84868	↑
IFI27L1	122509	↑
CCL2	6347	↑
SF1	7536	↑
LOC100131360	100131360	↑
BST1	683	↑
C5orf32	84418	↑
RAB24	53917	↑
UTP23	84294	↑
PFKFB2	5208	↑
FYB	2533	↑
STOM	2040	↑
SAT1	6303	↑
RBBP8	5932	↑
NFIL3	4783	↑
DIAPH2	1730	↑
SUCNR1	56670	↑
LILRB4	11006	↑
MAFB	9935	↑
GADD45B	4616	↑
KRTAP19-6	337973	↑
C1orf152	200025	↑
F5	2153	↑
LRG1	116844	↑
LOC100132858	100132858	↑
TMEM56	148534	↑
NADK	65220	↑
BAG4	9530	↑
PAK2	5062	↑
PSG9	5678	↑
TK1	7083	↑
TMX4	56255	↑
CLEC5A	23601	↑
CALML4	91860	↑
ELF2	1998	↑
RBM43	375287	↑
SETX	23064	↑
CD14	929	↑
GPBAR1	151306	↑
SFMBT2	57713	↑
LOC650737	650737	↑
SERTAD1	29950	↑
RC3H2	54542	↑
TIMP1	7076	↑
TMED4	222068	↑
LOC642816	642816	↑
NCRNA00152	112597	↑
PGLYRP1	8993	↑
ELL2	22936	↑
LOC643384	643384	↑
LOC729196	729196	↑
RPH3A	22895	↑
ADAR	103	↑
LYN	4067	↑
CARS	833	↑
NUSAP1	51203	↑
SLC16A3	9123	↑
LOC440157	440157	↑
MOSC1	64757	↑
GNL3L	54552	↑
MICB	4277	↑
APOL6	80830	↑
IRF5	3663	↑
CES1	1066	↑
SCAMP2	10066	↑
UHRF1	29128	↑
LOC728519	728519	↑
ADCY4	196883	↑
HLA-A	3105	↑
BAZ1A	11177	↑
ARHGAP26	23092	↑
BRI3	25798	↑
FAM46A	55603	↑
PAG1	55824	↑
ANKRD34B	340120	↑
ANKRD33	341405	↑
UBE2C	11065	↑
KCNJ15	3772	↑
AAK1	22848	↑
NBPF11	200030	↑
PSMA4	5685	↑
HIST1H1C	3006	↑
LOC388572	388572	↑
LOC390354	390354	↓
CD2	914	↓
LOC648249	648249	↓
LOC644039	644039	↓
LOC343184	343184	↓
EEF2	1938	↓
RPS2	6187	↓
CD27	939	↓
GPR44	11251	↓
LOC729617	729617	↓
LOC645683	645683	↓
TXK	7294	↓
SPOCK2	9806	↓
LOC646294	646294	↓
LOC649049	649049	↓
LOC100129553	100129553	↓
PRSS33	260429	↓
LOC642741	642741	↓
KRT72	140807	↓
LOC441775	441775	↓
RPL5	6125	↓
EIF4B	1975	↓
TXNDC12	51060	↓
ATM	472	↓
TNFRSF25	8718	↓
ZNF83	55769	↓
RPL3	6122	↓
CACNA2D3	55799	↓
LOC642989	642989	↓
RPL10A	4736	↓
LOC653881	653881	↓
C21orf7	56911	↓
LOC728031	728031	↓
EEF1G	1937	↓
C12orf57	113246	↓
RPL13A	23521	↓
UBASH3A	53347	↓
GZMK	3003	↓
RPL4	6124	↓
FAIM3	9214	↓
TBC1D4	9882	↓
LOC645128	645128	↓
CHI3L1	1116	↓
TRAT1	50852	↓
CPA3	1359	↓
RPS8	6202	↓
LOC729679	729679	↓
RPL22	6146	↓
ID3	3399	↓
LOC439949	439949	↓
LOC731096	731096	↓
EPB42	2038	↓
C2orf89	129293	↓
LOC645173	645173	↓
RPS4X	6191	↓
GOLGA8B	440270	↓
PDZK1IP1	10158	↓
LRRN3	54674	↓
EIF3L	51386	↓
NOV	4856	↓
LOC642357	642357	↓
SGK1	6446	↓
STMN3	50861	↓
RPS5	6193	↓
LOC389599	389599	↓
LOC390345	390345	↓
IL8	3576	↓
RPS3	6188	↓
LOC647030	647030	↓
CLC	1178	↓
LEF1	51176	↓
EBI2	1880	↓
RPS23	6228	↓
CCR3	1232	↓
BCL11B	64919	↓
HDC	3067	↓
PI3	5266	↓
KLRB1	3820	↓
NELL2	4753	↓
FCER1A	2205	↓
