# Supplementary material for: Identification of Nifurtimox and Chrysin as Anti-Influenza Virus Agents by Clinical Transcriptome Signature Reversion
Source: Int J Mol Sci. 2022 Feb 21;23(4):2372. doi: 10.3390/ijms23042372 (PMC8876279; doi:10.3390/ijms23042372)
Supplement: Supplementary file 1 [file ijms-23-02372-s001.zip › Supplementary Materials (ID ijms-1576548)-the final version/Table S6. A list of 1,926 host factors related to influenza virus infection verified in vitro.xlsx]

## Sheet: Table legends
Table S6. A list of 1,926 host factors related to influenza virus infection verified in vitro. (A) The 12 studies about influenza virus infection-related host factors screening by CRISPR or RNAi assays in vitro and host factor lists. (B) The 1,926 host factors were summarized from table (A) after removing the repeated host factors.The 85 genes overlapped with the 784 DEGs in Table S4 and unlisted…

## Sheet: (A) Genes in 12 articles
Hao L et al. Drosophila RNAi screen identifies host genes important for influenza virus replication. Nature. 2008 Aug 14;454(7206):890-3.			Shapira SD et al. A physical and regulatory map of host-influenza interactions reveals pathways in H1N1 infection. Cell. 2009 Dec 24;139(7):1255-67.			Brass AL et al. The IFITM proteins mediate cellular resistance to influenza A H1N1 virus, West Nile virus, and dengue virus. Cell. 2009 Dec 24;139(7):1243-54.			Ward SE et al. Host modulators of H1N1 cytopathogenicity. PLoS One. 2012;7(8):e39284.			Watanabe T et al. Influenza virus-host interactome screen as a platform for antiviral drug development. Cell Host Microbe. 2014 Dec 10;16(6):795-805.			Estrin MA et al. Host-directed combinatorial RNAi improves inhibition of diverse strains of influenza A virus in human respiratory epithelial cells. PLoS One. 2018 May 18;13(5):e0197246.			Heaton BE et al. A CRISPR Activation Screen Identifies a Pan-avian Influenza Virus Inhibitory Host Factor. Cell Rep. 2017 Aug 15;20(7):1503-1512.			Han J et al. Genome-wide CRISPR/Cas9 Screen Identifies Host Factors Essential for Influenza Virus Replication. Cell Rep. 2018 Apr 10;23(2):596-607.			Li B et al. Genome-wide CRISPR screen identifies host dependency factors for influenza A virus infection. Nat Commun. 2020 Jan 9;11(1):164.			Sui B et al. The use of Random Homozygous Gene Perturbation to identify novel host-oriented targets for influenza. Virology. 2009 May 10;387(2):473-81.			Karlas A et al. Genome-wide RNAi screen identifies human host factors crucial for influenza virus replication. Nature. 2010 Feb 11;463(7282):818-22.			König R et al. Human host factors required for influenza virus replication. Nature. 2010 Feb 11;463(7282):813-7.
Gene symbol	Entrez ID	The direction of gene expression conducive to influenza virus clearance or host resistance	Gene symbol	Entrez ID	The direction of gene expression conducive to influenza virus clearance or host resistance	Gene symbol	Entrez ID	The direction of gene expression conducive to influenza virus clearance or host resistance	Gene symbol	Entrez ID	The direction of gene expression conducive to influenza virus clearance or host resistance	Gene symbol	Entrez ID	The direction of gene expression conducive to influenza virus clearance or host resistance	Gene symbol	Entrez ID	The direction of gene expression conducive to influenza virus clearance or host resistance	Gene symbol	Entrez ID	The direction of gene expression conducive to influenza virus clearance or host resistance	Gene symbol	Entrez ID	The direction of gene expression conducive to influenza virus clearance or host resistance	Gene symbol	Entrez ID	The direction of gene expression conducive to influenza virus clearance or host resistance	Gene symbol	Entrez ID	The direction of gene expression conducive to influenza virus clearance or host resistance	Gene symbol	Entrez ID	The direction of gene expression conducive to influenza virus clearance or host resistance	Gene symbol	Entrez ID	The direction of gene expression conducive to influenza virus clearance or host resistance
RPL13	6137	Down-regulation	SUPT6H	6830	Down-regulation	ABCD1	215	Down-regulation	CCDC120	90060	Down-regulation	ACTN1	87	Up-regulation	COPA	1314	Down-regulation	B4GALNT2	124872	Up-regulation	A4GALT	53947	Down-regulation	AARS	16	Down-regulation	CSNK1D	1453	Down-regulation	ABCB10	23456	Down-regulation	ACTC1	70	Down-regulation
ACTL6B	51412	Down-regulation	RBBP6	5930	Down-regulation	AHCY	191	Down-regulation	CNTN2	6900	Down-regulation	M6PRBP1	10226	Up-regulation	ATP6AP1	537	Down-regulation	PPP2R2B	5521	Up-regulation	AACS	65985	Down-regulation	ACTB	60	Down-regulation	RFNG	5986	Down-regulation	ABCC6	368	Down-regulation	ACVR2A	92	Down-regulation
AMMECR1	9949	Down-regulation	UBC	7316	Down-regulation	AMOTL1	154810	Down-regulation	GLYATL1	92292	Down-regulation	PRPS1	5631	Up-regulation	ARCN1	372	Down-regulation	TTC30A	92104	Up-regulation	ABCG1	9619	Down-regulation	AFG3L2	10939	Down-regulation	NOTUM	147111	Down-regulation	ACACA	31	Down-regulation	ADRA1B	147	Down-regulation
ANKS6	203286	Down-regulation	TFAP2A	7020	Down-regulation	ANGPTL3	27329	Down-regulation	PCTK3	5129	Down-regulation	ERLIN2	11160	Up-regulation	NUP98	4928	Down-regulation	RIN2	54453	Up-regulation	ABL2	27	Down-regulation	ALG2	85365	Down-regulation	COX5A	9377	Down-regulation	ACVR1C	130399	Down-regulation	ADRBK2	157	Down-regulation
AQR	9716	Down-regulation	RPS6KA4	8986	Down-regulation	AQR	9716	Down-regulation	PFTK1	5218	Down-regulation	CCT6A	908	Up-regulation	NXF1	10482	Down-regulation	TSPAN10	83882	Up-regulation	ACADSB	36	Down-regulation	ANKLE2	23141	Down-regulation	RAD51L1	5890	Down-regulation	AHCYL1	10768	Down-regulation	AKT1	207	Down-regulation
ARCN1	372	Down-regulation	PIK3C2A	5286	Down-regulation	ARCN1	372	Down-regulation	PIK3R3	8503	Down-regulation	PPP2R1A	5518	Up-regulation	PGD	5226	Down-regulation	TM9SF2	9375	Up-regulation	ACTL7A	10881	Down-regulation	ATP6AP1	537	Down-regulation	PLEC1	5339	Down-regulation	AIG1	51390	Down-regulation	ANPEP	290	Down-regulation
ATP5B	506	Down-regulation	CLU	1191	Down-regulation	ATP5F1	515	Down-regulation	RNASEK	440400	Down-regulation	GTF3C5	9328	Up-regulation	RPS14	6208	Down-regulation	OR6V1	346517	Up-regulation	ADAMTS2	9509	Down-regulation	ATP6AP2	10159	Down-regulation	SSH3	54961	Down-regulation	AMN	81693	Down-regulation	APOA1	335	Down-regulation
ATP5C1	509	Down-regulation	NXF1	10482	Down-regulation	ATP6AP1	537	Down-regulation	SFPQ	6421	Down-regulation	SFRS7	6432	Up-regulation				SYBU	55638	Up-regulation	ADCY1	107	Down-regulation	ATP6V0B	533	Down-regulation	SPINT2	10653	Down-regulation	ANKK1	255239	Down-regulation	APP	351	Down-regulation
ATP6V0C	527	Down-regulation	EPHA4	2043	Down-regulation	ATP6V0B	533	Down-regulation	SLC36A2	153201	Down-regulation	S100A10	6281	Up-regulation				LMNA	4000	Up-regulation	GPR133	283383	Down-regulation	ATP6V0C	527	Down-regulation	TAPT1	202018	Down-regulation	AP2M1	1173	Down-regulation	AQP4	361	Down-regulation
ATP6V0D1	9114	Down-regulation	ZMIZ1	57178	Down-regulation	ATP6V0E2	155066	Down-regulation	VTA1	51534	Down-regulation	KHSRP	8570	Up-regulation							AGFG2	3268	Down-regulation	ATP6V0D1	9114	Down-regulation	FAM13B1	51306	Down-regulation	APBB1IP	54518	Down-regulation	ARAF	369	Down-regulation
BCAS2	10286	Down-regulation	ADAMTS1	9510	Down-regulation	ATP6V1G1	9550	Down-regulation	C12orf47	51275	Down-regulation	COPS7B	64708	Up-regulation							AHSA1	10598	Down-regulation	ATP6V1A	523	Down-regulation	SLC25A25	114789	Down-regulation	APPBP1	8883	Down-regulation	ARCN1	372	Down-regulation
C20orf54	113278	Down-regulation	ZIC1	7545	Down-regulation	B4GALT2	8704	Down-regulation	C20orf200	253868	Down-regulation	DAP3	7818	Up-regulation							AJAP1	55966	Down-regulation	ATP6V1B2	526	Down-regulation	NDUFAF2	91942	Down-regulation	ARCN1	372	Down-regulation	ATP6V1A	523	Down-regulation
CCDC12	151903	Down-regulation	KIF2C	11004	Down-regulation	BACE1	23621	Down-regulation	CDKL5	6792	Down-regulation	RAB18	22931	Up-regulation							ALDH8A1	64577	Down-regulation	ATP6V1C1	528	Down-regulation	MRPL42	28977	Down-regulation	ARD1	8260	Down-regulation	ATP6V1B2	526	Down-regulation
CDC2	983	Down-regulation	IVNS1ABP	10625	Down-regulation	BIRC4	331	Down-regulation	COPB2	9276	Down-regulation	GNAI2	2771	Up-regulation							ALG3	10195	Down-regulation	ATP6V1D	51382	Down-regulation	ACAP2	23527	Down-regulation	ARTN	9048	Down-regulation	ATP6V0C	527	Down-regulation
CLUAP1	23059	Down-regulation	PLA2G2F	64600	Down-regulation	C16orf24	65990	Down-regulation	COX6A2	1339	Down-regulation	ACTG1	71	Up-regulation							ALG5	29880	Down-regulation	ATP6V1E1	529	Down-regulation	PIK3C3	5289	Down-regulation	ASPA	443	Down-regulation	ATP6V0B	533	Down-regulation
CNOT3	4849	Down-regulation	GMEB1	10691	Down-regulation	C19orf29	58509	Down-regulation	FAM166A	401565	Down-regulation	KRT18	3875	Up-regulation							ALK	238	Down-regulation	ATP6V1F	9296	Down-regulation	MDN1	23195	Down-regulation	ATCAY	85300	Down-regulation	ATP6AP1	537	Down-regulation
COPG	22820	Down-regulation	ZFYVE26	23503	Down-regulation	CADM2	253559	Down-regulation	FZD6	8323	Down-regulation	RPS19	6223	Up-regulation							APOB	338	Down-regulation	ATP6V1G1	9550	Down-regulation	KIDINS220	57498	Down-regulation	ATP1A2	477	Down-regulation	BCL3	602	Down-regulation
COX6A1	1337	Down-regulation	TCF7L1	83439	Down-regulation	CALCOCO2	10241	Down-regulation	G6PC3	92579	Down-regulation	MTCH1	23787	Up-regulation							APOBR	55911	Down-regulation	ATP6V1H	51606	Down-regulation	MBOAT2	129642	Down-regulation	ATP2C1	27032	Down-regulation	BMPR1B	658	Down-regulation
DCP2	167227	Down-regulation	FBXW2	26190	Down-regulation	CCDC74A	90557	Down-regulation	ISOC2	79763	Down-regulation	CTNNAL1	8727	Up-regulation							APTX	54840	Down-regulation	BET1	10282	Down-regulation	KIAA1107	284697	Down-regulation	ATP6AP1	537	Down-regulation	CAD	790	Down-regulation
DDAH1	23576	Down-regulation	UMPS	7372	Down-regulation	CCDC74B	91409	Down-regulation	KCTD18	130535	Down-regulation	SLC2A12	154091	Up-regulation							ARAP1	116985	Down-regulation	BRF2	55290	Down-regulation	BTBD8	284697	Down-regulation	ATP6AP2	10159	Down-regulation	CAMK2B	816	Down-regulation
DMAP1	55929	Down-regulation	PTPN11	5781	Down-regulation	CHMP2B	25978	Down-regulation	LGALS3BP	3959	Down-regulation	TMED2	10959	Up-regulation							ARMC2	84071	Down-regulation	CCDC115	84317	Down-regulation	CSK	1445	Down-regulation	ATP6V0C	527	Down-regulation	CAPN6	827	Down-regulation
DPF2	5977	Down-regulation	FASN	2194	Down-regulation	CLK3	1198	Down-regulation	LRRC17	10234	Down-regulation	RPS7	6201	Up-regulation							ASPHD1	253982	Down-regulation	CCT4	10575	Down-regulation	PTBP1	5725	Down-regulation	ATP6V0D1	9114	Down-regulation	CD81	975	Down-regulation
EIF2AK4	440275	Down-regulation	HLA-A	3105	Down-regulation	CLN5	1203	Down-regulation	MUC1	4582	Down-regulation	NAP1L1	4673	Up-regulation							ASTE1	28990	Down-regulation	CDK1	983	Down-regulation	MARK3	4140	Down-regulation	ATP6V1A	523	Down-regulation	CDK4	1019	Down-regulation
EIF3I	8668	Down-regulation	FGFR2	2263	Down-regulation	CNTN5	53942	Down-regulation	NTSR2	23620	Down-regulation	GDI1	2664	Up-regulation							ATF1	466	Down-regulation	CHMP6	79643	Down-regulation	ZFAND3	60685	Down-regulation	ATP6V1B2	526	Down-regulation	CLK1	1195	Down-regulation
EIF3H	8667	Down-regulation	TBCD	6904	Down-regulation	COPA	1314	Down-regulation	RPL35	11224	Down-regulation	BAT1	7919	Down-regulation							ATF3	467	Down-regulation	CMTR1	23070	Down-regulation	ZFHX3	463	Down-regulation	AXIN1	8312	Down-regulation	PLK3	1263	Down-regulation
EIF3F	8665	Down-regulation	MYC	4609	Down-regulation	COPB1	1315	Down-regulation	RPS28	6234	Down-regulation	PHB	5245	Down-regulation							C12orf44	60673	Down-regulation	COG1	9382	Down-regulation	PRKD3	23683	Down-regulation	B2M	567	Down-regulation	COL2A1	1280	Down-regulation
EIF3D	8664	Down-regulation	PHF3	23469	Down-regulation	COPB2	9276	Down-regulation	RPS29	6235	Down-regulation	PSMD1	5707	Down-regulation							ATP6AP1	537	Down-regulation	COG2	22796	Down-regulation	NDUFA7	4701	Down-regulation	B3GNT7	93010	Down-regulation	COPA	1314	Down-regulation
EIF3C	8663	Down-regulation	INCA1	388324	Down-regulation	COPG	22820	Down-regulation	SLC5A1	6523	Down-regulation	CTBP1	1487	Down-regulation							ATP6AP2	10159	Down-regulation	COG3	83548	Down-regulation	PEX5L	51555	Down-regulation	BACH2	60468	Down-regulation	CREB1	1385	Down-regulation
EIF3B	8662	Down-regulation	LOC285830	285830	Down-regulation	COPS6	10980	Down-regulation	SYT8	90019	Down-regulation	NONO	4841	Down-regulation							ATP6V0A1	535	Down-regulation	COG4	25839	Down-regulation	PC	5091	Down-regulation	BAIAP2	10458	Down-regulation	CRHR1	1394	Down-regulation
EIF4A2	1974	Down-regulation	EIF2S2	8894	Down-regulation	COPZ1	22818	Down-regulation	TRRAP	8295	Down-regulation	ZC3H15	55854	Down-regulation							ATP6V0B	533	Down-regulation	COG8	84342	Down-regulation	POLK	51426	Down-regulation	BAIAP3	8938	Down-regulation	CSE1L	1434	Down-regulation
EIF5	1983	Down-regulation	TCF20	6942	Down-regulation	CPLX1	10815	Down-regulation	ABCA2	20	Up-regulation	GBF1	8729	Down-regulation							ATP6V0C	527	Down-regulation	COPA	1314	Down-regulation	RGS2	5997	Down-regulation	BARHL2	343472	Down-regulation	CSNK1G2	1455	Down-regulation
RPS7	6201	Down-regulation	RPL13AP7	23521	Down-regulation	CRADD	8738	Down-regulation	ACTB	60	Up-regulation	HNRNPK	3190	Down-regulation							ATP6V1B2	526	Down-regulation	COPG1	22820	Down-regulation	GOLGA4	2803	Down-regulation	BIRC1	4671	Down-regulation	CTSG	1511	Down-regulation
FAU	2197	Down-regulation	PRKCA	5578	Down-regulation	CRNKL1	51340	Down-regulation	ACTR8	93973	Up-regulation	JAK1	3716	Down-regulation							ATP6V1G1	9550	Down-regulation	CSE1L	1434	Down-regulation	LSM4	25804	Down-regulation	BRPF1	7862	Down-regulation	CTSW	1521	Down-regulation
HAND2	9464	Down-regulation	PELI1	57162	Down-regulation	CXorf59	286464	Down-regulation	ADORA3	57413	Up-regulation	PSMD11	5717	Down-regulation							ATP6V1H	51606	Down-regulation	DAD1	1603	Down-regulation	BPTF	2186	Down-regulation	BZRAP1	9256	Down-regulation	DAPK3	1613	Down-regulation
HMGCR	3156	Down-regulation	CXCL9	4283	Down-regulation	CYB5R4	51167	Down-regulation	ANGEL1	23357	Up-regulation	BRD8	10902	Down-regulation							ATP7B	540	Down-regulation	DBR1	51163	Down-regulation	GLCE	26035	Down-regulation	C10orf57	80195	Down-regulation	DHCR7	1717	Down-regulation
HNRNPA1	3178	Down-regulation	NFKB1	4790	Down-regulation	DCLRE1B	64858	Down-regulation	ANLN	54443	Up-regulation	PSMD8	5714	Down-regulation							B3GAT1	27087	Down-regulation	DPAGT1	1798	Down-regulation	PAPOLA	10914	Down-regulation	C14orf172	115708	Down-regulation	DIO1	1733	Down-regulation
HSPA5	3309	Down-regulation	C21orf33	8209	Down-regulation	DHX8	1659	Down-regulation	ANXA1	301	Up-regulation	SFRS10	6434	Down-regulation							B4GALNT4	338707	Down-regulation	DYRK1A	1859	Down-regulation	CLNS1A	1207	Down-regulation	C19orf20	91978	Down-regulation	TRDMT1	1787	Down-regulation
HSPA8	3312	Down-regulation	NOD1	10392	Down-regulation	DKFZp434N035	84222	Down-regulation	AP1M1	8907	Up-regulation	XPO1	7514	Down-regulation							BCL2A1	597	Down-regulation	EEF2	1938	Down-regulation	ZNF7	7553	Down-regulation	C21orf121	150142	Down-regulation	DSP	1832	Down-regulation
EIF1AX	1964	Down-regulation	CCRN4L	25819	Down-regulation	DMD	1756	Down-regulation	API5	8539	Up-regulation	PPP6C	5537	Down-regulation							BCL6	604	Down-regulation	EIF2B4	8890	Down-regulation	DENND1B	163486	Down-regulation	C21orf7	56911	Down-regulation	DUSP3	1845	Down-regulation
KRTCAP2	200185	Down-regulation	IL31RA	133396	Down-regulation	DSC3	1825	Down-regulation	ATP5A1	498	Up-regulation	PSMD3	5709	Down-regulation							BCL9L	283149	Down-regulation	ENY2	56943	Down-regulation	ARID1B	57492	Down-regulation	C2orf32	25927	Down-regulation	MARK2	2011	Down-regulation
MAT2A	4144	Down-regulation	HECTD3	79654	Down-regulation	DYNC1I1	1780	Down-regulation	C10orf68	79741	Up-regulation	CAPRIN1	4076	Down-regulation							BICC1	80114	Down-regulation	EXOC2	55770	Down-regulation	IQGAP1	8826	Down-regulation	C6orf33	85315	Down-regulation	ENG	2022	Down-regulation
MRPL12	6182	Down-regulation	RBCK1	10616	Down-regulation	EFTUD2	9343	Down-regulation	C11orf68	83638	Up-regulation	THOC2	57187	Down-regulation							BLM	641	Down-regulation	EXOC3	11336	Down-regulation	SLC30A9	10463	Down-regulation	CA13	377677	Down-regulation	EPHA7	2045	Down-regulation
NUP43	348995	Down-regulation	LZTS2	84445	Down-regulation	EIF2S1	1965	Down-regulation	C13orf29	283487	Up-regulation	PSMC6	5706	Down-regulation							BMX	660	Down-regulation	EXOC4	60412	Down-regulation	FHIT	2272	Down-regulation	CCNB3	85417	Down-regulation	EPHB2	2048	Down-regulation
NUP98	4928	Down-regulation	KIAA1609	57707	Down-regulation	EPRS	2058	Down-regulation	C21orf93	246704	Up-regulation	NUP205	23165	Down-regulation							BNC2	54796	Down-regulation	FAM25A	643161	Down-regulation	RGNEF	64283	Down-regulation	CD47	961	Down-regulation	EPHB4	2050	Down-regulation
NXF1	10482	Down-regulation	GRB2	2885	Down-regulation	ESAM	90952	Down-regulation	C9orf23	138716	Up-regulation	CHERP	10523	Down-regulation							BNIP3L	665	Down-regulation	GGPS1	9453	Down-regulation	FAM13C1	220965	Down-regulation	CD48	962	Down-regulation	F13A1	2162	Down-regulation
NXT2	55916	Down-regulation	USP46	64854	Down-regulation	EVC2	132884	Down-regulation	CASC5	57082	Up-regulation	ANP32B	10541	Down-regulation							BORA	79866	Down-regulation	GOSR2	9570	Down-regulation	CIP29	84324	Down-regulation	CD58	965	Down-regulation	FGFR1	2260	Down-regulation
PEPD	5184	Down-regulation	PGD	5226	Down-regulation	FAM38A	9780	Down-regulation	CCDC117	150275	Up-regulation	STK38	11329	Down-regulation							BTRC	8945	Down-regulation	HAUS8	93323	Down-regulation	RFX3	5991	Down-regulation	CD81	975	Down-regulation	FGFR2	2263	Down-regulation
PGD	5226	Down-regulation	STARD5	80765	Down-regulation	FCGR2A	2212	Down-regulation	CCS	9973	Up-regulation	PSMC4	5704	Down-regulation							C16orf72	29035	Down-regulation	MBTPS1	8720	Down-regulation	FKBP5	2289	Down-regulation	CDKN1B	1027	Down-regulation	FGFR4	2264	Down-regulation
PLXNA2	5362	Down-regulation	PSMB9	5698	Down-regulation	FLJ25416	220042	Down-regulation	CDC2	983	Up-regulation	SDF2L1	23753	Down-regulation							C16orf86	388284	Down-regulation	MCM3AP	8888	Down-regulation	GRK6	2870	Down-regulation	CEL	1056	Down-regulation	FLT3	2322	Down-regulation
PPWD1	23398	Down-regulation	CAMK2G	818	Down-regulation	FUS	2521	Down-regulation	CHSY1	22856	Up-regulation	TESC	54997	Down-regulation							C1QTNF9B	387911	Down-regulation	MYH9	4627	Down-regulation	SOSTDC1	25928	Down-regulation	CENTA1	11033	Down-regulation	FLT4	2324	Down-regulation
PSMB3	5691	Down-regulation	CSF2	1437	Down-regulation	GDPD5	81544	Down-regulation	CTRB1	1504	Up-regulation	SF3B4	10262	Down-regulation							C2CD4C	126567	Down-regulation	NCBP2	22916	Down-regulation	CRLS1	54675	Down-regulation	CHRM1	1128	Down-regulation	AFF2	2334	Down-regulation
PSMB6	5694	Down-regulation	OAS1	4938	Down-regulation	GINS2	51659	Down-regulation	CYLC1	1538	Up-regulation	NFIA	4774	Down-regulation							C4orf17	84103	Down-regulation	NSF	4905	Down-regulation	REV3L	5980	Down-regulation	CHST5	23563	Down-regulation	FNTB	2342	Down-regulation
PSMD11	5717	Down-regulation	COPA	1314	Down-regulation	GJA3	2700	Down-regulation	DDX46	9879	Up-regulation	C19orf43	79002	Down-regulation							C6orf15	29113	Down-regulation	NUDT21	11051	Down-regulation	SNW1	22938	Down-regulation	CHUK	1147	Down-regulation	FOLH1	2346	Down-regulation
PSMD12	5718	Down-regulation	RASGRP2	10235	Down-regulation	GSK3A	2931	Down-regulation	DNAJA1	3301	Up-regulation	LRPPRC	10128	Down-regulation							C8orf33	65265	Down-regulation	NUP153	9972	Down-regulation	LRRC16A	55604	Down-regulation	CKS1B	1163	Down-regulation	FPR1	2357	Down-regulation
RAB10	10890	Down-regulation	IL33	90865	Down-regulation	HNRPU	3192	Down-regulation	DOCK5	80005	Up-regulation	DPM3	54344	Down-regulation							CARF	79800	Down-regulation	NUP85	79902	Down-regulation	SUPT3H	8464	Down-regulation	CLIC4	25932	Down-regulation	FRK	2444	Down-regulation
RAB1B	81876	Down-regulation	MAPK13	5603	Down-regulation	HRK	8739	Down-regulation	FAM174A	345757	Up-regulation	PSMD14	10213	Down-regulation							CASQ2	845	Down-regulation	NXF1	10482	Down-regulation	DPYD	1806	Down-regulation	CLK1	1195	Down-regulation	FRAP1	2475	Down-regulation
RAB5A	5868	Down-regulation	STK38	11329	Down-regulation	INMT	11185	Down-regulation	FANCI	55215	Up-regulation	PSMC1	5700	Down-regulation							CAV1	857	Down-regulation	PAXBP1	94104	Down-regulation	HEATR7A	727957	Down-regulation	CLSTN3	9746	Down-regulation	G6PD	2539	Down-regulation
RET	5979	Down-regulation	IRF6	3664	Down-regulation	IQSEC1	9922	Down-regulation	FLJ41327	401045	Up-regulation	CCDC88C	440193	Down-regulation							CBX6	23466	Down-regulation	PCID2	55795	Down-regulation	STIP1	10963	Down-regulation	CNGB1	1258	Down-regulation	GABBR1	2550	Down-regulation
RNPS1	10921	Down-regulation	ARMCX5	64860	Down-regulation	KIAA1604	57703	Down-regulation	GLB1L2	89944	Up-regulation	PSMA5	5686	Down-regulation							CCDC115	84317	Down-regulation	PKD1	5310	Down-regulation	HERC6	55008	Down-regulation	CNNM1	26507	Down-regulation	GAK	2580	Down-regulation
RPS10	6204	Down-regulation	LSR	51599	Down-regulation	LOC163233	163233	Down-regulation	GMPS	8833	Up-regulation	SNRPD3	6634	Down-regulation							CCDC157	550631	Down-regulation	PLA2G10	8399	Down-regulation	YLPM1	56252	Down-regulation	COPA	1314	Down-regulation	GJA8	2703	Down-regulation
RPS11	6205	Down-regulation	PLCD3	113026	Down-regulation	LOC51149	51149	Down-regulation	GP1BB	2812	Up-regulation	BAG3	9531	Down-regulation							CCDC169	728591	Down-regulation	PLLP	51090	Down-regulation	SEMA3A	10371	Down-regulation	COPB	1315	Down-regulation	GRK5	2869	Down-regulation
RPS14	6208	Down-regulation	NFKBIE	4794	Down-regulation	LRP1B	53353	Down-regulation	GPM6B	2824	Up-regulation	SF3B1	23451	Down-regulation							CCDC51	79714	Down-regulation	POLE2	5427	Down-regulation	SUZ12	23512	Down-regulation	COPB2	9276	Down-regulation	GRK6	2870	Down-regulation
RPS15A	6210	Down-regulation	KRAS	3845	Down-regulation	LY6G6C	80740	Down-regulation	GPN2	54707	Up-regulation	FAM73B	84895	Down-regulation							CCDC92	80212	Down-regulation	TWISTNB	221830	Down-regulation	PKD2L2	27039	Down-regulation	COPE	11316	Down-regulation	GSK3B	2932	Down-regulation
RPS16	6217	Down-regulation	LGALS9	3965	Down-regulation	MFAP1	4236	Down-regulation	GTF3A	2971	Up-regulation	PSMD6	9861	Down-regulation							CCL3L1	6349	Down-regulation	POLR3A	11128	Down-regulation	KIAA1033	23325	Down-regulation	COPG	22820	Down-regulation	GSR	2936	Down-regulation
RPS18	6222	Down-regulation	TFAP2C	7022	Down-regulation	MGC2452	84730	Down-regulation	HNRNPAB	3182	Up-regulation	SNRPA1	6627	Down-regulation							CCL3L3	414062	Down-regulation	POLR3H	171568	Down-regulation	CLIP1	6249	Down-regulation	CRAMP1L	57585	Down-regulation	HRAS	3265	Down-regulation
RPS20	6224	Down-regulation	IFIT5	24138	Down-regulation	MGC33212	255758	Down-regulation	IFITM3	10410	Up-regulation	PRC1	9055	Down-regulation							CTGF	1490	Down-regulation	POP7	10248	Down-regulation	GON4L	54856	Down-regulation	CRSP2	9282	Down-regulation	HSP90AA1	3320	Down-regulation
RPS4X	6191	Down-regulation	LMNA	4000	Down-regulation	MLKL	197259	Down-regulation	IFT122	55764	Up-regulation	CCDC135	84229	Down-regulation							CCT6B	10693	Down-regulation	PREB	10113	Down-regulation	DYRK1A	1859	Down-regulation	Cry2	1408	Down-regulation	HTR2A	3356	Down-regulation
RPS5	6193	Down-regulation	ULBP1	80329	Down-regulation	MPG	4350	Down-regulation	IGDCC3	9543	Up-regulation	PCDHB12	56124	Down-regulation							CD226	10666	Down-regulation	RABGGTA	5875	Down-regulation	GNL3L	54552	Down-regulation	CRYAA	1409	Down-regulation	IGSF1	3547	Down-regulation
RPS8	6202	Down-regulation	ADCY7	113	Down-regulation	MPZL1	9019	Down-regulation	ITGAE	3682	Up-regulation	CTNNB1	1499	Down-regulation							CD81	975	Down-regulation	RABGGTB	5876	Down-regulation	PLCB1	23236	Down-regulation	CSEN	30818	Down-regulation	IL5RA	3568	Down-regulation
RPTOR	57521	Down-regulation	PTPRU	10076	Down-regulation	MTFR1	9650	Down-regulation	KCND3	3752	Up-regulation	KRT14	3861	Down-regulation							CD8B	926	Down-regulation	RARS2	57038	Down-regulation	KDSR	2531	Down-regulation	CTGLF1	119016	Down-regulation	IL9R	3581	Down-regulation
RSHL3	345895	Down-regulation	NFE2L1	4779	Down-regulation	MYOCD	93649	Down-regulation	LOC144383	144383	Up-regulation	RAN	5901	Down-regulation							CDHR2	54825	Down-regulation	RCC1	1104	Down-regulation	C4orf32	132720	Down-regulation	CTNNB1	1499	Down-regulation	ITGA2B	3674	Down-regulation
SEC61A2	55176	Down-regulation	TGFBR1	7046	Down-regulation	NDUFB8	4714	Down-regulation	LOC401396	402582	Up-regulation	KIAA0664	23277	Down-regulation							CDK20	23552	Down-regulation	RNASEK	440400	Down-regulation	SF3A3	10946	Down-regulation	CXCR6	10663	Down-regulation	ITGA3	3675	Down-regulation
SNRPC	6631	Down-regulation	WASF1	8936	Down-regulation	NHP2L1	4809	Down-regulation	LYPLA2	11313	Up-regulation	RPS17	6218	Down-regulation							CDKL1	8814	Down-regulation	RPL6	6128	Down-regulation	TASP1	55617	Down-regulation	CYP17A1	1586	Down-regulation	JAK2	3717	Down-regulation
SNRPD1	6632	Down-regulation	CYP2J2	1573	Down-regulation	NOS3	4846	Down-regulation	LYST	1130	Up-regulation	ATP5O	539	Down-regulation							CEP350	9857	Down-regulation	RPLP0	6175	Down-regulation	FBXL17	64839	Down-regulation	CYP2U1	113612	Down-regulation	JUN	3725	Down-regulation
SNRPG	6637	Down-regulation	IRAK1	3654	Down-regulation	NOSTRIN	115677	Down-regulation	MCART1	92014	Up-regulation	S100A4	6275	Down-regulation							CGA	1081	Down-regulation	RPN1	6184	Down-regulation	BACH1	571	Down-regulation	DAP3	7818	Down-regulation	KCNJ3	3760	Down-regulation
TAF12	6883	Down-regulation	PRAF2	11230	Down-regulation	NUP107	57122	Down-regulation	MKRNP5	7682	Up-regulation	TAF15	8148	Down-regulation							CHD8	57680	Down-regulation	RPN2	6185	Down-regulation	DEDD2	162989	Down-regulation	DBT	1629	Down-regulation	KCNJ11	3767	Down-regulation
TDG	6996	Down-regulation	SVIL	6840	Down-regulation	NUP98	4928	Down-regulation	MRM1	79922	Up-regulation	NUP160	23279	Down-regulation							CHKA	1119	Down-regulation	RRP12	23223	Down-regulation	COG5	10466	Down-regulation	DCAMKL2	166614	Down-regulation	KCNMA1	3778	Down-regulation
UQCRC2	7385	Down-regulation	TMEM186	25880	Down-regulation	NUPL1	9818	Down-regulation	MYRIP	25924	Up-regulation	PSMC3	5702	Down-regulation							CHSY1	22856	Down-regulation	SARS	6301	Down-regulation	ANKS1A	23294	Down-regulation	DDX48	9775	Down-regulation	KPNB1	3837	Down-regulation
VCP	7415	Down-regulation	WDR37	22884	Down-regulation	NUTF2	10204	Down-regulation	NCR3	259197	Up-regulation	FLJ20303	54888	Down-regulation							CIC	23152	Down-regulation	SART3	9733	Down-regulation	DDX17	10521	Down-regulation	DERL3	91319	Down-regulation	LIMK1	3984	Down-regulation
WAC	51322	Down-regulation	DAAM1	23002	Down-regulation	NXF1	10482	Down-regulation	NUMB	8650	Up-regulation	EIF3S7	8664	Down-regulation							CLEC14A	161198	Down-regulation	SCAP	22937	Down-regulation	CHM	1121	Down-regulation	DHRS2	10202	Down-regulation	LTK	4058	Down-regulation
ZBTB3	79842	Down-regulation	RNASE4	6038	Down-regulation	PCDHGA1	56114	Down-regulation	NUP85	79902	Up-regulation	PSMD2	5708	Down-regulation							CLK3	1198	Down-regulation	SCFD1	23256	Down-regulation	NDRG3	57446	Down-regulation	DLG2	1740	Down-regulation	MDM2	4193	Down-regulation
			NFKBIA	4792	Down-regulation	PCGF6	84108	Down-regulation	PLCXD2	257068	Up-regulation	DDX48	9775	Down-regulation							CMAS	55907	Down-regulation	SCRT1	83482	Down-regulation	PCMT1	5110	Down-regulation	DMAP1	55929	Down-regulation	MAP3K11	4296	Down-regulation
			ICAM1	3383	Down-regulation	PDLIM3	27295	Down-regulation	POLE	5426	Up-regulation	ARHGEF10L	55160	Down-regulation							CMC4	100272147	Down-regulation	SEC13	6396	Down-regulation	BMPR2	659	Down-regulation	DTX3	196403	Down-regulation	NHP2L1	4809	Down-regulation
			PIK3R2	5296	Down-regulation	PGD	5226	Down-regulation	POLR2D	5433	Up-regulation	BASP1	10409	Down-regulation							COL15A1	1306	Down-regulation	SEC16A	9919	Down-regulation	UBR2	23304	Down-regulation	E2F1	1869	Down-regulation	NPY1R	4886	Down-regulation
			RAB40B	10966	Down-regulation	PIP	5304	Down-regulation	PRRT3	285368	Up-regulation	CYC1	1537	Down-regulation							COL27A1	85301	Down-regulation	SEZ6L	23544	Down-regulation	AKT1	207	Down-regulation	EEF1A1	1915	Down-regulation	NTRK1	4914	Down-regulation
			RIOK3	8780	Down-regulation	PLCH2	9651	Down-regulation	PTGFRN	5738	Up-regulation	USP9X	8239	Down-regulation							COMMD6	170622	Down-regulation	SFPQ	6421	Down-regulation	RPA1	6117	Down-regulation	EIF3S10	8661	Down-regulation	NTRK2	4915	Down-regulation
			EIF2AK3	9451	Down-regulation	PPAN	56342	Down-regulation	PYCR2	29920	Up-regulation	EEF2	1938	Down-regulation							COMMD7	149951	Down-regulation	SFSWAP	6433	Down-regulation	WWP2	11060	Down-regulation	EIF3S4	8666	Down-regulation	ROR2	4920	Down-regulation
			FKBP5	2289	Down-regulation	PRPF31	26121	Down-regulation	RGS18	64407	Up-regulation	NDUFA10	4705	Down-regulation							COX5A	9377	Down-regulation	SLC26A10	65012	Down-regulation	SLIRP	81892	Down-regulation	EIF3S5	8665	Down-regulation	NTSR1	4923	Down-regulation
			GOLGA3	2802	Down-regulation	PRPF8	10594	Down-regulation	RGS4	5999	Up-regulation	NIBP	83696	Down-regulation							CPA6	57094	Down-regulation	SLC35A1	10559	Down-regulation	OLA1	29789	Down-regulation	EIF3S8	8663	Down-regulation	PAK2	5062	Down-regulation
			CCL3	6348	Down-regulation	PRRT1	80863	Down-regulation	RHBG	57127	Up-regulation	TRIM28	10155	Down-regulation							CPS1	1373	Down-regulation	SLC39A7	7922	Down-regulation	DDX58	23586	Down-regulation	EPHB6	2051	Down-regulation	PAK3	5063	Down-regulation
			GPR56	9289	Down-regulation	PRSS8	5652	Down-regulation	RNF213	57674	Up-regulation	PSMD12	5718	Down-regulation							CREB3L1	90993	Down-regulation	SMARCB1	6598	Down-regulation	C21orf33	8209	Up-regulation	FAU	2197	Down-regulation	PCCB	5096	Down-regulation
			TNFRSF10D	8793	Down-regulation	RAB5A	5868	Down-regulation	RPL21P131	388532	Up-regulation	MYH10	4628	Down-regulation							CRHR1	1394	Down-regulation	SNX18	112574	Down-regulation	STXBP1	6812	Up-regulation	FBXW10	10517	Down-regulation	PDK3	5165	Down-regulation
			ZMAT4	79698	Down-regulation	RAB7L1	8934	Down-regulation	RPL23A	6147	Up-regulation	DDX21	9188	Down-regulation							CRYZL1	9946	Down-regulation	SOCS3	9021	Down-regulation	VPS33A	65082	Up-regulation	FBXW2	26190	Down-regulation	PHF2	5253	Down-regulation
			JUNB	3726	Down-regulation	RBM14	10432	Down-regulation	RPL27	6155	Up-regulation	SAMHD1	25939	Down-regulation							CS	1431	Down-regulation	SPCS3	60559	Down-regulation	PLAU	5328	Up-regulation	FCHO2	115548	Down-regulation	PKD1	5310	Down-regulation
			LGALS3BP	3959	Down-regulation	SAMM50	25813	Down-regulation	RPL7P48	388401	Up-regulation	PSMD7	5713	Down-regulation							CSGALNACT2	55454	Down-regulation	SRP14	6727	Down-regulation	BCL2	596	Up-regulation	FGF19	9965	Down-regulation	POLA1	5422	Down-regulation
			WASF3	10810	Down-regulation	SART1	9092	Down-regulation	RPS3AP47	146053	Up-regulation	TOMM40	10452	Down-regulation							CXCL2	2920	Down-regulation	SRP19	6728	Down-regulation	N4BP2	55728	Up-regulation	FHOD1	29109	Down-regulation	PRKACA	5566	Down-regulation
			HMGA2	8091	Down-regulation	SCYL3	57147	Down-regulation	SCO2	9997	Up-regulation	CCDC56	28958	Down-regulation							CXCL5	6374	Down-regulation	SRP54	6729	Down-regulation	NPNT	255743	Up-regulation	FKBP8	23770	Down-regulation	PRKCD	5580	Down-regulation
			FAM35A	54537	Down-regulation	SELI	85465	Down-regulation	SCPEP1	59342	Up-regulation	NDUFS8	4728	Down-regulation							CYB561A3	220002	Down-regulation	SRP9	6726	Down-regulation	ADAM20	8748	Up-regulation	FKBP9	11328	Down-regulation	PRKCI	5584	Down-regulation
			KLF6	1316	Down-regulation	SF3B1	23451	Down-regulation	SELENBP1	8991	Up-regulation	SDF4	51150	Down-regulation							DCAF8	50717	Down-regulation	SRPRB	58477	Down-regulation	STAT3	6774	Up-regulation	FLJ10458	54475	Down-regulation	MAPK1	5594	Down-regulation
			CSNK1A1	1452	Down-regulation	SF3B2	10992	Down-regulation	SHPK	23729	Up-regulation	SQSTM1	8878	Down-regulation							DCUN1D4	23142	Down-regulation	SRRT	51593	Down-regulation				FLJ11235	54508	Down-regulation	MAP2K2	5605	Down-regulation
			ZNF512B	57473	Down-regulation	SF3B3	23450	Down-regulation	SIRT3	23410	Up-regulation	SNRPC	6631	Down-regulation							DEFB127	140850	Down-regulation	SYS1	90196	Down-regulation				FLJ12436	79714	Down-regulation	MAP2K3	5606	Down-regulation
			DLX2	1746	Down-regulation	SFXN2	118980	Down-regulation	SOLH	6650	Up-regulation	RPN1	6184	Down-regulation							DEFB128	245939	Down-regulation	TBP	6908	Down-regulation				FLJ20516	54962	Down-regulation	MAP2K5	5607	Down-regulation
			TLK1	9874	Down-regulation	SLC1A3	6507	Down-regulation	TCF25	22980	Up-regulation	NCLN	56926	Down-regulation							DHX38	9785	Down-regulation	TMEM199	147007	Down-regulation				FLJ21865	64772	Down-regulation	EIF2AK2	5610	Down-regulation
			TNIP3	79931	Down-regulation	SLC2A2	6514	Down-regulation	TMCO6	55374	Up-regulation	ITGA3	3675	Down-regulation							DIP2C	22982	Down-regulation	TMEM258	746	Down-regulation				FLJ23554	79864	Down-regulation	PSMD1	5707	Down-regulation
			MTSS1	9788	Down-regulation	SLC35A1	10559	Down-regulation	TNFRSF10C	8794	Up-regulation	DDX55	57696	Down-regulation							DIS3L	115752	Down-regulation	TMEM38A	79041	Down-regulation				FLJ25758	497049	Down-regulation	PTMA	5757	Down-regulation
			PIK3CD	5293	Down-regulation	SLC41A3	54946	Down-regulation	TXNRD2	10587	Up-regulation	ITGB4BP	3692	Down-regulation							DNAAF3	352909	Down-regulation	TOP2A	7153	Down-regulation				FTS	64400	Down-regulation	PTPRM	5797	Down-regulation
			BUB3	9184	Down-regulation	SLU7	10569	Down-regulation	UBE2H	7328	Up-regulation	SNRP70	6625	Down-regulation							DNAH2	146754	Down-regulation	TPR	7175	Down-regulation				G1P2	9636	Down-regulation	PTPRN	5798	Down-regulation
			SMAD7	4092	Down-regulation	SNRPB	6628	Down-regulation	UIMC1	51720	Up-regulation	CNOT1	23019	Down-regulation							DNAJB7	150353	Down-regulation	TRAPPC1	58485	Down-regulation				GCLC	2729	Down-regulation	PTS	5805	Down-regulation
			NFIL3	4783	Down-regulation	SNRPD2	6633	Down-regulation	VAPB	9217	Up-regulation	PSMD13	5719	Down-regulation							DNAJC16	23341	Down-regulation	TRAPPC11	60684	Down-regulation				GDF10	2662	Down-regulation	PRPH2	5961	Down-regulation
			SMAD5	4090	Down-regulation	SNRPD3	6634	Down-regulation	WDR6	11180	Up-regulation	ALDOA	226	Down-regulation							DNASE1L3	1776	Down-regulation	TRAPPC3	27095	Down-regulation				GGTL4	91227	Down-regulation	RING1	6015	Down-regulation
			SORL1	6653	Down-regulation	SRP54	6729	Down-regulation	YEATS4	8089	Up-regulation	CIRBP	1153	Down-regulation							DOCK8	81704	Down-regulation	TRAPPC4	51399	Down-regulation				GNRH2	2797	Down-regulation	ROCK1	6093	Down-regulation
			KIAA0406	9675	Down-regulation	STAC3	246329	Down-regulation	ZMYM6	9204	Up-regulation	IGF2BP2	10644	Down-regulation							DOK5	55816	Down-regulation	TRAPPC5	126003	Down-regulation				GPR146	115330	Down-regulation	RPS6KA2	6196	Down-regulation
			SPRY1	10252	Down-regulation	STARD5	80765	Down-regulation	ZNF407	55628	Up-regulation	BUB3	9184	Down-regulation							DPM2	8818	Down-regulation	TRAPPC8	22878	Down-regulation				GRIN2C	2905	Down-regulation	RPS10	6204	Down-regulation
			LPIN1	23175	Down-regulation	SULT1C4	27233	Down-regulation	ZNF580	51157	Up-regulation	RPS14	6208	Down-regulation							DTD1	92675	Down-regulation	TTC27	55622	Down-regulation				GSTM4	2948	Down-regulation	RPS20	6224	Down-regulation
			PIK3R3	8503	Down-regulation	TGS1	96764	Down-regulation	ZNF678	339500	Up-regulation	ITM2B	9445	Down-regulation							DUSP10	11221	Down-regulation	TUBGCP2	10844	Down-regulation				GTF2H3	2967	Down-regulation	SCN3A	6328	Down-regulation
			ATF2	1386	Down-regulation	THRSP	7069	Down-regulation	ACAP2	23527	Up-regulation	LGALS3BP	3959	Down-regulation							DUSP12	11266	Down-regulation	VHL	7428	Down-regulation				HEG	57493	Down-regulation	SCN8A	6334	Down-regulation
			CALM	805	Down-regulation	TPRX1	284355	Down-regulation	ANKFY1	51479	Up-regulation	SFRS2B	10929	Down-regulation							EBF3	253738	Down-regulation	VPS13D	55187	Down-regulation				HERC4	26091	Down-regulation	SCNN1G	6340	Down-regulation
			IRF2	3660	Down-regulation	TRIM28	10155	Down-regulation	ATP6V0A1	535	Up-regulation	IARS	3376	Down-regulation							EDF1	8721	Down-regulation	VPS54	51542	Down-regulation				HIST1H2BN	8341	Down-regulation	CCL13	6357	Down-regulation
			IFIT2	3433	Down-regulation	UBE2A	7319	Down-regulation	C4orf23	152992	Up-regulation	MRPS18B	28973	Down-regulation							EIF2AK2	5610	Down-regulation	WDR7	23335	Down-regulation				HPGD	3248	Down-regulation	SGCA	6442	Down-regulation
			ELK1	2002	Down-regulation	UBL5	59286	Down-regulation	COBL	23242	Up-regulation	CAD	790	Down-regulation							EMC6	83460	Down-regulation	YKT6	10652	Down-regulation				HSF4	3299	Down-regulation	SGK1	6446	Down-regulation
			TLR10	81793	Down-regulation	WDR18	57418	Down-regulation	FAM53C	51307	Up-regulation	AP2A2	161	Down-regulation							EMP2	2013	Down-regulation	ZSCAN20	7579	Down-regulation				HSPD1	3329	Down-regulation	SIAH2	6478	Down-regulation
			CISH	1154	Down-regulation	YTHDC1	91746	Down-regulation	FSCN3	29999	Up-regulation	PSMB2	5690	Down-regulation							EMX1	2016	Down-regulation							IFNA7	3444	Down-regulation	SMARCD3	6604	Down-regulation
			MAP2K3	5606	Down-regulation	ZNF132	7691	Down-regulation	IL10	3586	Up-regulation	RPL26	6154	Down-regulation							EP400	57634	Down-regulation							IFNAR2	3455	Down-regulation	SUMO2	6613	Down-regulation
			SYNJ1	8867	Down-regulation	ZNF154	7710	Down-regulation	IRF2	3660	Up-regulation	NCAPD3	23310	Down-regulation							ERP29	10961	Down-regulation							IFNGR2	3460	Down-regulation	FSCN1	6624	Down-regulation
			ZKSCAN1	7586	Down-regulation	ZNF16	7564	Down-regulation	IVNS1ABP	10625	Up-regulation	SF3A2	8175	Down-regulation							ESRP1	54845	Down-regulation							IGSF1	3547	Down-regulation	SNRNP70	6625	Down-regulation
			SAV1	60485	Down-regulation	ZNF224	7767	Down-regulation	LMF2	91289	Up-regulation	EEF1A2	1917	Down-regulation							EXOC4	60412	Down-regulation							IK	3550	Down-regulation	SNRPA1	6627	Down-regulation
			NR4A1	3164	Down-regulation	ZNF432	9668	Down-regulation	N4BP1	9683	Up-regulation	DNAJC11	55735	Down-regulation							EZH1	2145	Down-regulation							IL17R	23765	Down-regulation	CDKL5	6792	Down-regulation
			TAOK3	51347	Down-regulation	ZNF473	25888	Down-regulation	PIK3R4	30849	Up-regulation	UAP1	6675	Down-regulation							F7	2155	Down-regulation							IL1A	3552	Down-regulation	STX5	6811	Down-regulation
			LAMA5	3911	Down-regulation	ZNF552	79818	Down-regulation	RNASEL	6041	Up-regulation	CNIH4	29097	Down-regulation							FAM131B	9715	Down-regulation							IRF2	3660	Down-regulation	TEAD3	7005	Down-regulation
			HLA-G	3135	Down-regulation	IFITM3	10410	Up-regulation	RPGRIP1	57096	Up-regulation	VCP	7415	Down-regulation							FAM167A	83648	Down-regulation							ITLN1	55600	Down-regulation	TPT1	7178	Down-regulation
			SLC1A3	6507	Down-regulation	PUSL1	126789	Up-regulation	RRAGD	58528	Up-regulation	RCN1	5954	Down-regulation							FAM170B	170370	Down-regulation							JUN	3725	Down-regulation	TXK	7294	Down-regulation
			PCF11	51585	Down-regulation	TPST1	8460	Up-regulation	RUNDC3A	10900	Up-regulation	SF3B2	10992	Down-regulation							FAM185A	222234	Down-regulation							KATNB1	10300	Down-regulation	SUMO1	7341	Down-regulation
			EP300	2033	Down-regulation	WDR33	55339	Up-regulation	SHISA5	51246	Up-regulation	MRCL3	10627	Down-regulation							FAM216A	29902	Down-regulation							KCNJ12	3768	Down-regulation	VEGFB	7423	Down-regulation
			PDGFA	5154	Down-regulation				TBC1D1	23216	Up-regulation	DKFZp564K142	84061	Down-regulation							FAM217A	222826	Down-regulation							KCNK17	89822	Down-regulation	MAP3K12	7786	Down-regulation
			PRKY	5616	Down-regulation				TIFA	92610	Up-regulation	CLTC	1213	Down-regulation							FAM83G	644815	Down-regulation							KIAA0652	9776	Down-regulation	NUP214	8021	Down-regulation
			MTHFD2	10797	Down-regulation				TMEM164	84187	Up-regulation	CAPNS1	826	Down-regulation							FASTKD2	22868	Down-regulation							KIAA0664	23277	Down-regulation	HIST3H3	8290	Down-regulation
			RSRC2	65117	Down-regulation				TROAP	10024	Up-regulation	RPLP2	6181	Down-regulation							FBXO31	79791	Down-regulation							KIAA1411	57579	Down-regulation	RAD54L	8438	Down-regulation
			TRIM27	5987	Down-regulation				ZRANB1	54764	Up-regulation	PSMA4	5685	Down-regulation							FCHSD2	9873	Down-regulation							KIF11	3832	Down-regulation	CDC42BPA	8476	Down-regulation
			IL15RA	3601	Down-regulation							ASCC3L1	23020	Down-regulation							FER	2241	Down-regulation							KNG1	3827	Down-regulation	CDK10	8558	Down-regulation
			POLD3	10714	Down-regulation							TNPO1	3842	Down-regulation							FHDC1	85462	Down-regulation							KPNB1	3837	Down-regulation	KHSRP	8570	Down-regulation
			SCPEP1	59342	Down-regulation							COPB1	1315	Down-regulation							FHIT	2272	Down-regulation							LARGE	9215	Down-regulation	STX10	8677	Down-regulation
			CYLD	1540	Down-regulation							EDD1	51366	Down-regulation							FLRT2	23768	Down-regulation							LARP	23367	Down-regulation	SYNGAP1	8831	Down-regulation
			SDC4	6385	Down-regulation							C14orf173	64423	Down-regulation							FMNL3	91010	Down-regulation							LASS4	79603	Down-regulation	CFLAR	8837	Down-regulation
			PCYOX1	51449	Down-regulation							TUBB	203068	Down-regulation							FOLR1	2348	Down-regulation							LGALS2	3957	Down-regulation	ATP6V0D1	9114	Down-regulation
			CALCOCO2	10241	Down-regulation							GEMIN4	50628	Down-regulation							FOXI2	399823	Down-regulation							LHX3	8022	Down-regulation	RABEP1	9135	Down-regulation
			IGFBP6	3489	Down-regulation							CTSD	1509	Down-regulation							FOXK1	221937	Down-regulation							LOC283377	283377	Down-regulation	DYRK1B	9149	Down-regulation
			ACSL4	2182	Down-regulation							COPA	1314	Down-regulation							FOXO3	2309	Down-regulation							LOC284058	284058	Down-regulation	PCSK7	9159	Down-regulation
			RTP4	64108	Down-regulation							LGALS3	3958	Down-regulation							FRMPD1	22844	Down-regulation							LOC401431	401431	Down-regulation	OSMR	9180	Down-regulation
			KIAA0226	9711	Down-regulation							HSPD1	3329	Down-regulation							FST	10468	Down-regulation							LOC92235	92235	Down-regulation	DCLK1	9201	Down-regulation
			XBP1	7494	Down-regulation							S100A1	6271	Down-regulation							FURIN	5045	Down-regulation							LOC92312	92312	Down-regulation	RAB11B	9230	Down-regulation
			IFNGR2	3460	Down-regulation							CLNS1A	1207	Down-regulation							G3BP2	9908	Down-regulation							LPPR4	9890	Down-regulation	DLG5	9231	Down-regulation
			IRF1	3659	Down-regulation							CLPTM1	1209	Down-regulation							GABBR1	2550	Down-regulation							LRP11	84918	Down-regulation	BZRAP1	9256	Down-regulation
			IRF8	3394	Down-regulation							COMTD1	118881	Down-regulation							GADD45A	1647	Down-regulation							LRP1B	53353	Down-regulation	COPB2	9276	Down-regulation
			PION	54103	Down-regulation							PRKACA	5566	Down-regulation							WBSCR17	64409	Down-regulation							LRRN6A	84894	Down-regulation	MAP4K4	9448	Down-regulation
			APOA5	116519	Down-regulation							C20orf114	92747	Down-regulation							GANAB	23193	Down-regulation							LY6G6C	80740	Down-regulation	HAND2	9464	Down-regulation
			CACNA1A	773	Down-regulation							NACA	4666	Down-regulation							GDF11	10220	Down-regulation							MAN2B1	4125	Down-regulation	ADAMTS2	9509	Down-regulation
			SLC7A1	6541	Down-regulation							LASP1	3927	Down-regulation							GLIPR1	11010	Down-regulation							MAP2K3	5606	Down-regulation	CLOCK	9575	Down-regulation
			IL1F10	84639	Down-regulation							DHX8	1659	Down-regulation							GLRA3	8001	Down-regulation							MATN3	4148	Down-regulation	CDC42BPB	9578	Down-regulation
			MAGEA11	4110	Down-regulation							SRPK2	6733	Down-regulation							GNE	10020	Down-regulation							MDM2	4193	Down-regulation	AATK	9625	Down-regulation
			RXRG	6258	Down-regulation							HNRPA2B1	3181	Down-regulation							GOLGB1	2804	Down-regulation							MED6	10001	Down-regulation	IKBKE	9641	Down-regulation
			CCNL1	57018	Down-regulation							ARCN1	372	Down-regulation							GP1BB	2812	Down-regulation							MGC10433	79171	Down-regulation	OXSR1	9943	Down-regulation
			TBC1D10B	26000	Down-regulation							NCKAP1L	3071	Down-regulation							GRAMD2	196996	Down-regulation							MGC16471	132001	Down-regulation	NUP153	9972	Down-regulation
			RFTN1	23180	Down-regulation							XRN2	22803	Down-regulation							GRID2IP	392862	Down-regulation							MGC26885	124044	Down-regulation	CHAF1A	10036	Down-regulation
			CYTH2	9266	Down-regulation							SYNCRIP	10492	Down-regulation							GRM8	2918	Down-regulation							MGC4238	84292	Down-regulation	SAE1	10055	Down-regulation
			WNT5A	7474	Down-regulation							HSPA2	3306	Down-regulation							GTF2A1L	11036	Down-regulation							MGC48998	339512	Down-regulation	PPIF	10105	Down-regulation
			RPS6KA5	9252	Down-regulation							MYEF2	50804	Down-regulation							GTF2H2D	730394	Down-regulation							MLYCD	23417	Down-regulation	HIPK3	10114	Down-regulation
			AMHR2	269	Down-regulation							FXR2	9513	Down-regulation							HIST1H2BC	3017	Down-regulation							MPN	83886	Down-regulation	TRIM28	10155	Down-regulation
			NEU1	4758	Down-regulation							DNAJC9	23234	Down-regulation							HIST1H4A	8359	Down-regulation							MSRA	4482	Down-regulation	ATP6AP2	10159	Down-regulation
			OSMR	9180	Down-regulation							COPS7A	50813	Down-regulation							HIST1H4G	8369	Down-regulation							MST1R	4486	Down-regulation	RBM5	10181	Down-regulation
			CLIC4	25932	Down-regulation							RPL3	6122	Down-regulation							HIST1H4H	8365	Down-regulation							MYC	4609	Down-regulation	TNK2	10188	Down-regulation
			BHLHE40	8553	Down-regulation							MAD2L1	4085	Down-regulation							PTPLAD2	401494	Down-regulation							MYOD1	4654	Down-regulation	OPRS1	10280	Down-regulation
			MICAL2	9645	Down-regulation							GPRASP2	114928	Down-regulation							HADH	3033	Down-regulation							MYT1L	23040	Down-regulation	SF3A1	10291	Down-regulation
			TRIM26	7726	Down-regulation							PSMD4	5710	Down-regulation							HARS2	23438	Down-regulation							NCK2	8440	Down-regulation	APC2	10297	Down-regulation
			TCEAL1	9338	Down-regulation							CAND1	55832	Down-regulation							HERC6	55008	Down-regulation							NEK8	284086	Down-regulation	TUBB3	10381	Down-regulation
			DUSP5	1847	Down-regulation							RGNEF	64283	Down-regulation							HNF1A	6927	Down-regulation							NEK9	91754	Down-regulation	ERN2	10595	Down-regulation
			VPS24	7844	Down-regulation							EIF3S2	8668	Down-regulation							HS3ST6	64711	Down-regulation							NPAS1	4861	Down-regulation	RBCK1	10616	Down-regulation
			MFAP1	4236	Down-regulation							PPM1B	5495	Down-regulation							HSD11B1L	374875	Down-regulation							NTHL1	4913	Down-regulation	NFAT5	10725	Down-regulation
			TRIM22	10346	Down-regulation							DNMT1	1786	Down-regulation							HSDL2	84263	Down-regulation							NUDT4	11163	Down-regulation	PLK4	10733	Down-regulation
			C14orf109	26175	Down-regulation							PLD3	23646	Down-regulation							HSPA1L	3305	Down-regulation							NUP205	23165	Down-regulation	NEK6	10783	Down-regulation
			GPD2	2820	Down-regulation							PSMA1	5682	Down-regulation							HTR2C	3358	Down-regulation							NUP98	4928	Down-regulation	CD3EAP	10849	Down-regulation
			NLRP14	338323	Down-regulation							SHROOM3	57619	Down-regulation							IER2	9592	Down-regulation							NXF1	10482	Down-regulation	CIT	11113	Down-regulation
			SNUPN	10073	Down-regulation							MYL6	4637	Down-regulation							IFIT1	3434	Down-regulation							NXF3	56000	Down-regulation	IRAK3	11213	Down-regulation
			FADS2	9415	Down-regulation							ILF3	3609	Down-regulation							IFNL4	101180976	Down-regulation							NYD‐SP25	89882	Down-regulation	AKAP13	11214	Down-regulation
			ALG6	29929	Down-regulation							SNRPA	6626	Down-regulation							IGF2BP1	10642	Down-regulation							OPN1SW	611	Down-regulation	COPG	22820	Down-regulation
			NLRP10	338322	Down-regulation							TUBA1	7277	Down-regulation							IGSF5	150084	Down-regulation							OPRS1	10280	Down-regulation	SMG1	23049	Down-regulation
			ACP2	53	Down-regulation							FARP1	10160	Down-regulation							IL13	3596	Down-regulation							P2RY12	64805	Down-regulation	TBC1D1	23216	Down-regulation
			SHC1	6464	Down-regulation							DARS	1615	Down-regulation							IL3	3562	Down-regulation							PAICS	10606	Down-regulation	UBR4	23352	Down-regulation
			LIN37	55957	Down-regulation							HCAP-G	64151	Down-regulation							INSIG1	3638	Down-regulation							PAOX	196743	Down-regulation	NUDCD3	23386	Down-regulation
			SYK	6850	Down-regulation							PRPSAP1	5635	Down-regulation							IQCB1	9657	Down-regulation							PART1	25859	Down-regulation	KIAA0999	23387	Down-regulation
			KBTBD4	55709	Down-regulation							EIF4G3	8672	Down-regulation							IQCF5	389124	Down-regulation							PASD1	139135	Down-regulation	PIP5K1C	23396	Down-regulation
			ITPKB	3707	Down-regulation							SKIIP	22938	Down-regulation							IQCG	84223	Down-regulation							PCDH18	54510	Down-regulation	TNPO3	23534	Down-regulation
			RNASEL	6041	Down-regulation							SF3B3	23450	Down-regulation							IQUB	154865	Down-regulation							PDGFRL	5157	Down-regulation	CCRK	23552	Down-regulation
			CLEC2B	9976	Down-regulation							HSPB1	3315	Down-regulation							IRX3	79191	Down-regulation							PEN2	55851	Down-regulation	DAPK2	23604	Down-regulation
			IL24	11009	Down-regulation							EIF4B	1975	Down-regulation							ITGA11	22801	Down-regulation							PEPD	5184	Down-regulation	IL17RA	23765	Down-regulation
			ACTN2	88	Down-regulation							CAPZB	832	Down-regulation							JAG1	182	Down-regulation							PHF2	5253	Down-regulation	FKBP8	23770	Down-regulation
			ADAM8	101	Down-regulation							PPM1G	5496	Down-regulation							JAK2	3717	Down-regulation							PHGDHL1	337867	Down-regulation	HECTD1	25831	Down-regulation
			TAB1	10454	Down-regulation							NUP93	9688	Down-regulation							JDP2	122953	Down-regulation							PIK3C2G	5288	Down-regulation	CACNG4	27092	Down-regulation
			ATF4	468	Down-regulation							TARBP1	6894	Down-regulation							JTB	10899	Down-regulation							PIK3CB	5291	Down-regulation	STK39	27347	Down-regulation
			ZNF217	7764	Down-regulation							TSC1	7248	Down-regulation							KANK1	23189	Down-regulation							PIK3R5	23533	Down-regulation	HIPK2	28996	Down-regulation
			OASL	8638	Down-regulation							SAFB2	9667	Down-regulation							KCNB2	9312	Down-regulation							PIN1	5300	Down-regulation	C16orf72	29035	Down-regulation
			MAPK11	5600	Down-regulation							ARHGEF19	128272	Down-regulation							KCNH7	90134	Down-regulation							PLAU	5328	Down-regulation	TBK1	29110	Down-regulation
			RAPGEF2	9693	Down-regulation							DNM1L	10059	Down-regulation							KCNK5	8645	Down-regulation							PLD2	5338	Down-regulation	RACGAP1	29127	Down-regulation
			ZCCHC8	55596	Down-regulation							C17orf85	55421	Down-regulation							KCNV1	27012	Down-regulation							PLK3	1263	Down-regulation	ANAPC2	29882	Down-regulation
			STK24	8428	Down-regulation							SNRPB	6628	Down-regulation							KHDRBS1	10657	Down-regulation							POLR2H	5437	Down-regulation	NRBP1	29959	Down-regulation
			COL1A1	1277	Down-regulation							BYSL	705	Down-regulation							KIAA0754	643314	Down-regulation							POLR2L	5441	Down-regulation	HUNK	30811	Down-regulation
			NBN	4683	Down-regulation							KCTD5	54442	Down-regulation							KIAA0895L	653319	Down-regulation							PPP1R14D	54866	Down-regulation	ST6GALNAC6	30815	Down-regulation
			CUTC	51076	Down-regulation							KCTD17	79734	Down-regulation							KIAA1328	57536	Down-regulation							PRPF8	10594	Down-regulation	PIK3R4	30849	Down-regulation
			ABCC10	89845	Down-regulation							HNRPM	4670	Down-regulation							KISS1	3814	Down-regulation							PRPS1	5631	Down-regulation	MINK1	50488	Down-regulation
			INPP5K	51763	Down-regulation							PHF5A	84844	Down-regulation							KLC4	89953	Down-regulation							PRSS15	9361	Down-regulation	TXNDC11	51061	Down-regulation
			TRIM25	7706	Down-regulation							RPS12	6206	Down-regulation							KLHDC7A	127707	Down-regulation							PSAP	5660	Down-regulation	NAGPA	51172	Down-regulation
			TNFRSF6B	8771	Down-regulation							PRDX3	10935	Down-regulation							KLHDC7B	113730	Down-regulation							PSMA1	5682	Down-regulation	MARCHF2	51257	Down-regulation
			NF1	4763	Down-regulation							U2AF2	11338	Down-regulation							KLHL10	317719	Down-regulation							PSMC6	5706	Down-regulation	AIG1	51390	Down-regulation
			AHNAK2	113146	Down-regulation							GNB2L1	10399	Down-regulation							KLHL8	57563	Down-regulation							PSMD14	10213	Down-regulation	TRPV2	51393	Down-regulation
			PCK2	5106	Down-regulation							NDUFA8	4702	Down-regulation							KPNA7	402569	Down-regulation							PSMD2	5708	Down-regulation	PRKAG2	51422	Down-regulation
			NBAS	51594	Down-regulation							PTPLAD1	51495	Down-regulation							KRAS	3845	Down-regulation							PTPRN	5798	Down-regulation	C20orf111	51526	Down-regulation
			RIPK2	8767	Down-regulation							ICMT	23463	Down-regulation							KRTAP1-4	728255	Down-regulation							RAB6B	51560	Down-regulation	ADAMTSL4	54507	Down-regulation
			ING3	54556	Down-regulation							USP15	9958	Down-regulation							KRTAP6-3	337968	Down-regulation							RACGAP1	29127	Down-regulation	PPP1R12C	54776	Down-regulation
			POLR3B	55703	Down-regulation							SLC25A5	292	Down-regulation							LAIR2	3904	Down-regulation							RANBP9	10048	Down-regulation	PPP1R14D	54866	Down-regulation
			CHAC1	79094	Down-regulation							MRPL12	6182	Down-regulation							LCE3A	353142	Down-regulation							RBM3	5935	Down-regulation	C2orf42	54980	Down-regulation
			COPZ2	51226	Down-regulation							PSME2	5721	Down-regulation							LCE4A	199834	Down-regulation							RETN	56729	Down-regulation	C1orf159	54991	Down-regulation
												PUS7	54517	Down-regulation							LEMD1	93273	Down-regulation							RFFL	117584	Down-regulation	PANK4	55229	Down-regulation
												HSPA9B	3313	Down-regulation							LEMD2	221496	Down-regulation							RNF150	57484	Down-regulation	NAGK	55577	Down-regulation
												NOC4L	79050	Down-regulation							LEPROTL1	23484	Down-regulation							RPL35	11224	Down-regulation	SLC48A1	55652	Down-regulation
												HMGN2	3151	Down-regulation							LGI3	203190	Down-regulation							RPS10	6204	Down-regulation	USE1	55850	Down-regulation
												RPL27A	6157	Down-regulation							LHFPL1	340596	Down-regulation							RPS14	6208	Down-regulation	PSENEN	55851	Down-regulation
												RBM10	8241	Down-regulation							LIG3	3980	Down-regulation							RPS16	6217	Down-regulation	PBK	55872	Down-regulation
												E2F7	144455	Down-regulation							LLPH	84298	Down-regulation							RPS24	6229	Down-regulation	STK31	56164	Down-regulation
												CYR61	3491	Down-regulation							LOX	4015	Down-regulation							RPS27A	6233	Down-regulation	IL1F9	56300	Down-regulation
												EFTUD2	9343	Down-regulation							LRFN4	78999	Down-regulation							RPS3	6188	Down-regulation	ANKRD7	56311	Down-regulation
												JTV1	7965	Down-regulation							LRIT1	26103	Down-regulation							RPS5	6193	Down-regulation	KCNK12	56660	Down-regulation
												PSME1	5720	Down-regulation							LRRC8A	56262	Down-regulation							RUNX1	861	Down-regulation	UBQLN4	56893	Down-regulation
												SIAHBP1	22827	Down-regulation							LY86	9450	Down-regulation							SAFB	6294	Down-regulation	CABC1	56997	Down-regulation
												ARFGEF2	10564	Down-regulation							LYPLA2	11313	Down-regulation							SARS	6301	Down-regulation	AGTRAP	57085	Down-regulation
												DDX3X	1654	Down-regulation							LZIC	84328	Down-regulation							SCNN1D	6339	Down-regulation	GOPC	57120	Down-regulation
												EIF3S9	8662	Down-regulation							MAGEF1	64110	Down-regulation							SELPLG	6404	Down-regulation	WDR18	57418	Down-regulation
												IMMT	10989	Down-regulation							MAPK1	5594	Down-regulation							SERPINA1	5265	Down-regulation	NLGN4X	57502	Down-regulation
												HEXIM1	10614	Down-regulation							MAPK1IP1L	93487	Down-regulation							SERPINB2	5055	Down-regulation	MIB1	57534	Down-regulation
												RPL11	6135	Down-regulation							MAPK8	5599	Down-regulation							SF3A1	10291	Down-regulation	TAOK1	57551	Down-regulation
												SLC16A1	6566	Down-regulation							MBD3L1	85509	Down-regulation							SF3B1	23451	Down-regulation	FAM135A	57579	Down-regulation
												EEF1G	1937	Down-regulation							MCF2L	23263	Down-regulation							SF3B14	51639	Down-regulation	MID1IP1	58526	Down-regulation
												AHNAK	79026	Down-regulation							FAM195B	348262	Down-regulation							SFTPB	6439	Down-regulation	RAB17	64284	Down-regulation
												DNAJB11	51726	Down-regulation							MED12	9968	Down-regulation							SIGLEC5	8778	Down-regulation	VPS16	64601	Down-regulation
												FUS	2521	Down-regulation							MED23	9439	Down-regulation							SKIIP	22938	Down-regulation	NADK	65220	Down-regulation
												HIST1H2BG	8339	Down-regulation							C19orf70	125988	Down-regulation							SLC12A4	6560	Down-regulation	EPS8L3	79574	Down-regulation
												LRRC59	55379	Down-regulation							SMCR7	125170	Down-regulation							SLC22A6	9356	Down-regulation	ROGDI	79641	Down-regulation
												MCM5	4174	Down-regulation							FAM73A	374986	Down-regulation							SLC9A3R1	9368	Down-regulation	LRRK1	79705	Down-regulation
												YWHAZ	7534	Down-regulation							MINK1	50488	Down-regulation							SMU1	55234	Down-regulation	CBLL1	79872	Down-regulation
												AGK	55750	Down-regulation							MIPEP	4285	Down-regulation							SNRP70	6625	Down-regulation	CXorf21	80231	Down-regulation
												HSPA1B	3304	Down-regulation							MMGT1	93380	Down-regulation							SNRPF	6636	Down-regulation	ZNF436	80818	Down-regulation
												PEX19	5824	Down-regulation							MMP24	10893	Down-regulation							SNX6	58533	Down-regulation	SGK196	84197	Down-regulation
												PRPF40A	55660	Down-regulation							MND1	84057	Down-regulation							SNX9	51429	Down-regulation	WDR34	89891	Down-regulation
												SF3B5	83443	Down-regulation							MRPL16	54948	Down-regulation							SON	6651	Down-regulation	FAM104B	90736	Down-regulation
												COBRA1	25920	Down-regulation							MSANTD4	84437	Down-regulation							SRRM2	23524	Down-regulation	G6PC3	92579	Down-regulation
												AP2S1	1175	Down-regulation							MSL2	55167	Down-regulation							SSTK	83983	Down-regulation	FBXO44	93611	Down-regulation
												TTN	7273	Down-regulation							MSX1	4487	Down-regulation							SSTR5	6755	Down-regulation	ACRC	93953	Down-regulation
												CCT8	10694	Down-regulation							MT1M	4499	Down-regulation							STAB1	23166	Down-regulation	FOXQ1	94234	Down-regulation
												PHB2	11331	Down-regulation							NAA35	60560	Down-regulation							STXBP4	252983	Down-regulation	LIMS3	96626	Down-regulation
												GCN1L1	10985	Down-regulation							C17orf85	55421	Down-regulation							SULF2	55959	Down-regulation	DTX2	113878	Down-regulation
												TPI1	7167	Down-regulation							NEUROD2	4761	Down-regulation							SUPT6H	6830	Down-regulation	PALM2	114299	Down-regulation
												ARS2	51593	Down-regulation							NFE2L3	9603	Down-regulation							TBL3	10607	Down-regulation	CSMD3	114788	Down-regulation
												BIRC6	57448	Down-regulation							NKAIN1	79570	Down-regulation							TBX21	30009	Down-regulation	OSBPL6	114880	Down-regulation
												SND1	27044	Down-regulation							NKAPL	222698	Down-regulation							TCF3	6929	Down-regulation	PTPMT1	114971	Down-regulation
												DHX15	1665	Down-regulation							NOMO1	23420	Down-regulation							TFE3	7030	Down-regulation	ALPK2	115701	Down-regulation
												HSPCB	3326	Down-regulation							NOMO2	283820	Down-regulation							TIMM44	10469	Down-regulation	TOP1MT	116447	Down-regulation
												CKAP4	10970	Down-regulation							NOMO3	408050	Down-regulation							TK2	7084	Down-regulation	GPR62	118442	Down-regulation
												SIKE	80143	Down-regulation							NPDC1	56654	Down-regulation							TNC	3371	Down-regulation	C14orf28	122525	Down-regulation
												RPL15	6138	Down-regulation							NSUN3	63899	Down-regulation							TNFRSF18	8784	Down-regulation	CANT1	124583	Down-regulation
												ARMC6	93436	Down-regulation							NUDT16	131870	Down-regulation							TNK2	10188	Down-regulation	OR10H4	126541	Down-regulation
												TUBB2A	7280	Down-regulation							NXT2	55916	Down-regulation							TRAM1	23471	Down-regulation	UBXN10	127733	Down-regulation
												EIF3S10	8661	Down-regulation							OCIAD2	132299	Down-regulation							TRAP1	10131	Down-regulation	C5orf38	153571	Down-regulation
												SF1	7536	Down-regulation							ONECUT2	9480	Down-regulation							TRERF1	55809	Down-regulation	DCLK2	166614	Down-regulation
												KARS	3735	Down-regulation							OPALIN	93377	Down-regulation							TRIB2	28951	Down-regulation	PRSS35	167681	Down-regulation
												LUC7L	55692	Down-regulation							OR14C36	127066	Down-regulation							TRIM14	9830	Down-regulation	TUBB	203068	Down-regulation
												AYTL2	79888	Down-regulation							OR2A5	393046	Down-regulation							TRIM21	6737	Down-regulation	HIPK1	204851	Down-regulation
												TPM4	7171	Down-regulation							OR2J3	442186	Down-regulation							TRIM60	166655	Down-regulation	BRWD3	254065	Down-regulation
												INTS2	57508	Down-regulation							OR2T1	26696	Down-regulation							TXNL4A	10907	Down-regulation	SYCE2	256126	Down-regulation
												HLA-B	3106	Down-regulation							OR2T2	401992	Down-regulation							URP2	83706	Down-regulation	KSR2	283455	Down-regulation
												SSRP1	6749	Down-regulation							OR2T8	343172	Down-regulation							USMG5	84833	Down-regulation	RPL36AP49	284230	Down-regulation
												C18orf34	374864	Down-regulation							OR4K13	390433	Down-regulation							USP42	84132	Down-regulation	KLK9	284366	Down-regulation
												SFRS9	8683	Down-regulation							OR51B6	390058	Down-regulation							VNN2	8875	Down-regulation	DUPD1	338599	Down-regulation
												GPS1	2873	Down-regulation							OR5AU1	390445	Down-regulation							WNT9A	7483	Down-regulation	SLC6A19	340024	Down-regulation
												PPIB	5479	Down-regulation							OR6M1	390261	Down-regulation							XAB2	56949	Down-regulation	UNCX	340260	Down-regulation
												MARS	4141	Down-regulation							OR8D2	283160	Down-regulation							XPNPEP1	7511	Down-regulation	ENTPD8	377841	Down-regulation
												RANBP5	3843	Down-regulation							OR9I1	219954	Down-regulation							XPO1	7514	Down-regulation	SUMO4	387082	Down-regulation
												MRPL49	740	Down-regulation							OR9K2	441639	Down-regulation							ZBTB2	57621	Down-regulation	RP11-45B20.2	387911	Down-regulation
												MRPS28	28957	Down-regulation							ORMDL2	29095	Down-regulation							ZNF37B	256112	Down-regulation	NF1L2	401007	Down-regulation
												COPB	1315	Down-regulation							OSBPL10	114884	Down-regulation							ZNF512	84450	Down-regulation	OR51T1	401665	Down-regulation
												YWHAE	7531	Down-regulation							OTUD1	220213	Down-regulation										LOC440396	440396	Down-regulation
												GDI2	2665	Down-regulation							PACSIN1	29993	Down-regulation										MAP1LC3C	440738	Down-regulation
												CDK2AP1	8099	Down-regulation							PAK1	5058	Down-regulation										LOC441239	441239	Down-regulation
												NCOA5	57727	Down-regulation							PAK4	10298	Down-regulation										OR4M1	441670	Down-regulation
												RPS15	6209	Down-regulation							PAK6	56924	Down-regulation										ZNF862	643641	Down-regulation
												CASC3	22794	Down-regulation							PARP10	84875	Down-regulation										LOC653712	653712	Down-regulation
												PLOD3	8985	Down-regulation							PCDHB3	56132	Down-regulation										LOC728683	728683	Down-regulation
												MAP1B	4131	Down-regulation							KIAA0101	9768	Down-regulation										LOC730974	730974	Down-regulation
												ADSL	158	Down-regulation							PCP4	5121	Down-regulation
												SGTA	6449	Down-regulation							PDE1B	5153	Down-regulation
												PPA1	5464	Down-regulation							PDGFC	56034	Down-regulation
												KIAA0406	9675	Down-regulation							PGAM2	5224	Down-regulation
												HSGT1	11319	Down-regulation							PHLDA2	7262	Down-regulation
												CCDC42	146849	Down-regulation							PIAS3	10401	Down-regulation
												POLE4	56655	Down-regulation							PIGN	23556	Down-regulation
												ATRN	8455	Down-regulation							PIWIL3	440822	Down-regulation
												OSMR	9180	Down-regulation							PKD1L3	342372	Down-regulation
												KRT6B	3854	Down-regulation							PLAC8L1	153770	Down-regulation
												IMPA2	3613	Down-regulation							PLBD2	196463	Down-regulation
												PTRF	284119	Down-regulation							PLEK	5341	Down-regulation
												UNG	7374	Down-regulation							PLEKHB1	58473	Down-regulation
												SNRPG	6637	Down-regulation							PLIN4	729359	Down-regulation
												PSMB6	5694	Down-regulation							PROSC	11212	Down-regulation
												CBX3	11335	Down-regulation							LPPR2	64748	Down-regulation
												PRPF8	10594	Down-regulation							PNPLA8	50640	Down-regulation
												TXNDC5	81567	Down-regulation							POC1A	25886	Down-regulation
												VIM	7431	Down-regulation							POLD4	57804	Down-regulation
												HSP90AB1	3326	Down-regulation							POLDIP2	26073	Down-regulation
												CSRP1	1465	Down-regulation							POLM	27434	Down-regulation
												CAPZA1	829	Down-regulation							POLR1B	84172	Down-regulation
												GRP58	2923	Down-regulation							PPIC	5480	Down-regulation
												PRKAR1A	5573	Down-regulation							PPP1R12C	54776	Down-regulation
												MRPS23	51649	Down-regulation							PPP1R14B	26472	Down-regulation
												SERPINH1	871	Down-regulation							PRAC	84366	Down-regulation
												C16orf80	29105	Down-regulation							PRAC1	84366	Down-regulation
												DHX30	22907	Down-regulation							PRDM11	56981	Down-regulation
																					PRICKLE3	4007	Down-regulation
																					PRKCZ	5590	Down-regulation
																					PRKG1	5592	Down-regulation
																					PARK2	5071	Down-regulation
																					PROKR2	128674	Down-regulation
																					PRR5L	79899	Down-regulation
																					PRR7	80758	Down-regulation
																					PRR9	574414	Down-regulation
																					PRY	9081	Down-regulation
																					PRY2	442862	Down-regulation
																					PSG11	5680	Down-regulation
																					PSMB9	5698	Down-regulation
																					PSMG2	56984	Down-regulation
																					PTAR1	375743	Down-regulation
																					PTPRR	5801	Down-regulation
																					PZP	5858	Down-regulation
																					RAB26	25837	Down-regulation
																					RABGGTA	5875	Down-regulation
																					FAM103A1	83640	Down-regulation
																					RASGEF1B	153020	Down-regulation
																					RBM44	375316	Down-regulation
																					RBM47	54502	Down-regulation
																					RBMS1	5937	Down-regulation
																					RECQL4	9401	Down-regulation
																					REXO2	25996	Down-regulation
																					RGS13	6003	Down-regulation
																					FAM65C	140876	Down-regulation
																					RIT2	6014	Down-regulation
																					RNF10	9921	Down-regulation
																					ROGDI	79641	Down-regulation
																					RPL41	6171	Down-regulation
																					RPUSD1	113000	Down-regulation
																					S100A10	6281	Down-regulation
																					S100A2	6273	Down-regulation
																					S100Z	170591	Down-regulation
																					S1PR5	53637	Down-regulation
																					SAA2-SAA4	100528017	Down-regulation
																					SDCCAG8	10806	Down-regulation
																					SDR39U1	56948	Down-regulation
																					SEPT6	23157	Down-regulation
																					SFMBT1	51460	Down-regulation
																					SHC3	53358	Down-regulation
																					SHISA2	387914	Down-regulation
																					SIRT6	51548	Down-regulation
																					SLC15A4	121260	Down-regulation
																					SLC1A7	6512	Down-regulation
																					SLC25A27	9481	Down-regulation
																					SLC35A1	10559	Down-regulation
																					SLC35A2	7355	Down-regulation
																					SLC9B2	133308	Down-regulation
																					SLFNL1	200172	Down-regulation
																					SMIM18	100507341	Down-regulation
																					SNCB	6620	Down-regulation
																					SNX21	90203	Down-regulation
																					SOCS3	9021	Down-regulation
																					SPATA31A3	727830	Down-regulation
																					SPATA5L1	79029	Down-regulation
																					SQRDL	58472	Down-regulation
																					STAT3	6774	Down-regulation
																					STX1B	112755	Down-regulation
																					STXBP4	252983	Down-regulation
																					SUPT20H	55578	Down-regulation
																					TAF1A	9015	Down-regulation
																					TANK	10010	Down-regulation
																					TAS2R9	50835	Down-regulation
																					TBC1D1	23216	Down-regulation
																					TBC1D28	254272	Down-regulation
																					TBCA	6902	Down-regulation
																					THEM4	117145	Down-regulation
																					THYN1	29087	Down-regulation
																					TM2D3	80213	Down-regulation
																					TMED9	54732	Down-regulation
																					TMEM176A	55365	Down-regulation
																					TMEM18	129787	Down-regulation
																					TMEM199	147007	Down-regulation
																					TMEM235	283999	Down-regulation
																					TMEM71	137835	Down-regulation
																					TMF1	7110	Down-regulation
																					TMPRSS11F	389208	Down-regulation
																					TMTC4	84899	Down-regulation
																					TNRC6B	23112	Down-regulation
																					TPCN1	53373	Down-regulation
																					TRIM23	373	Down-regulation
																					TRIM35	23087	Down-regulation
																					TRIM49	57093	Down-regulation
																					TRIM77	390231	Down-regulation
																					TRPV3	162514	Down-regulation
																					TSFM	10102	Down-regulation
																					TSPAN16	26526	Down-regulation
																					TSPAN7	7102	Down-regulation
																					TSSK1B	83942	Down-regulation
																					TUBAL3	79861	Down-regulation
																					UBE2J2	118424	Down-regulation
																					UBXN7	26043	Down-regulation
																					UNC50	25972	Down-regulation
																					UPF3B	65109	Down-regulation
																					UPK3BL	100134938	Down-regulation
																					UQCR11	10975	Down-regulation
																					USB1	79650	Down-regulation
																					USH1G	124590	Down-regulation
																					USP17L10	100287144	Down-regulation
																					USP46	64854	Down-regulation
																					VAV3	10451	Down-regulation
																					VMA21	203547	Down-regulation
																					VPS11	55823	Down-regulation
																					VPS8	23355	Down-regulation
																					VWA8	23078	Down-regulation
																					WDR54	84058	Down-regulation
																					WDR7	23335	Down-regulation
																					XKR8	55113	Down-regulation
																					YPEL2	388403	Down-regulation
																					YTHDF2	51441	Down-regulation
																					ZFAND2B	130617	Down-regulation
																					ZFYVE27	118813	Down-regulation
																					ZG16B	124220	Down-regulation
																					ZKSCAN3	80317	Down-regulation
																					ZNF23	7571	Down-regulation
																					ZNF280B	140883	Down-regulation
																					ZNF287	57336	Down-regulation
																					ZNF334	55713	Down-regulation
																					ZNF417	147687	Down-regulation
																					ZNF445	353274	Down-regulation
																					ZNF510	22869	Down-regulation
																					ZNF616	90317	Down-regulation
																					ZNF667	63934	Down-regulation
																					ZNF705B	100132396	Down-regulation
																					ZNF8	7554	Down-regulation
																					ZNF812	729648	Down-regulation
																					HKR1	284459	Down-regulation
																					PRAMEF16	654348	Down-regulation

## Sheet: (B) 1926 genes
Gene symbol	Entrez ID	The direction of gene expression conducive to influenza virus clearance or host resistance
AARS	16	Down-regulation
ABCA2	20	Up-regulation
ABL2	27	Down-regulation
ACACA	31	Down-regulation
ACADSB	36	Down-regulation
ACP2	53	Down-regulation
ACTB	60	Up-regulation
ACTC1	70	Down-regulation
ACTG1	71	Up-regulation
ACTN1	87	Up-regulation
ACTN2	88	Down-regulation
ACVR2A	92	Down-regulation
ADAM8	101	Down-regulation
ADCY1	107	Down-regulation
ADCY7	113	Down-regulation
ADRA1B	147	Down-regulation
ADRBK2	157	Down-regulation
ADSL	158	Down-regulation
AP2A2	161	Down-regulation
JAG1	182	Down-regulation
AHCY	191	Down-regulation
AKT1	207	Down-regulation
ABCD1	215	Down-regulation
ALDOA	226	Down-regulation
ALK	238	Down-regulation
AMHR2	269	Down-regulation
ANPEP	290	Down-regulation
SLC25A5	292	Down-regulation
ANXA1	301	Up-regulation
BIRC4	331	Down-regulation
APOA1	335	Down-regulation
APOB	338	Down-regulation
APP	351	Down-regulation
AQP4	361	Down-regulation
ABCC6	368	Down-regulation
ARAF	369	Down-regulation
ARCN1	372	Down-regulation
TRIM23	373	Down-regulation
ASPA	443	Down-regulation
ZFHX3	463	Down-regulation
ATF1	466	Down-regulation
ATF3	467	Down-regulation
ATF4	468	Down-regulation
ATP1A2	477	Down-regulation
ATP5A1	498	Up-regulation
ATP5B	506	Down-regulation
ATP5C1	509	Down-regulation
ATP5F1	515	Down-regulation
ATP6V1A	523	Down-regulation
ATP6V1B2	526	Down-regulation
ATP6V0C	527	Down-regulation
ATP6V1C1	528	Down-regulation
ATP6V1E1	529	Down-regulation
ATP6V0B	533	Down-regulation
ATP6V0A1	535	Up-regulation
ATP6AP1	537	Down-regulation
ATP5O	539	Down-regulation
ATP7B	540	Down-regulation
B2M	567	Down-regulation
BACH1	571	Down-regulation
BCL2	596	Up-regulation
BCL2A1	597	Down-regulation
BCL3	602	Down-regulation
BCL6	604	Down-regulation
OPN1SW	611	Down-regulation
BLM	641	Down-regulation
BMPR1B	658	Down-regulation
BMPR2	659	Down-regulation
BMX	660	Down-regulation
BNIP3L	665	Down-regulation
BYSL	705	Down-regulation
MRPL49	740	Down-regulation
TMEM258	746	Down-regulation
CACNA1A	773	Down-regulation
CAD	790	Down-regulation
CALM	805	Down-regulation
CAMK2B	816	Down-regulation
CAMK2G	818	Down-regulation
CAPNS1	826	Down-regulation
CAPN6	827	Down-regulation
CAPZA1	829	Down-regulation
CAPZB	832	Down-regulation
CASQ2	845	Down-regulation
CAV1	857	Down-regulation
RUNX1	861	Down-regulation
SERPINH1	871	Down-regulation
CCT6A	908	Up-regulation
CD8B	926	Down-regulation
CD47	961	Down-regulation
CD48	962	Down-regulation
CD58	965	Down-regulation
CD81	975	Down-regulation
CDC2	983	Down-regulation
CDK4	1019	Down-regulation
CDKN1B	1027	Down-regulation
CEL	1056	Down-regulation
CGA	1081	Down-regulation
RCC1	1104	Down-regulation
CHKA	1119	Down-regulation
CHM	1121	Down-regulation
CHRM1	1128	Down-regulation
LYST	1130	Up-regulation
CHUK	1147	Down-regulation
CIRBP	1153	Down-regulation
CISH	1154	Down-regulation
CKS1B	1163	Down-regulation
AP2M1	1173	Down-regulation
AP2S1	1175	Down-regulation
CLU	1191	Down-regulation
CLK1	1195	Down-regulation
CLK3	1198	Down-regulation
CLN5	1203	Down-regulation
CLNS1A	1207	Down-regulation
CLPTM1	1209	Down-regulation
CLTC	1213	Down-regulation
CNGB1	1258	Down-regulation
PLK3	1263	Down-regulation
COL1A1	1277	Down-regulation
COL2A1	1280	Down-regulation
COL15A1	1306	Down-regulation
COPA	1314	Down-regulation
COPB1	1315	Down-regulation
KLF6	1316	Down-regulation
COX6A1	1337	Down-regulation
COX6A2	1339	Down-regulation
CPS1	1373	Down-regulation
CREB1	1385	Down-regulation
ATF2	1386	Down-regulation
CRHR1	1394	Down-regulation
CRY2	1408	Down-regulation
CRYAA	1409	Down-regulation
CS	1431	Down-regulation
CSE1L	1434	Down-regulation
CSF2	1437	Down-regulation
CSK	1445	Down-regulation
CSNK1A1	1452	Down-regulation
CSNK1D	1453	Down-regulation
CSNK1G2	1455	Down-regulation
CSRP1	1465	Down-regulation
CTBP1	1487	Down-regulation
CTGF	1490	Down-regulation
CTNNB1	1499	Down-regulation
CTRB1	1504	Up-regulation
CTSD	1509	Down-regulation
CTSG	1511	Down-regulation
CTSW	1521	Down-regulation
CYC1	1537	Down-regulation
CYLC1	1538	Up-regulation
CYLD	1540	Down-regulation
CYP2J2	1573	Down-regulation
CYP17A1	1586	Down-regulation
DAD1	1603	Down-regulation
DAPK3	1613	Down-regulation
DARS	1615	Down-regulation
DBT	1629	Down-regulation
GADD45A	1647	Down-regulation
DDX3X	1654	Down-regulation
DHX8	1659	Down-regulation
DHX15	1665	Down-regulation
DHCR7	1717	Down-regulation
DIO1	1733	Down-regulation
DLG2	1740	Down-regulation
DLX2	1746	Down-regulation
DMD	1756	Down-regulation
DNASE1L3	1776	Down-regulation
DYNC1I1	1780	Down-regulation
DNMT1	1786	Down-regulation
TRDMT1	1787	Down-regulation
DPAGT1	1798	Down-regulation
DPYD	1806	Down-regulation
DSC3	1825	Down-regulation
DSP	1832	Down-regulation
DUSP3	1845	Down-regulation
DUSP5	1847	Down-regulation
DYRK1A	1859	Down-regulation
E2F1	1869	Down-regulation
EEF1A1	1915	Down-regulation
EEF1A2	1917	Down-regulation
EEF1G	1937	Down-regulation
EEF2	1938	Down-regulation
EIF1AX	1964	Down-regulation
EIF2S1	1965	Down-regulation
EIF4A2	1974	Down-regulation
EIF4B	1975	Down-regulation
EIF5	1983	Down-regulation
ELK1	2002	Down-regulation
MARK2	2011	Down-regulation
EMP2	2013	Down-regulation
EMX1	2016	Down-regulation
ENG	2022	Down-regulation
EP300	2033	Down-regulation
EPHA4	2043	Down-regulation
EPHA7	2045	Down-regulation
EPHB2	2048	Down-regulation
EPHB4	2050	Down-regulation
EPHB6	2051	Down-regulation
EPRS	2058	Down-regulation
EZH1	2145	Down-regulation
F7	2155	Down-regulation
F13A1	2162	Down-regulation
ACSL4	2182	Down-regulation
BPTF	2186	Down-regulation
FASN	2194	Down-regulation
FAU	2197	Down-regulation
FCGR2A	2212	Down-regulation
FER	2241	Down-regulation
FGFR1	2260	Down-regulation
FGFR2	2263	Down-regulation
FGFR4	2264	Down-regulation
FHIT	2272	Down-regulation
FKBP5	2289	Down-regulation
FOXO3	2309	Down-regulation
FLT3	2322	Down-regulation
FLT4	2324	Down-regulation
AFF2	2334	Down-regulation
FNTB	2342	Down-regulation
FOLH1	2346	Down-regulation
FOLR1	2348	Down-regulation
FPR1	2357	Down-regulation
FRK	2444	Down-regulation
FRAP1	2475	Down-regulation
FUS	2521	Down-regulation
KDSR	2531	Down-regulation
G6PD	2539	Down-regulation
GABBR1	2550	Down-regulation
GAK	2580	Down-regulation
GDF10	2662	Down-regulation
GDI1	2664	Up-regulation
GDI2	2665	Down-regulation
GJA3	2700	Down-regulation
GJA8	2703	Down-regulation
GCLC	2729	Down-regulation
GNAI2	2771	Up-regulation
GNRH2	2797	Down-regulation
GOLGA3	2802	Down-regulation
GOLGA4	2803	Down-regulation
GOLGB1	2804	Down-regulation
GP1BB	2812	Up-regulation
GPD2	2820	Down-regulation
GPM6B	2824	Up-regulation
GRK5	2869	Down-regulation
GRK6	2870	Down-regulation
GPS1	2873	Down-regulation
GRB2	2885	Down-regulation
GRIN2C	2905	Down-regulation
GRM8	2918	Down-regulation
CXCL2	2920	Down-regulation
GRP58	2923	Down-regulation
GSK3A	2931	Down-regulation
GSK3B	2932	Down-regulation
GSR	2936	Down-regulation
GSTM4	2948	Down-regulation
GTF2H3	2967	Down-regulation
GTF3A	2971	Up-regulation
HIST1H2BC	3017	Down-regulation
HADH	3033	Down-regulation
NCKAP1L	3071	Down-regulation
HLA-A	3105	Down-regulation
HLA-B	3106	Down-regulation
HLA-G	3135	Down-regulation
HMGN2	3151	Down-regulation
HMGCR	3156	Down-regulation
NR4A1	3164	Down-regulation
HNRNPA1	3178	Down-regulation
HNRPA2B1	3181	Down-regulation
HNRNPAB	3182	Up-regulation
HNRNPK	3190	Down-regulation
HNRPU	3192	Down-regulation
HPGD	3248	Down-regulation
HRAS	3265	Down-regulation
AGFG2	3268	Down-regulation
HSF4	3299	Down-regulation
DNAJA1	3301	Up-regulation
HSPA1B	3304	Down-regulation
HSPA1L	3305	Down-regulation
HSPA2	3306	Down-regulation
HSPA5	3309	Down-regulation
HSPA8	3312	Down-regulation
HSPA9B	3313	Down-regulation
HSPB1	3315	Down-regulation
HSP90AA1	3320	Down-regulation
HSPCB	3326	Down-regulation
HSPD1	3329	Down-regulation
HTR2A	3356	Down-regulation
HTR2C	3358	Down-regulation
TNC	3371	Down-regulation
IARS	3376	Down-regulation
ICAM1	3383	Down-regulation
IRF8	3394	Down-regulation
IFIT2	3433	Down-regulation
IFIT1	3434	Down-regulation
IFNA7	3444	Down-regulation
IFNAR2	3455	Down-regulation
IFNGR2	3460	Down-regulation
IGFBP6	3489	Down-regulation
CYR61	3491	Down-regulation
IGSF1	3547	Down-regulation
IK	3550	Down-regulation
IL1A	3552	Down-regulation
IL3	3562	Down-regulation
IL5RA	3568	Down-regulation
IL9R	3581	Down-regulation
IL10	3586	Up-regulation
IL13	3596	Down-regulation
IL15RA	3601	Down-regulation
ILF3	3609	Down-regulation
IMPA2	3613	Down-regulation
INSIG1	3638	Down-regulation
IRAK1	3654	Down-regulation
IRF1	3659	Down-regulation
IRF2	3660	Down-regulation
IRF6	3664	Down-regulation
ITGA2B	3674	Down-regulation
ITGA3	3675	Down-regulation
ITGAE	3682	Up-regulation
ITGB4BP	3692	Down-regulation
ITPKB	3707	Down-regulation
JAK1	3716	Down-regulation
JAK2	3717	Down-regulation
JUN	3725	Down-regulation
JUNB	3726	Down-regulation
KARS	3735	Down-regulation
KCND3	3752	Up-regulation
KCNJ3	3760	Down-regulation
KCNJ11	3767	Down-regulation
KCNJ12	3768	Down-regulation
KCNMA1	3778	Down-regulation
KISS1	3814	Down-regulation
KNG1	3827	Down-regulation
KIF11	3832	Down-regulation
KPNB1	3837	Down-regulation
TNPO1	3842	Down-regulation
RANBP5	3843	Down-regulation
KRAS	3845	Down-regulation
KRT6B	3854	Down-regulation
KRT14	3861	Down-regulation
KRT18	3875	Up-regulation
LAIR2	3904	Down-regulation
LAMA5	3911	Down-regulation
LASP1	3927	Down-regulation
LGALS2	3957	Down-regulation
LGALS3	3958	Down-regulation
LGALS3BP	3959	Down-regulation
LGALS9	3965	Down-regulation
LIG3	3980	Down-regulation
LIMK1	3984	Down-regulation
LMNA	4000	Down-regulation
PRICKLE3	4007	Down-regulation
LOX	4015	Down-regulation
LTK	4058	Down-regulation
CAPRIN1	4076	Down-regulation
MAD2L1	4085	Down-regulation
SMAD5	4090	Down-regulation
SMAD7	4092	Down-regulation
MAGEA11	4110	Down-regulation
MAN2B1	4125	Down-regulation
MAP1B	4131	Down-regulation
MARK3	4140	Down-regulation
MARS	4141	Down-regulation
MAT2A	4144	Down-regulation
MATN3	4148	Down-regulation
MCM5	4174	Down-regulation
MDM2	4193	Down-regulation
MFAP1	4236	Down-regulation
CXCL9	4283	Down-regulation
MIPEP	4285	Down-regulation
MAP3K11	4296	Down-regulation
MPG	4350	Down-regulation
MSRA	4482	Down-regulation
MST1R	4486	Down-regulation
MSX1	4487	Down-regulation
MT1M	4499	Down-regulation
MUC1	4582	Down-regulation
MYC	4609	Down-regulation
MYH9	4627	Down-regulation
MYH10	4628	Down-regulation
MYL6	4637	Down-regulation
MYOD1	4654	Down-regulation
NACA	4666	Down-regulation
HNRPM	4670	Down-regulation
BIRC1	4671	Down-regulation
NAP1L1	4673	Up-regulation
NBN	4683	Down-regulation
NDUFA7	4701	Down-regulation
NDUFA8	4702	Down-regulation
NDUFA10	4705	Down-regulation
NDUFB8	4714	Down-regulation
NDUFS8	4728	Down-regulation
NEU1	4758	Down-regulation
NEUROD2	4761	Down-regulation
NF1	4763	Down-regulation
NFIA	4774	Down-regulation
NFE2L1	4779	Down-regulation
NFIL3	4783	Down-regulation
NFKB1	4790	Down-regulation
NFKBIA	4792	Down-regulation
NFKBIE	4794	Down-regulation
NHP2L1	4809	Down-regulation
NONO	4841	Down-regulation
NOS3	4846	Down-regulation
CNOT3	4849	Down-regulation
NPAS1	4861	Down-regulation
NPY1R	4886	Down-regulation
NSF	4905	Down-regulation
NTHL1	4913	Down-regulation
NTRK1	4914	Down-regulation
NTRK2	4915	Down-regulation
ROR2	4920	Down-regulation
NTSR1	4923	Down-regulation
NUP98	4928	Down-regulation
OAS1	4938	Down-regulation
FURIN	5045	Down-regulation
SERPINB2	5055	Down-regulation
PAK1	5058	Down-regulation
PAK2	5062	Down-regulation
PAK3	5063	Down-regulation
PARK2	5071	Down-regulation
PC	5091	Down-regulation
PCCB	5096	Down-regulation
PCK2	5106	Down-regulation
PCMT1	5110	Down-regulation
PCP4	5121	Down-regulation
PCTK3	5129	Down-regulation
PDE1B	5153	Down-regulation
PDGFA	5154	Down-regulation
PDGFRL	5157	Down-regulation
PDK3	5165	Down-regulation
PEPD	5184	Down-regulation
PFTK1	5218	Down-regulation
PGAM2	5224	Down-regulation
PGD	5226	Down-regulation
PHB	5245	Down-regulation
PHF2	5253	Down-regulation
SERPINA1	5265	Down-regulation
PIK3C2A	5286	Down-regulation
PIK3C2G	5288	Down-regulation
PIK3C3	5289	Down-regulation
PIK3CB	5291	Down-regulation
PIK3CD	5293	Down-regulation
PIK3R2	5296	Down-regulation
PIN1	5300	Down-regulation
PIP	5304	Down-regulation
PKD1	5310	Down-regulation
PLAU	5328	Up-regulation
PLD2	5338	Down-regulation
PLEC1	5339	Down-regulation
PLEK	5341	Down-regulation
PLXNA2	5362	Down-regulation
POLA1	5422	Down-regulation
POLE	5426	Up-regulation
POLE2	5427	Down-regulation
POLR2D	5433	Up-regulation
POLR2H	5437	Down-regulation
POLR2L	5441	Down-regulation
PPA1	5464	Down-regulation
PPIB	5479	Down-regulation
PPIC	5480	Down-regulation
PPM1B	5495	Down-regulation
PPM1G	5496	Down-regulation
PPP2R1A	5518	Up-regulation
PPP2R2B	5521	Up-regulation
PPP6C	5537	Down-regulation
PRKACA	5566	Down-regulation
PRKAR1A	5573	Down-regulation
PRKCA	5578	Down-regulation
PRKCD	5580	Down-regulation
PRKCI	5584	Down-regulation
PRKCZ	5590	Down-regulation
PRKG1	5592	Down-regulation
MAPK1	5594	Down-regulation
MAPK8	5599	Down-regulation
MAPK11	5600	Down-regulation
MAPK13	5603	Down-regulation
MAP2K2	5605	Down-regulation
MAP2K3	5606	Down-regulation
MAP2K5	5607	Down-regulation
EIF2AK2	5610	Down-regulation
PRKY	5616	Down-regulation
PRPS1	5631	Up-regulation
PRPSAP1	5635	Down-regulation
PRSS8	5652	Down-regulation
PSAP	5660	Down-regulation
PSG11	5680	Down-regulation
PSMA1	5682	Down-regulation
PSMA4	5685	Down-regulation
PSMA5	5686	Down-regulation
PSMB2	5690	Down-regulation
PSMB3	5691	Down-regulation
PSMB6	5694	Down-regulation
PSMB9	5698	Down-regulation
PSMC1	5700	Down-regulation
PSMC3	5702	Down-regulation
PSMC4	5704	Down-regulation
PSMC6	5706	Down-regulation
PSMD1	5707	Down-regulation
PSMD2	5708	Down-regulation
PSMD3	5709	Down-regulation
PSMD4	5710	Down-regulation
PSMD7	5713	Down-regulation
PSMD8	5714	Down-regulation
PSMD11	5717	Down-regulation
PSMD12	5718	Down-regulation
PSMD13	5719	Down-regulation
PSME1	5720	Down-regulation
PSME2	5721	Down-regulation
PTBP1	5725	Down-regulation
PTGFRN	5738	Up-regulation
PTMA	5757	Down-regulation
PTPN11	5781	Down-regulation
PTPRM	5797	Down-regulation
PTPRN	5798	Down-regulation
PTPRR	5801	Down-regulation
PTS	5805	Down-regulation
PEX19	5824	Down-regulation
PZP	5858	Down-regulation
RAB5A	5868	Down-regulation
RABGGTA	5875	Down-regulation
RABGGTB	5876	Down-regulation
RAD51L1	5890	Down-regulation
RAN	5901	Down-regulation
RBBP6	5930	Down-regulation
RBM3	5935	Down-regulation
RBMS1	5937	Down-regulation
RCN1	5954	Down-regulation
PRPH2	5961	Down-regulation
DPF2	5977	Down-regulation
RET	5979	Down-regulation
REV3L	5980	Down-regulation
RFNG	5986	Down-regulation
TRIM27	5987	Down-regulation
RFX3	5991	Down-regulation
RGS2	5997	Down-regulation
RGS4	5999	Up-regulation
RGS13	6003	Down-regulation
RIT2	6014	Down-regulation
RING1	6015	Down-regulation
RNASE4	6038	Down-regulation
RNASEL	6041	Down-regulation
ROCK1	6093	Down-regulation
RPA1	6117	Down-regulation
RPL3	6122	Down-regulation
RPL6	6128	Down-regulation
RPL11	6135	Down-regulation
RPL13	6137	Down-regulation
RPL15	6138	Down-regulation
RPL23A	6147	Up-regulation
RPL26	6154	Down-regulation
RPL27	6155	Up-regulation
RPL27A	6157	Down-regulation
RPL41	6171	Down-regulation
RPLP0	6175	Down-regulation
RPLP2	6181	Down-regulation
MRPL12	6182	Down-regulation
RPN1	6184	Down-regulation
RPN2	6185	Down-regulation
RPS3	6188	Down-regulation
RPS4X	6191	Down-regulation
RPS5	6193	Down-regulation
RPS6KA2	6196	Down-regulation
RPS7	6201	Down-regulation
RPS8	6202	Down-regulation
RPS10	6204	Down-regulation
RPS11	6205	Down-regulation
RPS12	6206	Down-regulation
RPS14	6208	Down-regulation
RPS15	6209	Down-regulation
RPS15A	6210	Down-regulation
RPS16	6217	Down-regulation
RPS17	6218	Down-regulation
RPS18	6222	Down-regulation
RPS19	6223	Up-regulation
RPS20	6224	Down-regulation
RPS24	6229	Down-regulation
RPS27A	6233	Down-regulation
RPS28	6234	Down-regulation
RPS29	6235	Down-regulation
CLIP1	6249	Down-regulation
RXRG	6258	Down-regulation
S100A1	6271	Down-regulation
S100A2	6273	Down-regulation
S100A4	6275	Down-regulation
S100A10	6281	Up-regulation
SAFB	6294	Down-regulation
SARS	6301	Down-regulation
SCN3A	6328	Down-regulation
SCN8A	6334	Down-regulation
SCNN1D	6339	Down-regulation
SCNN1G	6340	Down-regulation
CCL3	6348	Down-regulation
CCL3L1	6349	Down-regulation
CCL13	6357	Down-regulation
CXCL5	6374	Down-regulation
SDC4	6385	Down-regulation
SEC13	6396	Down-regulation
SELPLG	6404	Down-regulation
SFPQ	6421	Down-regulation
SFRS7	6432	Up-regulation
SFSWAP	6433	Down-regulation
SFRS10	6434	Down-regulation
SFTPB	6439	Down-regulation
SGCA	6442	Down-regulation
SGK1	6446	Down-regulation
SGTA	6449	Down-regulation
SHC1	6464	Down-regulation
SIAH2	6478	Down-regulation
SLC1A3	6507	Down-regulation
SLC1A7	6512	Down-regulation
SLC2A2	6514	Down-regulation
SLC5A1	6523	Down-regulation
SLC7A1	6541	Down-regulation
SLC12A4	6560	Down-regulation
SLC16A1	6566	Down-regulation
SMARCB1	6598	Down-regulation
SMARCD3	6604	Down-regulation
SUMO2	6613	Down-regulation
SNCB	6620	Down-regulation
FSCN1	6624	Down-regulation
SNRP70	6625	Down-regulation
SNRPA	6626	Down-regulation
SNRPA1	6627	Down-regulation
SNRPB	6628	Down-regulation
SNRPC	6631	Down-regulation
SNRPD1	6632	Down-regulation
SNRPD2	6633	Down-regulation
SNRPD3	6634	Down-regulation
SNRPF	6636	Down-regulation
SNRPG	6637	Down-regulation
SOLH	6650	Up-regulation
SON	6651	Down-regulation
SORL1	6653	Down-regulation
UAP1	6675	Down-regulation
SRP9	6726	Down-regulation
SRP14	6727	Down-regulation
SRP19	6728	Down-regulation
SRP54	6729	Down-regulation
SRPK2	6733	Down-regulation
TRIM21	6737	Down-regulation
SSRP1	6749	Down-regulation
SSTR5	6755	Down-regulation
STAT3	6774	Down-regulation
CDKL5	6792	Down-regulation
STX5	6811	Down-regulation
STXBP1	6812	Up-regulation
SUPT6H	6830	Down-regulation
SVIL	6840	Down-regulation
SYK	6850	Down-regulation
TAF12	6883	Down-regulation
TARBP1	6894	Down-regulation
CNTN2	6900	Down-regulation
TBCA	6902	Down-regulation
TBCD	6904	Down-regulation
TBP	6908	Down-regulation
HNF1A	6927	Down-regulation
TCF3	6929	Down-regulation
TCF20	6942	Down-regulation
TDG	6996	Down-regulation
TEAD3	7005	Down-regulation
TFAP2A	7020	Down-regulation
TFAP2C	7022	Down-regulation
TFE3	7030	Down-regulation
TGFBR1	7046	Down-regulation
THRSP	7069	Down-regulation
TK2	7084	Down-regulation
TSPAN7	7102	Down-regulation
TMF1	7110	Down-regulation
TOP2A	7153	Down-regulation
TPI1	7167	Down-regulation
TPM4	7171	Down-regulation
TPR	7175	Down-regulation
TPT1	7178	Down-regulation
TSC1	7248	Down-regulation
PHLDA2	7262	Down-regulation
TTN	7273	Down-regulation
TUBA1	7277	Down-regulation
TUBB2A	7280	Down-regulation
TXK	7294	Down-regulation
UBC	7316	Down-regulation
UBE2A	7319	Down-regulation
UBE2H	7328	Up-regulation
SUMO1	7341	Down-regulation
SLC35A2	7355	Down-regulation
UMPS	7372	Down-regulation
UNG	7374	Down-regulation
UQCRC2	7385	Down-regulation
VCP	7415	Down-regulation
VEGFB	7423	Down-regulation
VHL	7428	Down-regulation
VIM	7431	Down-regulation
WNT5A	7474	Down-regulation
WNT9A	7483	Down-regulation
XBP1	7494	Down-regulation
XPNPEP1	7511	Down-regulation
XPO1	7514	Down-regulation
YWHAE	7531	Down-regulation
YWHAZ	7534	Down-regulation
SF1	7536	Down-regulation
ZIC1	7545	Down-regulation
ZNF7	7553	Down-regulation
ZNF8	7554	Down-regulation
ZNF16	7564	Down-regulation
ZNF23	7571	Down-regulation
ZSCAN20	7579	Down-regulation
ZKSCAN1	7586	Down-regulation
MKRNP5	7682	Up-regulation
ZNF132	7691	Down-regulation
TRIM25	7706	Down-regulation
ZNF154	7710	Down-regulation
TRIM26	7726	Down-regulation
ZNF217	7764	Down-regulation
ZNF224	7767	Down-regulation
MAP3K12	7786	Down-regulation
DAP3	7818	Up-regulation
VPS24	7844	Down-regulation
BRPF1	7862	Down-regulation
BAT1	7919	Down-regulation
SLC39A7	7922	Down-regulation
JTV1	7965	Down-regulation
GLRA3	8001	Down-regulation
NUP214	8021	Down-regulation
LHX3	8022	Down-regulation
YEATS4	8089	Up-regulation
HMGA2	8091	Down-regulation
CDK2AP1	8099	Down-regulation
TAF15	8148	Down-regulation
SF3A2	8175	Down-regulation
C21orf33	8209	Down-regulation
USP9X	8239	Down-regulation
RBM10	8241	Down-regulation
ARD1	8260	Down-regulation
HIST3H3	8290	Down-regulation
TRRAP	8295	Down-regulation
AXIN1	8312	Down-regulation
FZD6	8323	Down-regulation
HIST1H2BG	8339	Down-regulation
HIST1H2BN	8341	Down-regulation
HIST1H4A	8359	Down-regulation
HIST1H4H	8365	Down-regulation
HIST1H4G	8369	Down-regulation
PLA2G10	8399	Down-regulation
STK24	8428	Down-regulation
RAD54L	8438	Down-regulation
NCK2	8440	Down-regulation
ATRN	8455	Down-regulation
TPST1	8460	Up-regulation
SUPT3H	8464	Down-regulation
CDC42BPA	8476	Down-regulation
PIK3R3	8503	Down-regulation
API5	8539	Up-regulation
BHLHE40	8553	Down-regulation
CDK10	8558	Down-regulation
KHSRP	8570	Up-regulation
OASL	8638	Down-regulation
KCNK5	8645	Down-regulation
NUMB	8650	Up-regulation
EIF3S10	8661	Down-regulation
EIF3B	8662	Down-regulation
EIF3C	8663	Down-regulation
EIF3D	8664	Down-regulation
EIF3F	8665	Down-regulation
EIF3S4	8666	Down-regulation
EIF3H	8667	Down-regulation
EIF3I	8668	Down-regulation
EIF4G3	8672	Down-regulation
STX10	8677	Down-regulation
SFRS9	8683	Down-regulation
B4GALT2	8704	Down-regulation
MBTPS1	8720	Down-regulation
EDF1	8721	Down-regulation
CTNNAL1	8727	Up-regulation
GBF1	8729	Down-regulation
CRADD	8738	Down-regulation
HRK	8739	Down-regulation
ADAM20	8748	Up-regulation
RIPK2	8767	Down-regulation
TNFRSF6B	8771	Down-regulation
SIGLEC5	8778	Down-regulation
RIOK3	8780	Down-regulation
TNFRSF18	8784	Down-regulation
TNFRSF10D	8793	Down-regulation
TNFRSF10C	8794	Up-regulation
CDKL1	8814	Down-regulation
DPM2	8818	Down-regulation
IQGAP1	8826	Down-regulation
SYNGAP1	8831	Down-regulation
GMPS	8833	Up-regulation
CFLAR	8837	Down-regulation
SYNJ1	8867	Down-regulation
VNN2	8875	Down-regulation
SQSTM1	8878	Down-regulation
APPBP1	8883	Down-regulation
MCM3AP	8888	Down-regulation
EIF2B4	8890	Down-regulation
EIF2S2	8894	Down-regulation
AP1M1	8907	Up-regulation
RAB7L1	8934	Down-regulation
WASF1	8936	Down-regulation
BAIAP3	8938	Down-regulation
BTRC	8945	Down-regulation
PLOD3	8985	Down-regulation
RPS6KA4	8986	Down-regulation
SELENBP1	8991	Up-regulation
TAF1A	9015	Down-regulation
MPZL1	9019	Down-regulation
SOCS3	9021	Down-regulation
ARTN	9048	Down-regulation
PRC1	9055	Down-regulation
PRY	9081	Down-regulation
SART1	9092	Down-regulation
ATP6V0D1	9114	Down-regulation
RABEP1	9135	Down-regulation
DYRK1B	9149	Down-regulation
PCSK7	9159	Down-regulation
OSMR	9180	Down-regulation
BUB3	9184	Down-regulation
DDX21	9188	Down-regulation
DCLK1	9201	Down-regulation
ZMYM6	9204	Up-regulation
LARGE	9215	Down-regulation
VAPB	9217	Up-regulation
RAB11B	9230	Down-regulation
DLG5	9231	Down-regulation
RPS6KA5	9252	Down-regulation
BZRAP1	9256	Down-regulation
CYTH2	9266	Down-regulation
COPB2	9276	Down-regulation
CRSP2	9282	Down-regulation
GPR56	9289	Down-regulation
ATP6V1F	9296	Down-regulation
KCNB2	9312	Down-regulation
GTF3C5	9328	Up-regulation
TCEAL1	9338	Down-regulation
EFTUD2	9343	Down-regulation
SLC22A6	9356	Down-regulation
PRSS15	9361	Down-regulation
SLC9A3R1	9368	Down-regulation
TM9SF2	9375	Up-regulation
COX5A	9377	Down-regulation
COG1	9382	Down-regulation
RECQL4	9401	Down-regulation
FADS2	9415	Down-regulation
MED23	9439	Down-regulation
ITM2B	9445	Down-regulation
MAP4K4	9448	Down-regulation
LY86	9450	Down-regulation
EIF2AK3	9451	Down-regulation
GGPS1	9453	Down-regulation
HAND2	9464	Down-regulation
ONECUT2	9480	Down-regulation
SLC25A27	9481	Down-regulation
ADAMTS2	9509	Down-regulation
ADAMTS1	9510	Down-regulation
FXR2	9513	Down-regulation
BAG3	9531	Down-regulation
IGDCC3	9543	Up-regulation
ATP6V1G1	9550	Down-regulation
GOSR2	9570	Down-regulation
CLOCK	9575	Down-regulation
CDC42BPB	9578	Down-regulation
IER2	9592	Down-regulation
NFE2L3	9603	Down-regulation
ABCG1	9619	Down-regulation
AATK	9625	Down-regulation
G1P2	9636	Down-regulation
IKBKE	9641	Down-regulation
MICAL2	9645	Down-regulation
MTFR1	9650	Down-regulation
PLCH2	9651	Down-regulation
IQCB1	9657	Down-regulation
SAFB2	9667	Down-regulation
ZNF432	9668	Down-regulation
KIAA0406	9675	Down-regulation
N4BP1	9683	Up-regulation
NUP93	9688	Down-regulation
RAPGEF2	9693	Down-regulation
KIAA0226	9711	Down-regulation
FAM131B	9715	Down-regulation
AQR	9716	Down-regulation
SART3	9733	Down-regulation
CLSTN3	9746	Down-regulation
KIAA0101	9768	Down-regulation
DDX48	9775	Down-regulation
KIAA0652	9776	Down-regulation
FAM38A	9780	Down-regulation
DHX38	9785	Down-regulation
MTSS1	9788	Down-regulation
NUPL1	9818	Down-regulation
TRIM14	9830	Down-regulation
CEP350	9857	Down-regulation
PSMD6	9861	Down-regulation
FCHSD2	9873	Down-regulation
TLK1	9874	Down-regulation
DDX46	9879	Up-regulation
LPPR4	9890	Down-regulation
G3BP2	9908	Down-regulation
SEC16A	9919	Down-regulation
RNF10	9921	Down-regulation
IQSEC1	9922	Down-regulation
OXSR1	9943	Down-regulation
CRYZL1	9946	Down-regulation
AMMECR1	9949	Down-regulation
USP15	9958	Down-regulation
FGF19	9965	Down-regulation
MED12	9968	Down-regulation
NUP153	9972	Down-regulation
CCS	9973	Up-regulation
CLEC2B	9976	Down-regulation
SCO2	9997	Up-regulation
MED6	10001	Down-regulation
TANK	10010	Down-regulation
GNE	10020	Down-regulation
TROAP	10024	Up-regulation
CHAF1A	10036	Down-regulation
RANBP9	10048	Down-regulation
SAE1	10055	Down-regulation
DNM1L	10059	Down-regulation
SNUPN	10073	Down-regulation
PTPRU	10076	Down-regulation
TSFM	10102	Down-regulation
PPIF	10105	Down-regulation
PREB	10113	Down-regulation
HIPK3	10114	Down-regulation
LRPPRC	10128	Down-regulation
TRAP1	10131	Down-regulation
TRIM28	10155	Down-regulation
ATP6AP2	10159	Down-regulation
FARP1	10160	Down-regulation
RBM5	10181	Down-regulation
TNK2	10188	Down-regulation
ALG3	10195	Down-regulation
DHRS2	10202	Down-regulation
NUTF2	10204	Down-regulation
PSMD14	10213	Down-regulation
GDF11	10220	Down-regulation
M6PRBP1	10226	Up-regulation
LRRC17	10234	Down-regulation
RASGRP2	10235	Down-regulation
CALCOCO2	10241	Down-regulation
POP7	10248	Down-regulation
SPRY1	10252	Down-regulation
SF3B4	10262	Down-regulation
OPRS1	10280	Down-regulation
BET1	10282	Down-regulation
BCAS2	10286	Down-regulation
SF3A1	10291	Down-regulation
APC2	10297	Down-regulation
PAK4	10298	Down-regulation
KATNB1	10300	Down-regulation
TRIM22	10346	Down-regulation
SEMA3A	10371	Down-regulation
TUBB3	10381	Down-regulation
NOD1	10392	Down-regulation
GNB2L1	10399	Down-regulation
PIAS3	10401	Down-regulation
BASP1	10409	Down-regulation
IFITM3	10410	Up-regulation
RBM14	10432	Down-regulation
VAV3	10451	Down-regulation
TOMM40	10452	Down-regulation
TAB1	10454	Down-regulation
BAIAP2	10458	Down-regulation
SLC30A9	10463	Down-regulation
COG5	10466	Down-regulation
FST	10468	Down-regulation
TIMM44	10469	Down-regulation
NXF1	10482	Down-regulation
SYNCRIP	10492	Down-regulation
FBXW10	10517	Down-regulation
DDX17	10521	Down-regulation
CHERP	10523	Down-regulation
ANP32B	10541	Down-regulation
SLC35A1	10559	Down-regulation
ARFGEF2	10564	Down-regulation
SLU7	10569	Down-regulation
CCT4	10575	Down-regulation
TXNRD2	10587	Up-regulation
PRPF8	10594	Down-regulation
ERN2	10595	Down-regulation
AHSA1	10598	Down-regulation
PAICS	10606	Down-regulation
TBL3	10607	Down-regulation
HEXIM1	10614	Down-regulation
RBCK1	10616	Down-regulation
IVNS1ABP	10625	Down-regulation
MRCL3	10627	Down-regulation
IGF2BP1	10642	Down-regulation
IGF2BP2	10644	Down-regulation
YKT6	10652	Down-regulation
SPINT2	10653	Down-regulation
KHDRBS1	10657	Down-regulation
CXCR6	10663	Down-regulation
CD226	10666	Down-regulation
GMEB1	10691	Down-regulation
CCT6B	10693	Down-regulation
CCT8	10694	Down-regulation
POLD3	10714	Down-regulation
NFAT5	10725	Down-regulation
PLK4	10733	Down-regulation
AHCYL1	10768	Down-regulation
NEK6	10783	Down-regulation
MTHFD2	10797	Down-regulation
SDCCAG8	10806	Down-regulation
WASF3	10810	Down-regulation
CPLX1	10815	Down-regulation
TUBGCP2	10844	Down-regulation
CD3EAP	10849	Down-regulation
ACTL7A	10881	Down-regulation
RAB10	10890	Down-regulation
MMP24	10893	Down-regulation
JTB	10899	Down-regulation
RUNDC3A	10900	Up-regulation
BRD8	10902	Down-regulation
TXNL4A	10907	Down-regulation
PAPOLA	10914	Down-regulation
RNPS1	10921	Down-regulation
SFRS2B	10929	Down-regulation
PRDX3	10935	Down-regulation
AFG3L2	10939	Down-regulation
SF3A3	10946	Down-regulation
TMED2	10959	Up-regulation
ERP29	10961	Down-regulation
STIP1	10963	Down-regulation
RAB40B	10966	Down-regulation
CKAP4	10970	Down-regulation
UQCR11	10975	Down-regulation
COPS6	10980	Down-regulation
GCN1L1	10985	Down-regulation
IMMT	10989	Down-regulation
SF3B2	10992	Down-regulation
KIF2C	11004	Down-regulation
IL24	11009	Down-regulation
GLIPR1	11010	Down-regulation
CENTA1	11033	Down-regulation
GTF2A1L	11036	Down-regulation
NUDT21	11051	Down-regulation
WWP2	11060	Down-regulation
CIT	11113	Down-regulation
POLR3A	11128	Down-regulation
ERLIN2	11160	Up-regulation
NUDT4	11163	Down-regulation
WDR6	11180	Up-regulation
INMT	11185	Down-regulation
PROSC	11212	Down-regulation
IRAK3	11213	Down-regulation
AKAP13	11214	Down-regulation
DUSP10	11221	Down-regulation
RPL35	11224	Down-regulation
PRAF2	11230	Down-regulation
DUSP12	11266	Down-regulation
LYPLA2	11313	Up-regulation
COPE	11316	Down-regulation
HSGT1	11319	Down-regulation
FKBP9	11328	Down-regulation
STK38	11329	Down-regulation
PHB2	11331	Down-regulation
CBX3	11335	Down-regulation
EXOC3	11336	Down-regulation
U2AF2	11338	Down-regulation
CASC3	22794	Down-regulation
COG2	22796	Down-regulation
ITGA11	22801	Down-regulation
XRN2	22803	Down-regulation
COPZ1	22818	Down-regulation
COPG	22820	Down-regulation
SIAHBP1	22827	Down-regulation
FRMPD1	22844	Down-regulation
CHSY1	22856	Up-regulation
FASTKD2	22868	Down-regulation
ZNF510	22869	Down-regulation
TRAPPC8	22878	Down-regulation
WDR37	22884	Down-regulation
DHX30	22907	Down-regulation
NCBP2	22916	Down-regulation
RAB18	22931	Up-regulation
SCAP	22937	Down-regulation
SKIIP	22938	Down-regulation
TCF25	22980	Up-regulation
DIP2C	22982	Down-regulation
DAAM1	23002	Down-regulation
CNOT1	23019	Down-regulation
ASCC3L1	23020	Down-regulation
MYT1L	23040	Down-regulation
SMG1	23049	Down-regulation
CLUAP1	23059	Down-regulation
CMTR1	23070	Down-regulation
VWA8	23078	Down-regulation
TRIM35	23087	Down-regulation
TNRC6B	23112	Down-regulation
ANKLE2	23141	Down-regulation
DCUN1D4	23142	Down-regulation
CIC	23152	Down-regulation
2021-09-06	23157	Down-regulation
NUP205	23165	Down-regulation
STAB1	23166	Down-regulation
LPIN1	23175	Down-regulation
RFTN1	23180	Down-regulation
KANK1	23189	Down-regulation
GANAB	23193	Down-regulation
MDN1	23195	Down-regulation
TBC1D1	23216	Up-regulation
RRP12	23223	Down-regulation
DNAJC9	23234	Down-regulation
PLCB1	23236	Down-regulation
COBL	23242	Up-regulation
SCFD1	23256	Down-regulation
MCF2L	23263	Down-regulation
KIAA0664	23277	Down-regulation
NUP160	23279	Down-regulation
ANKS1A	23294	Down-regulation
UBR2	23304	Down-regulation
NCAPD3	23310	Down-regulation
KIAA1033	23325	Down-regulation
WDR7	23335	Down-regulation
DNAJC16	23341	Down-regulation
UBR4	23352	Down-regulation
VPS8	23355	Down-regulation
ANGEL1	23357	Up-regulation
LARP	23367	Down-regulation
NUDCD3	23386	Down-regulation
KIAA0999	23387	Down-regulation
PIP5K1C	23396	Down-regulation
PPWD1	23398	Down-regulation
SIRT3	23410	Up-regulation
MLYCD	23417	Down-regulation
NOMO1	23420	Down-regulation
HARS2	23438	Down-regulation
SF3B3	23450	Down-regulation
SF3B1	23451	Down-regulation
ABCB10	23456	Down-regulation
ICMT	23463	Down-regulation
CBX6	23466	Down-regulation
PHF3	23469	Down-regulation
TRAM1	23471	Down-regulation
LEPROTL1	23484	Down-regulation
ZFYVE26	23503	Down-regulation
SUZ12	23512	Down-regulation
RPL13AP7	23521	Down-regulation
SRRM2	23524	Down-regulation
ACAP2	23527	Up-regulation
PIK3R5	23533	Down-regulation
TNPO3	23534	Down-regulation
SEZ6L	23544	Down-regulation
CCRK	23552	Down-regulation
CDK20	23552	Down-regulation
PIGN	23556	Down-regulation
CHST5	23563	Down-regulation
DDAH1	23576	Down-regulation
DDX58	23586	Down-regulation
DAPK2	23604	Down-regulation
NTSR2	23620	Down-regulation
BACE1	23621	Down-regulation
PLD3	23646	Down-regulation
PRKD3	23683	Down-regulation
SHPK	23729	Up-regulation
SDF2L1	23753	Down-regulation
IL17R	23765	Down-regulation
IL17RA	23765	Down-regulation
FLRT2	23768	Down-regulation
FKBP8	23770	Down-regulation
MTCH1	23787	Up-regulation
IFIT5	24138	Down-regulation
LSM4	25804	Down-regulation
SAMM50	25813	Down-regulation
CCRN4L	25819	Down-regulation
HECTD1	25831	Down-regulation
RAB26	25837	Down-regulation
COG4	25839	Down-regulation
PART1	25859	Down-regulation
TMEM186	25880	Down-regulation
POC1A	25886	Down-regulation
ZNF473	25888	Down-regulation
COBRA1	25920	Down-regulation
MYRIP	25924	Up-regulation
C2orf32	25927	Down-regulation
SOSTDC1	25928	Down-regulation
CLIC4	25932	Down-regulation
SAMHD1	25939	Down-regulation
UNC50	25972	Down-regulation
CHMP2B	25978	Down-regulation
REXO2	25996	Down-regulation
TBC1D10B	26000	Down-regulation
GLCE	26035	Down-regulation
UBXN7	26043	Down-regulation
POLDIP2	26073	Down-regulation
HERC4	26091	Down-regulation
LRIT1	26103	Down-regulation
PRPF31	26121	Down-regulation
C14orf109	26175	Down-regulation
FBXW2	26190	Down-regulation
PPP1R14B	26472	Down-regulation
CNNM1	26507	Down-regulation
TSPAN16	26526	Down-regulation
OR2T1	26696	Down-regulation
KCNV1	27012	Down-regulation
ATP2C1	27032	Down-regulation
PKD2L2	27039	Down-regulation
SND1	27044	Down-regulation
B3GAT1	27087	Down-regulation
CACNG4	27092	Down-regulation
TRAPPC3	27095	Down-regulation
SULT1C4	27233	Down-regulation
PDLIM3	27295	Down-regulation
ANGPTL3	27329	Down-regulation
STK39	27347	Down-regulation
POLM	27434	Down-regulation
TRIB2	28951	Down-regulation
MRPS28	28957	Down-regulation
CCDC56	28958	Down-regulation
MRPS18B	28973	Down-regulation
MRPL42	28977	Down-regulation
ASTE1	28990	Down-regulation
HIPK2	28996	Down-regulation
C16orf72	29035	Down-regulation
THYN1	29087	Down-regulation
ORMDL2	29095	Down-regulation
CNIH4	29097	Down-regulation
C16orf80	29105	Down-regulation
FHOD1	29109	Down-regulation
TBK1	29110	Down-regulation
C6orf15	29113	Down-regulation
RACGAP1	29127	Down-regulation
OLA1	29789	Down-regulation
ALG5	29880	Down-regulation
ANAPC2	29882	Down-regulation
FAM216A	29902	Down-regulation
PYCR2	29920	Up-regulation
ALG6	29929	Down-regulation
NRBP1	29959	Down-regulation
PACSIN1	29993	Down-regulation
FSCN3	29999	Up-regulation
TBX21	30009	Down-regulation
HUNK	30811	Down-regulation
ST6GALNAC6	30815	Down-regulation
CSEN	30818	Down-regulation
PIK3R4	30849	Up-regulation
MINK1	50488	Down-regulation
GEMIN4	50628	Down-regulation
PNPLA8	50640	Down-regulation
DCAF8	50717	Down-regulation
MYEF2	50804	Down-regulation
COPS7A	50813	Down-regulation
TAS2R9	50835	Down-regulation
TXNDC11	51061	Down-regulation
CUTC	51076	Down-regulation
PLLP	51090	Down-regulation
LOC51149	51149	Down-regulation
SDF4	51150	Down-regulation
ZNF580	51157	Up-regulation
DBR1	51163	Down-regulation
CYB5R4	51167	Down-regulation
NAGPA	51172	Down-regulation
COPZ2	51226	Down-regulation
SHISA5	51246	Up-regulation
MARCHF2	51257	Down-regulation
C12orf47	51275	Down-regulation
FAM13B1	51306	Down-regulation
FAM53C	51307	Up-regulation
WAC	51322	Down-regulation
CRNKL1	51340	Down-regulation
TAOK3	51347	Down-regulation
EDD1	51366	Down-regulation
ATP6V1D	51382	Down-regulation
AIG1	51390	Down-regulation
TRPV2	51393	Down-regulation
TRAPPC4	51399	Down-regulation
ACTL6B	51412	Down-regulation
PRKAG2	51422	Down-regulation
POLK	51426	Down-regulation
SNX9	51429	Down-regulation
YTHDF2	51441	Down-regulation
PCYOX1	51449	Down-regulation
SFMBT1	51460	Down-regulation
ANKFY1	51479	Up-regulation
PTPLAD1	51495	Down-regulation
C20orf111	51526	Down-regulation
VTA1	51534	Down-regulation
VPS54	51542	Down-regulation
SIRT6	51548	Down-regulation
PEX5L	51555	Down-regulation
RAB6B	51560	Down-regulation
PCF11	51585	Down-regulation
ARS2	51593	Down-regulation
NBAS	51594	Down-regulation
LSR	51599	Down-regulation
ATP6V1H	51606	Down-regulation
SF3B14	51639	Down-regulation
MRPS23	51649	Down-regulation
GINS2	51659	Down-regulation
UIMC1	51720	Up-regulation
DNAJB11	51726	Down-regulation
INPP5K	51763	Down-regulation
LRP1B	53353	Down-regulation
SHC3	53358	Down-regulation
TPCN1	53373	Down-regulation
S1PR5	53637	Down-regulation
CNTN5	53942	Down-regulation
A4GALT	53947	Down-regulation
PION	54103	Down-regulation
DPM3	54344	Down-regulation
KCTD5	54442	Down-regulation
ANLN	54443	Up-regulation
RIN2	54453	Up-regulation
FLJ10458	54475	Down-regulation
RBM47	54502	Down-regulation
ADAMTSL4	54507	Down-regulation
FLJ11235	54508	Down-regulation
PCDH18	54510	Down-regulation
PUS7	54517	Down-regulation
APBB1IP	54518	Down-regulation
FAM35A	54537	Down-regulation
GNL3L	54552	Down-regulation
ING3	54556	Down-regulation
CRLS1	54675	Down-regulation
GPN2	54707	Up-regulation
TMED9	54732	Down-regulation
ZRANB1	54764	Up-regulation
PPP1R12C	54776	Down-regulation
BNC2	54796	Down-regulation
CDHR2	54825	Down-regulation
APTX	54840	Down-regulation
ESRP1	54845	Down-regulation
GON4L	54856	Down-regulation
PPP1R14D	54866	Down-regulation
FLJ20303	54888	Down-regulation
SLC41A3	54946	Down-regulation
MRPL16	54948	Down-regulation
SSH3	54961	Down-regulation
FLJ20516	54962	Down-regulation
C2orf42	54980	Down-regulation
C1orf159	54991	Down-regulation
TESC	54997	Down-regulation
HERC6	55008	Down-regulation
XKR8	55113	Down-regulation
ARHGEF10L	55160	Down-regulation
MSL2	55167	Down-regulation
SEC61A2	55176	Down-regulation
VPS13D	55187	Down-regulation
FANCI	55215	Up-regulation
PANK4	55229	Down-regulation
SMU1	55234	Down-regulation
BRF2	55290	Down-regulation
WDR33	55339	Up-regulation
TMEM176A	55365	Down-regulation
TMCO6	55374	Up-regulation
LRRC59	55379	Down-regulation
C17orf85	55421	Down-regulation
CSGALNACT2	55454	Down-regulation
NAGK	55577	Down-regulation
SUPT20H	55578	Down-regulation
ZCCHC8	55596	Down-regulation
ITLN1	55600	Down-regulation
LRRC16A	55604	Down-regulation
TASP1	55617	Down-regulation
TTC27	55622	Down-regulation
ZNF407	55628	Up-regulation
SYBU	55638	Up-regulation
SLC48A1	55652	Down-regulation
PRPF40A	55660	Down-regulation
LUC7L	55692	Down-regulation
POLR3B	55703	Down-regulation
KBTBD4	55709	Down-regulation
ZNF334	55713	Down-regulation
N4BP2	55728	Up-regulation
DNAJC11	55735	Down-regulation
AGK	55750	Down-regulation
IFT122	55764	Up-regulation
EXOC2	55770	Down-regulation
PCID2	55795	Down-regulation
TRERF1	55809	Down-regulation
DOK5	55816	Down-regulation
VPS11	55823	Down-regulation
CAND1	55832	Down-regulation
USE1	55850	Down-regulation
PEN2	55851	Down-regulation
PSENEN	55851	Down-regulation
ZC3H15	55854	Down-regulation
PBK	55872	Down-regulation
CMAS	55907	Down-regulation
APOBR	55911	Down-regulation
NXT2	55916	Down-regulation
DMAP1	55929	Down-regulation
LIN37	55957	Down-regulation
SULF2	55959	Down-regulation
AJAP1	55966	Down-regulation
NXF3	56000	Down-regulation
PDGFC	56034	Down-regulation
PCDHGA1	56114	Down-regulation
PCDHB12	56124	Down-regulation
PCDHB3	56132	Down-regulation
STK31	56164	Down-regulation
YLPM1	56252	Down-regulation
LRRC8A	56262	Down-regulation
IL1F9	56300	Down-regulation
ANKRD7	56311	Down-regulation
PPAN	56342	Down-regulation
NPDC1	56654	Down-regulation
POLE4	56655	Down-regulation
KCNK12	56660	Down-regulation
RETN	56729	Down-regulation
UBQLN4	56893	Down-regulation
C21orf7	56911	Down-regulation
PAK6	56924	Down-regulation
NCLN	56926	Down-regulation
ENY2	56943	Down-regulation
SDR39U1	56948	Down-regulation
XAB2	56949	Down-regulation
PRDM11	56981	Down-regulation
PSMG2	56984	Down-regulation
CABC1	56997	Down-regulation
CCNL1	57018	Down-regulation
RARS2	57038	Down-regulation
CASC5	57082	Up-regulation
AGTRAP	57085	Down-regulation
TRIM49	57093	Down-regulation
CPA6	57094	Down-regulation
RPGRIP1	57096	Up-regulation
GOPC	57120	Down-regulation
NUP107	57122	Down-regulation
RHBG	57127	Up-regulation
SCYL3	57147	Down-regulation
PELI1	57162	Down-regulation
ZMIZ1	57178	Down-regulation
THOC2	57187	Down-regulation
ZNF287	57336	Down-regulation
ADORA3	57413	Up-regulation
WDR18	57418	Down-regulation
NDRG3	57446	Down-regulation
BIRC6	57448	Down-regulation
ZNF512B	57473	Down-regulation
RNF150	57484	Down-regulation
ARID1B	57492	Down-regulation
HEG	57493	Down-regulation
KIDINS220	57498	Down-regulation
NLGN4X	57502	Down-regulation
INTS2	57508	Down-regulation
RPTOR	57521	Down-regulation
MIB1	57534	Down-regulation
KIAA1328	57536	Down-regulation
TAOK1	57551	Down-regulation
KLHL8	57563	Down-regulation
KIAA1411	57579	Down-regulation
CRAMP1L	57585	Down-regulation
SHROOM3	57619	Down-regulation
ZBTB2	57621	Down-regulation
EP400	57634	Down-regulation
RNF213	57674	Up-regulation
CHD8	57680	Down-regulation
DDX55	57696	Down-regulation
KIAA1604	57703	Down-regulation
KIAA1609	57707	Down-regulation
NCOA5	57727	Down-regulation
POLD4	57804	Down-regulation
SQRDL	58472	Down-regulation
PLEKHB1	58473	Down-regulation
SRPRB	58477	Down-regulation
TRAPPC1	58485	Down-regulation
C19orf29	58509	Down-regulation
MID1IP1	58526	Down-regulation
RRAGD	58528	Up-regulation
SNX6	58533	Down-regulation
UBL5	59286	Down-regulation
SCPEP1	59342	Down-regulation
EXOC4	60412	Down-regulation
BACH2	60468	Down-regulation
SAV1	60485	Down-regulation
SPCS3	60559	Down-regulation
NAA35	60560	Down-regulation
C12orf44	60673	Down-regulation
TRAPPC11	60684	Down-regulation
ZFAND3	60685	Down-regulation
NSUN3	63899	Down-regulation
ZNF667	63934	Down-regulation
RTP4	64108	Down-regulation
MAGEF1	64110	Down-regulation
HCAP-G	64151	Down-regulation
RGNEF	64283	Down-regulation
RAB17	64284	Down-regulation
FTS	64400	Down-regulation
RGS18	64407	Up-regulation
WBSCR17	64409	Down-regulation
C14orf173	64423	Down-regulation
ALDH8A1	64577	Down-regulation
PLA2G2F	64600	Down-regulation
VPS16	64601	Down-regulation
COPS7B	64708	Up-regulation
HS3ST6	64711	Down-regulation
LPPR2	64748	Down-regulation
FLJ21865	64772	Down-regulation
P2RY12	64805	Down-regulation
FBXL17	64839	Down-regulation
USP46	64854	Down-regulation
DCLRE1B	64858	Down-regulation
ARMCX5	64860	Down-regulation
SLC26A10	65012	Down-regulation
VPS33A	65082	Up-regulation
UPF3B	65109	Down-regulation
RSRC2	65117	Down-regulation
NADK	65220	Down-regulation
C8orf33	65265	Down-regulation
AACS	65985	Down-regulation
C16orf24	65990	Down-regulation
LRFN4	78999	Down-regulation
C19orf43	79002	Down-regulation
AHNAK	79026	Down-regulation
SPATA5L1	79029	Down-regulation
TMEM38A	79041	Down-regulation
NOC4L	79050	Down-regulation
CHAC1	79094	Down-regulation
MGC10433	79171	Down-regulation
IRX3	79191	Down-regulation
NKAIN1	79570	Down-regulation
EPS8L3	79574	Down-regulation
LASS4	79603	Down-regulation
ROGDI	79641	Down-regulation
CHMP6	79643	Down-regulation
USB1	79650	Down-regulation
HECTD3	79654	Down-regulation
ZMAT4	79698	Down-regulation
LRRK1	79705	Down-regulation
CCDC51	79714	Down-regulation
KCTD17	79734	Down-regulation
C10orf68	79741	Up-regulation
ISOC2	79763	Down-regulation
FBXO31	79791	Down-regulation
CARF	79800	Down-regulation
ZNF552	79818	Down-regulation
ZBTB3	79842	Down-regulation
TUBAL3	79861	Down-regulation
FLJ23554	79864	Down-regulation
BORA	79866	Down-regulation
CBLL1	79872	Down-regulation
AYTL2	79888	Down-regulation
PRR5L	79899	Down-regulation
NUP85	79902	Up-regulation
MRM1	79922	Up-regulation
TNIP3	79931	Down-regulation
DOCK5	80005	Up-regulation
BICC1	80114	Down-regulation
SIKE	80143	Down-regulation
C10orf57	80195	Down-regulation
CCDC92	80212	Down-regulation
TM2D3	80213	Down-regulation
CXorf21	80231	Down-regulation
ZKSCAN3	80317	Down-regulation
ULBP1	80329	Down-regulation
LY6G6C	80740	Down-regulation
PRR7	80758	Down-regulation
STARD5	80765	Down-regulation
ZNF436	80818	Down-regulation
PRRT1	80863	Down-regulation
GDPD5	81544	Down-regulation
TXNDC5	81567	Down-regulation
AMN	81693	Down-regulation
DOCK8	81704	Down-regulation
TLR10	81793	Down-regulation
RAB1B	81876	Down-regulation
SLIRP	81892	Down-regulation
TCF7L1	83439	Down-regulation
SF3B5	83443	Down-regulation
EMC6	83460	Down-regulation
SCRT1	83482	Down-regulation
COG3	83548	Down-regulation
C11orf68	83638	Up-regulation
FAM103A1	83640	Down-regulation
FAM167A	83648	Down-regulation
NIBP	83696	Down-regulation
URP2	83706	Down-regulation
TSPAN10	83882	Up-regulation
MPN	83886	Down-regulation
TSSK1B	83942	Down-regulation
SSTK	83983	Down-regulation
MND1	84057	Down-regulation
WDR54	84058	Down-regulation
DKFZP564K142	84061	Down-regulation
ARMC2	84071	Down-regulation
C4orf17	84103	Down-regulation
PCGF6	84108	Down-regulation
USP42	84132	Down-regulation
POLR1B	84172	Down-regulation
TMEM164	84187	Up-regulation
SGK196	84197	Down-regulation
DKFZP434N035	84222	Down-regulation
IQCG	84223	Down-regulation
CCDC135	84229	Down-regulation
HSDL2	84263	Down-regulation
MGC4238	84292	Down-regulation
LLPH	84298	Down-regulation
CCDC115	84317	Down-regulation
CIP29	84324	Down-regulation
LZIC	84328	Down-regulation
COG8	84342	Down-regulation
PRAC	84366	Down-regulation
MSANTD4	84437	Down-regulation
LZTS2	84445	Down-regulation
ZNF512	84450	Down-regulation
IL1F10	84639	Down-regulation
MGC2452	84730	Down-regulation
USMG5	84833	Down-regulation
PHF5A	84844	Down-regulation
PARP10	84875	Down-regulation
LRRN6A	84894	Down-regulation
FAM73B	84895	Down-regulation
TMTC4	84899	Down-regulation
LRP11	84918	Down-regulation
ATCAY	85300	Down-regulation
COL27A1	85301	Down-regulation
C6orf33	85315	Down-regulation
ALG2	85365	Down-regulation
CCNB3	85417	Down-regulation
FHDC1	85462	Down-regulation
SELI	85465	Down-regulation
MBD3L1	85509	Down-regulation
KCNK17	89822	Down-regulation
ABCC10	89845	Down-regulation
NYD‐SP25	89882	Down-regulation
WDR34	89891	Down-regulation
GLB1L2	89944	Up-regulation
KLC4	89953	Down-regulation
SYT8	90019	Down-regulation
CCDC120	90060	Down-regulation
KCNH7	90134	Down-regulation
SYS1	90196	Down-regulation
SNX21	90203	Down-regulation
ZNF616	90317	Down-regulation
CCDC74A	90557	Down-regulation
FAM104B	90736	Down-regulation
IL33	90865	Down-regulation
ESAM	90952	Down-regulation
CREB3L1	90993	Down-regulation
FMNL3	91010	Down-regulation
GGTL4	91227	Down-regulation
LMF2	91289	Up-regulation
DERL3	91319	Down-regulation
CCDC74B	91409	Down-regulation
YTHDC1	91746	Down-regulation
NEK9	91754	Down-regulation
NDUFAF2	91942	Down-regulation
C19orf20	91978	Down-regulation
MCART1	92014	Up-regulation
TTC30A	92104	Up-regulation
LOC92235	92235	Down-regulation
GLYATL1	92292	Down-regulation
LOC92312	92312	Down-regulation
G6PC3	92579	Down-regulation
TIFA	92610	Up-regulation
DTD1	92675	Down-regulation
C20orf114	92747	Down-regulation
B3GNT7	93010	Down-regulation
LEMD1	93273	Down-regulation
HAUS8	93323	Down-regulation
OPALIN	93377	Down-regulation
MMGT1	93380	Down-regulation
ARMC6	93436	Down-regulation
MAPK1IP1L	93487	Down-regulation
FBXO44	93611	Down-regulation
MYOCD	93649	Down-regulation
ACRC	93953	Down-regulation
ACTR8	93973	Up-regulation
PAXBP1	94104	Down-regulation
FOXQ1	94234	Down-regulation
LIMS3	96626	Down-regulation
TGS1	96764	Down-regulation
SNX18	112574	Down-regulation
STX1B	112755	Down-regulation
RPUSD1	113000	Down-regulation
PLCD3	113026	Down-regulation
AHNAK2	113146	Down-regulation
C20orf54	113278	Down-regulation
CYP2U1	113612	Down-regulation
KLHDC7B	113730	Down-regulation
DTX2	113878	Down-regulation
PALM2	114299	Down-regulation
CSMD3	114788	Down-regulation
SLC25A25	114789	Down-regulation
OSBPL6	114880	Down-regulation
OSBPL10	114884	Down-regulation
GPRASP2	114928	Down-regulation
PTPMT1	114971	Down-regulation
GPR146	115330	Down-regulation
FCHO2	115548	Down-regulation
NOSTRIN	115677	Down-regulation
ALPK2	115701	Down-regulation
C14orf172	115708	Down-regulation
DIS3L	115752	Down-regulation
TOP1MT	116447	Down-regulation
APOA5	116519	Down-regulation
ARAP1	116985	Down-regulation
THEM4	117145	Down-regulation
RFFL	117584	Down-regulation
UBE2J2	118424	Down-regulation
GPR62	118442	Down-regulation
ZFYVE27	118813	Down-regulation
COMTD1	118881	Down-regulation
SFXN2	118980	Down-regulation
CTGLF1	119016	Down-regulation
SLC15A4	121260	Down-regulation
C14orf28	122525	Down-regulation
JDP2	122953	Down-regulation
MGC26885	124044	Down-regulation
ZG16B	124220	Down-regulation
CANT1	124583	Down-regulation
USH1G	124590	Down-regulation
B4GALNT2	124872	Up-regulation
SMCR7	125170	Down-regulation
C19orf70	125988	Down-regulation
TRAPPC5	126003	Down-regulation
OR10H4	126541	Down-regulation
C2CD4C	126567	Down-regulation
PUSL1	126789	Up-regulation
OR14C36	127066	Down-regulation
KLHDC7A	127707	Down-regulation
UBXN10	127733	Down-regulation
ARHGEF19	128272	Down-regulation
PROKR2	128674	Down-regulation
MBOAT2	129642	Down-regulation
TMEM18	129787	Down-regulation
ACVR1C	130399	Down-regulation
KCTD18	130535	Down-regulation
ZFAND2B	130617	Down-regulation
NUDT16	131870	Down-regulation
MGC16471	132001	Down-regulation
OCIAD2	132299	Down-regulation
C4orf32	132720	Down-regulation
EVC2	132884	Down-regulation
SLC9B2	133308	Down-regulation
IL31RA	133396	Down-regulation
TMEM71	137835	Down-regulation
C9orf23	138716	Up-regulation
PASD1	139135	Down-regulation
DEFB127	140850	Down-regulation
FAM65C	140876	Down-regulation
ZNF280B	140883	Down-regulation
LOC144383	144383	Up-regulation
E2F7	144455	Down-regulation
RPS3AP47	146053	Up-regulation
DNAH2	146754	Down-regulation
CCDC42	146849	Down-regulation
TMEM199	147007	Down-regulation
NOTUM	147111	Down-regulation
ZNF417	147687	Down-regulation
COMMD7	149951	Down-regulation
IGSF5	150084	Down-regulation
C21orf121	150142	Down-regulation
CCDC117	150275	Up-regulation
DNAJB7	150353	Down-regulation
CCDC12	151903	Down-regulation
C4orf23	152992	Up-regulation
RASGEF1B	153020	Down-regulation
SLC36A2	153201	Down-regulation
C5orf38	153571	Down-regulation
PLAC8L1	153770	Down-regulation
SLC2A12	154091	Up-regulation
AMOTL1	154810	Down-regulation
IQUB	154865	Down-regulation
ATP6V0E2	155066	Down-regulation
CLEC14A	161198	Down-regulation
TRPV3	162514	Down-regulation
DEDD2	162989	Down-regulation
LOC163233	163233	Down-regulation
DENND1B	163486	Down-regulation
DCAMKL2	166614	Down-regulation
DCLK2	166614	Down-regulation
TRIM60	166655	Down-regulation
DCP2	167227	Down-regulation
PRSS35	167681	Down-regulation
FAM170B	170370	Down-regulation
S100Z	170591	Down-regulation
COMMD6	170622	Down-regulation
POLR3H	171568	Down-regulation
DTX3	196403	Down-regulation
PLBD2	196463	Down-regulation
PAOX	196743	Down-regulation
GRAMD2	196996	Down-regulation
MLKL	197259	Down-regulation
LCE4A	199834	Down-regulation
SLFNL1	200172	Down-regulation
KRTCAP2	200185	Down-regulation
TAPT1	202018	Down-regulation
TUBB	203068	Down-regulation
LGI3	203190	Down-regulation
ANKS6	203286	Down-regulation
VMA21	203547	Down-regulation
HIPK1	204851	Down-regulation
OR9I1	219954	Down-regulation
CYB561A3	220002	Down-regulation
FLJ25416	220042	Down-regulation
OTUD1	220213	Down-regulation
FAM13C1	220965	Down-regulation
LEMD2	221496	Down-regulation
TWISTNB	221830	Down-regulation
FOXK1	221937	Down-regulation
FAM185A	222234	Down-regulation
NKAPL	222698	Down-regulation
FAM217A	222826	Down-regulation
DEFB128	245939	Down-regulation
STAC3	246329	Down-regulation
C21orf93	246704	Up-regulation
STXBP4	252983	Down-regulation
CADM2	253559	Down-regulation
EBF3	253738	Down-regulation
C20orf200	253868	Down-regulation
ASPHD1	253982	Down-regulation
BRWD3	254065	Down-regulation
TBC1D28	254272	Down-regulation
ANKK1	255239	Down-regulation
NPNT	255743	Up-regulation
MGC33212	255758	Down-regulation
ZNF37B	256112	Down-regulation
SYCE2	256126	Down-regulation
PLCXD2	257068	Up-regulation
NCR3	259197	Up-regulation
BCL9L	283149	Down-regulation
OR8D2	283160	Down-regulation
LOC283377	283377	Down-regulation
GPR133	283383	Down-regulation
KSR2	283455	Down-regulation
C13orf29	283487	Up-regulation
NOMO2	283820	Down-regulation
TMEM235	283999	Down-regulation
LOC284058	284058	Down-regulation
NEK8	284086	Down-regulation
PTRF	284119	Down-regulation
RPL36AP49	284230	Down-regulation
TPRX1	284355	Down-regulation
KLK9	284366	Down-regulation
HKR1	284459	Down-regulation
BTBD8	284697	Down-regulation
KIAA1107	284697	Down-regulation
PRRT3	285368	Up-regulation
LOC285830	285830	Down-regulation
CXorf59	286464	Down-regulation
KLHL10	317719	Down-regulation
PHGDHL1	337867	Down-regulation
KRTAP6-3	337968	Down-regulation
NLRP10	338322	Down-regulation
NLRP14	338323	Down-regulation
DUPD1	338599	Down-regulation
B4GALNT4	338707	Down-regulation
ZNF678	339500	Up-regulation
MGC48998	339512	Down-regulation
SLC6A19	340024	Down-regulation
UNCX	340260	Down-regulation
LHFPL1	340596	Down-regulation
PKD1L3	342372	Down-regulation
OR2T8	343172	Down-regulation
BARHL2	343472	Down-regulation
FAM174A	345757	Up-regulation
RSHL3	345895	Down-regulation
OR6V1	346517	Up-regulation
FAM195B	348262	Down-regulation
NUP43	348995	Down-regulation
DNAAF3	352909	Down-regulation
LCE3A	353142	Down-regulation
ZNF445	353274	Down-regulation
C18orf34	374864	Down-regulation
HSD11B1L	374875	Down-regulation
FAM73A	374986	Down-regulation
RBM44	375316	Down-regulation
PTAR1	375743	Down-regulation
CA13	377677	Down-regulation
ENTPD8	377841	Down-regulation
SUMO4	387082	Down-regulation
C1QTNF9B	387911	Down-regulation
SHISA2	387914	Down-regulation
C16orf86	388284	Down-regulation
INCA1	388324	Down-regulation
RPL7P48	388401	Up-regulation
YPEL2	388403	Down-regulation
RPL21P131	388532	Up-regulation
IQCF5	389124	Down-regulation
TMPRSS11F	389208	Down-regulation
OR51B6	390058	Down-regulation
TRIM77	390231	Down-regulation
OR6M1	390261	Down-regulation
OR4K13	390433	Down-regulation
OR5AU1	390445	Down-regulation
GRID2IP	392862	Down-regulation
OR2A5	393046	Down-regulation
FOXI2	399823	Down-regulation
NF1L2	401007	Down-regulation
FLJ41327	401045	Up-regulation
LOC401431	401431	Down-regulation
PTPLAD2	401494	Down-regulation
FAM166A	401565	Down-regulation
OR51T1	401665	Down-regulation
OR2T2	401992	Down-regulation
KPNA7	402569	Down-regulation
LOC401396	402582	Up-regulation
NOMO3	408050	Down-regulation
CCL3L3	414062	Down-regulation
CCDC88C	440193	Down-regulation
EIF2AK4	440275	Down-regulation
LOC440396	440396	Down-regulation
RNASEK	440400	Down-regulation
MAP1LC3C	440738	Down-regulation
PIWIL3	440822	Down-regulation
LOC441239	441239	Down-regulation
OR9K2	441639	Down-regulation
OR4M1	441670	Down-regulation
OR2J3	442186	Down-regulation
PRY2	442862	Down-regulation
FLJ25758	497049	Down-regulation
CCDC157	550631	Down-regulation
PRR9	574414	Down-regulation
FAM25A	643161	Down-regulation
KIAA0754	643314	Down-regulation
ZNF862	643641	Down-regulation
FAM83G	644815	Down-regulation
KIAA0895L	653319	Down-regulation
LOC653712	653712	Down-regulation
PRAMEF16	654348	Down-regulation
SPATA31A3	727830	Down-regulation
HEATR7A	727957	Down-regulation
KRTAP1-4	728255	Down-regulation
CCDC169	728591	Down-regulation
LOC728683	728683	Down-regulation
PLIN4	729359	Down-regulation
ZNF812	729648	Down-regulation
GTF2H2D	730394	Down-regulation
LOC730974	730974	Down-regulation
ZNF705B	100132396	Down-regulation
UPK3BL	100134938	Down-regulation
CMC4	100272147	Down-regulation
USP17L10	100287144	Down-regulation
SMIM18	100507341	Down-regulation
SAA2-SAA4	100528017	Down-regulation
IFNL4	101180976	Down-regulation
