# Supplementary material for: Identification of Nifurtimox and Chrysin as Anti-Influenza Virus Agents by Clinical Transcriptome Signature Reversion
Source: Int J Mol Sci. 2022 Feb 21;23(4):2372. doi: 10.3390/ijms23042372 (PMC8876279; doi:10.3390/ijms23042372)
Supplement: Supplementary file 1 [file ijms-23-02372-s001.zip › Supplementary Materials (ID ijms-1576548)-the final version/Table S8. DEG direction identification based on PPI networks.xlsx]

## Sheet: Table legends
Table S8. DEG direction identification based on PPI networks. (A) The 169 Informative Genes which had interactions with the 113 orientation-determined genes in Table S7. (B) The 22 genes whose orientation was determined through pathways exploration according to their relationships with the 113 orientation-determined genes. These 22 genes are highlighted in the table (A).

## Sheet:  (A) 169 genes 
Gene symbol	Entrez ID
VNN1	8876
CD14	929
RPL4	6124
STOM	2040
PGLYRP1	8993
MT2A	4502
TAP1	6890
F5	2153
OAS2	4939
CARS	833
DTX3L	151636
MMP9	4318
OLR1	4973
UBE2C	11065
C3AR1	719
GRN	2896
DDX60	55601
SAP30	8819
HIST1H3J	8351
OAS3	4940
CCNA1	8900
CCR3	1232
IRF9	10379
EIF3L	51386
RNASE3	6037
MYL9	10398
PLAC8	51316
ZCCHC6	79670
TNFAIP6	7130
SUCNR1	56670
CDCA5	113130
SLPI	6590
SLC2A3	6515
GADD45B	4616
CDC45	8318
CTSL	1514
TIMP1	7076
CD38	952
CXCL8	3576
IL1RN	3557
ARG1	383
MAFB	9935
ZC3HAV1	56829
RPL5	6125
ELANE	1991
CYSTM1	84418
OSCAR	126014
NPC2	10577
DLGAP5	9787
WSB1	26118
ADAR	103
IFI27	3429
CD177	57126
PTGDR2	11251
TRIM6	117854
SIGLEC14	100049587
IFIH1	64135
MMP8	4317
IFI44	10561
RPL22	6146
IFI6	2537
FBXO6	26270
BST1	683
CCNB2	9133
HERC5	51191
GPR183	1880
LILRA6	79168
MX2	4600
UBE2L6	9246
RPL10A	4736
CEACAM1	634
FOLR3	2352
HPSE	10855
LEF1	51176
PAG1	55824
LILRA5	353514
BAG4	9530
PARP9	83666
HAVCR2	84868
CCL8	6355
HLA-F	3134
LILRB4	11006
NUSAP1	51203
CEACAM6	4680
TRIM5	85363
IFI30	10437
GADD45G	10912
HELZ2	85441
UHRF1	29128
MNDA	4332
FCGR1A	2209
ATM	472
CD300A	11314
UBE2J1	51465
CLEC4D	338339
RNASE2	6036
LRG1	116844
ACTA2	59
ACSL1	2180
LYN	4067
DEFA4	1669
HIST2H2BE	8349
TNFSF13B	10673
SELL	6402
CEACAM8	1088
CCR1	1230
CHI3L1	1116
GBP1	2633
ISG20	3669
HLA-E	3133
FCGR1B	2210
USP18	11274
PTTG1	9232
GPR84	53831
LY96	23643
IL4R	3566
GP6	51206
CES1	1066
TLR5	7100
SPC24	147841
ATP8B4	79895
XAF1	54739
CD68	968
GBP2	2634
HSPA6	3310
IFI44L	10964
GBP6	163351
DHX58	79132
HIST2H2AB	317772
LMNB1	4001
S100A8	6279
RBBP8	5932
TCN1	6947
RGL1	23179
AP5B1	91056
GNB4	59345
HP	3240
RPS2	6187
RPS23	6228
HIST2H2AC	8338
MCEMP1	199675
OLFM4	10562
SP100	6672
ADCY4	196883
GBP5	115362
BST2	684
HECW2	57520
TRIM38	10475
AZU1	566
ABCA1	19
SOCS1	8651
RRAGC	64121
CASP5	838
TYMS	7298
GBP4	115361
BRI3	25798
LTF	4057
CDC20	991
IFITM1	8519
BARD1	580
IL6ST	3572
IFIT3	3437
BPI	671
AGO2	27161
CARD16	114769
IFITM2	10581
LCN2	3934
CST3	1471
MOV10	4343

## Sheet:  (B) 22 genes
Direction-determined genes			Genes related to direction-determined genes in PPI networks	Pathway basis for direction adjustment
Gene symbol	Entrez ID	The direction of gene expression conducive to influenza virus clearance or host resistance
TLR5	7100	↑	MYD88	Pattern-recognition receptor (PRR) signaling pathway
LY96	23643	↑	IRF7
CD14	929	↑	IRF7
DHX58	79132	↓	DDX58
UBE2L6	9246	↓	DDX58
HERC5	51191	↓	DDX58
IFIH1	64135	↑	NFKBIA, IRF7
IL1RN	3557	↓	IL1B	Cytokine signaling through JAK-STAT pathway
IL4R	3566	↑	STAT1
IL6ST	3572	↑	STAT1, STAT2
LYN	4067	↑	PIK3CG
SOCS1	8651	↓	STAT1
RPL10A	4736	↓	RPL3, RPL13A, EIF4B, EEF2	Protein translation cascade pathway
RPL22	6146	↓	RPL3, RPL13A, EIF4B, EEF2
RPL4	6124	↓	RPL3, RPL13A, EIF4B, EEF2
RPL5	6125	↓	RPL3, RPL13A, EIF4B, EEF2
RPS2	6187	↓	RPL3, RPL13A, EIF4B, EEF2
RPS23	6228	↓	RPL3, RPL13A, EIF4B, EEF2
EIF3L	51386	↓	EIF4B, RPL3, RPS4X, RPL13A, RPS8, RPS5, RPS3
HLA-E	3133	↓	B2M	MHC calss I pathway
HLA-F	3134	↓	B2M
TAP1	6890	↓	HLA-A, HLA-B, B2M
