# Supplementary material for: Identification of Nifurtimox and Chrysin as Anti-Influenza Virus Agents by Clinical Transcriptome Signature Reversion
Source: Int J Mol Sci. 2022 Feb 21;23(4):2372. doi: 10.3390/ijms23042372 (PMC8876279; doi:10.3390/ijms23042372)
Supplement: Supplementary file 1 [file ijms-23-02372-s001.zip › Supplementary Materials (ID ijms-1576548)-the final version/Table S9. The 784 Informative Genes with orientation.xlsx]

## Sheet: Sheet1
Table S9. The 784 Informative Genes with orientation.
Gene symbol	Entriz ID	Direction of genes (lead to pathology or virus replication)
IFITM3	10410	↓
EIF2AK2	5610	↓
ISG15	9636	↓
OASL	8638	↓
IRAK3	11213	↓
DDX58	23586	↓
ZBP1	81030	↓
MX1	4599	↓
IRF7	3665	↓
CAMP	820	↓
PIK3CG	5294	↓
STAT1	6772	↓
STAT2	6773	↓
MAP3K5	4217	↓
FYB	2533	↓
CASP1	834	↓
SERPINB1	1992	↓
IL1B	3553	↓
TLR7	51284	↓
MYD88	4615	↓
SCO2	9997	↓
ZRANB1	54764	↓
RRAGD	58528	↓
SHISA5	51246	↓
RIN2	54453	↓
RNF213	57674	↓
DNAJA1	3301	↓
TLR5	7100	↓
IL6ST	3572	↓
IFIH1	64135	↓
IL4R	3566	↓
LY96	23643	↓
LYN	4067	↓
CD14	929	↓
FCER1A	2205	↓
NELL2	4753	↓
KLRB1	3820	↓
HDC	3067	↓
BCL11B	64919	↓
CCR3	1232	↓
EBI2	1880	↓
LEF1	51176	↓
CLC	1178	↓
LOC647030	647030	↓
IL8	3576	↓
LOC389599	389599	↓
STMN3	50861	↓
NOV	4856	↓
LRRN3	54674	↓
PDZK1IP1	10158	↓
GOLGA8B	440270	↓
C2orf89	129293	↓
EPB42	2038	↓
LOC439949	439949	↓
ID3	3399	↓
CPA3	1359	↓
TRAT1	50852	↓
CHI3L1	1116	↓
LOC645128	645128	↓
TBC1D4	9882	↓
FAIM3	9214	↓
GZMK	3003	↓
UBASH3A	53347	↓
C12orf57	113246	↓
LOC728031	728031	↓
LOC653881	653881	↓
LOC642989	642989	↓
CACNA2D3	55799	↓
ZNF83	55769	↓
TNFRSF25	8718	↓
ATM	472	↓
KRT72	140807	↓
LOC642741	642741	↓
PRSS33	260429	↓
SPOCK2	9806	↓
GPR44	11251	↓
CD27	939	↓
LOC644039	644039	↓
LOC648249	648249	↓
CD2	914	↓
PI3	5266	↓
LOC390345	390345	↓
LOC642357	642357	↓
LOC645173	645173	↓
LOC731096	731096	↓
LOC729679	729679	↓
TXNDC12	51060	↓
LOC441775	441775	↓
LOC100129553	100129553	↓
LOC649049	649049	↓
LOC646294	646294	↓
LOC645683	645683	↓
LOC729617	729617	↓
LOC343184	343184	↓
LOC390354	390354	↓
IL17RA	23765	↑
IFI35	3430	↑
MPO	4353	↑
CXCL10	3627	↑
ATG7	10533	↑
CCL2	6347	↑
CLEC5A	23601	↑
IRF5	3663	↑
LGALS3BP	3959	↑
HERC6	55008	↑
FKBP5	2289	↑
SLC1A3	6507	↑
KPNB1	3837	↑
RBCK1	10616	↑
PSMB9	5698	↑
OAS1	4938	↑
RTP4	64108	↑
TAOK1	57551	↑
SELPLG	6404	↑
IFIT5	24138	↑
RETN	56729	↑
NAIP	4671	↑
CTSG	1511	↑
IFIT2	3433	↑
HIST1H4H	8365	↑
NFAT5	10725	↑
CKAP4	10970	↑
HIST1H2BD	3017	↑
NFKBIA	4792	↑
CFLAR	8837	↑
CXorf21	80231	↑
TRIM22	10346	↑
CNIH4	29097	↑
PARP10	84875	↑
GADD45A	1647	↑
SIGLEC5	8778	↑
EIF4G3	8672	↑
ACSL4	2182	↑
DUSP3	1845	↑
SQRDL	58472	↑
MTHFD2	10797	↑
TOP2A	7153	↑
CTSD	1509	↑
JDP2	122953	↑
PDGFA	5154	↑
TNPO3	23534	↑
TRIM14	9830	↑
SVIL	6840	↑
NCAPG	64151	↑
C16orf57	79650	↑
CBX3	11335	↑
FTSJD2	23070	↑
SMARCD3	6604	↑
SIAH2	6478	↑
APOB48R	55911	↑
SF1	7536	↑
NFIL3	4783	↑
PAK2	5062	↑
GNL3L	54552	↑
PSME2	5721	↑
NAGK	55577	↑
IRF1	3659	↑
LGALS9	3965	↑
TRIM21	6737	↑
PLEK	5341	↑
HSPA1B	3304	↑
TRIM25	7706	↑
MYL12A	10627	↑
HLA-B	3106	↑
ZFYVE26	23503	↑
B2M	567	↑
NADK	65220	↑
HLA-A	3105	↑
PSMA4	5685	↑
RPS5	6193	↑
EEF2	1938	↑
SGK1	6446	↑
EEF1G	1937	↑
C21orf7	56911	↑
EIF4B	1975	↑
TXK	7294	↑
RPS3	6188	↑
RPS4X	6191	↑
RPS8	6202	↑
RPL13A	23521	↑
RPL3	6122	↑
HERC5	51191	↑
DHX58	79132	↑
IL1RN	3557	↑
UBE2L6	9246	↑
SOCS1	8651	↑
HLA-E	3133	↑
TAP1	6890	↑
HLA-F	3134	↑
RPS23	6228	↑
RPL22	6146	↑
EIF3L	51386	↑
RPL4	6124	↑
RPL10A	4736	↑
RPL5	6125	↑
RPS2	6187	↑
IFIT1	3434	↑
BCL2A1	597	↑
RSAD2	91543	↑
NLRC4	58484	↑
FCER1G	2207	↑
UNC93B1	81622	↑
C5	727	↑
AIM2	9447	↑
TLR2	7097	↑
TNFSF10	8743	↑
HIST1H2BC	8347	↑
IFI27	3429	↑
IFI44L	10964	↑
OTOF	9381	↑
EPSTI1	94240	↑
IFI6	2537	↑
IFI44	10561	↑
SERPING1	710	↑
LY6E	4061	↑
SPATS2L	26010	↑
XAF1	54739	↑
FCGR1A	2209	↑
UGCG	7357	↑
IFIT3	3437	↑
FCGR1C	100132417	↑
C19orf59	199675	↑
LOC653600	653600	↑
CEACAM6	4680	↑
SSH1	54434	↑
TIMM10	26519	↑
SPATA13	221178	↑
ITPRIPL2	162073	↑
C1QB	713	↑
HP	3240	↑
USP18	11274	↑
LOC100170939	100170939	↑
UHMK1	127933	↑
LOC727908	727908	↑
OAS3	4940	↑
MT2A	4502	↑
ASAP1IT1	29065	↑
ARG1	383	↑
LOC100008589	100008589	↑
FCGR1B	2210	↑
HRB	3267	↑
MSL3L1	10943	↑
C3AR1	719	↑
PLSCR1	5359	↑
LOC642678	642678	↑
DEFA1B	728358	↑
CEACAM8	1088	↑
CARD17	440068	↑
DEFA3	1668	↑
CMPK2	129607	↑
LOC651612	651612	↑
LOC400759	400759	↑
LOC651738	651738	↑
ABCA1	19	↑
ELANE	1991	↑
MCTP1	79772	↑
TNFAIP6	7130	↑
MT1A	4489	↑
FBXO6	26270	↑
DEFA4	1669	↑
SCARNA9	619383	↑
LOC648984	648984	↑
DKFZp761E198	91056	↑
ANKRD22	118932	↑
OAS2	4939	↑
RNASE2	6036	↑
IFITM1	8519	↑
BPI	671	↑
CLEC4D	338339	↑
PHACTR2	9749	↑
KIAA1618	57714	↑
TCN2	6948	↑
FRMD3	257019	↑
SAMD9L	219285	↑
DEFA1	1667	↑
BATF2	116071	↑
PIK3AP1	118788	↑
TRIM6	117854	↑
HES4	57801	↑
LOC100132394	100132394	↑
LOC645159	645159	↑
CASP5	838	↑
LOC100134364	100134364	↑
LOC728744	728744	↑
PARP9	83666	↑
LCN2	3934	↑
CAMKK2	10645	↑
LTF	4057	↑
LILRA5	353514	↑
LOC100133565	100133565	↑
IL18R1	8809	↑
MMP8	4317	↑
LOC100133800	100133800	↑
BAGE5	85316	↑
ENTPD4	9583	↑
LOC100132395	100132395	↑
PRIC285	85441	↑
HIST2H2AC	8338	↑
LOC100130604	100130604	↑
LOC100129681	100129681	↑
LOC100133888	100133888	↑
SAMD9	54809	↑
CD177	57126	↑
DDX60	55601	↑
TCN1	6947	↑
RBM12B	389677	↑
MT1G	4495	↑
VPS13B	157680	↑
LOC729920	729920	↑
CDC20	991	↑
CPEB4	80315	↑
LOC647691	647691	↑
SP100	6672	↑
NEXN	91624	↑
C20orf94	128710	↑
CCR1	1230	↑
TOR1B	27348	↑
TRIM38	10475	↑
LOC100128274	100128274	↑
IKZF1	10320	↑
RNASE3	6037	↑
MTE	644314	↑
LOC648366	648366	↑
ANXA3	306	↑
LOC441763	441763	↑
GALM	130589	↑
LMNB1	4001	↑
C1QC	714	↑
OLFM4	10562	↑
MRVI1	10335	↑
LOC654069	654069	↑
CTSL1	1514	↑
LAP3	51056	↑
SLC26A8	116369	↑
SIPA1L2	57568	↑
TMOD3	29766	↑
LOC643332	643332	↑
LOC100130000	100130000	↑
SIGLEC1	6614	↑
TRIM5	85363	↑
CCNA1	8900	↑
LOC441019	441019	↑
LOC389286	389286	↑
PARP12	64761	↑
TDRD9	122402	↑
CD38	952	↑
CEACAM1	634	↑
IL18RAP	8807	↑
LOC100133692	100133692	↑
HIST2H2AA3	8337	↑
LOC728093	728093	↑
SORT1	6272	↑
LOC100129905	100129905	↑
MTF1	4520	↑
AXUD1	64651	↑
IFI16	3428	↑
DDAH2	23564	↑
KLHDC8B	200942	↑
NBPF8	728841	↑
LOC196752	196752	↑
BST2	684	↑
LOC644101	644101	↑
SRGAP2L	647135	↑
SESTD1	91404	↑
LOC100128729	100128729	↑
ZDHHC19	131540	↑
UPP1	7378	↑
LOC728518	728518	↑
LOC100133080	100133080	↑
CYSLTR1	10800	↑
HIST2H2AA4	723790	↑
RRBP1	6238	↑
CARD16	114769	↑
GBP6	163351	↑
LOC100128269	100128269	↑
C17orf60	284021	↑
LHFPL2	10184	↑
SP110	3431	↑
HESX1	8820	↑
C1GALT1	56913	↑
MMP9	4318	↑
GYG1	2992	↑
LOC732134	732134	↑
LOC644162	644162	↑
TMEM119	338773	↑
CD163	9332	↑
LOC728153	728153	↑
LOC400499	400499	↑
ZNF148	7707	↑
PTPRC	5788	↑
DISC1	27185	↑
TYMS	7298	↑
LOC653157	653157	↑
HIST2H2AB	317772	↑
LOC100133950	100133950	↑
GNB4	59345	↑
GRN	2896	↑
CACNA1E	777	↑
USP33	23032	↑
CDC2L2	728642	↑
KIAA1958	158405	↑
TFPI	7035	↑
CBX5	23468	↑
NCOA7	135112	↑
MT1E	4493	↑
BAGE3	85318	↑
PHCA	55331	↑
LAMP3	27074	↑
MEF2A	4205	↑
MOV10	4343	↑
FLJ32255	643977	↑
PARP14	54625	↑
ADM	133	↑
PLEKHB2	55041	↑
SPTLC2	9517	↑
MPP7	143098	↑
LOC728779	728779	↑
LOC100133875	100133875	↑
UBE2J1	51465	↑
DDX60L	91351	↑
LOC653610	653610	↑
LOC100133019	100133019	↑
S100A6	6277	↑
TNFSF13B	10673	↑
CUEDC1	404093	↑
LOC388588	388588	↑
ZCCHC2	54877	↑
GADD45G	10912	↑
TYMP	1890	↑
LOC100131253	100131253	↑
LOC389386	389386	↑
LOC643313	643313	↑
C9orf106	414318	↑
TDRD7	23424	↑
PLXNC1	10154	↑
NT5C3	51251	↑
PTTG3P	26255	↑
RNASE1	6035	↑
LOC100130332	100130332	↑
BAGE2	85319	↑
TncRNA	283131	↑
VNN1	8876	↑
SNORA11B	100124539	↑
GBP1	2633	↑
ZNF438	220929	↑
PRO0628	29053	↑
MT1F	4494	↑
LOC653972	653972	↑
LOC729816	729816	↑
SIGLEC14	100049587	↑
NBPF20	400818	↑
C14orf4	64207	↑
LOC100133551	100133551	↑
MGC29506	51237	↑
CDK5RAP2	55755	↑
ZNF684	127396	↑
ECE1	1889	↑
MAP1LC3B2	643246	↑
LEPROT	54741	↑
ANKDD1A	348094	↑
MS4A4A	51338	↑
LATS2	26524	↑
ACTA2	59	↑
OLAH	55301	↑
RASA2	5922	↑
LTB4R	1241	↑
LOC732360	732360	↑
FGD4	121512	↑
MX2	4600	↑
AGPAT9	84803	↑
PTTG1	9232	↑
ETV7	51513	↑
TGFBRAP1	9392	↑
HIST1H3D	8351	↑
CCL8	6355	↑
LOC442727	442727	↑
OSM	5008	↑
LOC642033	642033	↑
H1F0	3005	↑
TCF4	6925	↑
RGL4	266747	↑
PAPD5	64282	↑
GP6	51206	↑
LOC642780	642780	↑
MAOA	4128	↑
MYBPC3	4607	↑
CPEB3	22849	↑
TRIM78P	117852	↑
LOC100129214	100129214	↑
LILRA3	11026	↑
OLR1	4973	↑
FAM129A	116496	↑
C6orf150	115004	↑
LOC729513	729513	↑
ZNF292	23036	↑
VAMP5	10791	↑
JARID1A	5927	↑
WSB1	26118	↑
SLPI	6590	↑
ZCCHC6	79670	↑
SAMSN1	64092	↑
PHTF1	10745	↑
LOC642299	642299	↑
AZU1	566	↑
HIST1H2BE	8344	↑
FICD	11153	↑
ZADH2	284273	↑
ZNF281	23528	↑
LOC643287	643287	↑
RGL1	23179	↑
OSCAR	126014	↑
GPR84	53831	↑
LOC554203	554203	↑
HMGB1L1	10357	↑
NET1	10276	↑
BAMBI	25805	↑
DTX3L	151636	↑
LOC100130828	100130828	↑
IFI30	10437	↑
LOC728216	728216	↑
FOLR3	2352	↑
SP140	11262	↑
RHOT1	55288	↑
BRI3P1	730010	↑
MSRB2	22921	↑
DDX27	55661	↑
CCNB2	9133	↑
LILRA6	79168	↑
LOC100130904	100130904	↑
RYBP	23429	↑
DRAM1	55332	↑
PSTPIP2	9050	↑
NFIC	4782	↑
FLJ20309	54891	↑
NBPF1	55672	↑
LOC645233	645233	↑
TMEM45B	120224	↑
TBC1D2	55357	↑
FOXC1	2296	↑
KIAA0319L	79932	↑
LOC642267	642267	↑
SNORA12	677800	↑
KREMEN1	83999	↑
ATP8B4	79895	↑
LOC441155	441155	↑
DPRXP4	503645	↑
LOC401152	401152	↑
SAP30	8819	↑
LOC100134379	100134379	↑
COL4A3BP	10087	↑
C10orf105	414152	↑
NUFIP2	57532	↑
BATF	10538	↑
CST7	8530	↑
EMILIN2	84034	↑
ERMAP	114625	↑
EIF2C2	27161	↑
SLFN5	162394	↑
SLA	6503	↑
HPSE	10855	↑
TBC1D8	11138	↑
EXT1	2131	↑
LOC652330	652330	↑
ZBTB43	23099	↑
WDFY3	23001	↑
ECHDC3	79746	↑
ODF3B	440836	↑
Septin 4	5414	↑
BLVRA	644	↑
SPC24	147841	↑
LOC401622	401622	↑
SLC36A1	206358	↑
MOBKL2C	148932	↑
LOC729915	729915	↑
LOC646786	646786	↑
ATOX1	475	↑
KCTD12	115207	↑
S100A12	6283	↑
SLC2A3	6515	↑
LOC648907	648907	↑
GBA	2629	↑
KIF1B	23095	↑
DAAM2	23500	↑
ISG20	3669	↑
SNORD13	692084	↑
RAXL1	84839	↑
LOC285296	285296	↑
TUFT1	7286	↑
C10orf119	79892	↑
ANKRD36B	57730	↑
RBM39	9584	↑
HIST2H4A	8370	↑
RN7SK	125050	↑
CTBS	1486	↑
RUNDC2C	440352	↑
DHRS9	10170	↑
RRAGC	64121	↑
ERLIN1	10613	↑
LOC642334	642334	↑
PFKFB3	5209	↑
LOC728417	728417	↑
LOC653496	653496	↑
BARD1	580	↑
C1orf85	112770	↑
MYL9	10398	↑
PLAC8	51316	↑
MCTS1	28985	↑
DLGAP5	9787	↑
ASPRV1	151516	↑
TMEM140	55281	↑
CDCA5	113130	↑
TMEM60	85025	↑
PKN2	5586	↑
LOC651524	651524	↑
LOC100129201	100129201	↑
UGCGL1	56886	↑
CAPG	822	↑
ADAP2	55803	↑
KCNE1	3753	↑
NOTCH2NL	388677	↑
ANXA11	311	↑
DHRS13	147015	↑
RHAG	6005	↑
DDIT3	1649	↑
PLXDC2	84898	↑
RSPRY1	89970	↑
BCAT1	586	↑
CDC45L	8318	↑
COL17A1	1308	↑
HECW2	57520	↑
LOC646808	646808	↑
ANP32A	8125	↑
CXorf38	159013	↑
ACOT9	23597	↑
IFI27L2	83982	↑
HK3	3101	↑
LOC441193	441193	↑
ZNF641	121274	↑
LOC100132287	100132287	↑
IFI27L1	122509	↑
LOC100131360	100131360	↑
BST1	683	↑
C5orf32	84418	↑
UTP23	84294	↑
PFKFB2	5208	↑
SAT1	6303	↑
RBBP8	5932	↑
DIAPH2	1730	↑
SUCNR1	56670	↑
LILRB4	11006	↑
MAFB	9935	↑
GADD45B	4616	↑
KRTAP19-6	337973	↑
C1orf152	200025	↑
F5	2153	↑
LRG1	116844	↑
LOC100132858	100132858	↑
TMEM56	148534	↑
BAG4	9530	↑
PSG9	5678	↑
TK1	7083	↑
TMX4	56255	↑
CALML4	91860	↑
ELF2	1998	↑
RBM43	375287	↑
SETX	23064	↑
GPBAR1	151306	↑
SFMBT2	57713	↑
LOC650737	650737	↑
SERTAD1	29950	↑
RC3H2	54542	↑
TIMP1	7076	↑
TMED4	222068	↑
LOC642816	642816	↑
NCRNA00152	112597	↑
PGLYRP1	8993	↑
ELL2	22936	↑
LOC643384	643384	↑
LOC729196	729196	↑
RPH3A	22895	↑
ADAR	103	↑
CARS	833	↑
NUSAP1	51203	↑
SLC16A3	9123	↑
LOC440157	440157	↑
MOSC1	64757	↑
MICB	4277	↑
APOL6	80830	↑
CES1	1066	↑
SCAMP2	10066	↑
UHRF1	29128	↑
LOC728519	728519	↑
ADCY4	196883	↑
BAZ1A	11177	↑
ARHGAP26	23092	↑
FAM46A	55603	↑
PAG1	55824	↑
ANKRD34B	340120	↑
ANKRD33	341405	↑
UBE2C	11065	↑
KCNJ15	3772	↑
AAK1	22848	↑
NBPF11	200030	↑
HIST1H1C	3006	↑
LOC388572	388572	↑
GBP5	115362	↑
GBP4	115361	↑
TMEM123	114908	↑
WARS	7453	↑
FFAR2	2867	↑
LMO2	4005	↑
STX11	8676	↑
DYNLT1	6993	↑
DRAP1	10589	↑
LYSMD2	256586	↑
IDO1	3620	↑
GLRX	2745	↑
SLC27A3	11000	↑
FGL2	10875	↑
SCARB2	950	↑
GBP2	2634	↑
SELL	6402	↑
ZNFX1	57169	↑
PHF11	51131	↑
ELF1	1997	↑
GIMAP4	55303	↑
IRF9	10379	↑
WDFY1	57590	↑
NPC2	10577	↑
NCF1	653361	↑
CHMP5	51510	↑
HIST2H2BE	8349	↑
TRAFD1	10906	↑
FCN1	2219	↑
NCF1C	654817	↑
ZC3HAV1	56829	↑
LOC652616	652616	↑
HSPA6	3310	↑
S100A8	6279	↑
GIMAP8	155038	↑
FCGR3B	2215	↑
MS4A6A	64231	↑
CNDP2	55748	↑
MARCKS	4082	↑
BRSK1	84446	↑
LBA1	9881	↑
C11orf75	56935	↑
RAB8A	4218	↑
C19orf66	55337	↑
PATL1	219988	↑
AKIRIN2	55122	↑
CST3	1471	↑
FAM26F	441168	↑
ACSL1	2180	↑
B4GALT5	9334	↑
HSH2D	84941	↑
DUSP19	142679	↑
HSPA7	3311	↑
APOBEC3G	60489	↑
RALB	5899	↑
SLC25A28	81894	↑
ANXA5	308	↑
MNDA	4332	↑
CD300A	11314	↑
C1orf162	128346	↑
ATF5	22809	↑
HLA-H	3136	↑
NT5C2	22978	↑
APOBEC3A	200315	↑
IFITM2	10581	↑
C9orf91	203197	↑
ITPRIP	85450	↑
CLIC1	1192	↑
SLC7A7	9056	↑
GCH1	2643	↑
TMSB10	9168	↑
NUB1	51667	↑
FAM8A1	51439	↑
MS4A7	58475	↑
CD68	968	↑
HAVCR2	84868	↑
RAB24	53917	↑
STOM	2040	↑
BRI3	25798	↑
